# Supplementary material for: NADH-bound AIF activates the mitochondrial CHCHD4/MIA40 chaperone by a substrate-mimicry mechanism
Source: EMBO J. 2025 Jan 13;44(4):1220–48. doi: 10.1038/s44318-024-00360-6 (PMC11832770; doi:10.1038/s44318-024-00360-6)
Supplement: Supplementary file 4 — Dataset EV1 [file 44318_2024_360_MOESM4_ESM.xlsx]

## Sheet: Legend
NADH-bound AIF activates the mitochondrial CHCHD4/MIA40 chaperone by a substrate-mimicry mechanism
Chris A. Brosey1, Runze Shen1, John A. Tainer1,2
1Molecular and Cellular Oncology, The University of Texas M. D. Anderson Cancer Center, Houston, TX 77030, USA
2Cancer Biology, The University of Texas M. D. Anderson Cancer Center, Houston, TX 77030, USA
	Worksheet		Contents
	Bacterial		Subcloning primers used to generate bacterial protein expression constructs
	Mammalian		Subcloning primers used to generate mammalian protein expression constructs

## Sheet: Bacterial
NADH-bound AIF activates the mitochondrial CHCHD4/MIA40 chaperone by a substrate-mimicry mechanism
Chris A. Brosey1, Runze Shen1, John A. Tainer1,2
1Molecular and Cellular Oncology, The University of Texas M. D. Anderson Cancer Center, Houston, TX 77030, USA
2Cancer Biology, The University of Texas M. D. Anderson Cancer Center, Houston, TX 77030, USA
List of Bacterial Subcloning Primers
CHCHD4 Truncation Mutants / pET30a						AIF-W196A-CHCHD4-45 Chimera / pET24b
ΔN-CHCHD4 (40-142)			Primer Sequence (5'-3')	RE Site		AIF (104-613)-W196A-SGSGPGSGS-CHCHD4 (1-45)			Primer Sequence (5'-3')
Restriction Enzyme		Forward	TAAATAACCGGTATGCATGGATTGATACTGCC	Age1		Gibson Assembly
		Reverse	TATTTACTCGAGTCAACTTGATCCCTCC	Xho1			Insert	Forward	AACATTCATGAAGACTCCGGATCTGGCCCGGGTTCAGGCTCAATGTCCTATTGCC
								Reverse	GGTCCTTGGAATAGAACTTCTAGTGGCAGTATCAATCCATGCTCC
CHCHD4-N45 (1-45)			Primer Sequence (5'-3')	RE Site
Restriction Enzyme		Forward	TAAATAACCGGTATGTCCTATTGCCGGCAGG	Age1			Template:	CHCHD4 / pET30a
		Reverse	TATTTACTCGAGTCATGGCAGTATCAATCCATGCTCCTCG	Xho1
							Vector	Forward	GGAGCATGGATTGATACTGCCACTAGAAGTTCTATTCCAAGGACC
								Reverse	GGCAATAGGACATTGAGCCTGAACCCGGGCCAGATCCGGAGTCTTCATGAATGTT
CHCHD4 Point Mutants / pET30a							Template:	AIF (104-613)-W196A / pET24b
CHCHD4-SPS (C53S/C55S)			Primer Sequence (5'-3')
Gibson Assembly
	Insert	Forward	ATTAACTGGAACAGTCCAAGCCTTGGGGGAATGGCC			CHCHD6 and CHCHD10 / pET30a
		Reverse	CTCGAGTCAACTTGATCCCTCC			CHCHD6 - Gibson Assembly			Primer Sequence (5'-3')
							Insert	Forward	CAGGGACCTACAGGTATGGGGAGCACGGAG
	Vector	Forward	GGCCATTCCCCCAAGGCTTGGACTGTTCCAGTTAAT					Reverse	GTTAGCAGCCGGATCTTATCAGCCCTTGTGGGCGGC
		Reverse	GGAGGGATCAAGTTGACTCGAG
	Template:	CHCHD4-WT / pET30a				CHCHD10 - Gibson Assembly
							Insert	Forward	CAGGGACCTACAGGTATGCCTCGGGGAAGCCGC
								Reverse	GTTAGCAGCCGGATCTTATCAGGGCAGGGAGCTCAGACC
CHCHD4-AIA (I12A/F14A)			Primer Sequence (5'-3')
Gibson Assembly						pET30a Template
	Insert	Forward	AAGGATCGAGCGATAGCTGTAACC				Vector	Forward	ACCTGTAGGTCCCTGAAACAG
		Reverse	CTCGAGTCAACTTGATCCCTCC					Reverse	GATCCGGCTGCTAACAAAGCC
	Vector	Forward	GGTTACAGCTATCGCTCGATCCTT
		Reverse	GGAGGGATCAAGTTGACTCGAG
	Template:	CHCHD4-WT / pET30a				ALR / pET30a			ALR codon-optimized G-block
									TAAATACATATGGCAGCTCCTGGAGAGCGTGGACGTTTCCACGGTGGAAACTTATTTTTTCTTCCGGGCGGTGCACGTAGCGAAATGATGGATGATTTGGCAACTGATGCTCGCGGTCGTGGTGCTGGACGTCGCGATGCTGCAGCTAGTGCATCAACCCCTGCACAAGCACCTACTAGTGATTCACCTGTTGCCGAAGATGCTAGCCGTCGCCGTCCGTGTCGTGCTTGCGTTGACTTTAAGACTTGGATGCGCACACAGCAAAAACGTGACACGAAGTTCCGCGAGGACTGCCCTCCAGACCGTGAAGAGTTAGGCCGCCATTCCTGGGCCGTGTTACACACACTTGCAGCTTATTACCCAGACTTGCCTACCCCCGAACAGCAACAGGATATGGCT…
CHCHD4-AIA-A (I12A/F14A/H20A)			Primer Sequence (5'-3')			ALR - Restriction Enyme			Primer Sequence (5'-3')	RE Site
Gibson Assembly								Forward	TACGTAACCGGTATGGCAGCTCCTGGAGAGCGTGG	Age1
	Insert	Forward	CCAAAGAAGATGCCGAAACTCCAAGC					Reverse	TAAATACTCGAGTTAGTCGCATGACCCGTCTTTCCAGC	Xho1
		Reverse	CTCGAGTCAACTTGATCCCTCC
						ALR (C154S/C165S ) - Site-Directed Mutagensis			Primer Sequence (5'-3')
	Vector	Forward	GCTTGGAGTTTCGGCATCTTCTTTGG					Forward	ACTCGTACGCGCGCCAGTTTTACACAGTGG
		Reverse	GGAGGGATCAAGTTGACTCGAG					Reverse	GTCCGGATGATTACGGCTTAAACGCTTGCG
	Template:	CHCHD4-AIA / pET30a
CHCHD4-H20D			Primer Sequence (5'-3')
Gibson Assembly
	Insert	Forward	CCAAAGAAGATGACGAAACTCCAAGC
		Reverse	CTCGAGTCAACTTGATCCCTCC
	Vector	Forward	GCTTGGAGTTTCGTCATCTTCTTTGG
		Reverse	GGAGGGATCAAGTTGACTCGAG
	Template:	CHCHD4-WT / pET30a
CHCHD4-L28D			Primer Sequence (5'-3')
Gibson Assembly
	Insert	Forward	GTGCAGAAGACGTGGCTGATGACCC
		Reverse	CTCGAGTCAACTTGATCCCTCC
	Vector	Forward	GGGTCATCAGCCACGTCTTCTGCAC
		Reverse	GGAGGGATCAAGTTGACTCGAG
	Template:	CHCHD4-WT / pET30a

## Sheet: Mammalian
NADH-bound AIF activates the mitochondrial CHCHD4/MIA40 chaperone by a substrate-mimicry mechanism
Chris A. Brosey1, Runze Shen1, John A. Tainer1,2
1Molecular and Cellular Oncology, The University of Texas M. D. Anderson Cancer Center, Houston, TX 77030, USA
2Cancer Biology, The University of Texas M. D. Anderson Cancer Center, Houston, TX 77030, USA
List of Mammalian Subcloning Primers
ALR-HA / pEGFP-N1
ALR-HA / pEGFP-N1 Template - Restriction Digest			Primer Sequence (5'-3')	RE site
	Insert	Forward	TACGTACTCGAGATGGCAGCTCCTGGAGAGCGTGG	Xho1
		Reverse	TAAATAACCGGTTTAAGCGTAATCTGGAACATCGTATGGGTAGTCGCATGACCCGTC	Age1
CHCHD4-HA / pEGFP-N1
CHCHD4 (1-142) wild-type and point mutants - Gibson Assembly			Primer Sequence (5'-3')
	Insert	Forward	GACTCAGATCTCGAGATGTCCTATTGCCGGC
		Reverse	GAACATCGTATGGGTAAGAGCTACCACTTGATCCCTCCTCTTC
ΔN-CHCHD4 (40-142) truncation mutant - Gibson Assembly
	Insert	Forward	GACTCAGATCTCGAGATGCATGGATTGATACTGCC
		Reverse	GAACATCGTATGGGTAAGAGCTACCACTTGATCCCTCCTCTTC
pET30a Template
	Vector	Forward	GGTAGCTCTTACCCATACGATGTTC
		Reverse	CTCGAGATCTGAGTCCGG
CHCHD4-SX9S - Gibson Assembly			SX9S (C64S/C74S/C87S/C97S) G-block
			GCCAGCGGTCCCAGTGGAGAACAGTTTAAGTCAGCCTTTTCCAGCTTCCACTATAGCACGGAGGAGATCAAGGGGTCAGACAGTGTAGACCAGTTCCGGGCCATGCAGGAAAGCATGCAGAAATAC
			Primer Sequence (5'-3')
	Insert	Forward	GGAATGGCCAGCGGTCC
		Reverse	GGGATAGAGGTCTGGGTATTTCTGCAT
	Vdctor	Forward	ATGCAGAAATACCCAGACCTCTATCCC
		Reverse	GGACCGCTGGCCATTCC
	Template:	CHCHD4-WT-HA / pEGFP-N1
CHCHD4 (1-45)-GFP / pEGFP-N1
N45-GFP / pEGFP-N1 Template - Restriction Digest			Primer Sequence (5'-3')	RE site
	Insert	Forward	TACGTAGAATTCATGTCCTATTGCCGGCAGG	EcoR1
		Reverse	TATTTAACCGGTTCAGAGCTACCAGAGCTACCTGGCAGTATC	Age1
