# Supplementary material for: NADH-bound AIF activates the mitochondrial CHCHD4/MIA40 chaperone by a substrate-mimicry mechanism
Source: EMBO J. 2025 Jan 13;44(4):1220–48. doi: 10.1038/s44318-024-00360-6 (PMC11832770; doi:10.1038/s44318-024-00360-6)
Supplement: Supplementary file 5 — Source data Fig. 1 [file 44318_2024_360_MOESM5_ESM.zip]

Archive with 5 entries (2 files):
- Figure 1/
- Figure 1/1B/
- Figure 1/1B/Figure-1B-MST.xlsx
- Figure 1/1D/
- Figure 1/1D/Figure-1D-MST.xlsx
