# Supplementary material for: NADH-bound AIF activates the mitochondrial CHCHD4/MIA40 chaperone by a substrate-mimicry mechanism
Source: EMBO J. 2025 Jan 13;44(4):1220–48. doi: 10.1038/s44318-024-00360-6 (PMC11832770; doi:10.1038/s44318-024-00360-6)
Supplement: Supplementary file 5 — Source data Fig. 1 [file 44318_2024_360_MOESM5_ESM.zip › Figure 1/1B/Figure-1B-MST.xlsx]

## Sheet: Fig-1B
MST Binding Analysis of CHCHD4 mutants to AIF-CTC - Fig. 1B
CHCHD4	WT			dN			SPS				CHCHD4	N45
Concentration (M)	Mean	Std. Dev.	N	Mean	Std. Dev.	N	Mean	Std. Dev.	N		Concentration (M)	Mean	Std. Dev.	N
9.2e-10	0.083587	0.014437	3	0.038218	0.019557	3	0.0673561	0.13596	3		2.284e-08	0.0159212	0.0819302	3
1.83e-09	0.049555	0.021255	3	-0.16078	0.021517	3	0.00199732	0.0091825	3		3.425e-08	0.00160845	0.0689381	3
3.66e-09	0	0.014292	3	-0.02362	0.025808	3	0.0361191	0.069938	3		5.138e-08	-0.0803758	0.150433	3
7.32e-09	0.035548	0.009198	3	-0.12637	0.020942	3	0.0410342	0.0353922	3		7.707e-08	-0.011346	0.126779	3
1.47e-08	0.027047	0.007783	3	-0.07733	0.029727	3	0.0444574	0.0237459	3		1.1561e-07	-0.00224975	0.0466518	3
2.93e-08	0.049622	0.019515	3	-0.09307	0.028919	3	0.15581	0.0683741	3		1.7342e-07	0.0873486	0.0507216	3
5.86e-08	0.07764	0.008795	3	-0.07624	0.035887	3	0.160557	0.0694833	3		2.6012e-07	0.151421	0.0883349	3
1.17e-07	0.12138	0.016802	3	-0.06376	0.074595	3	0.287714	0.122711	3		3.9018e-07	0.223055	0.0445968	3
2.34e-07	0.229635	0.020867	3	-0.09656	0.079572	3	0.439722	0.025554	3		5.8528e-07	0.422679	0.0709816	3
4.69e-07	0.436648	0.008836	3	-0.03543	0.034701	3	0.771912	0.095084	3		8.7791e-07	0.644525	0.0587594	3
9.38e-07	0.689184	0.008634	3	-0.01934	0.058563	3	0.877624	0.0696266	3		1.31687e-06	0.935036	0.0558692	3
1.88e-06	0.895334	0.013158	3	-0.0402	0.038815	3	0.974584	0.124899	3		1.97531e-06	0.999465	0.159545	3
3.75e-06	0.958713	0.016248	3	0.037543	0.04994	3	0.936095	0.0530761	3		2.96296e-06	1.05855	0.125255	3
7.5e-06	1	0.010087	3	0.007749	0.064587	3	0.991384	0.0637231	3		4.44444e-06	1.00376	0.0437355	3
1.5e-05	1.00788	0.015561	3	0.030423	0.044929	3	0.995021	0.188325	3		6.66667e-06	0.967983	0.0557865	3
3e-05	1.06639	0.024524	3	0.102231	0.064407	3					1e-05	0.88413	0.0206088	3
**Titration into 100 nM Atto488-AIF, 400 nM unlabeled AIF, and 40 µM NADH
**Averages represent three thermopheresis scans of one titration**
**Time-averaged fluorescent values were normalized and averaged by NanoTemper PR.Stability Analysis software.
