# Supplementary material for: NADH-bound AIF activates the mitochondrial CHCHD4/MIA40 chaperone by a substrate-mimicry mechanism
Source: EMBO J. 2025 Jan 13;44(4):1220–48. doi: 10.1038/s44318-024-00360-6 (PMC11832770; doi:10.1038/s44318-024-00360-6)
Supplement: Supplementary file 5 — Source data Fig. 1 [file 44318_2024_360_MOESM5_ESM.zip › Figure 1/1D/Figure-1D-MST.xlsx]

## Sheet: Fig-1D
MST Binding Analysis of AIF mutants to CHCHD4 - Fig. 1D
AIF	WT			W196A			R529A			ΔC-loop			H454A			S480
Concentration (M)	Mean	Std. Dev.	N	Mean	Std. Dev.	N	Mean	Std. Dev.	N	Mean	Std. Dev.	N	Mean	Std. Dev.	N	Mean	Std. Dev.	N
9e-10	0.007342	0.010996	3			3			3	-0.03735	0.005635	3	0.000387	0.020211	3	0.015706	0.01169	3
1.8e-09	0	0.00322	3	0.034113	0.00693	3	0.033754	0.022134	3	-0.03314	0.001137	3	-0.02069	0.012343	3	0.005594	0.018174	3
3.6e-09	0.034768	0.020862	3	0.013236	0.014568	3	0.01463	0.010324	3	0.048582	0.013794	3	0.014787	0.01037	3	0.066334	0.006576	3
7e-09	0.004199	0.00673	3	0	0.008453	3	0.0099	0.01666	3	-0.00093	0.004434	3	-0.01171	0.006673	3	-0.02078	0.012795	3
1.5e-08	0.047101	0.008793	3	0.051839	0.007682	3	0.037166	0.006547	3	0.004082	0.015406	3	0.028631	0.012385	3	0.035296	0.006062	3
2.9e-08	0.086269	0.002757	3	0.017815	0.004944	3	0.009697	0.015003	3	-0.00997	0.007923	3	-0.01729	0.010298	3	-0.00696	0.009415	3
5.9e-08	0.116063	0.015296	3	0.062674	0.002513	3	0.017543	0.006582	3	0.022867	0.013072	3	-0.05267	0.007322	3	-0.0223	0.019746	3
1.17e-07	0.267644	0.021304	3	0.089257	0.009369	3	0.050963	0.006492	3	0.022761	0.007115	3	-0.02303	0.006356	3	0.000642	0.026005	3
2.34e-07	0.436243	0.020281	3	0.131387	0.012869	3	0.069629	0.009264	3	0.097085	0.004639	3	0.02926	0.006401	3	0.010566	0.011786	3
4.69e-07	0.563187	0.003447	3	0.137131	0.010754	3	0.105398	0.007671	3	0.209771	0.012559	3	0.043199	0.016625	3	0.061057	0.02183	3
9.36e-07	0.746852	0.007062	3	0.306207	0.01334	3	0.188607	0.015984	3	0.226194	0.011328	3	0.074812	0.006993	3	0.108042	0.003153	3
1.88e-06	0.835036	0.006745	3	0.461112	0.020942	3	0.247312	0.0074	3	0.307497	0.00903	3	0.117745	0.013961	3	0.093246	0.01273	3
3.75e-06	0.895908	0.007486	3	0.764681	0.012147	3	0.417958	0.021742	3	0.518729	0.016935	3	0.102792	0.010708	3	0.100745	0.013884	3
7.5e-06	1.00476	0.017787	3	0.935334	0.002649	3	0.526139	0.011568	3	0.712353	0.008302	3	0.194744	0.010858	3	0.135069	0.024226	3
1.5e-05	1	0.009305	3	1	0.006801	3	0.610421	0.008033	3	0.856377	0.009745	3	0.325842	0.020062	3	0.133523	0.027514	3
3e-05	0.959788	0.015521	3	0.961583	0.003564	3	0.586297	0.013429	3	0.990502	0.001373	3	0.665423	0.009929	3	0.160866	0.011963	3
**Titration into 100 nM Atto488-CHCHD4-WT**
**Averages represent three thermopheresis scans of one titration**
**Time-averaged fluorescent values were normalized and averaged by NanoTemper PR.Stability Analysis software.
