# Supplementary material for: NADH-bound AIF activates the mitochondrial CHCHD4/MIA40 chaperone by a substrate-mimicry mechanism
Source: EMBO J. 2025 Jan 13;44(4):1220–48. doi: 10.1038/s44318-024-00360-6 (PMC11832770; doi:10.1038/s44318-024-00360-6)
Supplement: Supplementary file 6 — Source data Fig. 2 [file 44318_2024_360_MOESM6_ESM.zip]

Archive with 8 entries (4 files):
- Figure 2/
- Figure 2/2A/
- Figure 2/2A/Figure-2A-MST.xlsx
- Figure 2/2B/
- Figure 2/2B/Figure-2B-SEC-MALS.xlsx
- Figure 2/2C/
- Figure 2/2C/western a-tubulin.tif
- Figure 2/2C/western AIF.tif
