# Supplementary material for: NADH-bound AIF activates the mitochondrial CHCHD4/MIA40 chaperone by a substrate-mimicry mechanism
Source: EMBO J. 2025 Jan 13;44(4):1220–48. doi: 10.1038/s44318-024-00360-6 (PMC11832770; doi:10.1038/s44318-024-00360-6)
Supplement: Supplementary file 6 — Source data Fig. 2 [file 44318_2024_360_MOESM6_ESM.zip › Figure 2/2A/Figure-2A-MST.xlsx]

## Sheet: Fig-2A
MST Binding Analysis of CHCHD4 mutants to AIF-CTC - Fig. 2A
CHCHD4	WT			AIA			AIA-A			H20D			L28D
Concentration (M)	Mean	Std. Dev.	N	Mean	Std. Dev.	N	Mean	Std. Dev.	N	Mean	Std. Dev.	N	Mean	Std. Dev.	N
9.2e-10	0.044146	0.012112	3				0.127591	0.044624	3	0.00526	0.039304	3	0.093842	0.11778	3
1.83e-09	0.06337	0.013769	3				0.042838	0.094696	3	0.040967	0.050593	3	0.025808	0.106406	3
3.66e-09	0.013457	0.038717	3	0.052346	0.094275	3	0.055112	0.090786	3	0.056124	0.045182	3	0.01224	0.09567	3
7.32e-09	0.097576	0.032757	3	0.161623	0.038464	3	0.066832	0.052837	3	0.02459	0.078238	3	0.050928	0.098649	3
1.465e-08	0.012434	0.059308	3	0.109125	0.074295	3	0.047222	0.054462	3	0.044061	0.027906	3	0.07618	0.003083	3
2.93e-08	0.058906	0.027945	3	0.038138	0.100049	3	0.064881	0.041709	3	0.045126	0.012061	3	0.078214	0.193604	3
5.859e-08	0.10954	0.084773	3	0.051995	0.032606	3	0.098642	0.10206	3	0.08167	0.026553	3	0.032046	0.193568	3
1.1719e-07	0.363936	0.076474	3	0.159576	0.045212	3	0.060079	0.215488	3	0.020599	0.038594	3	0.138028	0.153444	3
2.3438e-07	0.646636	0.053333	3	0.039721	0.115198	3	0.007043	0.070794	3	0.020112	0.018835	3	0.23952	0.009581	3
4.6875e-07	0.88945	0.053276	3	0.109594	0.265782	3	0.05744	0	3	0.055382	0.079174	3	0.464805	0.201881	3
9.375e-07	0.996887	0.089554	3	0.120732	0.071287	3	0.121891	0.051741	3	0.025809	0.061606	3	0.524179	0.2305	3
1.875e-06	1.04268	0.019802	3	0.214506	0.14849	3	0.069042	0.109636	3	0.054635	0.018627	3	0.58271	0.163497	3
3.75e-06	1.01591	0.145659	3	0.395692	0.104503	3	0.105804	0.102778	3	0.036206	0.020596	3	0.586359	0.108387	3
7.5e-06	1.06953	0.057602	3	0.531195	0.209761	3	0.002359	0.148278	3	0.088982	0.018711	3	0.517233	0.050516	3
1.5e-05	1.14265	0.043888	3	0.534976	0.202958	3	0.081269	0.054355	3	0.204948	0.015462	3	0.54357	0.108945	3
3e-05	1.0602	0.061399	3	0.595818	0.082079	3	0.112343	0.234414	3	0.385508	0.05702	3	0.593455	0.052613	3
6e-05				0.599419	0.0011	3
0.00012				0.718506	0.065602	3
**Titration into 100 nM Atto488-AIF, 400 nM unlabeled AIF, and 40 µM NADH
**Averages represent three thermopheresis scans**
**Time-averaged fluorescent values were normalized and averaged by NanoTemper PR.Stability Analysis software.
