# Supplementary material for: NADH-bound AIF activates the mitochondrial CHCHD4/MIA40 chaperone by a substrate-mimicry mechanism
Source: EMBO J. 2025 Jan 13;44(4):1220–48. doi: 10.1038/s44318-024-00360-6 (PMC11832770; doi:10.1038/s44318-024-00360-6)
Supplement: Supplementary file 7 — Source data Fig. 3 [file 44318_2024_360_MOESM7_ESM.zip]

Archive with 5 entries (2 files):
- Figure 3/
- Figure 3/3A/
- Figure 3/3A/Figure-3A-SEC-MALS-SAXS.xlsx
- Figure 3/3E/
- Figure 3/3E/Figure-3E-NMR.xlsx
