# Supplementary material for: NADH-bound AIF activates the mitochondrial CHCHD4/MIA40 chaperone by a substrate-mimicry mechanism
Source: EMBO J. 2025 Jan 13;44(4):1220–48. doi: 10.1038/s44318-024-00360-6 (PMC11832770; doi:10.1038/s44318-024-00360-6)
Supplement: Supplementary file 7 — Source data Fig. 3 [file 44318_2024_360_MOESM7_ESM.zip › Figure 3/3A/Figure-3A-SEC-MALS-SAXS.xlsx]

## Sheet: Fig-3A-SEC-MALS
SEC-MALS Analysis of CHCHD4-WT and AIA-A Mutant - Fig. 3A
BSA								CHCHD4-WT								CHCHD4-AIA-A
Time (min)	Volume (mL)	Rayleigh Ratio	Time (min)	Volume (mL)	Molar Mass (Da)	Molar Mass (kDa)		Time (min)	Volume (mL)	Rayleigh Ratio	Time (min)	Volume (mL)	Molar Mass (Da)	Molar Mass (kDa)		Time (min)	Volume (mL)	Rayleigh Ratio	Time (min)	Volume (mL)	Molar Mass (Da)	Molar Mass (kDa)
-0.161946	-0.0647784	-0.0021777	25.8079	10.3231	157414	157.414		-0.157396	-0.0629584	-0.00251736	36.3936	14.5574	18676.5	18.6765		-0.160596	-0.0642384	-0.00301791	35.8417	14.3367	15796	15.796
-0.153756	-0.0615025	-0.00217787	25.816	10.3264	158588	158.588		-0.149206	-0.0596825	-0.00260159	36.4018	14.5607	18637.6	18.6376		-0.152406	-0.0609625	-0.00311531	35.8663	14.3465	15948.8	15.9488
-0.145566	-0.0582266	-0.0021816	25.8242	10.3297	158585	158.585		-0.141016	-0.0564066	-0.0025522	36.41	14.564	18576.6	18.5766		-0.144216	-0.0576866	-0.00317916	35.8908	14.3563	15919.6	15.9196
-0.137377	-0.0549507	-0.00217496	25.8324	10.333	158578	158.578		-0.132827	-0.0531307	-0.00241935	36.4182	14.5673	18506	18.506		-0.136027	-0.0544107	-0.00320242	35.9154	14.3662	15878.2	15.8782
-0.129187	-0.0516748	-0.00216041	25.8406	10.3362	158542	158.542		-0.124637	-0.0498548	-0.00229699	36.4264	14.5705	18439.7	18.4397		-0.127837	-0.0511348	-0.00319003	35.94	14.376	16249.6	16.2496
-0.120997	-0.0483989	-0.00214952	25.8488	10.3395	158473	158.473		-0.116447	-0.0465789	-0.0022109	36.4346	14.5738	18384.5	18.3845		-0.119647	-0.0478588	-0.00315064	35.9645	14.3858	16915.6	16.9156
-0.112807	-0.0451229	-0.00212109	25.857	10.3428	158457	158.457		-0.108257	-0.0433029	-0.00217138	36.4427	14.5771	18331.4	18.3314		-0.111457	-0.0445829	-0.0030956	35.9891	14.3956	17145.5	17.1455
-0.104618	-0.041847	-0.00207846	25.8652	10.3461	158477	158.477		-0.100068	-0.040027	-0.00215974	36.4509	14.5804	18258.8	18.2588		-0.103268	-0.041307	-0.00302899	36.0137	14.4055	17104	17.104
-0.0964278	-0.0385711	-0.00203936	25.8734	10.3494	158521	158.521		-0.0918778	-0.0367511	-0.00215798	36.4591	14.5837	18155	18.155		-0.0950778	-0.0380311	-0.00295282	36.0383	14.4153	16864.6	16.8646
-0.088238	-0.0352952	-0.00200318	25.8816	10.3526	158565	158.565		-0.083688	-0.0334752	-0.00215714	36.4673	14.5869	18049.7	18.0497		-0.086888	-0.0347552	-0.00287339	36.0628	14.4251	16607.7	16.6077
-0.0800482	-0.0320193	-0.00196941	25.8898	10.3559	158610	158.61		-0.0754982	-0.0301993	-0.00215059	36.4755	14.5902	17971.4	17.9714		-0.0786982	-0.0314793	-0.00278375	36.0874	14.435	17025.2	17.0252
-0.0718584	-0.0287434	-0.0019181	25.8979	10.3592	158641	158.641		-0.0673084	-0.0269234	-0.00213786	36.4837	14.5935	17898.7	17.8987		-0.0705084	-0.0282034	-0.00268992	36.112	14.4448	18258.5	18.2585
-0.0636686	-0.0254675	-0.00185698	25.9061	10.3625	158824	158.824		-0.0591186	-0.0236475	-0.00212455	36.4919	14.5968	17809.8	17.8098		-0.0623186	-0.0249274	-0.0026018	36.1365	14.4546	17584.2	17.5842
-0.0554789	-0.0221915	-0.00180636	25.9143	10.3657	159111	159.111		-0.0509289	-0.0203715	-0.00211172	36.5001	14.6	17706.2	17.7062		-0.0541288	-0.0216515	-0.00252442	36.1611	14.4644	17103.3	17.1033
-0.0472891	-0.0189156	-0.00175835	25.9225	10.369	159313	159.313		-0.0427391	-0.0170956	-0.00209404	36.5083	14.6033	17602.5	17.6025		-0.0459391	-0.0183756	-0.00245945	36.1857	14.4743	16684.7	16.6847
-0.0390993	-0.0156397	-0.00168998	25.9307	10.3723	159422	159.422		-0.0345493	-0.0138197	-0.00206587	36.5165	14.6066	17510.2	17.5102		-0.0377493	-0.0150997	-0.002405	36.2102	14.4841	16503.4	16.5034
-0.0309095	-0.0123638	-0.00160664	25.9389	10.3756	159532	159.532		-0.0263595	-0.0105438	-0.0020335	36.5246	14.6099	17422.7	17.4227		-0.0295595	-0.0118238	-0.00237063	36.2348	14.4939	16195.2	16.1952
-0.0227197	-0.00908789	-0.0015153	25.9471	10.3788	159652	159.652		-0.0181697	-0.00726789	-0.00200299	36.5328	14.6131	17348.1	17.3481		-0.0213697	-0.00854788	-0.00235399	36.2594	14.5038	16137	16.137
-0.0145299	-0.00581197	-0.0014256	25.9553	10.3821	159691	159.691		-0.00997994	-0.00399197	-0.00198057	36.541	14.6164	17286	17.286		-0.0131799	-0.00527196	-0.00234535	36.284	14.5136	15999.9	15.9999
-0.00634015	-0.00253606	-0.00135188	25.9635	10.3854	159671	159.671		-0.00179015	-0.000716061	-0.00196319	36.5492	14.6197	17223.3	17.2233		-0.00499012	-0.00199605	-0.00234206	36.3085	14.5234	15975.6	15.9756
0.00184963	0.000739853	-0.00129269	25.9717	10.3887	159612	159.612		0.00639963	0.00255985	-0.00194804	36.5574	14.623	17136.6	17.1366		0.00319966	0.00127987	-0.00233037	36.3331	14.5332	16463.7	16.4637
0.0100394	0.00401577	-0.00124674	25.9798	10.3919	159644	159.644		0.0145894	0.00583577	-0.00193853	36.5656	14.6262	17037.8	17.0378		0.0113895	0.00455578	-0.00230605	36.3577	14.5431	16205.8	16.2058
0.0182292	0.00729168	-0.00121866	25.988	10.3952	159758	159.758		0.0227792	0.00911168	-0.00192095	36.5738	14.6295	16949.9	16.9499		0.0195792	0.00783169	-0.00227714	36.3822	14.5529	15962.4	15.9624
0.026419	0.0105676	-0.00121201	25.9962	10.3985	159880	159.88		0.030969	0.0123876	-0.00189276	36.582	14.6328	16869.8	16.8698		0.027769	0.0111076	-0.00224612	36.4068	14.5627	15776.6	15.7766
0.0346088	0.0138435	-0.00122313	26.0044	10.4018	160028	160.028		0.0391588	0.0156635	-0.00186156	36.5902	14.6361	16854.6	16.8546		0.0359588	0.0143835	-0.00221343	36.4314	14.5725	15690.7	15.6907
0.0427986	0.0171194	-0.00122018	26.0126	10.405	160292	160.292		0.0473486	0.0189394	-0.00180378	36.5984	14.6393	16884.1	16.8841		0.0441486	0.0176594	-0.00216643	36.4559	14.5824	15450.6	15.4506
0.0509883	0.0203953	-0.00113938	26.0208	10.4083	160699	160.699		0.0555383	0.0222153	-0.00167615	36.6065	14.6426	16901.4	16.9014		0.0523384	0.0209354	-0.00205381	36.4805	14.5922	15210.6	15.2106
0.0591781	0.0236712	-0.000959261	26.029	10.4116	161097	161.097		0.0637281	0.0254912	-0.00145659	36.6147	14.6459	16903.9	16.9039		0.0605282	0.0242113	-0.00187796	36.5051	14.602	14998.9	14.9989
0.0673679	0.0269472	-0.000619553	26.0372	10.4149	161401	161.401		0.0719179	0.0287672	-0.00114339	36.6229	14.6492	16855.3	16.8553		0.068718	0.0274872	-0.00167066	36.5296	14.6119	14857.8	14.8578
0.0755577	0.0302231	-8.29377e-05	26.0454	10.4181	161590	161.59		0.0801077	0.0320431	-0.000721443	36.6311	14.6524	16768.2	16.7682		0.0769077	0.0307631	-0.00142934	36.5542	14.6217	14832	14.832
0.0837475	0.033499	0.000571827	26.0536	10.4214	161688	161.688		0.0882975	0.035319	-0.000175891	36.6393	14.6557	16692.9	16.6929		0.0850975	0.034039	-0.000944152	36.5788	14.6315	14803.1	14.8031
0.0919373	0.0367749	0.00149634	26.0617	10.4247	161737	161.737		0.0964873	0.0385949	0.000467448	36.6475	14.659	16642.7	16.6427		0.0932873	0.0373149	-0.000120094	36.6034	14.6413	14964.1	14.9641
0.100127	0.0400508	0.00350887	26.0699	10.428	161649	161.649		0.104677	0.0418708	0.00166496	36.6557	14.6623	16600.9	16.6009		0.101477	0.0405908	0.00111479	36.6279	14.6512	15070	15.07
0.108317	0.0433267	0.00629669	26.0781	10.4312	161516	161.516		0.112867	0.0451467	0.00427892	36.6639	14.6655	16552.2	16.5522		0.109667	0.0438668	0.00263807	36.6525	14.661	15932.5	15.9325
0.116507	0.0466026	0.00903686	26.0863	10.4345	161488	161.488		0.121057	0.0484226	0.00856164	36.6721	14.6688	16492.4	16.4924		0.117857	0.0471427	0.00424455	36.6771	14.6708	17013.6	17.0136
0.124696	0.0498786	0.0116508	26.0945	10.4378	161634	161.634		0.129246	0.0516986	0.0146192	36.6803	14.6721	16417.8	16.4178		0.126046	0.0504186	0.00703049	36.7016	14.6807	16580.9	16.5809
0.132886	0.0531545	0.0148916	26.1027	10.4411	161951	161.951		0.137436	0.0549745	0.0235005	36.6884	14.6754	16341.9	16.3419		0.134236	0.0536945	0.0110048	36.7262	14.6905	16283	16.283
0.141076	0.0564304	0.0191838	26.1109	10.4444	162247	162.247		0.145626	0.0582504	0.0343394	36.6966	14.6787	16279.8	16.2798		0.142426	0.0569704	0.0153796	36.7508	14.7003	16098.6	16.0986
0.149266	0.0597063	0.0243251	26.1191	10.4476	162581	162.581		0.153816	0.0615263	0.044925	36.7048	14.6819	16249.8	16.2498		0.150616	0.0602463	0.0204789	36.7753	14.7101	15899	15.899
0.157456	0.0629822	0.0298294	26.1273	10.4509	163039	163.039		0.162006	0.0648022	0.0545576	36.713	14.6852	16236.8	16.2368		0.158806	0.0635222	0.0261661	36.7999	14.72	16243.8	16.2438
0.165645	0.0662581	0.0353064	26.1355	10.4542	163421	163.421		0.170195	0.0680781	0.0624564	36.7212	14.6885	16214.6	16.2146		0.166995	0.0667982	0.0310673	36.8245	14.7298	15999.9	15.9999
0.173835	0.069534	0.0407422	26.1436	10.4575	163624	163.624		0.178385	0.071354	0.0700674	36.7294	14.6918	16186.3	16.1863		0.175185	0.0700741	0.0343715	36.849	14.7396	15815.6	15.8156
0.182025	0.07281	0.045905	26.1518	10.4607	163544	163.544		0.186575	0.07463	0.0784836	36.7376	14.695	16203.6	16.2036		0.183375	0.07335	0.0367079	36.8736	14.7494	15732.5	15.7325
0.190215	0.0760859	0.0506235	26.16	10.464	163168	163.168		0.194765	0.0779059	0.0868582	36.7458	14.6983	16415.3	16.4153		0.191565	0.0766259	0.0400703	36.8982	14.7593	15681	15.681
0.198404	0.0793618	0.054876	26.1682	10.4673	162720	162.72		0.202954	0.0811818	0.094984	36.754	14.7016	16733.4	16.7334		0.199755	0.0799018	0.0449885	36.9228	14.7691	15581.7	15.5817
0.206594	0.0826377	0.0586493	26.1764	10.4706	162355	162.355		0.211144	0.0844577	0.104599	36.7622	14.7049	17002.5	17.0025		0.207944	0.0831777	0.0500057	36.9473	14.7789	15505.3	15.5053
0.214784	0.0859136	0.0616548	26.1846	10.4738	162155	162.155		0.219334	0.0877336	0.115652	36.7703	14.7081	17077.5	17.0775		0.216134	0.0864536	0.0544352	36.9719	14.7888	15503	15.503
0.222974	0.0891895	0.0641085	26.1928	10.4771	162143	162.143		0.227524	0.0910095	0.126371	36.7785	14.7114	17008.3	17.0083		0.224324	0.0897296	0.0584143		0		0
0.231164	0.0924654	0.0666551	26.201	10.4804	162241	162.241		0.235714	0.0942854	0.136363	36.7867	14.7147	16937.5	16.9375		0.232514	0.0930055	0.0626794		0		0
0.239353	0.0957413	0.0692615	26.2092	10.4837	162308	162.308		0.243903	0.0975613	0.145181	36.7949	14.718	16864.2	16.8642		0.240703	0.0962814	0.0669427		0		0
0.247543	0.0990173	0.0717824	26.2173	10.4869	162332	162.332		0.252093	0.100837	0.151013	36.8031	14.7212	16765.7	16.7657		0.248893	0.0995573	0.070531		0		0
0.255733	0.102293	0.0742252	26.2255	10.4902	162303	162.303		0.260283	0.104113	0.154598	36.8113	14.7245	16658.8	16.6588		0.257083	0.102833	0.0730631		0		0
0.263923	0.105569	0.0765576	26.2337	10.4935	162237	162.237		0.268473	0.107389	0.156862	36.8195	14.7278	16575.5	16.5755		0.265273	0.106109	0.0747337		0		0
0.272113	0.108845	0.0794567	26.2419	10.4968	162211	162.211		0.276663	0.110665	0.157459	36.8277	14.7311	16516.9	16.5169		0.273463	0.109385	0.0760042		0		0
0.280302	0.112121	0.0830657	26.2501	10.5	162234	162.234		0.284852	0.113941	0.157161	36.8359	14.7343	16482.7	16.4827		0.281652	0.112661	0.0764301		0		0
0.288492	0.115397	0.0861484	26.2583	10.5033	162320	162.32		0.293042	0.117217	0.156593	36.844	14.7376	16451.7	16.4517		0.289842	0.115937	0.0766353		0		0
0.296682	0.118673	0.0880037	26.2665	10.5066	162376	162.376		0.301232	0.120493	0.156579	36.8522	14.7409	16385.1	16.3851		0.298032	0.119213	0.0772135		0		0
0.304872	0.121949	0.0888529	26.2747	10.5099	162279	162.279		0.309422	0.123769	0.156823	36.8604	14.7442	16291.6	16.2916		0.306222	0.122489	0.0777873		0		0
0.313061	0.125225	0.0891787	26.2829	10.5131	162145	162.145		0.317611	0.127045	0.156595	36.8686	14.7474	16203.6	16.2036		0.314412	0.125765	0.0782259		0		0
0.321251	0.1285	0.0893261	26.2911	10.5164	162114	162.114		0.325801	0.13032	0.155568	36.8768	14.7507	16138.8	16.1388		0.322601	0.129041	0.0783083		0		0
0.329441	0.131776	0.0893597	26.2992	10.5197	162147	162.147		0.333991	0.133596	0.153663	36.885	14.754	16098.6	16.0986		0.330791	0.132316	0.0778614		0		0
0.337631	0.135052	0.0892225	26.3074	10.523	162212	162.212		0.342181	0.136872	0.151759	36.8932	14.7573	16079.1	16.0791		0.338981	0.135592	0.0774178		0		0
0.345821	0.138328	0.0888706	26.3156	10.5263	162296	162.296		0.350371	0.140148	0.151118	36.9014	14.7606	16063.4	16.0634		0.347171	0.138868	0.0773586		0		0
0.35401	0.141604	0.0881612	26.3238	10.5295	162341	162.341		0.35856	0.143424	0.151749	36.9096	14.7638	16026.4	16.0264		0.35536	0.142144	0.0774058		0		0
0.3622	0.14488	0.0870909	26.332	10.5328	162347	162.347		0.36675	0.1467	0.152683	36.9178	14.7671	15956.3	15.9563		0.36355	0.14542	0.0773676		0		0
0.37039	0.148156	0.0857705	26.3402	10.5361	162070	162.07		0.37494	0.149976	0.153498	36.9259	14.7704	15876.8	15.8768		0.37174	0.148696	0.0771515		0		0
0.37858	0.151432	0.084551	26.3484	10.5394	161609	161.609		0.38313	0.153252	0.153443	36.9341	14.7737	15808	15.808		0.37993	0.151972	0.0766692		0		0
0.386769	0.154708	0.0837657	26.3566	10.5426	161180	161.18		0.391319	0.156528	0.153296	36.9423	14.7769	15745.9	15.7459		0.38812	0.155248	0.0759216		0		0
0.394959	0.157984	0.0831325	26.3648	10.5459	160851	160.851		0.399509	0.159804	0.153881	36.9505	14.7802	15689.9	15.6899		0.396309	0.158524	0.0751572		0		0
0.403149	0.16126	0.0823859	26.373	10.5492	160731	160.731		0.407699	0.16308	0.154563	36.9587	14.7835	15639	15.639		0.404499	0.1618	0.0758049		0		0
0.411339	0.164536	0.0814181	26.3811	10.5525	160656	160.656		0.415889	0.166356	0.15508	36.9669	14.7868	15591.4	15.5914		0.412689	0.165076	0.0778447		0		0
0.419529	0.167811	0.079718	26.3893	10.5557	160528	160.528		0.424079	0.169631	0.155266	36.9751	14.79	15537.6	15.5376		0.420879	0.168351	0.079641		0		0
0.427718	0.171087	0.0782269	26.3975	10.559	160284	160.284		0.432268	0.172907	0.15466	36.9833	14.7933	15479.3	15.4793		0.429069	0.171627	0.0805903		0		0
0.435908	0.174363	0.0776036	26.4057	10.5623	159984	159.984		0.440458	0.176183	0.153628	36.9915	14.7966	15427.5	15.4275		0.437258	0.174903	0.0802085		0		0
0.444098	0.177639	0.0771374	26.4139	10.5656	159744	159.744		0.448648	0.179459	0.152988	36.9997	14.7999	15376.5	15.3765		0.445448	0.178179	0.0793517		0		0
0.452288	0.180915	0.0765408	26.4221	10.5688	159555	159.555		0.456838	0.182735	0.152316	37.0078	14.8031	15318.7	15.3187		0.453638	0.181455	0.0786583		0		0
0.460478	0.184191	0.0756557	26.4303	10.5721	159468	159.468		0.465028	0.186011	0.151066	37.016	14.8064	15252.2	15.2522		0.461828	0.184731	0.0777592		0		0
0.468667	0.187467	0.074487	26.4385	10.5754	159488	159.488		0.473217	0.189287	0.149019	37.0242	14.8097	15191.9	15.1919		0.470017	0.188007	0.0764328		0		0
0.476857	0.190743	0.0733555	26.4467	10.5787	159497	159.497		0.481407	0.192563	0.146292	37.0324	14.813	15150.5	15.1505		0.478207	0.191283	0.074581		0		0
0.485047	0.194019	0.0722557	26.4549	10.5819	159454	159.454		0.489597	0.195839	0.143442	37.0406	14.8162	15126.9	15.1269		0.486397	0.194559	0.0725609		0		0
0.493237	0.197295	0.0710429	26.463	10.5852	159411	159.411		0.497787	0.199115	0.140716	37.0488	14.8195	15144.9	15.1449		0.494587	0.197835	0.0706564		0		0
0.501426	0.200571	0.0695701	26.4712	10.5885	159295	159.295		0.505976	0.202391	0.13802	37.057	14.8228	15193.9	15.1939		0.502777	0.201111	0.0690133		0		0
0.509616	0.203847	0.0679765	26.4794	10.5918	158973	158.973		0.514166	0.205667	0.135032	37.0652	14.8261	15222.8	15.2228		0.510966	0.204387	0.06758		0		0
0.517806	0.207122	0.0673476	26.4876	10.595	158503	158.503		0.522356	0.208942	0.131559	37.0734	14.8293	15191.3	15.1913		0.519156	0.207662	0.0660653		0		0
0.525996	0.210398	0.0673731	26.4958	10.5983	158111	158.111		0.530546	0.212218	0.128171	37.0816	14.8326	15121	15.121		0.527346	0.210938	0.0643302		0		0
0.534186	0.213674	0.0671843	26.504	10.6016	157848	157.848		0.538736	0.215494	0.125762	37.0897	14.8359	15054.9	15.0549		0.535536	0.214214	0.0628262		0		0
0.542375	0.21695	0.0665824	26.5122	10.6049	157595	157.595		0.546925	0.21877	0.124048	37.0979	14.8392	14996.9	14.9969		0.543726	0.21749	0.0616972		0		0
0.550565	0.220226	0.0657874	26.5204	10.6081	157359	157.359		0.555115	0.222046	0.122311	37.1061	14.8424	14961.2	14.9612		0.551915	0.220766	0.0607416		0		0
0.558755	0.223502	0.0651169	26.5286	10.6114	157151	157.151		0.563305	0.225322	0.120409	37.1143	14.8457	14947.7	14.9477		0.560105	0.224042	0.0602036		0		0
0.566945	0.226778	0.0645155	26.5368	10.6147	156962	156.962		0.571495	0.228598	0.11855	37.1225	14.849	14943	14.943		0.568295	0.227318	0.0600138		0		0
0.575135	0.230054	0.0639454	26.5449	10.618	156824	156.824		0.579685	0.231874	0.117239	37.1307	14.8523	14943.5	14.9435		0.576485	0.230594	0.0596498		0		0
0.583324	0.23333	0.0635528	26.5531	10.6213	156667	156.667		0.587874	0.23515	0.116083	37.1389	14.8556	14925.8	14.9258		0.584674	0.23387	0.0588828		0		0
0.591514	0.236606	0.0632558	26.5613	10.6245	156475	156.475		0.596064	0.238426	0.114528	37.1471	14.8588	14862.5	14.8625		0.592864	0.237146	0.0580631		0		0
0.599704	0.239882	0.0628831	26.5695	10.6278	156299	156.299		0.604254	0.241702	0.112163	37.1553	14.8621	14771.2	14.7712		0.601054	0.240422	0.0570737		0		0
0.607894	0.243157	0.0622914	26.5777	10.6311	156076	156.076		0.612444	0.244977	0.108978	37.1635	14.8654	14695.8	14.6958		0.609244	0.243698	0.0555892		0		0
0.616083	0.246433	0.0614592	26.5859	10.6344	155769	155.769		0.620633	0.248253	0.10606	37.1716	14.8687	14648.6	14.6486		0.617434	0.246973	0.0539963		0		0
0.624273	0.249709	0.0604761	26.5941	10.6376	155425	155.425		0.628823	0.251529	0.103654	37.1798	14.8719	14613.4	14.6134		0.625623	0.250249	0.0527343		0		0
0.632463	0.252985	0.0598734	26.6023	10.6409	155225	155.225		0.637013	0.254805	0.101246	37.188	14.8752	14575	14.575		0.633813	0.253525	0.0516484		0		0
0.640653	0.256261	0.0594252	26.6105	10.6442	155330	155.33		0.645203	0.258081	0.0987142	37.1962	14.8785	14521	14.521		0.642003	0.256801	0.0505208		0		0
0.648843	0.259537	0.0585785	26.6186	10.6475	155631	155.631		0.653393	0.261357	0.0959545	37.2044	14.8818	14464.8	14.4648		0.650193	0.260077	0.0492969		0		0
0.657032	0.262813	0.0570981	26.6268	10.6507	155933	155.933		0.661582	0.264633	0.0932994	37.2126	14.885	14419.7	14.4197		0.658383	0.263353	0.0482596		0		0
0.665222	0.266089	0.0552998	26.635	10.654	156136	156.136		0.669772	0.267909	0.0909832	37.2208	14.8883	14379.6	14.3796		0.666572	0.266629	0.0478778		0		0
0.673412	0.269365	0.0536734	26.6432	10.6573	156006	156.006		0.677962	0.271185	0.0888935	37.229	14.8916	14353.9	14.3539		0.674762	0.269905	0.0481857		0		0
0.681602	0.272641	0.0522088	26.6514	10.6606	155566	155.566		0.686152	0.274461	0.0871303	37.2372	14.8949	14349	14.349		0.682952	0.273181	0.0488935		0		0
0.689792	0.275917	0.0508596	26.6596	10.6638	155045	155.045		0.694342	0.277737	0.0856637	37.2453	14.8981	14321.1	14.3211		0.691142	0.276457	0.0495224		0		0
0.697981	0.279193	0.0496895	26.6678	10.6671	154571	154.571		0.702531	0.281013	0.0843012	37.2535	14.9014	14267.7	14.2677		0.699331	0.279733	0.0498097		0		0
0.706171	0.282468	0.0486265	26.676	10.6704	154339	154.339		0.710721	0.284288	0.0829648	37.2617	14.9047	14221.8	14.2218		0.707521	0.283008	0.0494578		0		0
0.714361	0.285744	0.0475622	26.6842	10.6737	154343	154.343		0.718911	0.287564	0.0815672	37.2699	14.908	14184.8	14.1848		0.715711	0.286284	0.0481081		0		0
0.722551	0.28902	0.046542	26.6924	10.6769	154469	154.469		0.727101	0.29084	0.0800138	37.2781	14.9112	14162.6	14.1626		0.723901	0.28956	0.0463139		0		0
0.73074	0.292296	0.0456169	26.7005	10.6802	154533	154.533		0.73529	0.294116	0.0789418	37.2863	14.9145	14157.4	14.1574		0.732091	0.292836	0.0446291		0		0
0.73893	0.295572	0.0447067	26.7087	10.6835	154377	154.377		0.74348	0.297392	0.078509	37.2945	14.9178	14166.8	14.1668		0.74028	0.296112	0.0430591		0		0
0.74712	0.298848	0.0437366	26.7169	10.6868	154032	154.032		0.75167	0.300668	0.0781329	37.3027	14.9211	14193.5	14.1935		0.74847	0.299388	0.0419053		0		0
0.75531	0.302124	0.0428955	26.7251	10.69	153838	153.838		0.75986	0.303944	0.0776081	37.3109	14.9243	14235.6	14.2356		0.75666	0.302664	0.0411261		0		0
0.7635	0.3054	0.0426043	26.7333	10.6933	153866	153.866		0.76805	0.30722	0.0772354	37.3191	14.9276	14267.5	14.2675		0.76485	0.30594	0.0404426		0		0
0.771689	0.308676	0.0429868	26.7415	10.6966	153946	153.946		0.776239	0.310496	0.077152	37.3272	14.9309	14260.8	14.2608		0.77304	0.309216	0.0398316		0		0
0.779879	0.311952	0.043621	26.7497	10.6999	153953	153.953		0.784429	0.313772	0.0770072	37.3354	14.9342	14218.4	14.2184		0.781229	0.312492	0.0392806		0		0
0.788069	0.315228	0.0441119	26.7579	10.7031	153866	153.866		0.792619	0.317048	0.0765948	37.3436	14.9375	14126.8	14.1268		0.789419	0.315768	0.0386123		0		0
0.796259	0.318503	0.0443748	26.7661	10.7064	153689	153.689		0.800809	0.320323	0.0752224	37.3518	14.9407	14010.6	14.0106		0.797609	0.319044	0.0376928		0		0
0.804448	0.321779	0.0444188	26.7743	10.7097	153315	153.315		0.808998	0.323599	0.0730912	37.36	14.944	13908.9	13.9089		0.805799	0.322319	0.0364919		0		0
0.812638	0.325055	0.0442529	26.7824	10.713	152646	152.646		0.817188	0.326875	0.0711171	37.3682	14.9473	13813.2	13.8132		0.813988	0.325595	0.0352541		0		0
0.820828	0.328331	0.0436415	26.7906	10.7163	151769	151.769		0.825378	0.330151	0.0693411	37.3764	14.9506	13714.6	13.7146		0.822178	0.328871	0.03413		0		0
0.829018	0.331607	0.0426292	26.7988	10.7195	150912	150.912		0.833568	0.333427	0.0676202	37.3846	14.9538	13607	13.607		0.830368	0.332147	0.033049		0		0
0.837208	0.334883	0.0415689	26.807	10.7228	150182	150.182		0.841758	0.336703	0.0660001	37.3928	14.9571	13518.3	13.5183		0.838558	0.335423	0.0319999		0		0
0.845397	0.338159	0.0405636	26.8152	10.7261	149203	149.203		0.849947	0.339979	0.0644812	37.401	14.9604	13465.6	13.4656		0.846748	0.338699	0.0308718		0		0
0.853587	0.341435	0.0395971	28.3713	11.3485	118262	118.262		0.858137	0.343255	0.0630283	37.4091	14.9637	13425.6	13.4256		0.854937	0.341975	0.0297383		0		0
0.861777	0.344711	0.0387255	28.3795	11.3518	118187	118.187		0.866327	0.346531	0.0616029		0		0		0.863127	0.345251	0.0288541		0		0
0.869967	0.347987	0.038434	28.3876	11.3551	118025	118.025		0.874517	0.349807	0.0603635		0		0		0.871317	0.348527	0.0282041		0		0
0.878157	0.351263	0.0384404	28.3958	11.3583	117890	117.89		0.882707	0.353083	0.0593845		0		0		0.879507	0.351803	0.0275302		0		0
0.886346	0.354539	0.0382033	28.404	11.3616	117827	117.827		0.890896	0.356359	0.0585195		0		0		0.887697	0.355079	0.0267018		0		0
0.894536	0.357814	0.0375371	28.4122	11.3649	117782	117.782		0.899086	0.359634	0.0574646		0		0		0.895886	0.358355	0.0257625		0		0
0.902726	0.36109	0.0366044	28.4204	11.3682	117768	117.768		0.907276	0.36291	0.0560282		0		0		0.904076	0.36163	0.0248275		0		0
0.910916	0.364366	0.0358642	28.4286	11.3714	117755	117.755		0.915466	0.366186	0.0542516		0		0		0.912266	0.364906	0.02393		0		0
0.919105	0.367642	0.0353531	28.4368	11.3747	117557	117.557		0.923655	0.369462	0.0526192		0		0		0.920456	0.368182	0.0230394		0		0
0.927295	0.370918	0.0349852	28.445	11.378	117296	117.296		0.931845	0.372738	0.0512551		0		0		0.928645	0.371458	0.0221637		0		0
0.935485	0.374194	0.034727	28.4532	11.3813	117270	117.27		0.940035	0.376014	0.049936		0		0		0.936835	0.374734	0.0213947		0		0
0.943675	0.37747	0.0343657	28.4613	11.3845	117368	117.368		0.948225	0.37929	0.0486404		0		0		0.945025	0.37801	0.0207789		0		0
0.951865	0.380746	0.0337621	28.4695	11.3878	117473	117.473		0.956415	0.382566	0.0473784		0		0		0.953215	0.381286	0.0202907		0		0
0.960054	0.384022	0.0331545	28.4777	11.3911	117746	117.746		0.964604	0.385842	0.0461607		0		0		0.961405	0.384562	0.0198587		0		0
0.968244	0.387298	0.0326175	28.4859	11.3944	118178	118.178		0.972794	0.389118	0.0451241		0		0		0.969594	0.387838	0.0194254		0		0
0.976434	0.390574	0.0320497	28.4941	11.3976	118518	118.518		0.980984	0.392394	0.0442966		0		0		0.977784	0.391114	0.0188807		0		0
0.984624	0.393849	0.0313376	28.5023	11.4009	118640	118.64		0.989174	0.395669	0.0435542		0		0		0.985974	0.39439	0.0183098		0		0
0.992814	0.397125	0.0303322	28.5105	11.4042	118604	118.604		0.997364	0.398945	0.0430224		0		0		0.994164	0.397666	0.0178715		0		0
1.001	0.400401	0.0291836	28.5187	11.4075	118508	118.508		1.00555	0.402221	0.0426255		0		0		1.00235	0.400941	0.0175397		0		0
1.00919	0.403677	0.0280557	28.5269	11.4107	118399	118.399		1.01374	0.405497	0.0421854		0		0		1.01054	0.404217	0.01721		0		0
1.01738	0.406953	0.0269726	28.5351	11.414	118311	118.311		1.02193	0.408773	0.0416129		0		0		1.01873	0.407493	0.0168203		0		0
1.02557	0.410229	0.0260649	28.5432	11.4173	118232	118.232		1.03012	0.412049	0.0409479		0		0		1.02692	0.410769	0.0163803		0		0
1.03376	0.413505	0.0253538	28.5514	11.4206	118095	118.095		1.03831	0.415325	0.0402887		0		0		1.03511	0.414045	0.0160262		0		0
1.04195	0.416781	0.0246778	28.5596	11.4239	117857	117.857		1.0465	0.418601	0.0395241		0		0		1.0433	0.417321	0.0158587		0		0
1.05014	0.420057	0.0239528	28.5678	11.4271	117663	117.663		1.05469	0.421877	0.0387266		0		0		1.05149	0.420597	0.0158483		0		0
1.05833	0.423333	0.0232883	28.576	11.4304	117574	117.574		1.06288	0.425153	0.0379272		0		0		1.05968	0.423873	0.0158215		0		0
1.06652	0.426609	0.0228205	28.5842	11.4337	117439	117.439		1.07107	0.428429	0.0370365		0		0		1.06787	0.427149	0.0156528		0		0
1.07471	0.429885	0.0225805	28.5924	11.437	117290	117.29		1.07926	0.431705	0.0360187		0		0		1.07606	0.430425	0.015262		0		0
1.0829	0.43316	0.0225355	28.6006	11.4402	117128	117.128		1.08745	0.43498	0.0350095		0		0		1.08425	0.433701	0.0147207		0		0
1.09109	0.436436	0.0224322	28.6088	11.4435	117013	117.013		1.09564	0.438256	0.0341193		0		0		1.09244	0.436976	0.0144156		0		0
1.09928	0.439712	0.0220832	28.617	11.4468	116953	116.953		1.10383	0.441532	0.0332905		0		0		1.10063	0.440252	0.0144105		0		0
1.10747	0.442988	0.0215584	28.6251	11.4501	116914	116.914		1.11202	0.444808	0.0324957		0		0		1.10882	0.443528	0.0144903		0		0
1.11566	0.446264	0.0211385	28.6333	11.4533	116871	116.871		1.12021	0.448084	0.0319177		0		0		1.11701	0.446804	0.0145874		0		0
1.12385	0.44954	0.0210312	28.6415	11.4566	116837	116.837		1.1284	0.45136	0.0315674		0		0		1.1252	0.45008	0.0146959		0		0
1.13204	0.452816	0.0212399	28.6497	11.4599	116821	116.821		1.13659	0.454636	0.0313201		0		0		1.13339	0.453356	0.0147212		0		0
1.14023	0.456092	0.021557	28.6579	11.4632	116803	116.803		1.14478	0.457912	0.031187		0		0		1.14158	0.456632	0.0145924		0		0
1.14842	0.459368	0.0218162	28.6661	11.4664	116778	116.778		1.15297	0.461188	0.0310473		0		0		1.14977	0.459908	0.0141941		0		0
1.15661	0.462644	0.0218971	28.6743	11.4697	116842	116.842		1.16116	0.464464	0.0307925		0		0		1.15796	0.463184	0.0136897		0		0
1.1648	0.46592	0.0216701	28.6825	11.473	116948	116.948		1.16935	0.46774	0.0303512		0		0		1.16615	0.46646	0.0133063		0		0
1.17299	0.469196	0.0211667	28.6907	11.4763	116969	116.969		1.17754	0.471016	0.0297795		0		0		1.17434	0.469736	0.0129969		0		0
1.18118	0.472471	0.0205553	28.6989	11.4795	116905	116.905		1.18573	0.474291	0.0291848		0		0		1.18253	0.473012	0.0127187		0		0
1.18937	0.475747	0.019867	28.707	11.4828	116835	116.835		1.19392	0.477567	0.0286294		0		0		1.19072	0.476287	0.0124621		0		0
1.19756	0.479023	0.0192025	28.7152	11.4861	116773	116.773		1.20211	0.480843	0.0281587		0		0		1.19891	0.479563	0.0122194		0		0
1.20575	0.482299	0.0189972	28.7234	11.4894	116696	116.696		1.2103	0.484119	0.0277289		0		0		1.2071	0.482839	0.0119835		0		0
1.21394	0.485575	0.0192141	28.7316	11.4926	116614	116.614		1.21849	0.487395	0.027304		0		0		1.21529	0.486115	0.011685		0		0
1.22213	0.488851	0.0195494	28.7398	11.4959	116534	116.534		1.22668	0.490671	0.0267875		0		0		1.22348	0.489391	0.0114056		0		0
1.23032	0.492127	0.0197507	28.748	11.4992	116441	116.441		1.23487	0.493947	0.0262988		0		0		1.23167	0.492667	0.0112648		0		0
1.23851	0.495403	0.0196551	28.7562	11.5025	116384	116.384		1.24306	0.497223	0.0259635		0		0		1.23986	0.495943	0.0112224		0		0
1.2467	0.498679	0.0193091	28.7644	11.5057	116399	116.399		1.25125	0.500499	0.0257696		0		0		1.24805	0.499219	0.0111916		0		0
1.25489	0.501955	0.0188947	28.7726	11.509	116436	116.436		1.25944	0.503775	0.0257955		0		0		1.25624	0.502495	0.0111331		0		0
1.26308	0.505231	0.0184427	28.7808	11.5123	116453	116.453		1.26763	0.507051	0.0258587		0		0		1.26443	0.505771	0.0110018		0		0
1.27127	0.508506	0.0178763	28.7889	11.5156	116443	116.443		1.27582	0.510326	0.0257718		0		0		1.27262	0.509047	0.0107128		0		0
1.27946	0.511782	0.0172698	28.7971	11.5189	116433	116.433		1.28401	0.513602	0.0252595		0		0		1.28081	0.512323	0.0103363		0		0
1.28765	0.515058	0.0167188	28.8053	11.5221	116492	116.492		1.2922	0.516878	0.0246019		0		0		1.289	0.515598	0.00996537		0		0
1.29584	0.518334	0.0162303	28.8135	11.5254	116613	116.613		1.30039	0.520154	0.0240857		0		0		1.29719	0.518874	0.00964538		0		0
1.30403	0.52161	0.0157723	28.8217	11.5287	116741	116.741		1.30858	0.52343	0.0235872		0		0		1.30538	0.52215	0.00951985		0		0
1.31222	0.524886	0.0153331	28.8299	11.532	116844	116.844		1.31677	0.526706	0.0229107		0		0		1.31357	0.525426	0.00949466		0		0
1.3204	0.528162	0.0148997	28.8381	11.5352	116923	116.923		1.32495	0.529982	0.022194		0		0		1.32176	0.528702	0.00941616		0		0
1.32859	0.531438	0.0144861	28.8463	11.5385	116977	116.977		1.33314	0.533258	0.0216842		0		0		1.32994	0.531978	0.00920702		0		0
1.33678	0.534714	0.0141029	28.8545	11.5418	116980	116.98		1.34133	0.536534	0.021466		0		0		1.33813	0.535254	0.00888018		0		0
1.34497	0.53799	0.0137125	28.8626	11.5451	116998	116.998		1.34952	0.53981	0.0214351		0		0		1.34632	0.53853	0.00857383		0		0
1.35316	0.541266	0.013291	28.8708	11.5483	117079	117.079		1.35771	0.543086	0.0214019		0		0		1.35451	0.541806	0.00832644		0		0
1.36135	0.544542	0.0128927	28.879	11.5516	117184	117.184		1.3659	0.546362	0.0213351		0		0		1.3627	0.545082	0.00808841		0		0
1.36954	0.547817	0.0126951	28.8872	11.5549	117298	117.298		1.37409	0.549637	0.0211983		0		0		1.37089	0.548358	0.00783334		0		0
1.37773	0.551093	0.0126819	28.8954	11.5582	117434	117.434		1.38228	0.552913	0.0210232		0		0		1.37908	0.551633	0.00773194		0		0
1.38592	0.554369	0.0127483	28.9036	11.5614	117577	117.577		1.39047	0.556189	0.0210176		0		0		1.38727	0.554909	0.00783211		0		0
1.39411	0.557645	0.0129791	28.9118	11.5647	117691	117.691		1.39866	0.559465	0.0209832		0		0		1.39546	0.558185	0.00797676		0		0
1.4023	0.560921	0.0133574	28.92	11.568	117796	117.796		1.40685	0.562741	0.0206505		0		0		1.40365	0.561461	0.00810274		0		0
1.41049	0.564197	0.0137313	28.9282	11.5713	117900	117.9		1.41504	0.566017	0.0202475		0		0		1.41184	0.564737	0.00813945		0		0
1.41868	0.567473	0.0140359	28.9364	11.5745	117976	117.976		1.42323	0.569293	0.0199215		0		0		1.42003	0.568013	0.00808505		0		0
1.42687	0.570749	0.0141953	28.9445	11.5778	118017	118.017		1.43142	0.572569	0.0196117		0		0		1.42822	0.571289	0.00796338		0		0
1.43506	0.574025	0.0142089	28.9527	11.5811	117942	117.942		1.43961	0.575845	0.0192943		0		0		1.43641	0.574565	0.00775923		0		0
1.44325	0.577301	0.0141343	28.9609	11.5844	117797	117.797		1.4478	0.579121	0.0189435		0		0		1.4446	0.577841	0.00757791		0		0
1.45144	0.580577	0.0137995	28.9691	11.5876	117740	117.74		1.45599	0.582397	0.0183679		0		0		1.45279	0.581117	0.00749203		0		0
1.45963	0.583852	0.0132369	28.9773	11.5909	117730	117.73		1.46418	0.585672	0.0176147		0		0		1.46098	0.584393	0.00748373		0		0
1.46782	0.587128	0.0127321	28.9855	11.5942	117688	117.688		1.47237	0.588948	0.0168798		0		0		1.46917	0.587669	0.00749852		0		0
1.47601	0.590404	0.0123712	28.9937	11.5975	117633	117.633		1.48056	0.592224	0.01619		0		0		1.47736	0.590944	0.00749642		0		0
1.4842	0.59368	0.0121134	29.0019	11.6008	117560	117.56		1.48875	0.5955	0.0155953		0		0		1.48555	0.59422	0.00743237		0		0
1.49239	0.596956	0.011873	29.0101	11.604	117464	117.464		1.49694	0.598776	0.0152066		0		0		1.49374	0.597496	0.00725794		0		0
1.50058	0.600232	0.0115921	29.0183	11.6073	117364	117.364		1.50513	0.602052	0.0149694		0		0		1.50193	0.600772	0.00707236		0		0
1.50877	0.603508	0.0112857	29.0264	11.6106	117270	117.27		1.51332	0.605328	0.0147634		0		0		1.51012	0.604048	0.0069216		0		0
1.51696	0.606784	0.0109528	29.0346	11.6139	117150	117.15		1.52151	0.608604	0.0145666		0		0		1.51831	0.607324	0.0067685		0		0
1.52515	0.61006	0.0105624	29.0428	11.6171	117024	117.024		1.5297	0.61188	0.0143257		0		0		1.5265	0.6106	0.00660578		0		0
1.53334	0.613336	0.0101529	29.051	11.6204	116970	116.97		1.53789	0.615156	0.0140575		0		0		1.53469	0.613876	0.00648945		0		0
1.54153	0.616612	0.00978431	29.0592	11.6237	116979	116.979		1.54608	0.618432	0.0138336		0		0		1.54288	0.617152	0.00650434		0		0
1.54972	0.619888	0.00947638	29.0674	11.627	116994	116.994		1.55427	0.621708	0.0135814		0		0		1.55107	0.620428	0.00654747		0		0
1.55791	0.623163	0.0092814	29.0756	11.6302	116965	116.965		1.56246	0.624983	0.0132292		0		0		1.55926	0.623704	0.0065127		0		0
1.5661	0.626439	0.00919222	29.0838	11.6335	116892	116.892		1.57065	0.628259	0.0127854		0		0		1.56745	0.62698	0.00638819		0		0
1.57429	0.629715	0.00952397	29.092	11.6368	116764	116.764		1.57884	0.631535	0.0122795		0		0		1.57564	0.630255	0.00626152		0		0
1.58248	0.632991	0.0101227	29.1002	11.6401	116588	116.588		1.58703	0.634811	0.0117941		0		0		1.58383	0.633531	0.00619563		0		0
1.59067	0.636267	0.0106109	29.1083	11.6433	116416	116.416		1.59522	0.638087	0.0114084		0		0		1.59202	0.636807	0.00614809		0		0
1.59886	0.639543	0.0106851	29.1165	11.6466	116263	116.263		1.60341	0.641363	0.011114		0		0		1.60021	0.640083	0.00609832		0		0
1.60705	0.642819	0.0103644	29.1247	11.6499	116131	116.131		1.6116	0.644639	0.0108822		0		0		1.6084	0.643359	0.00597072		0		0
1.61524	0.646095	0.0100074	29.1329	11.6532	116025	116.025		1.61979	0.647915	0.0107784		0		0		1.61659	0.646635	0.00579663		0		0
1.62343	0.649371	0.00971559	29.1411	11.6564	115995	115.995		1.62798	0.651191	0.0109095		0		0		1.62478	0.649911	0.0057212		0		0
1.63162	0.652647	0.00947119	29.1493	11.6597	115983	115.983		1.63617	0.654467	0.0113102		0		0		1.63297	0.653187	0.0057436		0		0
1.63981	0.655923	0.00938669	29.1575	11.663	115900	115.9		1.64436	0.657743	0.0118047		0		0		1.64116	0.656463	0.00576617		0		0
1.648	0.659199	0.00939677	29.1657	11.6663	115784	115.784		1.65255	0.661019	0.0122519		0		0		1.64935	0.659739	0.00574743		0		0
1.65619	0.662474	0.00935772	29.1739	11.6695	115699	115.699		1.66074	0.664294	0.0126354		0		0		1.65754	0.663015	0.00566583		0		0
1.66438	0.66575	0.00916005	29.1821	11.6728	115671	115.671		1.66893	0.66757	0.0125939		0		0		1.66573	0.66629	0.00554102		0		0
1.67257	0.669026	0.00879752	29.1902	11.6761	115670	115.67		1.67712	0.670846	0.0122444		0		0		1.67392	0.669566	0.005406		0		0
1.68076	0.672302	0.00845385	29.1984	11.6794	115635	115.635		1.68531	0.674122	0.0119124		0		0		1.68211	0.672842	0.00521944		0		0
1.68895	0.675578	0.00818624	29.2066	11.6826	115537	115.537		1.6935	0.677398	0.0115817		0		0		1.6903	0.676118	0.00502489		0		0
1.69713	0.678854	0.00794283	29.2148	11.6859	115375	115.375		1.70168	0.680674	0.0112377		0		0		1.69849	0.679394	0.00489665		0		0
1.70532	0.68213	0.00770473	29.223	11.6892	115212	115.212		1.70987	0.68395	0.0109536		0		0		1.70668	0.68267	0.00483096		0		0
1.71351	0.685406	0.00748573	29.2312	11.6925	115131	115.131		1.71806	0.687226	0.0107669		0		0		1.71486	0.685946	0.00477347		0		0
1.7217	0.688682	0.00728921	29.2394	11.6958	115147	115.147		1.72625	0.690502	0.010613		0		0		1.72305	0.689222	0.00468706		0		0
1.72989	0.691958	0.00710858	29.2476	11.699	115259	115.259		1.73444	0.693778	0.0104624		0		0		1.73124	0.692498	0.00458895		0		0
1.73808	0.695234	0.00697332	29.2558	11.7023	115362	115.362		1.74263	0.697054	0.0102824		0		0		1.73943	0.695774	0.00449285		0		0
1.74627	0.698509	0.00688525	29.2639	11.7056	115307	115.307		1.75082	0.700329	0.0100004		0		0		1.74762	0.69905	0.00440622		0		0
1.75446	0.701785	0.00681365	29.2721	11.7089	115151	115.151		1.75901	0.703605	0.00970408		0		0		1.75581	0.702326	0.00433105		0		0
1.76265	0.705061	0.00674957	29.2803	11.7121	115003	115.003		1.7672	0.706881	0.00950797		0		0		1.764	0.705601	0.00426338		0		0
1.77084	0.708337	0.00671776	29.2885	11.7154	114839	114.839		1.77539	0.710157	0.0094504		0		0		1.77219	0.708877	0.00420087		0		0
1.77903	0.711613	0.00671998	29.2967	11.7187	114679	114.679		1.78358	0.713433	0.00960952		0		0		1.78038	0.712153	0.00414177		0		0
1.78722	0.714889	0.00666424	29.3049	11.722	114569	114.569		1.79177	0.716709	0.00995247		0		0		1.78857	0.715429	0.00403252		0		0
1.79541	0.718165	0.00649046	29.3131	11.7252	114465	114.465		1.79996	0.719985	0.0103576		0		0		1.79676	0.718705	0.00388112		0		0
1.8036	0.721441	0.00625702	29.3213	11.7285	114359	114.359		1.80815	0.723261	0.0106168		0		0		1.80495	0.721981	0.00373518		0		0
1.81179	0.724717	0.00617107	29.3295	11.7318	114295	114.295		1.81634	0.726537	0.0106032		0		0		1.81314	0.725257	0.00360044		0		0
1.81998	0.727993	0.00617699	29.3377	11.7351	114295	114.295		1.82453	0.729813	0.0103516		0		0		1.82133	0.728533	0.00349185		0		0
1.82817	0.731269	0.00611561	29.3458	11.7383	114354	114.354		1.83272	0.733089	0.0099825		0		0		1.82952	0.731809	0.00340888		0		0
1.83636	0.734545	0.00602223	29.354	11.7416	114457	114.457		1.84091	0.736365	0.0097818		0		0		1.83771	0.735085	0.00332513		0		0
1.84455	0.73782	0.0059251	29.3622	11.7449	114611	114.611		1.8491	0.73964	0.00973155		0		0		1.8459	0.738361	0.00322668		0		0
1.85274	0.741096	0.0058127	29.3704	11.7482	114681	114.681		1.85729	0.742916	0.00967127		0		0		1.85409	0.741637	0.0031059		0		0
1.86093	0.744372	0.00574303	29.3786	11.7514	114661	114.661		1.86548	0.746192	0.00955131		0		0		1.86228	0.744912	0.00301135		0		0
1.86912	0.747648	0.00574091	29.3868	11.7547	114580	114.58		1.87367	0.749468	0.00930262		0		0		1.87047	0.748188	0.00296438		0		0
1.87731	0.750924	0.00576146	29.395	11.758	114471	114.471		1.88186	0.752744	0.00899997		0		0		1.87866	0.751464	0.00294833		0		0
1.8855	0.7542	0.00578137	29.4032	11.7613	114466	114.466		1.89005	0.75602	0.00884444		0		0		1.88685	0.75474	0.00293809		0		0
1.89369	0.757476	0.0057938	29.4114	11.7645	114569	114.569		1.89824	0.759296	0.00883859		0		0		1.89504	0.758016	0.00290979		0		0
1.90188	0.760752	0.00586264	29.4196	11.7678	114602	114.602		1.90643	0.762572	0.00883972		0		0		1.90323	0.761292	0.00285105		0		0
1.91007	0.764028	0.00633513	29.4277	11.7711	114448	114.448		1.91462	0.765848	0.00879777		0		0		1.91142	0.764568	0.00277426		0		0
1.91826	0.767304	0.00699977	29.4359	11.7744	114306	114.306		1.92281	0.769124	0.00858681		0		0		1.91961	0.767844	0.00272239		0		0
1.92645	0.77058	0.00747511	29.4441	11.7776	114210	114.21		1.931	0.7724	0.00824015		0		0		1.9278	0.77112	0.00274832		0		0
1.93464	0.773855	0.00765379	29.4523	11.7809	114226	114.226		1.93919	0.775675	0.00790238		0		0		1.93599	0.774396	0.00287675		0		0
1.94283	0.777131	0.00769753	29.4605	11.7842	114215	114.215		1.94738	0.778951	0.00761026		0		0		1.94418	0.777672	0.00302212		0		0
1.95102	0.780407	0.00775324	29.4687	11.7875	114138	114.138		1.95557	0.782227	0.0073743		0		0		1.95237	0.780947	0.00311609		0		0
1.95921	0.783683	0.00776319	29.4769	11.7908	114117	114.117		1.96376	0.785503	0.00716594		0		0		1.96056	0.784223	0.00313507		0		0
1.9674	0.786959	0.00766859	29.4851	11.794	114158	114.158		1.97195	0.788779	0.00696267		0		0		1.96875	0.787499	0.00307886		0		0
1.97559	0.790235	0.00754592	29.4933	11.7973	114155	114.155		1.98014	0.792055	0.00673546		0		0		1.97694	0.790775	0.00299123		0		0
1.98378	0.793511	0.00747544	29.5015	11.8006	114048	114.048		1.98833	0.795331	0.00649539		0		0		1.98513	0.794051	0.00294517		0		0
1.99197	0.796787	0.00740846	29.5096	11.8039	113818	113.818		1.99652	0.798607	0.00626551		0		0		1.99332	0.797327	0.00294011		0		0
2.00016	0.800063	0.00732411	29.5178	11.8071	113534	113.534		2.00471	0.801883	0.00604		0		0		2.00151	0.800603	0.00290901		0		0
2.00835	0.803339	0.0071992	29.526	11.8104	113278	113.278		2.0129	0.805159	0.00587741		0		0		2.0097	0.803879	0.0028278		0		0
2.01654	0.806615	0.00698346	29.5342	11.8137	112967	112.967		2.02109	0.808435	0.00580158		0		0		2.01789	0.807155	0.00273517		0		0
2.02473	0.809891	0.00671724	29.5424	11.817	112710	112.71		2.02928	0.811711	0.00578837		0		0		2.02608	0.810431	0.00267634		0		0
2.03292	0.813166	0.00649921	29.5506	11.8202	112635	112.635		2.03747	0.814986	0.00582544		0		0		2.03427	0.813707	0.00263756		0		0
2.04111	0.816442	0.00632262	29.5588	11.8235	112521	112.521		2.04566	0.818262	0.00589014		0		0		2.04246	0.816983	0.00259743		0		0
2.0493	0.819718	0.0061508	29.567	11.8268	112228	112.228		2.05385	0.821538	0.0058985		0		0		2.05065	0.820258	0.00254554		0		0
2.05749	0.822994	0.00595355	33.0968	13.2387	60914.1	60.9141		2.06204	0.824814	0.00579276		0		0		2.05884	0.823534	0.00248265		0		0
2.06568	0.82627	0.00574965	33.105	13.242	60975.8	60.9758		2.07023	0.82809	0.00560174		0		0		2.06703	0.82681	0.00241707		0		0
2.07387	0.829546	0.00557058	33.1131	13.2453	61010.2	61.0102		2.07842	0.831366	0.00540926		0		0		2.07522	0.830086	0.00235243		0		0
2.08205	0.832822	0.0054064	33.1213	13.2485	61053.5	61.0535		2.0866	0.834642	0.00538441		0		0		2.08341	0.833362	0.00230524		0		0
2.09024	0.836098	0.00525024	33.1295	13.2518	61047.7	61.0477		2.09479	0.837918	0.00561213		0		0		2.0916	0.836638	0.00228073		0		0
2.09843	0.839374	0.00509982	33.1377	13.2551	61049.2	61.0492		2.10298	0.841194	0.00606071		0		0		2.09978	0.839914	0.0022909		0		0
2.10662	0.84265	0.00491885	33.1459	13.2584	61195.9	61.1959		2.11117	0.84447	0.00651864		0		0		2.10797	0.84319	0.00235146		0		0
2.11481	0.845926	0.00471499	33.1541	13.2616	61404.4	61.4044		2.11936	0.847746	0.00682619		0		0		2.11616	0.846466	0.00244624		0		0
2.123	0.849201	0.00452028	33.1623	13.2649	61509.3	61.5093		2.12755	0.851021	0.00691088		0		0		2.12435	0.849742	0.00252629		0		0
2.13119	0.852477	0.00431791	33.1705	13.2682	61533.7	61.5337		2.13574	0.854297	0.00686211		0		0		2.13254	0.853018	0.00256405		0		0
2.13938	0.855753	0.00410093	33.1787	13.2715	61570.1	61.5701		2.14393	0.857573	0.0068097		0		0		2.14073	0.856294	0.00259999		0		0
2.14757	0.859029	0.00391925	33.1869	13.2747	61617.2	61.6172		2.15212	0.860849	0.00666722		0		0		2.14892	0.859569	0.00266315		0		0
2.15576	0.862305	0.00378902	33.195	13.278	61663.5	61.6635		2.16031	0.864125	0.00642306		0		0		2.15711	0.862845	0.00273091		0		0
2.16395	0.865581	0.00369155	33.2032	13.2813	61770.4	61.7704		2.1685	0.867401	0.00617633		0		0		2.1653	0.866121	0.00278766		0		0
2.17214	0.868857	0.00361974	33.2114	13.2846	61880.8	61.8808		2.17669	0.870677	0.0059753		0		0		2.17349	0.869397	0.00289704		0		0
2.18033	0.872133	0.00356791	33.2196	13.2878	61918.2	61.9182		2.18488	0.873953	0.00581056		0		0		2.18168	0.872673	0.00307128		0		0
2.18852	0.875409	0.00357078	33.2278	13.2911	61941.3	61.9413		2.19307	0.877229	0.00566734		0		0		2.18987	0.875949	0.00325491		0		0
2.19671	0.878685	0.00364394	33.236	13.2944	62003.5	62.0035		2.20126	0.880505	0.00554604		0		0		2.19806	0.879225	0.00338668		0		0
2.2049	0.881961	0.00371787	33.2442	13.2977	62064.4	62.0644		2.20945	0.883781	0.00544039		0		0		2.20625	0.882501	0.00343241		0		0
2.21309	0.885237	0.00374556	33.2524	13.3009	62086.4	62.0864		2.21764	0.887057	0.00533893		0		0		2.21444	0.885777	0.00343238		0		0
2.22128	0.888512	0.00374334	33.2606	13.3042	62085.7	62.0857		2.22583	0.890332	0.00523679		0		0		2.22263	0.889053	0.00342231		0		0
2.22947	0.891788	0.00370318	33.2688	13.3075	62035.9	62.0359		2.23402	0.893608	0.00512853		0		0		2.23082	0.892329	0.00339539		0		0
2.23766	0.895064	0.00356549	33.2769	13.3108	61946.6	61.9466		2.24221	0.896884	0.0050912		0		0		2.23901	0.895604	0.00334415		0		0
2.24585	0.89834	0.00338203	33.2851	13.3141	61885.2	61.8852		2.2504	0.90016	0.00513001		0		0		2.2472	0.89888	0.0032634		0		0
2.25404	0.901616	0.00321783	33.2933	13.3173	61865.7	61.8657		2.25859	0.903436	0.00512566		0		0		2.25539	0.902156	0.00314471		0		0
2.26223	0.904892	0.00306536	33.3015	13.3206	61824.8	61.8248		2.26678	0.906712	0.00502565		0		0		2.26358	0.905432	0.00300928		0		0
2.27042	0.908168	0.00293191	33.3097	13.3239	61737.9	61.7379		2.27497	0.909988	0.00488496		0		0		2.27177	0.908708	0.00288611		0		0
2.27861	0.911444	0.00281966	33.3179	13.3272	61668.9	61.6689		2.28316	0.913264	0.00480378		0		0		2.27996	0.911984	0.00278643		0		0
2.2868	0.91472	0.0027242	33.3261	13.3304	61640.5	61.6405		2.29135	0.91654	0.0048261		0		0		2.28815	0.91526	0.00270808		0		0
2.29499	0.917996	0.00264963	33.3343	13.3337	61601.1	61.6011		2.29954	0.919816	0.0048592		0		0		2.29634	0.918536	0.00265976		0		0
2.30318	0.921272	0.00259006	33.3425	13.337	61555.3	61.5553		2.30773	0.923092	0.0048291		0		0		2.30453	0.921812	0.00263855		0		0
2.31137	0.924548	0.00253671	33.3507	13.3403	61494	61.494		2.31592	0.926368	0.00468581		0		0		2.31272	0.925088	0.00261622		0		0
2.31956	0.927823	0.00252907	33.3588	13.3435	61399.4	61.3994		2.32411	0.929643	0.00447088		0		0		2.32091	0.928364	0.00257965		0		0
2.32775	0.931099	0.00254796	33.367	13.3468	61301.8	61.3018		2.3323	0.932919	0.00424378		0		0		2.3291	0.93164	0.00253951		0		0
2.33594	0.934375	0.0025496	33.3752	13.3501	61227.8	61.2278		2.34049	0.936195	0.00405956		0		0		2.33729	0.934915	0.00252861		0		0
2.34413	0.937651	0.0025175	33.3834	13.3534	61202.7	61.2027		2.34868	0.939471	0.00400334		0		0		2.34548	0.938191	0.00253321		0		0
2.35232	0.940927	0.00244007	33.3916	13.3566	61207.1	61.2071		2.35687	0.942747	0.00403154		0		0		2.35367	0.941467	0.00252493		0		0
2.36051	0.944203	0.00233309	33.3998	13.3599	61182.9	61.1829		2.36506	0.946023	0.00406777		0		0		2.36186	0.944743	0.00250719		0		0
2.3687	0.947479	0.00225479	33.408	13.3632	61134.7	61.1347		2.37325	0.949299	0.00409712		0		0		2.37005	0.948019	0.00250473		0		0
2.37689	0.950755	0.00220292	33.4162	13.3665	61073.2	61.0732		2.38144	0.952575	0.00410155		0		0		2.37824	0.951295	0.00250903		0		0
2.38508	0.954031	0.00214257	33.4244	13.3697	61008.5	61.0085		2.38963	0.955851	0.00409984		0		0		2.38643	0.954571	0.00249747		0		0
2.39327	0.957307	0.00205969	33.4325	13.373	60944.5	60.9445		2.39782	0.959127	0.00410553		0		0		2.39462	0.957847	0.00248183		0		0
2.40146	0.960583	0.00197577	33.4407	13.3763	60873.7	60.8737		2.40601	0.962403	0.00410641		0		0		2.40281	0.961123	0.00246715		0		0
2.40965	0.963858	0.00191364	33.4489	13.3796	60797.8	60.7978		2.4142	0.965678	0.00407495		0		0		2.411	0.964399	0.00244944		0		0
2.41784	0.967134	0.00186815	33.4571	13.3828	60734.2	60.7342		2.42239	0.968954	0.00398599		0		0		2.41919	0.967675	0.00242826		0		0
2.42603	0.97041	0.00183468	33.4653	13.3861	60709.3	60.7093		2.43058	0.97223	0.00387048		0		0		2.42738	0.970951	0.00240317		0		0
2.43422	0.973686	0.00180943	33.4735	13.3894	60702.3	60.7023		2.43877	0.975506	0.00375625		0		0		2.43557	0.974226	0.00236515		0		0
2.44241	0.976962	0.00179409	33.4817	13.3927	60683.5	60.6835		2.44696	0.978782	0.00363041		0		0		2.44376	0.977502	0.00231135		0		0
2.4506	0.980238	0.00187124	33.4899	13.396	60650.6	60.6506		2.45515	0.982058	0.00354711		0		0		2.45195	0.980778	0.0022142		0		0
2.45878	0.983514	0.00202739	33.4981	13.3992	60623.2	60.6232		2.46333	0.985334	0.00353659		0		0		2.46014	0.984054	0.00211505		0		0
2.46697	0.98679	0.00218251	33.5063	13.4025	60597.6	60.5976		2.47152	0.98861	0.00355046		0		0		2.46833	0.98733	0.00206668		0		0
2.47516	0.990066	0.00232753	33.5144	13.4058	60566.8	60.5668		2.47971	0.991886	0.00356537		0		0		2.47651	0.990606	0.00205094		0		0
2.48335	0.993342	0.00233263	33.5226	13.4091	60537	60.537		2.4879	0.995162	0.00368667		0		0		2.4847	0.993882	0.0020551		0		0
2.49154	0.996618	0.00222654	33.5308	13.4123	60510	60.51		2.49609	0.998438	0.00398694		0		0		2.49289	0.997158	0.00210336		0		0
2.49973	0.999894	0.00215151	33.539	13.4156	60503.6	60.5036		2.50428	1.00171	0.0043527		0		0		2.50108	1.00043	0.00218973		0		0
2.50792	1.00317	0.00211628	33.5472	13.4189	60500.9	60.5009		2.51247	1.00499	0.00456949		0		0		2.50927	1.00371	0.00226085		0		0
2.51611	1.00645	0.00209853	33.5554	13.4222	60477.2	60.4772		2.52066	1.00827	0.00453521		0		0		2.51746	1.00699	0.00229216		0		0
2.5243	1.00972	0.00208815	33.5636	13.4254	60451.9	60.4519		2.52885	1.01154	0.00437838		0		0		2.52565	1.01026	0.00227537		0		0
2.53249	1.013	0.00209138	33.5718	13.4287	60467.2	60.4672		2.53704	1.01482	0.00420572		0		0		2.53384	1.01354	0.00220975		0		0
2.54068	1.01627	0.00213196	33.58	13.432	60498.2	60.4982		2.54523	1.01809	0.00403162		0		0		2.54203	1.01681	0.00214541		0		0
2.54887	1.01955	0.00220638	33.5882	13.4353	60505.9	60.5059		2.55342	1.02137	0.00390568		0		0		2.55022	1.02009	0.00210509		0		0
2.55706	1.02282	0.00233012	33.5963	13.4385	60488.6	60.4886		2.56161	1.02464	0.00382369		0		0		2.55841	1.02337	0.00206579		0		0
2.56525	1.0261	0.00248665	33.6045	13.4418	60453	60.453		2.5698	1.02792	0.0037433		0		0		2.5666	1.02664	0.00201859		0		0
2.57344	1.02938	0.00263312	33.6127	13.4451	60418.5	60.4185		2.57799	1.0312	0.00365634		0		0		2.57479	1.02992	0.00195805		0		0
2.58163	1.03265	0.0027645	33.6209	13.4484	60389.4	60.3894		2.58618	1.03447	0.00355356		0		0		2.58298	1.03319	0.00186567		0		0
2.58982	1.03593	0.00284343	33.6291	13.4516	60359.1	60.3591		2.59437	1.03775	0.00346964		0		0		2.59117	1.03647	0.00175616		0		0
2.59801	1.0392	0.00285465	33.6373	13.4549	60332.1	60.3321		2.60256	1.04102	0.00340423		0		0		2.59936	1.03974	0.00165176		0		0
2.6062	1.04248	0.00281385	33.6455	13.4582	60310.9	60.3109		2.61075	1.0443	0.00332706		0		0		2.60755	1.04302	0.0015523		0		0
2.61439	1.04576	0.00275071	33.6537	13.4615	60292.7	60.2927		2.61894	1.04758	0.00322011		0		0		2.61574	1.0463	0.00145223		0		0
2.62258	1.04903	0.00267382	33.6619	13.4647	60272.2	60.2722		2.62713	1.05085	0.00309165		0		0		2.62393	1.04957	0.00136718		0		0
2.63077	1.05231	0.0025583	33.6701	13.468	60248.3	60.2483		2.63532	1.05413	0.00297975		0		0		2.63212	1.05285	0.00133478		0		0
2.63896	1.05558	0.00247428	33.6782	13.4713	60222	60.222		2.64351	1.0574	0.00287959		0		0		2.64031	1.05612	0.00134499		0		0
2.64715	1.05886	0.00245294	33.6864	13.4746	60207	60.207		2.6517	1.06068	0.00277438		0		0		2.6485	1.0594	0.00137398		0		0
2.65534	1.06214	0.00245332	33.6946	13.4778	60237.2	60.2372		2.65989	1.06396	0.00262803		0		0		2.65669	1.06268	0.00140519		0		0
2.66353	1.06541	0.00243049	33.7028	13.4811	60322.9	60.3229		2.66808	1.06723	0.00249128		0		0		2.66488	1.06595	0.00142533		0		0
2.67172	1.06869	0.00235602	33.711	13.4844	60399.3	60.3993		2.67627	1.07051	0.0024075		0		0		2.67307	1.06923	0.0014247		0		0
2.67991	1.07196	0.00226433	33.7192	13.4877	60422.8	60.4228		2.68446	1.07378	0.00235446		0		0		2.68126	1.0725	0.00140677		0		0
2.6881	1.07524	0.00220323	33.7274	13.491	60419.4	60.4194		2.69265	1.07706	0.00233557		0		0		2.68945	1.07578	0.00141514		0		0
2.69629	1.07852	0.00220156	33.7356	13.4942	60413.5	60.4135		2.70084	1.08034	0.0024438		0		0		2.69764	1.07906	0.00148071		0		0
2.70448	1.08179	0.00223847	33.7438	13.4975	60402	60.402		2.70903	1.08361	0.00258382		0		0		2.70583	1.08233	0.0015717		0		0
2.71267	1.08507	0.00228714	33.752	13.5008	60374.7	60.3747		2.71722	1.08689	0.00261485		0		0		2.71402	1.08561	0.00162188		0		0
2.72086	1.08834	0.00234497	33.7601	13.5041	60338.4	60.3384		2.72541	1.09016	0.00263099		0		0		2.72221	1.08888	0.00160168		0		0
2.72905	1.09162	0.00239122	33.7683	13.5073	60304.7	60.3047		2.7336	1.09344	0.0026675		0		0		2.7304	1.09216	0.00156473		0		0
2.73724	1.0949	0.00241116	33.7765	13.5106	60279.8	60.2798		2.74179	1.09672	0.00268946		0		0		2.73859	1.09544	0.00154878		0		0
2.74543	1.09817	0.00235978	33.7847	13.5139	60273.3	60.2733		2.74998	1.09999	0.00276041		0		0		2.74678	1.09871	0.0015419		0		0
2.75362	1.10145	0.00226068	33.7929	13.5172	60259.1	60.2591		2.75817	1.10327	0.00288345		0		0		2.75497	1.10199	0.00153806		0		0
2.76181	1.10472	0.00218916	33.8011	13.5204	60231.1	60.2311		2.76636	1.10654	0.00297838		0		0		2.76316	1.10526	0.00153629		0		0
2.77	1.108	0.00216308	33.8093	13.5237	60220	60.22		2.77455	1.10982	0.00301563		0		0		2.77135	1.10854	0.00153047		0		0
2.77819	1.11127	0.0021493	33.8175	13.527	60215.1	60.2151		2.78274	1.11309	0.00302529		0		0		2.77954	1.11181	0.00151619		0		0
2.78638	1.11455	0.0021213	33.8257	13.5303	60193.6	60.1936		2.79093	1.11637	0.00301076		0		0		2.78773	1.11509	0.00150613		0		0
2.79457	1.11783	0.00206747	33.8338	13.5335	60170.4	60.1704		2.79912	1.11965	0.00293016		0		0		2.79592	1.11837	0.00151331		0		0
2.80276	1.1211	0.00197166	33.842	13.5368	60154.5	60.1545		2.80731	1.12292	0.00282827		0		0		2.80411	1.12164	0.00153593		0		0
2.81095	1.12438	0.00186381	33.8502	13.5401	60153.3	60.1533		2.8155	1.1262	0.00272795		0		0		2.8123	1.12492	0.00156637		0		0
2.81914	1.12765	0.00178036	33.8584	13.5434	60154.4	60.1544		2.82369	1.12947	0.00260273		0		0		2.82049	1.12819	0.0016009		0		0
2.82733	1.13093	0.00171311	33.8666	13.5466	60141.4	60.1414		2.83188	1.13275	0.00249138		0		0		2.82868	1.13147	0.00162988		0		0
2.83551	1.13421	0.00165008	33.8748	13.5499	60117.8	60.1178		2.84006	1.13603	0.00241		0		0		2.83687	1.13475	0.00164569		0		0
2.8437	1.13748	0.00162438	33.883	13.5532	60099.3	60.0993		2.84825	1.1393	0.00233377		0		0		2.84506	1.13802	0.001641		0		0
2.85189	1.14076	0.00161888	33.8912	13.5565	60101.9	60.1019		2.85644	1.14258	0.0022534		0		0		2.85325	1.1413	0.00162229		0		0
2.86008	1.14403	0.00159599	33.8994	13.5597	60097.7	60.0977		2.86463	1.14585	0.00219083		0		0		2.86143	1.14457	0.00160061		0		0
2.86827	1.14731	0.00157813	33.9076	13.563	60072.5	60.0725		2.87282	1.14913	0.00216338		0		0		2.86962	1.14785	0.00155915		0		0
2.87646	1.15059	0.00170841	33.9157	13.5663	60051.1	60.0511		2.88101	1.15241	0.00217995		0		0		2.87781	1.15113	0.00150088		0		0
2.88465	1.15386	0.00191814	33.9239	13.5696	60026.1	60.0261		2.8892	1.15568	0.00222502		0		0		2.886	1.1544	0.00145584		0		0
2.89284	1.15714	0.00206259	33.9321	13.5729	59989.7	59.9897		2.89739	1.15896	0.00227281		0		0		2.89419	1.15768	0.00145816		0		0
2.90103	1.16041	0.0021006	33.9403	13.5761	59953.6	59.9536		2.90558	1.16223	0.00228351		0		0		2.90238	1.16095	0.00149458		0		0
2.90922	1.16369	0.00204993	33.9485	13.5794	59916.4	59.9164		2.91377	1.16551	0.00222968		0		0		2.91057	1.16423	0.00152797		0		0
2.91741	1.16697	0.00197341	33.9567	13.5827	59886.6	59.8866		2.92196	1.16879	0.00212823		0				2.91876	1.16751	0.00154938		0
2.9256	1.17024	0.00187696	33.9649	13.586	59876.8	59.8768		2.93015	1.17206	0.00205047		0				2.92695	1.17078	0.00152371		0
2.93379	1.17352	0.00176969	33.9731	13.5892	59867.6	59.8676		2.93834	1.17534	0.00200463		0				2.93514	1.17406	0.00144597		0
2.94198	1.17679	0.00167836	33.9813	13.5925	59849.2	59.8492		2.94653	1.17861	0.00195585		0				2.94333	1.17733	0.0013588		0
2.95017	1.18007	0.00164875	33.9895	13.5958	59825.7	59.8257		2.95472	1.18189	0.00188225		0				2.95152	1.18061	0.00128911		0
2.95836	1.18334	0.0016707	33.9976	13.5991	59796.8	59.7968		2.96291	1.18516	0.00179113		0				2.95971	1.18388	0.00123653		0
2.96655	1.18662	0.0016948	34.0058	13.6023	59761	59.761		2.9711	1.18844	0.00170406		0				2.9679	1.18716	0.0011942		0
2.97474	1.1899	0.00170802	34.014	13.6056	59722.8	59.7228		2.97929	1.19172	0.00164839		0				2.97609	1.19044	0.00117354		0
2.98293	1.19317	0.00168317	34.0222	13.6089	59702.8	59.7028		2.98748	1.19499	0.00162942		0				2.98428	1.19371	0.00116543		0
2.99112	1.19645	0.00164596	34.0304	13.6122	59687.4	59.6874		2.99567	1.19827	0.00163131		0				2.99247	1.19699	0.00115394		0
2.99931	1.19972	0.00162907	34.0386	13.6154	59658.9	59.6589		3.00386	1.20154	0.00166155		0				3.00066	1.20026	0.00114953		0
3.0075	1.203	0.00161436	34.0468	13.6187	59626.5	59.6265		3.01205	1.20482	0.00172185		0				3.00885	1.20354	0.00114535		0
3.01569	1.20628	0.0015924	34.055	13.622	59596.1	59.5961		3.02024	1.2081	0.00179388		0				3.01704	1.20682	0.00112858		0
3.02388	1.20955	0.00153949	34.0632	13.6253	59565.3	59.5653		3.02843	1.21137	0.00186594		0				3.02523	1.21009	0.00108118		0
3.03207	1.21283	0.00148112	34.0714	13.6285	59531.8	59.5318		3.03662	1.21465	0.00192446		0				3.03342	1.21337	0.0010184		0
3.04026	1.2161	0.00147804	34.0795	13.6318	59526.5	59.5265		3.04481	1.21792	0.00195873		0				3.04161	1.21664	0.000964798		0
3.04845	1.21938	0.00151757	34.0877	13.6351	59567.1	59.5671		3.053	1.2212	0.00193938		0				3.0498	1.21992	0.000918976		0
3.05664	1.22266	0.00156254	34.0959	13.6384	59598.5	59.5985		3.06119	1.22448	0.00190465		0				3.05799	1.2232	0.000900477		0
3.06483	1.22593	0.00160373	34.1041	13.6416	59584.1	59.5841		3.06938	1.22775	0.0019696		0				3.06618	1.22647	0.000944295		0
3.07302	1.22921	0.00166541	34.1123	13.6449	59563	59.563		3.07757	1.23103	0.0020856		0				3.07437	1.22975	0.00102763		0
3.08121	1.23248	0.00173983	34.1205	13.6482	59564.3	59.5643		3.08576	1.2343	0.00216896		0				3.08256	1.23302	0.00111802		0
3.0894	1.23576	0.00180355	34.1287	13.6515	59591.5	59.5915		3.09395	1.23758	0.00219259		0				3.09075	1.2363	0.00120484		0
3.09759	1.23904	0.00180076	34.1369	13.6547	59618.7	59.6187		3.10214	1.24086	0.00220212		0				3.09894	1.23958	0.00127961		0
3.10578	1.24231	0.00173356	34.1451	13.658	59633.3	59.6333		3.11033	1.24413	0.0022342		0				3.10713	1.24285	0.00133119		0
3.11397	1.24559	0.00167469	34.1532	13.6613	59656.5	59.6565		3.11852	1.24741	0.00227027		0				3.11532	1.24613	0.00132106		0
3.12216	1.24886	0.00164101	34.1614	13.6646	59685.2	59.6852		3.12671	1.25068	0.00232933		0				3.12351	1.2494	0.0012953		0
3.13035	1.25214	0.0016199	34.1696	13.6679	59711.9	59.7119		3.1349	1.25396	0.00240241		0				3.1317	1.25268	0.00129013		0
3.13854	1.25541	0.00160491	34.1778	13.6711	59740.1	59.7401		3.14309	1.25723	0.00246861		0				3.13989	1.25596	0.0012777		0
3.14673	1.25869	0.00158818	34.186	13.6744	59757.4	59.7574		3.15128	1.26051	0.00247811		0				3.14808	1.25923	0.00125142		0
3.15492	1.26197	0.00156495	34.1942	13.6777	59742.7	59.7427		3.15947	1.26379	0.00244758		0				3.15627	1.26251	0.00122056		0
3.16311	1.26524	0.00154957	34.2024	13.681	59702.1	59.7021		3.16766	1.26706	0.00241954		0				3.16446	1.26578	0.00118555		0
3.1713	1.26852	0.00159781	34.2106	13.6842	59641.2	59.6412		3.17585	1.27034	0.00238801		0				3.17265	1.26906	0.00114077		0
3.17949	1.27179	0.00168753	34.2188	13.6875	59573.8	59.5738		3.18404	1.27361	0.00232918		0				3.18084	1.27233	0.00109746		0
3.18768	1.27507	0.00176906	34.227	13.6908	59526.6	59.5266		3.19223	1.27689	0.00225618		0				3.18903	1.27561	0.00109062		0
3.19587	1.27835	0.00184047	34.2351	13.6941	59493.9	59.4939		3.20042	1.28017	0.0021982		0				3.19722	1.27889	0.00113616		0
3.20406	1.28162	0.00183133	34.2433	13.6973	59467.7	59.4677		3.20861	1.28344	0.00214188		0				3.20541	1.28216	0.00119747		0
3.21225	1.2849	0.00175808	34.2515	13.7006	59432.7	59.4327		3.2168	1.28672	0.00207567		0				3.2136	1.28544	0.00124816		0
3.22043	1.28817	0.00171316	34.2597	13.7039	59379.8	59.3798		3.22498	1.28999	0.00198963		0				3.22179	1.28871	0.00127248		0
3.22862	1.29145	0.00169988	34.2679	13.7072	59391.2	59.3912		3.23317	1.29327	0.00190829		0				3.22998	1.29199	0.00125561		0
3.23681	1.29473	0.00168721	34.2761	13.7104	59490.7	59.4907		3.24136	1.29655	0.00185087		0				3.23817	1.29527	0.0012092		0
3.245	1.298	0.00166477	34.2843	13.7137	59606.4	59.6064		3.24955	1.29982	0.00180883		0				3.24635	1.29854	0.00115416		0
3.25319	1.30128	0.00162732	34.2925	13.717	59644.5	59.6445		3.25774	1.3031	0.00178827		0				3.25454	1.30182	0.00110072		0
3.26138	1.30455	0.00158491	34.3007	13.7203	59610.5	59.6105		3.26593	1.30637	0.00179191		0				3.26273	1.30509	0.00105011		0
3.26957	1.30783	0.00157222	34.3089	13.7235	59580.7	59.5807		3.27412	1.30965	0.00180554		0				3.27092	1.30837	0.00100045		0
3.27776	1.31111	0.00158277	34.317	13.7268	59578.2	59.5782		3.28231	1.31293	0.00183224		0				3.27911	1.31165	0.00095987		0
3.28595	1.31438	0.00158131	34.3252	13.7301	59580.5	59.5805		3.2905	1.3162	0.00185714		0				3.2873	1.31492	0.000930849		0
3.29414	1.31766	0.0015568	34.3334	13.7334	59556.9	59.5569		3.29869	1.31948	0.00185938		0				3.29549	1.3182	0.000908303		0
3.30233	1.32093	0.00150626	34.3416	13.7366	59482.8	59.4828		3.30688	1.32275	0.00181481		0				3.30368	1.32147	0.000895399		0
3.31052	1.32421	0.00142846	34.3498	13.7399	59404.3	59.4043		3.31507	1.32603	0.00174795		0				3.31187	1.32475	0.000902508		0
3.31871	1.32748	0.00135572	34.358	13.7432	59360.9	59.3609		3.32326	1.3293	0.00168836		0				3.32006	1.32803	0.000926364		0
3.3269	1.33076	0.00130048	34.3662	13.7465	59331.6	59.3316		3.33145	1.33258	0.00162861		0				3.32825	1.3313	0.000941655		0
3.33509	1.33404	0.00125103	34.3744	13.7497	59264.8	59.2648		3.33964	1.33586	0.00156983		0				3.33644	1.33458	0.000934584		0
3.34328	1.33731	0.00122155	34.3826	13.753	59169.5	59.1695		3.34783	1.33913	0.00157473		0				3.34463	1.33785	0.000924575		0
3.35147	1.34059	0.00120905	34.3908	13.7563	59060.9	59.0609		3.35602	1.34241	0.00163271		0				3.35282	1.34113	0.00093673		0
3.35966	1.34386	0.00120505	34.3989	13.7596	58948	58.948		3.36421	1.34568	0.0016864		0				3.36101	1.3444	0.000964345		0
3.36785	1.34714	0.00120987	34.4071	13.7629	58852.4	58.8524		3.3724	1.34896	0.0017323		0				3.3692	1.34768	0.00100194		0
3.37604	1.35042	0.00121796	34.4153	13.7661	58751.5	58.7515		3.38059	1.35224	0.00172535		0				3.37739	1.35096	0.00104695		0
3.38423	1.35369	0.00122691	34.4235	13.7694	58641.4	58.6414		3.38878	1.35551	0.00171643		0				3.38558	1.35423	0.00107654		0
3.39242	1.35697	0.0012519	34.4317	13.7727	58524.5	58.5245		3.39697	1.35879	0.00180498		0				3.39377	1.35751	0.00107822		0
3.40061	1.36024	0.00135337	34.4399	13.776	58397.4	58.3974		3.40516	1.36206	0.00196284		0				3.40196	1.36078	0.00108367		0
3.4088	1.36352	0.00147922	34.4481	13.7792	58277.5	58.2775		3.41335	1.36534	0.00204997		0				3.41015	1.36406	0.00110539		0
3.41699	1.3668	0.00155322	34.4563	13.7825	58177	58.177		3.42154	1.36862	0.00198764		0				3.41834	1.36734	0.00111931		0
3.42518	1.37007	0.0015538	34.4645	13.7858	58087.9	58.0879		3.42973	1.37189	0.00187137		0				3.42653	1.37061	0.00111535		0
3.43337	1.37335	0.00151603	34.4727	13.7891	57976.4	57.9764		3.43792	1.37517	0.00177798		0				3.43472	1.37389	0.00111308		0
3.44156	1.37662	0.00147522	34.4808	13.7923	57863.4	57.8634		3.44611	1.37844	0.00169295		0				3.44291	1.37716	0.00111977		0
3.44975	1.3799	0.00142276	34.489	13.7956	57778.5	57.7785		3.4543	1.38172	0.00160442		0				3.4511	1.38044	0.00112791		0
3.45794	1.38318	0.0013611	34.4972	13.7989	57660.6	57.6606		3.46249	1.385	0.00149608		0				3.45929	1.38372	0.00113788		0
3.46613	1.38645	0.00129234	34.5054	13.8022	57495	57.495		3.47068	1.38827	0.0014055		0				3.46748	1.38699	0.0011489		0
3.47432	1.38973	0.00119958	34.5136	13.8054	57321.9	57.3219		3.47887	1.39155	0.00134525		0				3.47567	1.39027	0.00115995		0
3.48251	1.393	0.0011406	34.5218	13.8087	57168.5	57.1685		3.48706	1.39482	0.00128921		0				3.48386	1.39354	0.00117164		0
3.4907	1.39628	0.00114344	34.53	13.812	57046.8	57.0468		3.49525	1.3981	0.00125346		0				3.49205	1.39682	0.00118447		0
3.49889	1.39955	0.00117928		0		0		3.50344	1.40137	0.00123446		0				3.50024	1.4001	0.00121701		0
3.50708	1.40283	0.00122015		0		0		3.51163	1.40465	0.0012176		0				3.50843	1.40337	0.00127338		0
3.51527	1.40611	0.00124372		0		0		3.51982	1.40793	0.00122312		0				3.51662	1.40665	0.00133743		0
3.52346	1.40938	0.00124101		0		0		3.52801	1.4112	0.00124947		0				3.52481	1.40992	0.00140075		0
3.53165	1.41266	0.00148167		0		0		3.5362	1.41448	0.00128407		0				3.533	1.4132	0.00143606		0
3.53984	1.41593	0.0018629		0		0		3.54439	1.41775	0.00128912		0				3.54119	1.41647	0.00142398		0
3.54803	1.41921	0.00210463		0		0		3.55258	1.42103	0.00123247		0				3.54938	1.41975	0.00139076		0
3.55622	1.42249	0.00214248		0		0		3.56077	1.42431	0.00114058		0				3.55757	1.42303	0.00135751		0
3.56441	1.42576	0.00205871		0		0		3.56896	1.42758	0.0010761		0				3.56576	1.4263	0.00131242		0
3.5726	1.42904	0.00197789		0		0		3.57715	1.43086	0.00104798		0				3.57395	1.42958	0.0012856		0
3.58079	1.43231	0.00189878		0		0		3.58534	1.43413	0.00101947		0				3.58214	1.43285	0.00128909		0
3.58898	1.43559	0.00181593		0		0		3.59353	1.43741	0.00097858		0				3.59033	1.43613	0.00129938		0
3.59716	1.43887	0.00171733		0		0		3.60171	1.44069	0.00093219		0				3.59852	1.43941	0.00130727		0
3.60535	1.44214	0.00161369		0		0		3.6099	1.44396	0.000885731		0				3.60671	1.44268	0.00130893		0
3.61354	1.44542	0.00151889		0		0		3.61809	1.44724	0.000836212		0				3.6149	1.44596	0.00128272		0
3.62173	1.44869	0.00142713		0		0		3.62628	1.45051	0.000791075		0				3.62309	1.44923	0.00124273		0
3.62992	1.45197	0.00133624		0				3.63447	1.45379	0.000746696		0				3.63127	1.45251	0.00120974		0
3.63811	1.45525	0.001285		0				3.64266	1.45707	0.000693232		0				3.63946	1.45579	0.00117818		0
3.6463	1.45852	0.00128902		0				3.65085	1.46034	0.000671522		0				3.64765	1.45906	0.0011553		0
3.65449	1.4618	0.00130917		0				3.65904	1.46362	0.000680142		0				3.65584	1.46234	0.00114007		0
3.66268	1.46507	0.00132475		0				3.66723	1.46689	0.00068897		0				3.66403	1.46561	0.00112871		0
3.67087	1.46835	0.00130053		0				3.67542	1.47017	0.000699927		0				3.67222	1.46889	0.00111766		0
3.67906	1.47163	0.00128106		0				3.68361	1.47345	0.000709568		0				3.68041	1.47217	0.0011024		0
3.68725	1.4749	0.00129555		0				3.6918	1.47672	0.000713848		0				3.6886	1.47544	0.00107791		0
3.69544	1.47818	0.00131324		0				3.69999	1.48	0.000684989		0				3.69679	1.47872	0.00105017		0
3.70363	1.48145	0.00133081		0				3.70818	1.48327	0.000644052		0				3.70498	1.48199	0.00103108		0
3.71182	1.48473	0.00134731		0				3.71637	1.48655	0.000618252		0				3.71317	1.48527	0.00101523		0
3.72001	1.488	0.00131386		0				3.72456	1.48982	0.000590116		0				3.72136	1.48854	0.000995825		0
3.7282	1.49128	0.00124733		0				3.73275	1.4931	0.000552644		0				3.72955	1.49182	0.000966506		0
3.73639	1.49456	0.00119131		0				3.74094	1.49638	0.000540881		0				3.73774	1.4951	0.000949079		0
3.74458	1.49783	0.00114557		0				3.74913	1.49965	0.000568569		0				3.74593	1.49837	0.000950967		0
3.75277	1.50111	0.00111078		0				3.75732	1.50293	0.000609925		0				3.75412	1.50165	0.000952542		0
3.76096	1.50438	0.00108405		0				3.76551	1.5062	0.000650046		0				3.76231	1.50492	0.000948546		0
3.76915	1.50766	0.00105998		0				3.7737	1.50948	0.000685387		0				3.7705	1.5082	0.000933021		0
3.77734	1.51094	0.00103428		0				3.78189	1.51276	0.000712719		0				3.77869	1.51148	0.000908983		0
3.78553	1.51421	0.000997652		0				3.79008	1.51603	0.00072947		0				3.78688	1.51475	0.000888082		0
3.79372	1.51749	0.000966313		0				3.79827	1.51931	0.000770088		0				3.79507	1.51803	0.000874129		0
3.80191	1.52076	0.000984686		0				3.80646	1.52258	0.000839627		0				3.80326	1.5213	0.000864548		0
3.8101	1.52404	0.00102227		0				3.81465	1.52586	0.000917762		0				3.81145	1.52458	0.000856586		0
3.81829	1.52732	0.00103687		0				3.82284	1.52914	0.000986333		0				3.81964	1.52786	0.000847602		0
3.82648	1.53059	0.00100713		0				3.83103	1.53241	0.00103092		0				3.82783	1.53113	0.000835991		0
3.83467	1.53387	0.000918571		0				3.83922	1.53569	0.00103469		0				3.83602	1.53441	0.000819932		0
3.84286	1.53714	0.000812101		0				3.84741	1.53896	0.00100102		0				3.84421	1.53768	0.000798147		0
3.85105	1.54042	0.00073702		0				3.8556	1.54224	0.000955696		0				3.8524	1.54096	0.000774577		0
3.85924	1.5437	0.000699783		0				3.86379	1.54552	0.000934869		0				3.86059	1.54424	0.000746415		0
3.86743	1.54697	0.000682913		0				3.87198	1.54879	0.000979226		0				3.86878	1.54751	0.000721828		0
3.87562	1.55025	0.000677261		0				3.88017	1.55207	0.00104672		0				3.87697	1.55079	0.000726433		0
3.88381	1.55352	0.000684866		0				3.88836	1.55534	0.00109005		0				3.88516	1.55406	0.000755212		0
3.892	1.5568	0.000702291		0				3.89655	1.55862	0.00107157		0				3.89335	1.55734	0.000782769		0
3.90019	1.56007	0.000724782		0				3.90474	1.56189	0.0009938		0				3.90154	1.56062	0.00080029		0
3.90838	1.56335	0.00074464		0				3.91293	1.56517	0.000923517		0				3.90973	1.56389	0.000798288		0
3.91657	1.56663	0.000755771		0				3.92112	1.56845	0.000878607		0				3.91792	1.56717	0.000768003		0
3.92476	1.5699	0.000747134		0				3.92931	1.57172	0.000847116		0				3.92611	1.57044	0.000727071		0
3.93295	1.57318	0.000712721		0				3.9375	1.575	0.000847562		0				3.9343	1.57372	0.000705235		0
3.94114	1.57645	0.000673999		0				3.94569	1.57827	0.000914732		0				3.94249	1.57699	0.00072662		0
3.94933	1.57973	0.000641505		0				3.95388	1.58155	0.000989724		0				3.95068	1.58027	0.000803214		0
3.95752	1.58301	0.000610919		0				3.96207	1.58483	0.00101108		0				3.95887	1.58355	0.000867772		0
3.96571	1.58628	0.000600467		0				3.97026	1.5881	0.00106196		0				3.96706	1.58682	0.000864268		0
3.97389	1.58956	0.000652485		0				3.97844	1.59138	0.00116877		0				3.97525	1.5901	0.000820218		0
3.98208	1.59283	0.000793202		0				3.98663	1.59465	0.00124488		0				3.98344	1.59337	0.000777077		0
3.99027	1.59611	0.00102301		0				3.99482	1.59793	0.00124981		0				3.99163	1.59665	0.000750227		0
3.99846	1.59939	0.00133274		0				4.00301	1.60121	0.00121292		0				3.99982	1.59993	0.000733858		0
4.00665	1.60266	0.00156838		0				4.0112	1.60448	0.00115207		0				4.008	1.6032	0.000719237		0
4.01484	1.60594	0.00161079		0				4.01939	1.60776	0.00106503		0				4.01619	1.60648	0.000702438		0
4.02303	1.60921	0.00154204		0				4.02758	1.61103	0.00100881		0				4.02438	1.60975	0.000685765		0
4.03122	1.61249	0.00145276		0				4.03577	1.61431	0.00100783		0				4.03257	1.61303	0.000682383		0
4.03941	1.61577	0.00137041		0				4.04396	1.61759	0.00102901		0				4.04076	1.61631	0.000696153		0
4.0476	1.61904	0.0012942		0				4.05215	1.62086	0.00104164		0				4.04895	1.61958	0.000759423		0
4.05579	1.62232	0.00121922		0				4.06034	1.62414	0.00103089		0				4.05714	1.62286	0.000883744		0
4.06398	1.62559	0.00115512		0				4.06853	1.62741	0.00100805		0				4.06533	1.62613	0.00102616		0
4.07217	1.62887	0.00109814		0				4.07672	1.63069	0.000982231		0				4.07352	1.62941	0.00114688		0
4.08036	1.63214	0.00103824		0				4.08491	1.63396	0.000915091		0				4.08171	1.63269	0.0012321		0
4.08855	1.63542	0.000971375		0				4.0931	1.63724	0.000827297		0				4.0899	1.63596	0.00129016		0
4.09674	1.6387	0.000930501		0				4.10129	1.64052	0.000775653		0				4.09809	1.63924	0.00132628		0
4.10493	1.64197	0.000920886		0				4.10948	1.64379	0.000742391		0				4.10628	1.64251	0.00134025		0
4.11312	1.64525	0.000920738		0				4.11767	1.64707	0.000704138		0				4.11447	1.64579	0.00132697		0
4.12131	1.64852	0.000928148		0				4.12586	1.65034	0.000656964		0				4.12266	1.64906	0.00129652		0
4.1295	1.6518	0.000941542		0				4.13405	1.65362	0.000588428		0				4.13085	1.65234	0.00125447		0
4.13769	1.65508	0.0010361		0				4.14224	1.6569	0.000502136		0				4.13904	1.65562	0.00121538		0
4.14588	1.65835	0.00123937		0				4.15043	1.66017	0.000456648		0				4.14723	1.65889	0.0011876		0
4.15407	1.66163	0.00147325		0				4.15862	1.66345	0.000450596		0				4.15542	1.66217	0.00116174		0
4.16226	1.6649	0.00167515		0				4.16681	1.66672	0.000439277		0				4.16361	1.66544	0.00113626		0
4.17045	1.66818	0.00182775		0				4.175	1.67	0.000415778		0				4.1718	1.66872	0.00110942		0
4.17864	1.67146	0.00183682		0				4.18319	1.67328	0.000370706		0				4.17999	1.672	0.00107698		0
4.18683	1.67473	0.00175046		0				4.19138	1.67655	0.000325415		0				4.18818	1.67527	0.00105211		0
4.19502	1.67801	0.00168962		0				4.19957	1.67983	0.000298966		0				4.19637	1.67855	0.00103901		0
4.20321	1.68128	0.00165206		0				4.20776	1.6831	0.000274274		0				4.20456	1.68182	0.00103005		0
4.2114	1.68456	0.0016151		0				4.21595	1.68638	0.000241414		0				4.21275	1.6851	0.00106426		0
4.21959	1.68784	0.00156885		0				4.22414	1.68966	0.000209369		0				4.22094	1.68838	0.00118243		0
4.22778	1.69111	0.00150513		0				4.23233	1.69293	0.000286777		0				4.22913	1.69165	0.00132688		0
4.23597	1.69439	0.00142939		0				4.24052	1.69621	0.00048334		0				4.23732	1.69493	0.00144431		0
4.24416	1.69766	0.00139218		0				4.24871	1.69948	0.000632468		0				4.24551	1.6982	0.00151629		0
4.25235	1.70094	0.00137568		0				4.2569	1.70276	0.00065168		0				4.2537	1.70148	0.00151863		0
4.26054	1.70421	0.00133701		0				4.26509	1.70603	0.000599808		0				4.26189	1.70476	0.00147604		0
4.26873	1.70749	0.00126239		0				4.27328	1.70931	0.000552547		0				4.27008	1.70803	0.00142641		0
4.27692	1.71077	0.00118482		0				4.28147	1.71259	0.000573633		0				4.27827	1.71131	0.00138017		0
4.28511	1.71404	0.00112303		0				4.28966	1.71586	0.000660265		0				4.28646	1.71458	0.001334		0
4.2933	1.71732	0.0010607		0				4.29785	1.71914	0.000764511		0				4.29465	1.71786	0.0012846		0
4.30149	1.72059	0.000986807		0				4.30604	1.72241	0.000817301		0				4.30284	1.72113	0.00121942		0
4.30968	1.72387	0.000906567		0				4.31423	1.72569	0.000775793		0				4.31103	1.72441	0.00115146		0
4.31787	1.72715	0.000832081		0				4.32242	1.72897	0.000707384		0				4.31922	1.72769	0.0010945		0
4.32606	1.73042	0.000780843		0				4.33061	1.73224	0.00065491		0				4.32741	1.73096	0.00104315		0
4.33425	1.7337	0.000802774		0				4.3388	1.73552	0.000601489		0				4.3356	1.73424	0.000996962		0
4.34244	1.73697	0.00088156		0				4.34699	1.73879	0.0005416		0				4.34379	1.73751	0.000956082		0
4.35063	1.74025	0.000934085		0				4.35518	1.74207	0.000479971		0				4.35198	1.74079	0.000917668		0
4.35881	1.74353	0.000924822		0				4.36336	1.74535	0.000426402		0				4.36017	1.74407	0.00087904		0
4.367	1.7468	0.000864509		0				4.37155	1.74862	0.000385501		0				4.36836	1.74734	0.00083561		0
4.37519	1.75008	0.000818104		0				4.37974	1.7519	0.000366266		0				4.37655	1.75062	0.000783774		0
4.38338	1.75335	0.000825046		0				4.38793	1.75517	0.000358951		0				4.38474	1.75389	0.000733921		0
4.39157	1.75663	0.000849326		0				4.39612	1.75845	0.000348806		0				4.39292	1.75717	0.000724194		0
4.39976	1.75991	0.000867095		0				4.40431	1.76173	0.000315329		0				4.40111	1.76045	0.000790706		0
4.40795	1.76318	0.000870208		0				4.4125	1.765	0.000250517		0				4.4093	1.76372	0.000932308		0
4.41614	1.76646	0.000895221		0				4.42069	1.76828	0.000178218		0				4.41749	1.767	0.00105805		0
4.42433	1.76973	0.000935671		0				4.42888	1.77155	0.000109802		0				4.42568	1.77027	0.00110127		0
4.43252	1.77301	0.000955705		0				4.43707	1.77483	4.33658e-05		0				4.43387	1.77355	0.00110123		0
4.44071	1.77629	0.000946944		0				4.44526	1.77811	-4.17813e-06		0				4.44206	1.77683	0.00108047		0
4.4489	1.77956	0.000926318		0				4.45345	1.78138	-2.34664e-05		0				4.45025	1.7801	0.00103243		0
4.45709	1.78284	0.000914923		0				4.46164	1.78466	-1.85368e-06		0				4.45844	1.78338	0.00097653		0
4.46528	1.78611	0.000906452		0				4.46983	1.78793	3.72039e-05		0				4.46663	1.78665	0.000926136		0
4.47347	1.78939	0.000895349		0				4.47802	1.79121	6.2266e-05		0				4.47482	1.78993	0.000879109		0
4.48166	1.79266	0.000875366		0				4.48621	1.79448	6.46324e-05		0				4.48301	1.79321	0.000847907		0
4.48985	1.79594	0.000828276		0				4.4944	1.79776	4.83856e-05		0				4.4912	1.79648	0.000825951		0
4.49804	1.79922	0.00076541		0				4.50259	1.80104	3.29548e-05		0				4.49939	1.79976	0.000798939		0
4.50623	1.80249	0.000723407		0				4.51078	1.80431	2.60763e-05		0				4.50758	1.80303	0.000761991		0
4.51442	1.80577	0.000730079		0				4.51897	1.80759	3.19364e-05		0				4.51577	1.80631	0.000719937		0
4.52261	1.80904	0.000769612		0				4.52716	1.81086	5.38235e-05		0				4.52396	1.80958	0.000676307		0
4.5308	1.81232	0.000819403		0				4.53535	1.81414	8.59928e-05		0				4.53215	1.81286	0.000627793		0
4.53899	1.8156	0.000868499		0				4.54354	1.81742	0.000116548		0				4.54034	1.81614	0.000577995		0
4.54718	1.81887	0.000908178		0				4.55173	1.82069	0.0001395		0				4.54853	1.81941	0.000529793		0
4.55537	1.82215	0.000930382		0				4.55992	1.82397	0.000148459		0				4.55672	1.82269	0.000481647		0
4.56356	1.82542	0.000898724		0				4.56811	1.82724	0.00013852		0				4.56491	1.82596	0.000432716		0
4.57175	1.8287	0.000838805		0				4.5763	1.83052	0.000110783		0				4.5731	1.82924	0.000383366		0
4.57994	1.83198	0.000782432		0				4.58449	1.8338	0.000111732		0				4.58129	1.83252	0.000342447		0
4.58813	1.83525	0.000720635		0				4.59268	1.83707	0.000147078		0				4.58948	1.83579	0.000322354		0
4.59632	1.83853	0.000668385		0				4.60087	1.84035	0.000167449		0				4.59767	1.83907	0.000316811		0
4.60451	1.8418	0.00063251		0				4.60906	1.84362	0.000155758		0				4.60586	1.84234	0.000316822		0
4.6127	1.84508	0.000607884		0				4.61725	1.8469	0.000116619		0				4.61405	1.84562	0.000353723		0
4.62089	1.84836	0.000583554		0				4.62544	1.85018	5.67453e-05		0				4.62224	1.8489	0.000415083		0
4.62908	1.85163	0.000551279		0				4.63363	1.85345	-5.07597e-06		0				4.63043	1.85217	0.000468211		0
4.63727	1.85491	0.000505543		0				4.64182	1.85673	-5.93663e-05		0				4.63862	1.85545	0.00050175		0
4.64546	1.85818	0.000447978		0				4.65001	1.86	-0.000112424		0				4.64681	1.85872	0.000495503		0
4.65365	1.86146	0.000393822		0				4.6582	1.86328	-0.000166825		0				4.655	1.862	0.000468136		0
4.66184	1.86473	0.000351119		0				4.66639	1.86655	-0.00022133		0				4.66319	1.86528	0.000468383		0
4.67003	1.86801	0.000323949		0				4.67458	1.86983	-0.00027496		0				4.67138	1.86855	0.000495024		0
4.67822	1.87129	0.000303714		0				4.68277	1.87311	-0.000326066		0				4.67957	1.87183	0.000514744		0
4.68641	1.87456	0.000280151		0				4.69096	1.87638	-0.000370301		0				4.68776	1.8751	0.000516263		0
4.6946	1.87784	0.000255912		0				4.69915	1.87966	-0.000407379		0				4.69595	1.87838	0.000495783		0
4.70279	1.88111	0.000292693		0				4.70734	1.88293	-0.00042311		0				4.70414	1.88165	0.00045738		0
4.71098	1.88439	0.00037304		0				4.71553	1.88621	-0.00036254		0				4.71233	1.88493	0.000407849		0
4.71917	1.88767	0.000440227		0				4.72372	1.88949	-0.000257568		0				4.72052	1.88821	0.00034946		0
4.72736	1.89094	0.000473536		0				4.73191	1.89276	-0.000164275		0				4.72871	1.89148	0.000325784		0
4.73554	1.89422	0.000482739		0				4.74009	1.89604	-9.03257e-05		0				4.7369	1.89476	0.000380281		0
4.74373	1.89749	0.000491102		0				4.74828	1.89931	-6.03397e-05		0				4.74509	1.89803	0.000481698		0
4.75192	1.90077	0.000495501		0				4.75647	1.90259	-5.90464e-05		0				4.75328	1.90131	0.000597261		0
4.76011	1.90405	0.000498669		0				4.76466	1.90587	-7.70595e-05		0				4.76147	1.90459	0.000694589		0
4.7683	1.90732	0.000503896		0				4.77285	1.90914	-0.000104648		0				4.76966	1.90786	0.000748159		0
4.77649	1.9106	0.000506878		0				4.78104	1.91242	-0.00010473		0				4.77784	1.91114	0.000740835		0
4.78468	1.91387	0.000504945		0				4.78923	1.91569	-8.87324e-05		0				4.78603	1.91441	0.000703232		0
4.79287	1.91715	0.000490406		0				4.79742	1.91897	-7.84766e-05		0				4.79422	1.91769	0.000670443		0
4.80106	1.92043	0.000457243		0				4.80561	1.92225	-8.90914e-05		0				4.80241	1.92097	0.000639221		0
4.80925	1.9237	0.000417942		0				4.8138	1.92552	-0.000114197		0				4.8106	1.92424	0.000589893		0
4.81744	1.92698	0.000391567		0				4.82199	1.9288	-0.000137575		0				4.81879	1.92752	0.000533241		0
4.82563	1.93025	0.00036948		0				4.83018	1.93207	-0.000142823		0				4.82698	1.93079	0.000512931		0
4.83382	1.93353	0.000338239		0				4.83837	1.93535	-9.54932e-05		0				4.83517	1.93407	0.000517565		0
4.84201	1.9368	0.000302942		0				4.84656	1.93862	-1.04774e-06		0				4.84336	1.93735	0.000517194		0
4.8502	1.94008	0.000267681		0				4.85475	1.9419	0.000111332		0				4.85155	1.94062	0.000507358		0
4.85839	1.94336	0.000231318		0				4.86294	1.94518	0.000208532		0				4.85974	1.9439	0.000482975		0
4.86658	1.94663	0.000194938		0				4.87113	1.94845	0.000270785		0				4.86793	1.94717	0.000449398		0
4.87477	1.94991	0.000160228		0				4.87932	1.95173	0.00047149		0				4.87612	1.95045	0.000430311		0
4.88296	1.95318	0.000121519		0				4.88751	1.955	0.000800847		0				4.88431	1.95372	0.000429834		0
4.89115	1.95646	8.76186e-05		0				4.8957	1.95828	0.00107422		0				4.8925	1.957	0.000426738		0
4.89934	1.95974	7.30398e-05		0				4.90389	1.96156	0.00124951		0				4.90069	1.96028	0.000409842		0
4.90753	1.96301	0.000281539		0				4.91208	1.96483	0.00127864		0				4.90888	1.96355	0.00038406		0
4.91572	1.96629	0.000626149		0				4.92027	1.96811	0.00123041		0				4.91707	1.96683	0.000405971		0
4.92391	1.96956	0.000892534		0				4.92846	1.97138	0.00119666		0				4.92526	1.9701	0.000470613		0
4.9321	1.97284	0.000999915		0				4.93665	1.97466	0.0011695		0				4.93345	1.97338	0.000521991		0
4.94029	1.97612	0.000977715		0				4.94484	1.97794	0.00113765		0				4.94164	1.97666	0.000548855		0
4.94848	1.97939	0.000933012		0				4.95303	1.98121	0.00109606		0				4.94983	1.97993	0.000572638		0
4.95667	1.98267	0.0008855		0				4.96122	1.98449	0.00102677		0				4.95802	1.98321	0.000601972		0
4.96486	1.98594	0.000831238		0				4.96941	1.98776	0.000931277		0				4.96621	1.98648	0.000629393		0
4.97305	1.98922	0.000789847		0				4.9776	1.99104	0.000845943		0				4.9744	1.98976	0.000641884		0
4.98124	1.9925	0.000763056		0				4.98579	1.99432	0.000782832		0				4.98259	1.99304	0.000626627		0
4.98943	1.99577	0.000735933		0				4.99398	1.99759	0.000728571		0				4.99078	1.99631	0.000598401		0
4.99762	1.99905	0.000707239		0				5.00217	2.00087	0.000676542		0				4.99897	1.99959	0.00057094		0
5.00581	2.00232	0.000675996		0				5.01036	2.00414	0.000619417		0				5.00716	2.00286	0.000541786		0
5.014	2.0056	0.000639337		0				5.01855	2.00742	0.0005538		0				5.01535	2.00614	0.00050898		0
5.02219	2.00887	0.000575485		0				5.02674	2.01069	0.000502778		0				5.02354	2.00942	0.000475122		0
5.03038	2.01215	0.00051645		0				5.03493	2.01397	0.000474196		0				5.03173	2.01269	0.000447579		0
5.03857	2.01543	0.000574418		0				5.04312	2.01725	0.00045489		0				5.03992	2.01597	0.000426076		0
5.04676	2.0187	0.000714137		0				5.05131	2.02052	0.000440445		0				5.04811	2.01924	0.000402213		0
5.05495	2.02198	0.000832726		0				5.0595	2.0238	0.000442118		0				5.0563	2.02252	0.000372385		0
5.06314	2.02525	0.000912606		0				5.06769	2.02707	0.000494985		0				5.06449	2.02579	0.000343274		0
5.07133	2.02853	0.000933742		0				5.07588	2.03035	0.000567204		0				5.07268	2.02907	0.000318501		0
5.07952	2.03181	0.000873257		0				5.08407	2.03363	0.000614571		0				5.08087	2.03235	0.000296388		0
5.08771	2.03508	0.000794424		0				5.09226	2.0369	0.000642904		0				5.08906	2.03562	0.000297168		0
5.0959	2.03836	0.000739469		0				5.10045	2.04018	0.000657033		0				5.09725	2.0389	0.000312981		0
5.10409	2.04163	0.000695426		0				5.10864	2.04345	0.000639468		0				5.10544	2.04217	0.000322911		0
5.11227	2.04491	0.000678038		0				5.11682	2.04673	0.00061221		0				5.11363	2.04545	0.000324044		0
5.12046	2.04819	0.000671575		0				5.12501	2.05001	0.000599271		0				5.12182	2.04873	0.00031361		0
5.12865	2.05146	0.000651723		0				5.1332	2.05328	0.000590762		0				5.13001	2.052	0.000291823		0
5.13684	2.05474	0.000611071		0				5.14139	2.05656	0.000583537		0				5.1382	2.05528	0.00027416		0
5.14503	2.05801	0.000531587		0				5.14958	2.05983	0.000579452		0				5.14639	2.05855	0.000263971		0
5.15322	2.06129	0.000440586		0				5.15777	2.06311	0.000576116		0				5.15457	2.06183	0.000253276		0
5.16141	2.06457	0.00037347		0				5.16596	2.06639	0.00057025		0				5.16276	2.06511	0.000239852		0
5.1696	2.06784	0.000326208		0				5.17415	2.06966	0.000536678		0				5.17095	2.06838	0.000222942		0
5.17779	2.07112	0.000292033		0				5.18234	2.07294	0.000485745		0				5.17914	2.07166	0.000203585		0
5.18598	2.07439	0.000271405		0				5.19053	2.07621	0.000486969		0				5.18733	2.07493	0.000182292		0
5.19417	2.07767	0.000260674		0				5.19872	2.07949	0.000536225		0				5.19552	2.07821	0.000159485		0
5.20236	2.08095	0.00025116		0				5.20691	2.08277	0.000582187		0				5.20371	2.08149	0.000133308		0
5.21055	2.08422	0.000238751		0				5.2151	2.08604	0.000610748		0				5.2119	2.08476	0.000107133		0
5.21874	2.0875	0.000218818		0				5.22329	2.08932	0.000582663		0				5.22009	2.08804	8.162e-05		0
5.22693	2.09077	0.000192036		0				5.23148	2.09259	0.000515891		0				5.22828	2.09131	5.38212e-05		0
5.23512	2.09405	0.000170691		0				5.23967	2.09587	0.000458219		0				5.23647	2.09459	3.20937e-05		0
5.24331	2.09732	0.000194942		0				5.24786	2.09914	0.000410256		0				5.24466	2.09787	2.81545e-05		0
5.2515	2.1006	0.000250258		0				5.25605	2.10242	0.000363019		0				5.25285	2.10114	2.63914e-05		0
5.25969	2.10388	0.000300893		0				5.26424	2.1057	0.000311279		0				5.26104	2.10442	1.07018e-05		0
5.26788	2.10715	0.00033887		0				5.27243	2.10897	0.000252745		0				5.26923	2.10769	-2.74215e-05		0
5.27607	2.11043	0.000357329		0				5.28062	2.11225	0.000197142		0				5.27742	2.11097	-7.33719e-05		0
5.28426	2.1137	0.000389311		0				5.28881	2.11552	0.000175381		0				5.28561	2.11424	-0.000108745		0
5.29245	2.11698	0.000412308		0				5.297	2.1188	0.000181922		0				5.2938	2.11752	-0.000138872		0
5.30064	2.12026	0.000385439		0				5.30519	2.12208	0.000196886		0				5.30199	2.1208	-0.000168125		0
5.30883	2.12353	0.000328264		0				5.31338	2.12535	0.000233597		0				5.31018	2.12407	-0.000215516		0
5.31702	2.12681	0.000266013		0				5.32157	2.12863	0.000309742		0				5.31837	2.12735	-0.000274267		0
5.32521	2.13008	0.000206433		0				5.32976	2.1319	0.0004469		0				5.32656	2.13062	-0.000312236		0
5.3334	2.13336	0.00016132		0				5.33795	2.13518	0.000586412		0				5.33475	2.1339	-0.000332951		0
5.34159	2.13664	0.000134699		0				5.34614	2.13846	0.000668956		0				5.34294	2.13718	-0.000338756		0
5.34978	2.13991	0.000115061		0				5.35433	2.14173	0.000672195		0				5.35113	2.14045	-0.000332353		0
5.35797	2.14319	9.72e-05		0				5.36252	2.14501	0.000660928		0				5.35932	2.14373	-0.000324247		0
5.36616	2.14646	7.74483e-05		0				5.37071	2.14828	0.00068275		0				5.36751	2.147	-0.000315482		0
5.37435	2.14974	5.29495e-05		0				5.3789	2.15156	0.000710043		0				5.3757	2.15028	-0.00030536		0
5.38254	2.15302	8.96259e-06		0				5.38709	2.15484	0.000733154		0				5.38389	2.15356	-0.000293339		0
5.39073	2.15629	-4.21692e-05		0				5.39528	2.15811	0.000749425		0				5.39208	2.15683	-0.000274978		0
5.39892	2.15957	-6.75338e-05		0				5.40347	2.16139	0.000756462		0				5.40027	2.16011	-0.000262238		0
5.40711	2.16284	-8.16717e-05		0				5.41166	2.16466	0.000752384		0				5.40846	2.16338	-0.00026781		0
5.4153	2.16612	-0.000105076		0				5.41985	2.16794	0.000717266		0				5.41665	2.16666	-0.000301464		0
5.42349	2.16939	-0.000142529		0				5.42804	2.17121	0.000646505		0				5.42484	2.16994	-0.000331909		0
5.43168	2.17267	-0.000188757		0				5.43623	2.17449	0.000567337		0				5.43303	2.17321	-0.000349198		0
5.43987	2.17595	-0.000235721		0				5.44442	2.17777	0.000492564		0				5.44122	2.17649	-0.000373189		0
5.44806	2.17922	-0.000284442		0				5.45261	2.18104	0.000420982		0				5.44941	2.17976	-0.000408708		0
5.45625	2.1825	-0.00031655		0				5.4608	2.18432	0.000353378		0				5.4576	2.18304	-0.000444022		0
5.46444	2.18577	-0.00032683		0				5.46899	2.18759	0.00028927		0				5.46579	2.18631	-0.000468859		0
5.47263	2.18905	-0.000329208		0				5.47718	2.19087	0.000227577		0				5.47398	2.18959	-0.000481092		0
5.48082	2.19233	-0.000329854		0				5.48537	2.19415	0.000167968		0				5.48217	2.19287	-0.000463985		0
5.48901	2.1956	-0.000330673		0				5.49356	2.19742	0.000110177		0				5.49036	2.19614	-0.000419687		0
5.49719	2.19888	-0.000327713		0				5.50174	2.2007	5.60424e-05		0				5.49855	2.19942	-0.000379221		0
5.50538	2.20215	-0.000317901		0				5.50993	2.20397	6.06829e-06		0				5.50674	2.20269	-0.000358918		0
5.51357	2.20543	-0.000236802		0				5.51812	2.20725	-4.17876e-05		0				5.51493	2.20597	-0.000352516		0
5.52176	2.20871	-9.2446e-05		0				5.52631	2.21053	-8.85153e-05		0				5.52312	2.20925	-0.000363548		0
5.52995	2.21198	4.13243e-05		0				5.5345	2.2138	-0.000130637		0				5.53131	2.21252	-0.000395511		0
5.53814	2.21526	0.000147576		0				5.54269	2.21708	-0.000164722		0				5.53949	2.2158	-0.000437293		0
5.54633	2.21853	0.000186542		0				5.55088	2.22035	-0.000193914		0				5.54768	2.21907	-0.000482723		0
5.55452	2.22181	0.000175183		0				5.55907	2.22363	-0.000221206		0				5.55587	2.22235	-0.000523952		0
5.56271	2.22509	0.000156884		0				5.56726	2.22691	-0.000216063		0				5.56406	2.22563	-0.000547417		0
5.5709	2.22836	0.000125924		0				5.57545	2.23018	-0.000154429		0				5.57225	2.2289	-0.000556332		0
5.57909	2.23164	8.04672e-05		0				5.58364	2.23346	-8.11911e-05		0				5.58044	2.23218	-0.000558211		0
5.58728	2.23491	4.61752e-05		0				5.59183	2.23673	-3.22128e-05		0				5.58863	2.23545	-0.000554754		0
5.59547	2.23819	4.15431e-05		0				5.60002	2.24001	-3.39845e-05		0				5.59682	2.23873	-0.000548661		0
5.60366	2.24146	5.33186e-05		0				5.60821	2.24328	-7.42925e-05		0				5.60501	2.24201	-0.000541189		0
5.61185	2.24474	6.79061e-05		0				5.6164	2.24656	-9.70022e-05		0				5.6132	2.24528	-0.000522611		0
5.62004	2.24802	8.26786e-05		0				5.62459	2.24984	-9.33674e-05		0				5.62139	2.24856	-0.000504813		0
5.62823	2.25129	0.00010647		0				5.63278	2.25311	-7.17796e-05		0				5.62958	2.25183	-0.000504249		0
5.63642	2.25457	0.000184947		0				5.64097	2.25639	-1.39585e-05		0				5.63777	2.25511	-0.000534508		0
5.64461	2.25784	0.00026357		0				5.64916	2.25966	7.03086e-05		0				5.64596	2.25838	-0.000582222		0
5.6528	2.26112	0.000271321		0				5.65735	2.26294	0.000152851		0				5.65415	2.26166	-0.000610108		0
5.66099	2.2644	0.000260204		0				5.66554	2.26622	0.000226568		0				5.66234	2.26494	-0.000602507		0
5.66918	2.26767	0.000255717		0				5.67373	2.26949	0.000256293		0				5.67053	2.26821	-0.00057819		0
5.67737	2.27095	0.000243855		0				5.68192	2.27277	0.000251846		0				5.67872	2.27149	-0.000552229		0
5.68556	2.27422	0.000199707		0				5.69011	2.27604	0.000222338		0				5.68691	2.27476	-0.000524991		0
5.69375	2.2775	0.000124506		0				5.6983	2.27932	0.000148587		0				5.6951	2.27804	-0.000503083		0
5.70194	2.28078	5.56066e-05		0				5.70649	2.2826	6.0406e-05		0				5.70329	2.28132	-0.000490174		0
5.71013	2.28405	2.38943e-06		0				5.71468	2.28587	-1.35771e-05		0				5.71148	2.28459	-0.000485623		0
5.71832	2.28733	-4.0689e-05		0				5.72287	2.28915	-6.69157e-05		0				5.71967	2.28787	-0.000492546		0
5.72651	2.2906	-6.82957e-05		0				5.73106	2.29242	-0.000107638		0				5.72786	2.29114	-0.000507086		0
5.7347	2.29388	-8.34804e-05		0				5.73925	2.2957	-0.000146671		0				5.73605	2.29442	-0.000516435		0
5.74289	2.29716	-9.88649e-05		0				5.74744	2.29898	-0.000185889		0				5.74424	2.2977	-0.000518733		0
5.75108	2.30043	-0.000119399		0				5.75563	2.30225	-0.000227389		0				5.75243	2.30097	-0.000519319		0
5.75927	2.30371	-0.000151531		0				5.76382	2.30553	-0.000277752		0				5.76062	2.30425	-0.000522791		0
5.76746	2.30698	-0.000177833		0				5.77201	2.3088	-0.000340269		0				5.76881	2.30752	-0.00053156		0
5.77565	2.31026	-0.000188182		0				5.7802	2.31208	-0.00040789		0				5.777	2.3108	-0.000540629		0
5.78384	2.31353	-0.000211575		0				5.78839	2.31535	-0.000467329		0				5.78519	2.31408	-0.000535995		0
5.79203	2.31681	-0.000264994		0				5.79658	2.31863	-0.0005124		0				5.79338	2.31735	-0.000520918		0
5.80022	2.32009	-0.000320499		0				5.80477	2.32191	-0.000548766		0				5.80157	2.32063	-0.000506806		0
5.80841	2.32336	-0.000359357		0				5.81296	2.32518	-0.000547184		0				5.80976	2.3239	-0.00049494		0
5.8166	2.32664	-0.000385437		0				5.82115	2.32846	-0.000515513		0				5.81795	2.32718	-0.000495169		0
5.82479	2.32991	-0.000403763		0				5.82934	2.33173	-0.00048578		0				5.82614	2.33045	-0.000500443		0
5.83298	2.33319	-0.000424185		0				5.83753	2.33501	-0.000459092		0				5.83433	2.33373	-0.000495277		0
5.84117	2.33647	-0.00045148		0				5.84572	2.33829	-0.000455657		0				5.84252	2.33701	-0.000482145		0
5.84936	2.33974	-0.000485666		0				5.85391	2.34156	-0.000465853		0				5.85071	2.34028	-0.000464993		0
5.85755	2.34302	-0.000521733		0				5.8621	2.34484	-0.000456551		0				5.8589	2.34356	-0.000444883		0
5.86574	2.34629	-0.000560655		0				5.87029	2.34811	-0.000419676		0				5.86709	2.34683	-0.000421026		0
5.87392	2.34957	-0.000606717		0				5.87847	2.35139	-0.000362084		0				5.87528	2.35011	-0.000378423		0
5.88211	2.35285	-0.000654959		0				5.88666	2.35467	-0.000296565		0				5.88347	2.35339	-0.000322931		0
5.8903	2.35612	-0.000676791		0				5.89485	2.35794	-0.000247097		0				5.89166	2.35666	-0.000270698		0
5.89849	2.3594	-0.000671065		0				5.90304	2.36122	-0.000227594		0				5.89985	2.35994	-0.000222787		0
5.90668	2.36267	-0.000664696		0				5.91123	2.36449	-0.000253905		0				5.90804	2.36321	-0.000183931		0
5.91487	2.36595	-0.000666188		0				5.91942	2.36777	-0.000308308		0				5.91623	2.36649	-0.000103005		0
5.92306	2.36923	-0.000687357		0				5.92761	2.37105	-0.000329965		0				5.92441	2.36977	9.59524e-06		0
5.93125	2.3725	-0.000722472		0				5.9358	2.37432	-0.000309769		0				5.9326	2.37304	0.000106236		0
5.93944	2.37578	-0.000756817		0				5.94399	2.3776	-0.000292136		0				5.94079	2.37632	0.00013105		0
5.94763	2.37905	-0.000771957		0				5.95218	2.38087	-0.000299756		0				5.94898	2.37959	9.18088e-05		0
5.95582	2.38233	-0.000766418		0				5.96037	2.38415	-0.000306627		0				5.95717	2.38287	5.47886e-05		0
5.96401	2.38561	-0.000757212		0				5.96856	2.38743	-0.000291833		0				5.96536	2.38615	5.28926e-05		0
5.9722	2.38888	-0.00074929		0				5.97675	2.3907	-0.000274347		0				5.97355	2.38942	0.000125393		0
5.98039	2.39216	-0.000742913		0				5.98494	2.39398	-0.000269624		0				5.98174	2.3927	0.000304202		0
5.98858	2.39543	-0.000755356		0				5.99313	2.39725	-0.000291953		0				5.98993	2.39597	0.000536387		0
5.99677	2.39871	-0.000787484		0				6.00132	2.40053	-0.000304612		0				5.99812	2.39925	0.000699517		0
6.00496	2.40198	-0.000820116		0				6.00951	2.4038	-0.000286639		0				6.00631	2.40253	0.00073809		0
6.01315	2.40526	-0.000849722		0				6.0177	2.40708	-0.000278634		0				6.0145	2.4058	0.000734319		0
6.02134	2.40854	-0.000878543		0				6.02589	2.41036	-0.000299486		0				6.02269	2.40908	0.000735918		0
6.02953	2.41181	-0.000890238		0				6.03408	2.41363	-0.000330534		0				6.03088	2.41235	0.000727276		0
6.03772	2.41509	-0.000849719		0				6.04227	2.41691	-0.000356826		0				6.03907	2.41563	0.000700679		0
6.04591	2.41836	-0.000784809		0				6.05046	2.42018	-0.000375451		0				6.04726	2.4189	0.000664158		0
6.0541	2.42164	-0.000733681		0				6.05865	2.42346	-0.000403721		0				6.05545	2.42218	0.000630081		0
6.06229	2.42492	-0.000703403		0				6.06684	2.42674	-0.000457603		0				6.06364	2.42546	0.000627234		0
6.07048	2.42819	-0.000660965		0				6.07503	2.43001	-0.000524363		0				6.07183	2.42873	0.000645305		0
6.07867	2.43147	-0.000592398		0				6.08322	2.43329	-0.000570358		0				6.08002	2.43201	0.000655279		0
6.08686	2.43474	-0.000534924		0				6.09141	2.43656	-0.000596771		0				6.08821	2.43528	0.000656266		0
6.09505	2.43802	-0.00050543		0				6.0996	2.43984	-0.000622011		0				6.0964	2.43856	0.000647636		0
6.10324	2.4413	-0.000514871		0				6.10779	2.44312	-0.000646693		0				6.10459	2.44184	0.000631967		0
6.11143	2.44457	-0.000540175		0				6.11598	2.44639	-0.000671509		0				6.11278	2.44511	0.000611613		0
6.11962	2.44785	-0.000560194		0				6.12417	2.44967	-0.00069146		0				6.12097	2.44839	0.00064867		0
6.12781	2.45112	-0.000580559		0				6.13236	2.45294	-0.000677954		0				6.12916	2.45166	0.000754304		0
6.136	2.4544	-0.000599381		0				6.14055	2.45622	-0.000632507		0				6.13735	2.45494	0.000839224		0
6.14419	2.45768	-0.0006137		0				6.14874	2.4595	-0.000581165		0				6.14554	2.45822	0.000859284		0
6.15238	2.46095	-0.000613051		0				6.15693	2.46277	-0.000531211		0				6.15373	2.46149	0.000823827		0
6.16057	2.46423	-0.00060604		0				6.16512	2.46605	-0.00048354		0				6.16192	2.46477	0.000768191		0
6.16876	2.4675	-0.000606315		0				6.17331	2.46932	-0.000438343		0				6.17011	2.46804	0.000716636		0
6.17695	2.47078	-0.000627288		0				6.1815	2.4726	-0.000386244		0				6.1783	2.47132	0.000669395		0
6.18514	2.47405	-0.000658242		0				6.18969	2.47587	-0.000334585		0				6.18649	2.4746	0.000624805		0
6.19333	2.47733	-0.000678948		0				6.19788	2.47915	-0.000295781		0				6.19468	2.47787	0.00058116		0
6.20152	2.48061	-0.000683498		0				6.20607	2.48243	-0.000272927		0				6.20287	2.48115	0.000566835		0
6.20971	2.48388	-0.000680946		0				6.21426	2.4857	-0.000256838		0				6.21106	2.48442	0.000573378		0
6.2179	2.48716	-0.000682123		0				6.22245	2.48898	-0.000239325		0				6.21925	2.4877	0.00057362		0
6.22609	2.49043	-0.000692955		0				6.23064	2.49225	-0.000222997		0				6.22744	2.49097	0.000557122		0
6.23428	2.49371	-0.000709788		0				6.23883	2.49553	-0.000208583		0				6.23563	2.49425	0.000528704		0
6.24247	2.49699	-0.000719698		0				6.24702	2.49881	-0.000203378		0				6.24382	2.49753	0.000499984		0
6.25065	2.50026	-0.00071833		0				6.2552	2.50208	-0.000213118		0				6.25201	2.5008	0.000468455		0
6.25884	2.50354	-0.00070928		0				6.26339	2.50536	-0.000250214		0				6.2602	2.50408	0.000436188		0
6.26703	2.50681	-0.000695905		0				6.27158	2.50863	-0.000307751		0				6.26839	2.50735	0.00040664		0
6.27522	2.51009	-0.000684756		0				6.27977	2.51191	-0.000358434		0				6.27658	2.51063	0.000394745		0
6.28341	2.51337	-0.000680728		0				6.28796	2.51519	-0.000384321		0				6.28477	2.51391	0.00041225		0
6.2916	2.51664	-0.000689369		0				6.29615	2.51846	-0.000390386		0				6.29296	2.51718	0.000436486		0
6.29979	2.51992	-0.000723349		0				6.30434	2.52174	-0.000386489		0				6.30114	2.52046	0.000449329		0
6.30798	2.52319	-0.000768652		0				6.31253	2.52501	-0.000373134		0				6.30933	2.52373	0.000442298		0
6.31617	2.52647	-0.000811184		0				6.32072	2.52829	-0.000358509		0				6.31752	2.52701	0.00042629		0
6.32436	2.52975	-0.000853739		0				6.32891	2.53157	-0.000349132		0				6.32571	2.53029	0.000416561		0
6.33255	2.53302	-0.000901815		0				6.3371	2.53484	-0.000368303		0				6.3339	2.53356	0.000412837		0
6.34074	2.5363	-0.000928955		0				6.34529	2.53812	-0.000420084		0				6.34209	2.53684	0.000410462		0
6.34893	2.53957	-0.000917508		0				6.35348	2.54139	-0.00045484		0				6.35028	2.54011	0.000405641		0
6.35712	2.54285	-0.000864009		0				6.36167	2.54467	-0.000407546		0				6.35847	2.54339	0.000410434		0
6.36531	2.54612	-0.000783068		0				6.36986	2.54794	-0.000306535		0				6.36666	2.54667	0.00045776		0
6.3735	2.5494	-0.000710021		0				6.37805	2.55122	-0.000243178		0				6.37485	2.54994	0.000520655		0
6.38169	2.55268	-0.000657165		0				6.38624	2.5545	-0.000251493		0				6.38304	2.55322	0.000560815		0
6.38988	2.55595	-0.000653244		0				6.39443	2.55777	-0.000299471		0				6.39123	2.55649	0.000563521		0
6.39807	2.55923	-0.000686483		0				6.40262	2.56105	-0.000350967		0				6.39942	2.55977	0.000511664		0
6.40626	2.5625	-0.000707049		0				6.41081	2.56432	-0.000398082		0				6.40761	2.56304	0.000433617		0
6.41445	2.56578	-0.000714259		0				6.419	2.5676	-0.000441915		0				6.4158	2.56632	0.000384768		0
6.42264	2.56906	-0.000721114		0				6.42719	2.57088	-0.000479702		0				6.42399	2.5696	0.000417892		0
6.43083	2.57233	-0.000736395		0				6.43538	2.57415	-0.000513983		0				6.43218	2.57287	0.000480253		0
6.43902	2.57561	-0.000747288		0				6.44357	2.57743	-0.000548845		0				6.44037	2.57615	0.00050795		0
6.44721	2.57888	-0.000738646		0				6.45176	2.5807	-0.00057727		0				6.44856	2.57942	0.000485758		0
6.4554	2.58216	-0.000722842		0				6.45995	2.58398	-0.000583155		0				6.45675	2.5827	0.000442205		0
6.46359	2.58544	-0.000708898		0				6.46814	2.58726	-0.000570846		0				6.46494	2.58598	0.000435979		0
6.47178	2.58871	-0.000700092		0				6.47633	2.59053	-0.000555458		0				6.47313	2.58925	0.000452857		0
6.47997	2.59199	-0.000707858		0				6.48452	2.59381	-0.000541111		0				6.48132	2.59253	0.00046453		0
6.48816	2.59526	-0.000733658		0				6.49271	2.59708	-0.000528216		0				6.48951	2.5958	0.000434269		0
6.49635	2.59854	-0.000756803		0				6.5009	2.60036	-0.000517398		0				6.4977	2.59908	0.000374364		0
6.50454	2.60182	-0.000771378		0				6.50909	2.60364	-0.000509118		0				6.50589	2.60236	0.000320275		0
6.51273	2.60509	-0.000783691		0				6.51728	2.60691	-0.000528349		0				6.51408	2.60563	0.000270806		0
6.52092	2.60837	-0.000781961		0				6.52547	2.61019	-0.000559356		0				6.52227	2.60891	0.000226255		0
6.52911	2.61164	-0.000757086		0				6.53366	2.61346	-0.000573982		0				6.53046	2.61218	0.000190723		0
6.5373	2.61492	-0.000716852		0				6.54185	2.61674	-0.000581373		0				6.53865	2.61546	0.000162158		0
6.54549	2.61819	-0.000683354		0				6.55004	2.62001	-0.000588109		0				6.54684	2.61874	0.000133224		0
6.55368	2.62147	-0.000669593		0				6.55823	2.62329	-0.000595006		0				6.55503	2.62201	0.000101562		0
6.56187	2.62475	-0.000669999		0				6.56642	2.62657	-0.000602979		0				6.56322	2.62529	8.02417e-05		0
6.57006	2.62802	-0.00068001		0				6.57461	2.62984	-0.000606104		0				6.57141	2.62856	7.13128e-05		0
6.57825	2.6313	-0.000686574		0				6.5828	2.63312	-0.00060281		0				6.5796	2.63184	6.19191e-05		0
6.58644	2.63457	-0.000692252		0				6.59099	2.63639	-0.000596637		0				6.58779	2.63511	4.77171e-05		0
6.59463	2.63785	-0.000708004		0				6.59918	2.63967	-0.000587622		0				6.59598	2.63839	4.06817e-05		0
6.60282	2.64113	-0.000740061		0				6.60737	2.64295	-0.000579744		0				6.60417	2.64167	4.74337e-05		0
6.61101	2.6444	-0.000775433		0				6.61556	2.64622	-0.000576251		0				6.61236	2.64494	6.0983e-05		0
6.6192	2.64768	-0.000793262		0				6.62375	2.6495	-0.000579125		0				6.62055	2.64822	7.7725e-05		0
6.62739	2.65095	-0.00079209		0				6.63194	2.65277	-0.000584192		0				6.62874	2.65149	9.68871e-05		0
6.63557	2.65423	-0.000782761		0				6.64012	2.65605	-0.000586515		0				6.63693	2.65477	0.000115467		0
6.64376	2.65751	-0.000777732		0				6.64831	2.65933	-0.000590996		0				6.64512	2.65805	0.000131487		0
6.65195	2.66078	-0.000781285		0				6.6565	2.6626	-0.000601548		0				6.65331	2.66132	0.00013803		0
6.66014	2.66406	-0.000797461		0				6.66469	2.66588	-0.000623222		0				6.6615	2.6646	0.000138148		0
6.66833	2.66733	-0.000819547		0				6.67288	2.66915	-0.000611618		0				6.66969	2.66787	0.000139351		0
6.67652	2.67061	-0.000839832		0				6.68107	2.67243	-0.000554007		0				6.67788	2.67115	0.000149175		0
6.68471	2.67389	-0.000859173		0				6.68926	2.67571	-0.000481988		0				6.68606	2.67443	0.000191588		0
6.6929	2.67716	-0.000883938		0				6.69745	2.67898	-0.000402263		0				6.69425	2.6777	0.000298845		0
6.70109	2.68044	-0.000916871		0				6.70564	2.68226	-0.000317278		0				6.70244	2.68098	0.000420964		0
6.70928	2.68371	-0.000944135		0				6.71383	2.68553	-0.000239762		0				6.71063	2.68425	0.000504574		0
6.71747	2.68699	-0.00094784		0				6.72202	2.68881	-0.000178385		0				6.71882	2.68753	0.000521962		0
6.72566	2.69026	-0.00092329		0				6.73021	2.69208	-0.00014781		0				6.72701	2.69081	0.000483775		0
6.73385	2.69354	-0.000896745		0				6.7384	2.69536	-0.000135245		0				6.7352	2.69408	0.000434827		0
6.74204	2.69682	-0.000888376		0				6.74659	2.69864	-9.00554e-05		0				6.74339	2.69736	0.000397781		0
6.75023	2.70009	-0.00089093		0				6.75478	2.70191	-2.36121e-05		0				6.75158	2.70063	0.000380203		0
6.75842	2.70337	-0.000877894		0				6.76297	2.70519	3.40607e-05		0				6.75977	2.70391	0.000368436		0
6.76661	2.70664	-0.00082169		0				6.77116	2.70846	9.92682e-05		0				6.76796	2.70719	0.000351529		0
6.7748	2.70992	-0.000738919		0				6.77935	2.71174	0.000178308		0				6.77615	2.71046	0.000325508		0
6.78299	2.7132	-0.000650966		0				6.78754	2.71502	0.000247005		0				6.78434	2.71374	0.000298125		0
6.79118	2.71647	-0.000533671		0				6.79573	2.71829	0.00029092		0				6.79253	2.71701	0.000287879		0
6.79937	2.71975	-0.00038607		0				6.80392	2.72157	0.000294555		0				6.80072	2.72029	0.000292517		0
6.80756	2.72302	-0.000255862		0				6.81211	2.72484	0.00026825		0				6.80891	2.72356	0.000303512		0
6.81575	2.7263	-0.00016805		0				6.8203	2.72812	0.000231401		0				6.8171	2.72684	0.000324941		0
6.82394	2.72958	-0.00011836		0				6.82849	2.7314	0.000181984		0				6.82529	2.73012	0.000417603		0
6.83213	2.73285	-0.000107994		0				6.83668	2.73467	0.000125137		0				6.83348	2.73339	0.00059545		0
6.84032	2.73613	-0.000125882		0				6.84487	2.73795	7.53768e-05		0				6.84167	2.73667	0.000780508		0
6.84851	2.7394	-0.000150628		0				6.85306	2.74122	4.00576e-05		0				6.84986	2.73994	0.000932469		0
6.8567	2.74268	-0.000180904		0				6.86125	2.7445	2.31204e-05		0				6.85805	2.74322	0.000995622		0
6.86489	2.74596	-0.000207656		0				6.86944	2.74778	1.87114e-05		0				6.86624	2.7465	0.000964602		0
6.87308	2.74923	-0.000223295		0				6.87763	2.75105	2.25696e-06		0				6.87443	2.74977	0.000902805		0
6.88127	2.75251	-0.000233952		0				6.88582	2.75433	-3.94211e-05		0				6.88262	2.75305	0.000837361		0
6.88946	2.75578	-0.000242326		0				6.89401	2.7576	-8.64034e-05		0				6.89081	2.75632	0.000771508		0
6.89765	2.75906	-0.000255524		0				6.9022	2.76088	-0.000123926		0				6.899	2.7596	0.000697621		0
6.90584	2.76234	-0.000278634		0				6.91039	2.76416	-0.000156191		0				6.90719	2.76288	0.000611385		0
6.91403	2.76561	-0.0002866		0				6.91858	2.76743	-0.000187194		0				6.91538	2.76615	0.000521256		0
6.92222	2.76889	-0.000269086		0				6.92677	2.77071	-0.000218169		0				6.92357	2.76943	0.000438611		0
6.93041	2.77216	-0.000240878		0				6.93496	2.77398	-0.000240881		0				6.93176	2.7727	0.000372173		0
6.9386	2.77544	-0.000207082		0				6.94315	2.77726	-0.000228193		0				6.93995	2.77598	0.000324617		0
6.94679	2.77871	-0.000173024		0				6.95134	2.78053	-0.000180916		0				6.94814	2.77926	0.000287697		0
6.95498	2.78199	-0.000142943		0				6.95953	2.78381	-0.000130276		0				6.95633	2.78253	0.000265495		0
6.96317	2.78527	-0.00013341		0				6.96772	2.78709	-8.95844e-05		0				6.96452	2.78581	0.000253576		0
6.97136	2.78854	-0.000156539		0				6.97591	2.79036	-9.24902e-05		0				6.97271	2.78908	0.000240677		0
6.97955	2.79182	-0.000186719		0				6.9841	2.79364	-0.000138766		0				6.9809	2.79236	0.000214179		0
6.98774	2.79509	-0.000204236		0				6.99229	2.79691	-0.000180873		0				6.98909	2.79563	0.000166817		0
6.99593	2.79837	-0.000215568		0				7.00048	2.80019	-0.000216865		0				6.99728	2.79891	0.000121323		0
7.00412	2.80165	-0.000228646		0				7.00867	2.80347	-0.000261401		0				7.00547	2.80219	8.918e-05		0
7.0123	2.80492	-0.000245726		0				7.01685	2.80674	-0.000315285		0				7.01366	2.80546	6.57524e-05		0
7.02049	2.8082	-0.000263216		0				7.02504	2.81002	-0.000364878		0				7.02185	2.80874	0.000186663		0
7.02868	2.81147	-0.000281712		0				7.03323	2.81329	-0.000396298		0				7.03004	2.81201	0.000530719		0
7.03687	2.81475	-0.00030411		0				7.04142	2.81657	-0.000415992		0				7.03823	2.81529	0.000894663		0
7.04506	2.81803	-0.000324718		0				7.04961	2.81985	-0.000430747		0				7.04642	2.81857	0.00113637		0
7.05325	2.8213	-0.000340896		0				7.0578	2.82312	-0.000434465		0				7.05461	2.82184	0.0011792		0
7.06144	2.82458	-0.000354474		0				7.06599	2.8264	-0.000415211		0				7.0628	2.82512	0.00110487		0
7.06963	2.82785	-0.000365587		0				7.07418	2.82967	-0.000385955		0				7.07098	2.82839	0.00103426		0
7.07782	2.83113	-0.000376629		0				7.08237	2.83295	-0.000362203		0				7.07917	2.83167	0.000963211		0
7.08601	2.83441	-0.000389542		0				7.09056	2.83623	-0.000349054		0				7.08736	2.83495	0.000882601		0
7.0942	2.83768	-0.000406508		0				7.09875	2.8395	-0.000343996		0				7.09555	2.83822	0.000789194		0
7.10239	2.84096	-0.000429996		0				7.10694	2.84278	-0.000348837		0				7.10374	2.8415	0.000696326		0
7.11058	2.84423	-0.000461653		0				7.11513	2.84605	-0.000370065		0				7.11193	2.84477	0.000638814		0
7.11877	2.84751	-0.00049696		0				7.12332	2.84933	-0.000396594		0				7.12012	2.84805	0.000618337		0
7.12696	2.85078	-0.000521707		0				7.13151	2.8526	-0.000421845		0				7.12831	2.85133	0.000604578		0
7.13515	2.85406	-0.00053995		0				7.1397	2.85588	-0.000448163		0				7.1365	2.8546	0.000586917		0
7.14334	2.85734	-0.000561862		0				7.14789	2.85916	-0.000476923		0				7.14469	2.85788	0.000553456		0
7.15153	2.86061	-0.000592069		0				7.15608	2.86243	-0.000480351		0				7.15288	2.86115	0.000496186		0
7.15972	2.86389	-0.000623408		0				7.16427	2.86571	-0.000435537		0				7.16107	2.86443	0.000435166		0
7.16791	2.86716	-0.00064667		0				7.17246	2.86898	-0.000361961		0				7.16926	2.8677	0.000385414		0
7.1761	2.87044	-0.000653057		0				7.18065	2.87226	-0.000287939		0				7.17745	2.87098	0.000353791		0
7.18429	2.87372	-0.000637972		0				7.18884	2.87554	-0.000224131		0				7.18564	2.87426	0.000356069		0
7.19248	2.87699	-0.000632466		0				7.19703	2.87881	-0.000166646		0				7.19383	2.87753	0.000387371		0
7.20067	2.88027	-0.000659632		0				7.20522	2.88209	-0.000112327		0				7.20202	2.88081	0.000423577		0
7.20886	2.88354	-0.000697751		0				7.21341	2.88536	-6.32769e-05		0				7.21021	2.88408	0.000453785		0
7.21705	2.88682	-0.000730964		0				7.2216	2.88864	-2.11423e-05		0				7.2184	2.88736	0.00046584		0
7.22524	2.8901	-0.000760851		0				7.22979	2.89192	9.43201e-06		0				7.22659	2.89064	0.000449927		0
7.23343	2.89337	-0.000788072		0				7.23798	2.89519	2.11256e-05		0				7.23478	2.89391	0.000416743		0
7.24162	2.89665	-0.000809256		0				7.24617	2.89847	2.58396e-05		0				7.24297	2.89719	0.000372745		0
7.24981	2.89992	-0.000821407		0				7.25436	2.90174	2.35744e-05		0				7.25116	2.90046	0.000327706		0
7.258	2.9032	-0.000825545		0				7.26255	2.90502	4.43394e-06		0				7.25935	2.90374	0.000294882		0
7.26619	2.90648	-0.000829666		0				7.27074	2.9083	-1.30443e-05		0				7.26754	2.90702	0.00028138		0
7.27438	2.90975	-0.000839808		0				7.27893	2.91157	-1.40848e-05		0				7.27573	2.91029	0.0002789		0
7.28257	2.91303	-0.000851566		0				7.28712	2.91485	-3.82492e-06		0				7.28392	2.91357	0.000275641		0
7.29076	2.9163	-0.000854432		0				7.29531	2.91812	8.52384e-06		0				7.29211	2.91684	0.000270133		0
7.29895	2.91958	-0.000842993		0				7.3035	2.9214	1.85946e-05		0				7.3003	2.92012	0.000240546		0
7.30714	2.92285	-0.000811524		0				7.31169	2.92467	2.13023e-05		0				7.30849	2.9234	0.000191456		0
7.31533	2.92613	-0.000764471		0				7.31988	2.92795	-2.10391e-05		0				7.31668	2.92667	0.000167446		0
7.32352	2.92941	-0.000715533		0				7.32807	2.93123	-0.000103479		0				7.32487	2.92995	0.00016888		0
7.33171	2.93268	-0.000675802		0				7.33626	2.9345	-0.000173049		0				7.33306	2.93322	0.000177956		0
7.3399	2.93596	-0.000650218		0				7.34445	2.93778	-0.000220283		0				7.34125	2.9365	0.000196169		0
7.34809	2.93923	-0.000658867		0				7.35264	2.94105	-0.000258364		0				7.34944	2.93978	0.000215255		0
7.35628	2.94251	-0.000698447		0				7.36083	2.94433	-0.000294815		0				7.35763	2.94305	0.000227255		0
7.36447	2.94579	-0.000730534		0				7.36902	2.94761	-0.00033352		0				7.36582	2.94633	0.000232892		0
7.37266	2.94906	-0.000733765		0				7.37721	2.95088	-0.00038176		0				7.37401	2.9496	0.000232808		0
7.38085	2.95234	-0.000708947		0				7.3854	2.95416	-0.000432412		0				7.3822	2.95288	0.000229742		0
7.38903	2.95561	-0.000675595		0				7.39358	2.95743	-0.000460744		0				7.39039	2.95615	0.000223583		0
7.39722	2.95889	-0.0006473		0				7.40177	2.96071	-0.000465342		0				7.39858	2.95943	0.000212568		0
7.40541	2.96217	-0.000638055		0				7.40996	2.96399	-0.000467043		0				7.40677	2.96271	0.000193187		0
7.4136	2.96544	-0.000653419		0				7.41815	2.96726	-0.0004761		0				7.41496	2.96598	0.000160566		0
7.42179	2.96872	-0.000638178		0				7.42634	2.97054	-0.000457985		0				7.42315	2.96926	0.000145273		0
7.42998	2.97199	-0.000577759		0				7.43453	2.97381	-0.000407546		0				7.43134	2.97253	0.000183377		0
7.43817	2.97527	-0.000496012		0				7.44272	2.97709	-0.000375465		0				7.43953	2.97581	0.000263161		0
7.44636	2.97855	-0.000404154		0				7.45091	2.98037	-0.000386229		0				7.44772	2.97909	0.000327782		0
7.45455	2.98182	-0.00032357		0				7.4591	2.98364	-0.000407109		0				7.4559	2.98236	0.000344485		0
7.46274	2.9851	-0.000264072		0				7.46729	2.98692	-0.000412692		0				7.46409	2.98564	0.000325993		0
7.47093	2.98837	-0.000219025		0				7.47548	2.99019	-0.000417357		0				7.47228	2.98891	0.000294218		0
7.47912	2.99165	-0.000182989		0				7.48367	2.99347	-0.000432062		0				7.48047	2.99219	0.000259631		0
7.48731	2.99492	-0.000169388		0				7.49186	2.99674	-0.00046651		0				7.48866	2.99547	0.000217784		0
7.4955	2.9982	-0.000153147		0				7.50005	3.00002	-0.000517169		0				7.49685	2.99874	0.000196148		0
7.50369	3.00148	-0.000116163		0				7.50824	3.0033	-0.000569224		0				7.50504	3.00202	0.000190633		0
7.51188	3.00475	-7.34158e-05		0				7.51643	3.00657	-0.000620146		0				7.51323	3.00529	0.000175763		0
7.52007	3.00803	-3.92935e-05		0				7.52462	3.00985	-0.000671168		0				7.52142	3.00857	0.000146475		0
7.52826	3.0113	-2.2452e-05		0				7.53281	3.01312	-0.000706994		0				7.52961	3.01185	0.000107344		0
7.53645	3.01458	-3.92145e-05		0				7.541	3.0164	-0.000724738		0				7.5378	3.01512	6.85501e-05		0
7.54464	3.01786	-7.12806e-05		0				7.54919	3.01968	-0.000733157		0				7.54599	3.0184	2.9039e-05		0
7.55283	3.02113	-9.44454e-05		0				7.55738	3.02295	-0.000729996		0				7.55418	3.02167	-1.37285e-05		0
7.56102	3.02441	-0.000117549		0				7.56557	3.02623	-0.000721322		0				7.56237	3.02495	-5.47343e-05		0
7.56921	3.02768	-0.000145619		0				7.57376	3.0295	-0.000713992		0				7.57056	3.02822	-8.93445e-05		0
7.5774	3.03096	-0.000184341		0				7.58195	3.03278	-0.000713543		0				7.57875	3.0315	-0.000117316		0
7.58559	3.03424	-0.000222275		0				7.59014	3.03606	-0.000734391		0				7.58694	3.03478	-0.00013178		0
7.59378	3.03751	-0.000233844		0				7.59833	3.03933	-0.000745045		0				7.59513	3.03805	-0.000135552		0
7.60197	3.04079	-0.000220681		0				7.60652	3.04261	-0.000715103		0				7.60332	3.04133	-0.000141077		0
7.61016	3.04406	-0.00018206		0				7.61471	3.04588	-0.000672992		0				7.61151	3.0446	-0.000152411		0
7.61835	3.04734	-0.000105999		0				7.6229	3.04916	-0.000640157		0				7.6197	3.04788	-0.000173126		0
7.62654	3.05062	-1.01741e-05		0				7.63109	3.05244	-0.000620281		0				7.62789	3.05116	-0.000195421		0
7.63473	3.05389	7.79801e-05		0				7.63928	3.05571	-0.000603702		0				7.63608	3.05443	-0.000210299		0
7.64292	3.05717	0.000150268		0				7.64747	3.05899	-0.000596436		0				7.64427	3.05771	-0.000221446		0
7.65111	3.06044	0.000197356		0				7.65566	3.06226	-0.000612095		0				7.65246	3.06098	-0.000222256		0
7.6593	3.06372	0.000178476		0				7.66385	3.06554	-0.000646035		0				7.66065	3.06426	-0.000209531		0
7.66749	3.067	0.000108454		0				7.67204	3.06882	-0.000679064		0				7.66884	3.06754	-0.000185982		0
7.67568	3.07027	3.51838e-05		0				7.68023	3.07209	-0.000698297		0				7.67703	3.07081	-0.000160087		0
7.68387	3.07355	-2.58026e-05		0				7.68842	3.07537	-0.000706847		0				7.68522	3.07409	-0.000139838		0
7.69206	3.07682	-7.43723e-05		0				7.69661	3.07864	-0.000711164		0				7.69341	3.07736	-0.000132212		0
7.70025	3.0801	-0.00011977		0				7.7048	3.08192	-0.00072669		0				7.7016	3.08064	-0.000121025		0
7.70844	3.08337	-0.000166675		0				7.71299	3.08519	-0.000762864		0				7.70979	3.08392	-0.000104448		0
7.71663	3.08665	-0.000218679		0				7.72118	3.08847	-0.000804908		0				7.71798	3.08719	-9.64826e-05		0
7.72482	3.08993	-0.000264031		0				7.72937	3.09175	-0.000823989		0				7.72617	3.09047	-0.000102215		0
7.73301	3.0932	-0.00029767		0				7.73756	3.09502	-0.00083845		0				7.73436	3.09374	-0.000132632		0
7.7412	3.09648	-0.000326048		0				7.74575	3.0983	-0.000875067		0				7.74255	3.09702	-0.000176263		0
7.74939	3.09975	-0.000341869		0				7.75394	3.10157	-0.000913114		0				7.75074	3.10029	-0.000218842		0
7.75758	3.10303	-0.000346145		0				7.76213	3.10485	-0.000935261		0				7.75893	3.10357	-0.000261914		0
7.76577	3.10631	-0.000348946		0				7.77032	3.10813	-0.000941657		0				7.76712	3.10685	-0.000298699		0
7.77395	3.10958	-0.00035353		0				7.7785	3.1114	-0.00092681		0				7.77531	3.11012	-0.000317123		0
7.78214	3.11286	-0.000361281		0				7.78669	3.11468	-0.000895296		0				7.7835	3.1134	-0.000305353		0
7.79033	3.11613	-0.000370174		0				7.79488	3.11795	-0.000863917		0				7.79169	3.11667	-0.000277776		0
7.79852	3.11941	-0.000377531		0				7.80307	3.12123	-0.000839809		0				7.79988	3.11995	-0.000251799		0
7.80671	3.12269	-0.000383091		0				7.81126	3.12451	-0.000831041		0				7.80807	3.12323	-0.000227591		0
7.8149	3.12596	-0.000360352		0				7.81945	3.12778	-0.000849796		0				7.81626	3.1265	-0.000213377		0
7.82309	3.12924	-0.000304018		0				7.82764	3.13106	-0.000884231		0				7.82445	3.12978	-0.000223702		0
7.83128	3.13251	-0.00017033		0				7.83583	3.13433	-0.000920571		0				7.83263	3.13305	-0.000246066		0
7.83947	3.13579	0.000104831		0				7.84402	3.13761	-0.000960645		0				7.84082	3.13633	-0.000259902		0
7.84766	3.13907	0.000452696		0				7.85221	3.14089	-0.000996183		0				7.84901	3.13961	-0.00026739		0
7.85585	3.14234	0.000740714		0				7.8604	3.14416	-0.00102352		0				7.8572	3.14288	-0.000264799		0
7.86404	3.14562	0.000918587		0				7.86859	3.14744	-0.00100617		0				7.86539	3.14616	-0.0002446		0
7.87223	3.14889	0.000955		0				7.87678	3.15071	-0.000940935		0				7.87358	3.14943	-0.000227524		0
7.88042	3.15217	0.000920429		0				7.88497	3.15399	-0.000877966		0				7.88177	3.15271	-0.000230527		0
7.88861	3.15544	0.000894386		0				7.89316	3.15726	-0.000836842		0				7.88996	3.15599	-0.00023333		0
7.8968	3.15872	0.000870837		0				7.90135	3.16054	-0.000809466		0				7.89815	3.15926	-0.000225841		0
7.90499	3.162	0.000847784		0				7.90954	3.16382	-0.000800568		0				7.90634	3.16254	-0.000215307		0
7.91318	3.16527	0.000849482		0				7.91773	3.16709	-0.00075864		0				7.91453	3.16581	-0.000203261		0
7.92137	3.16855	0.000888589		0				7.92592	3.17037	-0.000667988		0				7.92272	3.16909	-0.000196019		0
7.92956	3.17182	0.00093662		0				7.93411	3.17364	-0.000577441		0				7.93091	3.17236	-0.000198554		0
7.93775	3.1751	0.000975403		0				7.9423	3.17692	-0.000502306		0				7.9391	3.17564	-0.000215533		0
7.94594	3.17838	0.000992199		0				7.95049	3.1802	-0.000473111		0				7.94729	3.17892	-0.000227287		0
7.95413	3.18165	0.000997501		0				7.95868	3.18347	-0.000481126		0				7.95548	3.18219	-0.000208943		0
7.96232	3.18493	0.00100705		0				7.96687	3.18675	-0.000478914		0				7.96367	3.18547	-0.000168752		0
7.97051	3.1882	0.00101626		0				7.97506	3.19002	-0.000473011		0				7.97186	3.18874	-0.000123665		0
7.9787	3.19148	0.00102303		0				7.98325	3.1933	-0.000481345		0				7.98005	3.19202	-8.22958e-05		0
7.98689	3.19476	0.00102717		0				7.99144	3.19658	-0.000511581		0				7.98824	3.1953	-4.70486e-05		0
7.99508	3.19803	0.00102858		0				7.99963	3.19985	-0.000569747		0				7.99643	3.19857	-2.45797e-05		0
8.00327	3.20131	0.00102033		0				8.00782	3.20313	-0.000632307		0				8.00462	3.20185	-2.73247e-05		0
8.01146	3.20458	0.00102476		0				8.01601	3.2064	-0.000684027		0				8.01281	3.20512	-5.91977e-05		0
8.01965	3.20786	0.00104717		0				8.0242	3.20968	-0.000728589		0				8.021	3.2084	-0.000101421		0
8.02784	3.21114	0.00106402		0				8.03239	3.21296	-0.00076429		0				8.02919	3.21168	-0.000140104		0
8.03603	3.21441	0.00106902		0				8.04058	3.21623	-0.000793232		0				8.03738	3.21495	-0.000179313		0
8.04422	3.21769	0.00105644		0				8.04877	3.21951	-0.000820679		0				8.04557	3.21823	-0.000221866		0
8.05241	3.22096	0.00102188		0				8.05696	3.22278	-0.000848424		0				8.05376	3.2215	-0.000251977		0
8.0606	3.22424	0.000969595		0				8.06515	3.22606	-0.00086134		0				8.06195	3.22478	-0.000267498		0
8.06879	3.22751	0.000917991		0				8.07334	3.22933	-0.000859988		0				8.07014	3.22806	-0.000282777		0
8.07698	3.23079	0.000878192		0				8.08153	3.23261	-0.000842482		0				8.07833	3.23133	-0.000301907		0
8.08517	3.23407	0.000840119		0				8.08972	3.23589	-0.000810748		0				8.08652	3.23461	-0.00032229		0
8.09336	3.23734	0.000796698		0				8.09791	3.23916	-0.000784412		0				8.09471	3.23788	-0.000339146		0
8.10155	3.24062	0.000738517		0				8.1061	3.24244	-0.000770382		0				8.1029	3.24116	-0.000353213		0
8.10974	3.24389	0.000674144		0				8.11429	3.24571	-0.000776528		0				8.11109	3.24444	-0.000367129		0
8.11793	3.24717	0.000630806		0				8.12248	3.24899	-0.000803838		0				8.11928	3.24771	-0.000383661		0
8.12612	3.25045	0.000607685		0				8.13067	3.25227	-0.000839512		0				8.12747	3.25099	-0.000409134		0
8.13431	3.25372	0.000591724		0				8.13886	3.25554	-0.000876909		0				8.13566	3.25426	-0.00043831		0
8.1425	3.257	0.000579125		0				8.14705	3.25882	-0.000915167		0				8.14385	3.25754	-0.000448128		0
8.15068	3.26027	0.000568731		0				8.15523	3.26209	-0.000917945		0				8.15204	3.26081	-0.000423332		0
8.15887	3.26355	0.000557772		0				8.16342	3.26537	-0.000887422		0				8.16023	3.26409	-0.000380824		0
8.16706	3.26683	0.000544052		0				8.17161	3.26865	-0.000853578		0				8.16842	3.26737	-0.000347507		0
8.17525	3.2701	0.000521322		0				8.1798	3.27192	-0.000818739		0				8.17661	3.27064	-0.000332155		0
8.18344	3.27338	0.000510031		0				8.18799	3.2752	-0.000782053		0				8.1848	3.27392	-0.000329876		0
8.19163	3.27665	0.000518995		0				8.19618	3.27847	-0.000742846		0				8.19299	3.27719	-0.000334672		0
8.19982	3.27993	0.000529481		0				8.20437	3.28175	-0.00070807		0				8.20118	3.28047	-0.000340769		0
8.20801	3.28321	0.000535055		0				8.21256	3.28503	-0.000683234		0				8.20937	3.28375	-0.000341966		0
8.2162	3.28648	0.000538636		0				8.22075	3.2883	-0.000675399		0				8.21755	3.28702	-0.000334403		0
8.22439	3.28976	0.000548486		0				8.22894	3.29158	-0.000606879		0				8.22574	3.2903	-0.000318558		0
8.23258	3.29303	0.000564267		0				8.23713	3.29485	-0.00048668		0				8.23393	3.29357	-0.000298881		0
8.24077	3.29631	0.00057897		0				8.24532	3.29813	-0.000381709		0				8.24212	3.29685	-0.000277995		0
8.24896	3.29958	0.000590547		0				8.25351	3.3014	-0.000296104		0				8.25031	3.30013	-0.000253978		0
8.25715	3.30286	0.000587457		0				8.2617	3.30468	-0.000219556		0				8.2585	3.3034	-0.000231492		0
8.26534	3.30614	0.000559763		0				8.26989	3.30796	-0.000142902		0				8.26669	3.30668	-0.00021567		0
8.27353	3.30941	0.00050812		0				8.27808	3.31123	-9.04028e-05		0				8.27488	3.30995	-0.000209701		0
8.28172	3.31269	0.000464168		0				8.28627	3.31451	-7.92615e-05		0				8.28307	3.31323	-0.00018613		0
8.28991	3.31596	0.000441398		0				8.29446	3.31778	-0.000112208		0				8.29126	3.31651	-0.000123743		0
8.2981	3.31924	0.00042879		0				8.30265	3.32106	-0.000166995		0				8.29945	3.31978	-1.32551e-05		0
8.30629	3.32252	0.000443106		0				8.31084	3.32434	-0.000223673		0				8.30764	3.32306	9.92168e-05		0
8.31448	3.32579	0.000476087		0				8.31903	3.32761	-0.000257266		0				8.31583	3.32633	0.000166903		0
8.32267	3.32907	0.000507608		0				8.32722	3.33089	-0.000267566		0				8.32402	3.32961	0.000194095		0
8.33086	3.33234	0.000536876		0				8.33541	3.33416	-0.000279239		0				8.33221	3.33288	0.000182354		0
8.33905	3.33562	0.000545303		0				8.3436	3.33744	-0.000297226		0				8.3404	3.33616	0.000150856		0
8.34724	3.3389	0.000535869		0				8.35179	3.34072	-0.000330469		0				8.34859	3.33944	0.000116641		0
8.35543	3.34217	0.000524877		0				8.35998	3.34399	-0.000370568		0				8.35678	3.34271	7.12404e-05		0
8.36362	3.34545	0.000532572		0				8.36817	3.34727	-0.000401219		0				8.36497	3.34599	2.1045e-05		0
8.37181	3.34872	0.000553745		0				8.37636	3.35054	-0.000422165		0				8.37316	3.34926	-2.26769e-05		0
8.38	3.352	0.000570022		0				8.38455	3.35382	-0.000438536		0				8.38135	3.35254	-5.47294e-05		0
8.38819	3.35528	0.000570729		0				8.39274	3.3571	-0.000467928		0				8.38954	3.35582	-7.48207e-05		0
8.39638	3.35855	0.000567527		0				8.40093	3.36037	-0.000521984		0				8.39773	3.35909	-8.94854e-05		0
8.40457	3.36183	0.000577122		0				8.40912	3.36365	-0.000586571		0				8.40592	3.36237	-0.000102055		0
8.41276	3.3651	0.000598436		0				8.41731	3.36692	-0.000631224		0				8.41411	3.36564	-0.00012372		0
8.42095	3.36838	0.000624825		0				8.4255	3.3702	-0.000640906		0				8.4223	3.36892	-0.000162793		0
8.42914	3.37166	0.000648438		0				8.43369	3.37348	-0.00063728		0				8.43049	3.3722	-0.000201487		0
8.43733	3.37493	0.000667333		0				8.44188	3.37675	-0.000637732		0				8.43868	3.37547	-0.000229144		0
8.44552	3.37821	0.000669547		0				8.45007	3.38003	-0.000659051		0				8.44687	3.37875	-0.000249358		0
8.45371	3.38148	0.000677497		0				8.45826	3.3833	-0.000662397		0				8.45506	3.38202	-0.000264725		0
8.4619	3.38476	0.000700158		0				8.46645	3.38658	-0.000635558		0				8.46325	3.3853	-0.000253068		0
8.47009	3.38803	0.000721898		0				8.47464	3.38985	-0.000612763		0				8.47144	3.38858	-0.000217543		0
8.47828	3.39131	0.000787882		0				8.48283	3.39313	-0.000599365		0				8.47963	3.39185	-0.000178182		0
8.48647	3.39459	0.000896742		0				8.49102	3.39641	-0.000592733		0				8.48782	3.39513	-0.000140075		0
8.49466	3.39786	0.00101489		0				8.49921	3.39968	-0.000590709		0				8.49601	3.3984	-0.000107265		0
8.50285	3.40114	0.00113351		0				8.5074	3.40296	-0.000596201		0				8.5042	3.40168	-9.40432e-05		0
8.51104	3.40441	0.00122956		0				8.51559	3.40623	-0.000609302		0				8.51239	3.40495	-8.49758e-05		0
8.51923	3.40769	0.00129084		0				8.52378	3.40951	-0.000627719		0				8.52058	3.40823	-7.12284e-05		0
8.52741	3.41097	0.00130599		0				8.53196	3.41279	-0.000644603		0				8.52877	3.41151	-6.47896e-05		0
8.5356	3.41424	0.00129746		0				8.54015	3.41606	-0.000654226		0				8.53696	3.41478	-7.07312e-05		0
8.54379	3.41752	0.00130159		0				8.54834	3.41934	-0.000668078		0				8.54515	3.41806	-7.9449e-05		0
8.55198	3.42079	0.00132991		0				8.55653	3.42261	-0.000695469		0				8.55334	3.42133	-8.29174e-05		0
8.56017	3.42407	0.00137166		0				8.56472	3.42589	-0.000731737		0				8.56153	3.42461	-9.25347e-05		0
8.56836	3.42735	0.00138803		0				8.57291	3.42917	-0.000761038		0				8.56972	3.42789	-0.000114775		0
8.57655	3.43062	0.00135792		0				8.5811	3.43244	-0.000773573		0				8.57791	3.43116	-0.000131839		0
8.58474	3.4339	0.0013194		0				8.58929	3.43572	-0.000749212		0				8.5861	3.43444	-0.000131372		0
8.59293	3.43717	0.00131024		0				8.59748	3.43899	-0.00069196		0				8.59429	3.43771	-0.000122792		0
8.60112	3.44045	0.00132266		0				8.60567	3.44227	-0.000629174		0				8.60247	3.44099	-0.000123421		0
8.60931	3.44373	0.00134153		0				8.61386	3.44555	-0.00057308		0				8.61066	3.44427	-0.000142002		0
8.6175	3.447	0.00133754		0				8.62205	3.44882	-0.000527056		0				8.61885	3.44754	-0.000159995		0
8.62569	3.45028	0.00129006		0				8.63024	3.4521	-0.000496941		0				8.62704	3.45082	-0.000157469		0
8.63388	3.45355	0.00122948		0				8.63843	3.45537	-0.000434467		0				8.63523	3.45409	-0.000144866		0
8.64207	3.45683	0.00119184		0				8.64662	3.45865	-0.000365011		0				8.64342	3.45737	-0.00013427		0
8.65026	3.4601	0.0012187		0				8.65481	3.46192	-0.000346453		0				8.65161	3.46065	-0.00012683		0
8.65845	3.46338	0.00128536		0				8.663	3.4652	-0.000344646		0				8.6598	3.46392	-0.000127004		0
8.66664	3.46666	0.00133369		0				8.67119	3.46848	-0.000334442		0				8.66799	3.4672	-9.83276e-05		0
8.67483	3.46993	0.0013523		0				8.67938	3.47175	-0.000318176		0				8.67618	3.47047	-2.67585e-05		0
8.68302	3.47321	0.00135138		0				8.68757	3.47503	-0.000291897		0				8.68437	3.47375	4.64689e-05		0
8.69121	3.47648	0.00133477		0				8.69576	3.4783	-3.12e-05		0				8.69256	3.47702	0.000100808		0
8.6994	3.47976	0.00129958		0				8.70395	3.48158	0.000344398		0				8.70075	3.4803	0.000121927		0
8.70759	3.48304	0.00126448		0				8.71214	3.48486	0.000580959		0				8.70894	3.48358	0.000111051		0
8.71578	3.48631	0.00124689		0				8.72033	3.48813	0.000695251		0				8.71713	3.48685	9.13818e-05		0
8.72397	3.48959	0.00124187		0				8.72852	3.49141	0.000710123		0				8.72532	3.49013	7.48401e-05		0
8.73216	3.49286	0.00124167		0				8.73671	3.49468	0.000678007		0				8.73351	3.4934	6.297e-05		0
8.74035	3.49614	0.00123423		0				8.7449	3.49796	0.000635065		0				8.7417	3.49668	5.41009e-05		0
8.74854	3.49942	0.00121136		0				8.75309	3.50124	0.000578276		0				8.74989	3.49996	4.2846e-05		0
8.75673	3.50269	0.00117534		0				8.76128	3.50451	0.000513983		0				8.75808	3.50323	2.58675e-05		0
8.76492	3.50597	0.00116947		0				8.76947	3.50779	0.000449902		0				8.76627	3.50651	2.96486e-06		0
8.77311	3.50924	0.00120951		0				8.77766	3.51106	0.000389036		0				8.77446	3.50978	-2.59769e-05		0
8.7813	3.51252	0.00127816		0				8.78585	3.51434	0.000333751		0				8.78265	3.51306	-7.00407e-05		0
8.78949	3.5158	0.00133929		0				8.79404	3.51762	0.000288241		0				8.79084	3.51634	-0.000117732		0
8.79768	3.51907	0.00136418		0				8.80223	3.52089	0.000282058		0				8.79903	3.51961	-0.000141162		0
8.80587	3.52235	0.00133499		0				8.81042	3.52417	0.00030701		0				8.80722	3.52289	-0.000141334		0
8.81406	3.52562	0.00127201		0				8.81861	3.52744	0.000323462		0				8.81541	3.52616	-0.000127758		0
8.82225	3.5289	0.00120338		0				8.8268	3.53072	0.000320023		0				8.8236	3.52944	-0.00010795		0
8.83044	3.53217	0.0011314		0				8.83499	3.53399	0.00031691		0				8.83179	3.53272	-9.40715e-05		0
8.83863	3.53545	0.00106459		0				8.84318	3.53727	0.000324446		0				8.83998	3.53599	-9.09385e-05		0
8.84682	3.53873	0.00100536		0				8.85137	3.54055	0.000333118		0				8.84817	3.53927	-0.000103366		0
8.85501	3.542	0.000957643		0				8.85956	3.54382	0.000339445		0				8.85636	3.54254	-0.000131426		0
8.8632	3.54528	0.000915736		0				8.86775	3.5471	0.000377883		0				8.86455	3.54582	-0.00015808		0
8.87139	3.54855	0.000871124		0				8.87594	3.55037	0.000438383		0				8.87274	3.5491	-0.000179669		0
8.87958	3.55183	0.000820637		0				8.88413	3.55365	0.000488283		0				8.88093	3.55237	-0.000202636		0
8.88777	3.55511	0.000759258		0				8.89232	3.55693	0.000539794		0				8.88912	3.55565	-0.000211924		0
8.89596	3.55838	0.000702402		0				8.90051	3.5602	0.000594121		0				8.89731	3.55892	-0.000146311		0
8.90415	3.56166	0.000667937		0				8.9087	3.56348	0.000643922		0				8.9055	3.5622	-4.10838e-05		0
8.91233	3.56493	0.000648204		0				8.91688	3.56675	0.000677991		0				8.91369	3.56547	4.01388e-05		0
8.92052	3.56821	0.000632252		0				8.92507	3.57003	0.000685188		0				8.92188	3.56875	6.00035e-05		0
8.92871	3.57149	0.000598434		0				8.93326	3.57331	0.000701649		0				8.93007	3.57203	3.73856e-05		0
8.9369	3.57476	0.00053111		0				8.94145	3.57658	0.000740623		0				8.93826	3.5753	2.04474e-05		0
8.94509	3.57804	0.000458389		0				8.94964	3.57986	0.000760544		0				8.94645	3.57858	7.09673e-06		0
8.95328	3.58131	0.000418794		0				8.95783	3.58313	0.000740626		0				8.95464	3.58185	-8.04948e-06		0
8.96147	3.58459	0.000398727		0				8.96602	3.58641	0.000679469		0				8.96283	3.58513	-2.66741e-05		0
8.96966	3.58787	0.000375577		0				8.97421	3.58969	0.000594103		0				8.97102	3.58841	-4.67251e-05		0
8.97785	3.59114	0.000346092		0				8.9824	3.59296	0.000526319		0				8.9792	3.59168	-6.58177e-05		0
8.98604	3.59442	0.000300804		0				8.99059	3.59624	0.00049882		0				8.98739	3.59496	-8.44473e-05		0
8.99423	3.59769	0.000251517		0				8.99878	3.59951	0.000539036		0				8.99558	3.59823	-7.65283e-05		0
9.00242	3.60097	0.000224477		0				9.00697	3.60279	0.000666582		0				9.00377	3.60151	-5.273e-05		0
9.01061	3.60424	0.000215197		0				9.01516	3.60606	0.000804378		0				9.01196	3.60479	-4.02923e-05		0
9.0188	3.60752	0.000207998		0				9.02335	3.60934	0.000890912		0				9.02015	3.60806	-4.7771e-05		0
9.02699	3.6108	0.000199815		0				9.03154	3.61262	0.000888929		0				9.02834	3.61134	-7.27006e-05		0
9.03518	3.61407	0.000186915		0				9.03973	3.61589	0.000803548		0				9.03653	3.61461	-0.000106638		0
9.04337	3.61735	0.000140993		0				9.04792	3.61917	0.000691339		0				9.04472	3.61789	-0.000150914		0
9.05156	3.62062	6.96751e-05		0				9.05611	3.62244	0.000602732		0				9.05291	3.62117	-0.000191996		0
9.05975	3.6239	2.99077e-06		0				9.0643	3.62572	0.000539884		0				9.0611	3.62444	-0.000223336		0
9.06794	3.62718	-5.16959e-05		0				9.07249	3.629	0.000475514		0				9.06929	3.62772	-0.000251545		0
9.07613	3.63045	-9.25463e-05		0				9.08068	3.63227	0.000403084		0				9.07748	3.63099	-0.000278086		0
9.08432	3.63373	-0.000123835		0				9.08887	3.63555	0.00034388		0				9.08567	3.63427	-0.000294434		0
9.09251	3.637	-0.000150929		0				9.09706	3.63882	0.000300568		0				9.09386	3.63754	-0.000298881		0
9.1007	3.64028	-0.000175912		0				9.10525	3.6421	0.000254834		0				9.10205	3.64082	-0.000298811		0
9.10889	3.64356	-0.000200125		0				9.11344	3.64538	0.000202189		0				9.11024	3.6441	-0.000304803		0
9.11708	3.64683	-0.000224431		0				9.12163	3.64865	0.000164811		0				9.11843	3.64737	-0.000323439		0
9.12527	3.65011	-0.000249807		0				9.12982	3.65193	0.000145739		0				9.12662	3.65065	-0.00034866		0
9.13346	3.65338	-0.000274956		0				9.13801	3.6552	0.000131708		0				9.13481	3.65392	-0.00037277		0
9.14165	3.65666	-0.000295956		0				9.1462	3.65848	0.00011728		0				9.143	3.6572	-0.000382752		0
9.14984	3.65994	-0.000302948		0				9.15439	3.66176	9.81144e-05		0				9.15119	3.66048	-0.000384169		0
9.15803	3.66321	-0.000302146		0				9.16258	3.66503	6.66348e-05		0				9.15938	3.66375	-0.000389173		0
9.16622	3.66649	-0.000304427		0				9.17077	3.66831	3.28809e-05		0				9.16757	3.66703	-0.000400495		0
9.17441	3.66976	-0.000317333		0				9.17896	3.67158	1.04865e-05		0				9.17576	3.6703	-0.000416027		0
9.1826	3.67304	-0.000343967		0				9.18715	3.67486	-4.36952e-06		0				9.18395	3.67358	-0.000431959		0
9.19079	3.67631	-0.000372509		0				9.19534	3.67813	-1.70447e-05		0				9.19214	3.67686	-0.000455169		0
9.19898	3.67959	-0.000383997		0				9.20353	3.68141	-2.9545e-05		0				9.20033	3.68013	-0.00048713		0
9.20717	3.68287	-0.000378342		0				9.21172	3.68469	-6.07157e-05		0				9.20852	3.68341	-0.000498203		0
9.21536	3.68614	-0.00036384		0				9.21991	3.68796	-0.000118231		0				9.21671	3.68668	-0.000439389		0
9.22355	3.68942	-0.000338473		0				9.2281	3.69124	-0.000192962		0				9.2249	3.68996	-0.000332658		0
9.23174	3.69269	-0.00031312		0				9.23629	3.69451	-0.000272282		0				9.23309	3.69324	-0.000236026		0
9.23993	3.69597	-0.000298238		0				9.24448	3.69779	-0.00033684		0				9.24128	3.69651	-0.000165698		0
9.24812	3.69925	-0.000290769		0				9.25267	3.70107	-0.000380143		0				9.24947	3.69979	-0.000150399		0
9.25631	3.70252	-0.000261934		0				9.26086	3.70434	-0.000333364		0				9.25766	3.70306	-0.00017723		0
9.2645	3.7058	-0.000224173		0				9.26905	3.70762	-0.000208063		0				9.26585	3.70634	-0.00020801		0
9.27269	3.70907	-0.000206228		0				9.27724	3.71089	-0.000132509		0				9.27404	3.70961	-0.000237445		0
9.28088	3.71235	-0.000219816		0				9.28543	3.71417	-0.000160957		0				9.28223	3.71289	-0.000252357		0
9.28906	3.71563	-0.000265159		0				9.29361	3.71745	-0.000234709		0				9.29042	3.71617	-0.000249344		0
9.29725	3.7189	-0.00027709		0				9.3018	3.72072	-0.000296501		0				9.29861	3.71944	-0.000244354		0
9.30544	3.72218	-0.000253238		0				9.30999	3.724	-0.000337136		0				9.3068	3.72272	-0.000245142		0
9.31363	3.72545	-0.000231881		0				9.31818	3.72727	-0.000346469		0				9.31499	3.72599	-0.000238153		0
9.32182	3.72873	-0.000213554		0				9.32637	3.73055	-0.000330845		0				9.32318	3.72927	-0.000219998		0
9.33001	3.73201	-0.000199255		0				9.33456	3.73383	-0.000299233		0				9.33137	3.73255	-0.000217532		0
9.3382	3.73528	-0.000201782		0				9.34275	3.7371	-0.000259008		0				9.33956	3.73582	-0.000246787		0
9.34639	3.73856	-0.000219817		0				9.35094	3.74038	-0.000226759		0				9.34775	3.7391	-0.000292981		0
9.35458	3.74183	-0.000248225		0				9.35913	3.74365	-0.000208792		0				9.35594	3.74237	-0.000339432		0
9.36277	3.74511	-0.00029382		0				9.36732	3.74693	-0.00021807		0				9.36412	3.74565	-0.000376628		0
9.37096	3.74839	-0.000335322		0				9.37551	3.75021	-0.000243706		0				9.37231	3.74893	-0.000404853		0
9.37915	3.75166	-0.000360796		0				9.3837	3.75348	-0.00025215		0				9.3805	3.7522	-0.000431693		0
9.38734	3.75494	-0.000377306		0				9.39189	3.75676	-0.000240058		0				9.38869	3.75548	-0.000460107		0
9.39553	3.75821	-0.000368629		0				9.40008	3.76003	-0.000219671		0				9.39688	3.75875	-0.000487656		0
9.40372	3.76149	-0.000329197		0				9.40827	3.76331	-0.000202451		0				9.40507	3.76203	-0.000512445		0
9.41191	3.76476	-0.000278594		0				9.41646	3.76658	-0.000194525		0				9.41326	3.76531	-0.000530246		0
9.4201	3.76804	-0.000227416		0				9.42465	3.76986	-0.00017608		0				9.42145	3.76858	-0.000498432		0
9.42829	3.77132	-0.000130432		0				9.43284	3.77314	-9.07054e-05		0				9.42964	3.77186	-0.000429627		0
9.43648	3.77459	-6.54288e-06		0				9.44103	3.77641	2.74442e-05		0				9.43783	3.77513	-0.000362909		0
9.44467	3.77787	9.673e-05		0				9.44922	3.77969	0.000121838		0				9.44602	3.77841	-0.000298743		0
9.45286	3.78114	0.000129527		0				9.45741	3.78296	0.000146371		0				9.45421	3.78169	-0.000223498		0
9.46105	3.78442	9.37036e-05		0				9.4656	3.78624	0.000109455		0				9.4624	3.78496	-0.000154837		0
9.46924	3.7877	4.16247e-05		0				9.47379	3.78952	6.29979e-05		0				9.47059	3.78824	-0.000116399		0
9.47743	3.79097	-1.17811e-05		0				9.48198	3.79279	3.22635e-05		0				9.47878	3.79151	-0.000114096		0
9.48562	3.79425	-6.76554e-05		0				9.49017	3.79607	2.152e-05		0				9.48697	3.79479	-0.000137808		0
9.49381	3.79752	-0.000128454		0				9.49836	3.79934	2.29066e-05		0				9.49516	3.79806	-0.000169452		0
9.502	3.8008	-0.000185296		0				9.50655	3.80262	6.68192e-05		0				9.50335	3.80134	-0.000204885		0
9.51019	3.80408	-0.000226638		0				9.51474	3.8059	0.000176051		0				9.51154	3.80462	-0.000251238		0
9.51838	3.80735	-0.000248812		0				9.52293	3.80917	0.000273121		0				9.51973	3.80789	-0.000276512		0
9.52657	3.81063	-0.000259668		0				9.53112	3.81245	0.000297145		0				9.52792	3.81117	-0.000277201		0
9.53476	3.8139	-0.000269398		0				9.53931	3.81572	0.000281271		0				9.53611	3.81444	-0.000278345		0
9.54295	3.81718	-0.000280898		0				9.5475	3.819	0.000252868		0				9.5443	3.81772	-0.000280612		0
9.55114	3.82046	-0.000297375		0				9.55569	3.82228	0.000212928		0				9.55249	3.821	-0.000291954		0
9.55933	3.82373	-0.000321945		0				9.56388	3.82555	0.000168211		0				9.56068	3.82427	-0.000306944		0
9.56752	3.82701	-0.000355772		0				9.57207	3.82883	0.000142032		0				9.56887	3.82755	-0.000306336		0
9.57571	3.83028	-0.00039677		0				9.58026	3.8321	0.000129436		0				9.57706	3.83082	-0.000289908		0
9.5839	3.83356	-0.000432685		0				9.58845	3.83538	0.000113762		0				9.58525	3.8341	-0.000274313		0
9.59209	3.83683	-0.000456653		0				9.59664	3.83865	9.17006e-05		0				9.59344	3.83738	-0.000268035		0
9.60028	3.84011	-0.000474092		0				9.60483	3.84193	5.94293e-05		0				9.60163	3.84065	-0.000265284		0
9.60847	3.84339	-0.00048859		0				9.61302	3.84521	2.93656e-05		0				9.60982	3.84393	-0.000266206		0
9.61666	3.84666	-0.000498127		0				9.62121	3.84848	1.49547e-05		0				9.61801	3.8472	-0.000274663		0
9.62485	3.84994	-0.000503193		0				9.6294	3.85176	2.34934e-06		0				9.6262	3.85048	-0.00028617		0
9.63304	3.85321	-0.000502895		0				9.63759	3.85503	-2.14082e-05		0				9.63439	3.85376	-0.000297143		0
9.64123	3.85649	-0.000497263		0				9.64578	3.85831	-6.69181e-05		0				9.64258	3.85703	-0.000310406		0
9.64942	3.85977	-0.000493952		0				9.65397	3.86159	-0.000110223		0				9.65077	3.86031	-0.00031826		0
9.65761	3.86304	-0.000497503		0				9.66216	3.86486	-0.000123486		0				9.65896	3.86358	-0.000308787		0
9.66579	3.86632	-0.000497925		0				9.67034	3.86814	-0.000111764		0				9.66715	3.86686	-0.000279736		0
9.67398	3.86959	-0.000492598		0				9.67853	3.87141	-7.44573e-05		0				9.67534	3.87013	-0.000247626		0
9.68217	3.87287	-0.000490598		0				9.68672	3.87469	-2.37307e-05		0				9.68353	3.87341	-0.000225639		0
9.69036	3.87615	-0.000495349		0				9.69491	3.87797	1.90751e-05		0				9.69172	3.87669	-0.000224546		0
9.69855	3.87942	-0.000510757		0				9.7031	3.88124	4.79409e-05		0				9.69991	3.87996	-0.000239069		0
9.70674	3.8827	-0.000528406		0				9.71129	3.88452	4.77237e-05		0				9.7081	3.88324	-0.000251998		0
9.71493	3.88597	-0.000533088		0				9.71948	3.88779	2.58215e-05		0				9.71629	3.88651	-0.000259384		0
9.72312	3.88925	-0.000530692		0				9.72767	3.89107	-1.07687e-05		0				9.72448	3.88979	-0.000265592		0
9.73131	3.89253	-0.000529836		0				9.73586	3.89435	-5.43424e-05		0				9.73267	3.89307	-0.00027412		0
9.7395	3.8958	-0.00053236		0				9.74405	3.89762	-9.01009e-05		0				9.74086	3.89634	-0.000290332		0
9.74769	3.89908	-0.000532344		0				9.75224	3.9009	-0.000111661		0				9.74904	3.89962	-0.000313634		0
9.75588	3.90235	-0.000517259		0				9.76043	3.90417	-9.81392e-05		0				9.75723	3.90289	-0.000335304		0
9.76407	3.90563	-0.000478715		0				9.76862	3.90745	-3.56499e-05		0				9.76542	3.90617	-0.000346137		0
9.77226	3.9089	-0.000427076		0				9.77681	3.91072	5.33379e-05		0				9.77361	3.90945	-0.000349827		0
9.78045	3.91218	-0.000384666		0				9.785	3.914	0.000144845		0				9.7818	3.91272	-0.000353423		0
9.78864	3.91546	-0.0003605		0				9.79319	3.91728	0.00021524		0				9.78999	3.916	-0.000357785		0
9.79683	3.91873	-0.000355879		0				9.80138	3.92055	0.000248837		0				9.79818	3.91927	-0.00036063		0
9.80502	3.92201	-0.000348979		0				9.80957	3.92383	0.000256627		0				9.80637	3.92255	-0.000359531		0
9.81321	3.92528	-0.000336335		0				9.81776	3.9271	0.000253826		0				9.81456	3.92583	-0.00035202		0
9.8214	3.92856	-0.000331399		0				9.82595	3.93038	0.000220906		0				9.82275	3.9291	-0.000342732		0
9.82959	3.93184	-0.000340294		0				9.83414	3.93366	0.000159248		0				9.83094	3.93238	-0.000337294		0
9.83778	3.93511	-0.000359896		0				9.84233	3.93693	0.000116364		0				9.83913	3.93565	-0.00033826		0
9.84597	3.93839	-0.00038295		0				9.85052	3.94021	0.000104756		0				9.84732	3.93893	-0.000332408		0
9.85416	3.94166	-0.000407333		0				9.85871	3.94348	0.000106955		0				9.85551	3.9422	-0.000308333		0
9.86235	3.94494	-0.000431297		0				9.8669	3.94676	0.000111306		0				9.8637	3.94548	-0.00027649		0
9.87054	3.94822	-0.000453257		0				9.87509	3.95004	0.000113597		0				9.87189	3.94876	-0.000249028		0
9.87873	3.95149	-0.000464531		0				9.88328	3.95331	9.21038e-05		0				9.88008	3.95203	-0.000229526		0
9.88692	3.95477	-0.000459467		0				9.89147	3.95659	6.97184e-05		0				9.88827	3.95531	-0.000215596		0
9.89511	3.95804	-0.000441484		0				9.89966	3.95986	6.64666e-05		0				9.89646	3.95858	-0.000205268		0
9.9033	3.96132	-0.000411217		0				9.90785	3.96314	6.64105e-05		0				9.90465	3.96186	-0.000212105		0
9.91149	3.9646	-0.00036108		0				9.91604	3.96642	5.40942e-05		0				9.91284	3.96514	-0.000227635		0
9.91968	3.96787	-0.000304353		0				9.92423	3.96969	1.958e-05		0				9.92103	3.96841	-0.000222758		0
9.92787	3.97115	-0.000256219		0				9.93242	3.97297	-1.81852e-05		0				9.92922	3.97169	-0.000203294		0
9.93606	3.97442	-0.000225338		0				9.94061	3.97624	-5.13963e-05		0				9.93741	3.97496	-0.000190736		0
9.94425	3.9777	-0.000206529		0				9.9488	3.97952	-8.64867e-05		0				9.9456	3.97824	-0.000191327		0
9.95244	3.98097	-0.000215106		0				9.95699	3.98279	-0.0001259		0				9.95379	3.98152	-0.000204078		0
9.96063	3.98425	-0.000241019		0				9.96518	3.98607	-0.000171798		0				9.96198	3.98479	-0.000214301		0
9.96882	3.98753	-0.000263783		0				9.97337	3.98935	-0.000218264		0				9.97017	3.98807	-0.000213339		0
9.97701	3.9908	-0.000288858		0				9.98156	3.99262	-0.000257739		0				9.97836	3.99134	-0.000198503		0
9.9852	3.99408	-0.000312719		0				9.98975	3.9959	-0.000265206		0				9.98655	3.99462	-0.000161772		0
9.99339	3.99735	-0.000332563		0				9.99794	3.99917	-0.000210353		0				9.99474	3.9979	-0.000111245		0
10.0016	4.00063	-0.00033487		0				10.0061	4.00245	-0.000133977		0				10.0029	4.00117	-6.28008e-05		0
10.0098	4.00391	-0.000331653		0				10.0143	4.00573	-7.77104e-05		0				10.0111	4.00445	-2.16811e-05		0
10.018	4.00718	-0.000342299		0				10.0225	4.009	-5.74655e-05		0				10.0193	4.00772	6.09267e-06		0
10.0261	4.01046	-0.00037385		0				10.0307	4.01228	-7.24352e-05		0				10.0275	4.011	2.28717e-05		0
10.0343	4.01373	-0.000419792		0				10.0389	4.01555	-0.000103482		0				10.0357	4.01427	3.51874e-05		0
10.0425	4.01701	-0.0004615		0				10.0471	4.01883	-0.000127953		0				10.0439	4.01755	3.57052e-05		0
10.0507	4.02029	-0.000495904		0				10.0553	4.02211	-0.000138679		0				10.0521	4.02083	2.87131e-05		0
10.0589	4.02356	-0.000529646		0				10.0635	4.02538	-0.000141942		0				10.0603	4.0241	2.14162e-05		0
10.0671	4.02684	-0.000565708		0				10.0716	4.02866	-0.000139765		0				10.0684	4.02738	1.24156e-05		0
10.0753	4.03011	-0.000583251		0				10.0798	4.03193	-0.000137394		0				10.0766	4.03065	1.05781e-05		0
10.0835	4.03339	-0.000578914		0				10.088	4.03521	-0.000137909		0				10.0848	4.03393	3.02457e-05		0
10.0917	4.03667	-0.000564959		0				10.0962	4.03849	-0.000148433		0				10.093	4.03721	6.83883e-05		0
10.0999	4.03994	-0.000550206		0				10.1044	4.04176	-0.000167331		0				10.1012	4.04048	0.000105586		0
10.108	4.04322	-0.000541691		0				10.1126	4.04504	-0.000179786		0				10.1094	4.04376	0.000132131		0
10.1162	4.04649	-0.000545029		0				10.1208	4.04831	-0.000183746		0				10.1176	4.04703	0.00012882		0
10.1244	4.04977	-0.000555245		0				10.129	4.05159	-0.000177824		0				10.1258	4.05031	0.000103773		0
10.1326	4.05305	-0.000556558		0				10.1372	4.05487	-0.000156383		0				10.134	4.05359	9.0636e-05		0
10.1408	4.05632	-0.000552991		0				10.1454	4.05814	-0.000127645		0				10.1422	4.05686	8.66967e-05		0
10.149	4.0596	-0.000553114		0				10.1535	4.06142	-9.91197e-05		0				10.1503	4.06014	8.05502e-05		0
10.1572	4.06287	-0.000559521		0				10.1617	4.06469	7.05972e-05		0				10.1585	4.06341	6.50181e-05		0
10.1654	4.06615	-0.000576197		0				10.1699	4.06797	0.000356673		0				10.1667	4.06669	3.32672e-05		0
10.1736	4.06942	-0.000602149		0				10.1781	4.07124	0.000589134		0				10.1749	4.06997	-1.46727e-07		0
10.1818	4.0727	-0.000630218		0				10.1863	4.07452	0.00073013		0				10.1831	4.07324	-1.50625e-06		0
10.1899	4.07598	-0.00063602		0				10.1945	4.0778	0.000736382		0				10.1913	4.07652	2.90991e-05		0
10.1981	4.07925	-0.000626173		0				10.2027	4.08107	0.0006667		0				10.1995	4.07979	5.90206e-05		0
10.2063	4.08253	-0.00062044		0				10.2109	4.08435	0.000602727		0				10.2077	4.08307	7.3806e-05		0
10.2145	4.0858	-0.000631276		0				10.2191	4.08762	0.000543854		0				10.2159	4.08635	7.71825e-05		0
10.2227	4.08908	-0.000645924		0				10.2273	4.0909	0.000497907		0				10.2241	4.08962	8.9394e-05		0
10.2309	4.09236	-0.000651388		0				10.2354	4.09418	0.000463484		0				10.2322	4.0929	9.88418e-05		0
10.2391	4.09563	-0.000656383		0				10.2436	4.09745	0.000433584		0				10.2404	4.09617	8.40914e-05		0
10.2473	4.09891	-0.000663394		0				10.2518	4.10073	0.000437025		0				10.2486	4.09945	5.76333e-05		0
10.2555	4.10218	-0.000683892		0				10.26	4.104	0.000475528		0				10.2568	4.10272	2.95246e-05		0
10.2636	4.10546	-0.000711361		0				10.2682	4.10728	0.000510306		0				10.265	4.106	-9.08111e-06		0
10.2718	4.10874	-0.000724277		0				10.2764	4.11056	0.000525407		0				10.2732	4.10928	-5.75636e-05		0
10.28	4.11201	-0.000726924		0				10.2846	4.11383	0.000490986		0				10.2814	4.11255	-9.39728e-05		0
10.2882	4.11529	-0.000728527		0				10.2928	4.11711	0.000420913		0				10.2896	4.11583	-0.000117893		0
10.2964	4.11856	-0.000722533		0				10.301	4.12038	0.00035911		0				10.2978	4.1191	-0.000141354		0
10.3046	4.12184	-0.000708508		0				10.3091	4.12366	0.000313959		0				10.306	4.12238	-0.000165714		0
10.3128	4.12512	-0.000690884		0				10.3173	4.12694	0.000277918		0				10.3141	4.12566	-0.000177999		0
10.321	4.12839	-0.000669689		0				10.3255	4.13021	0.000244381		0				10.3223	4.12893	-0.000178011		0
10.3292	4.13167	-0.000647563		0				10.3337	4.13349	0.000211076		0				10.3305	4.13221	-0.000179056		0
10.3374	4.13494	-0.000626731		0				10.3419	4.13676	0.000176562		0				10.3387	4.13548	-0.000184562		0
10.3455	4.13822	-0.00060743		0				10.3501	4.14004	0.000137272		0				10.3469	4.13876	-0.000199926		0
10.3537	4.14149	-0.000589787		0				10.3583	4.14331	0.000101799		0				10.3551	4.14204	-0.000217836		0
10.3619	4.14477	-0.000580688		0				10.3665	4.14659	8.33551e-05		0				10.3633	4.14531	-0.000228436		0
10.3701	4.14805	-0.00056856		0				10.3747	4.14987	7.05513e-05		0				10.3715	4.14859	-0.000232954		0
10.3783	4.15132	-0.000545706		0				10.3829	4.15314	5.14788e-05		0				10.3797	4.15186	-0.000232445		0
10.3865	4.1546	-0.000523714		0				10.391	4.15642	1.52702e-05		0				10.3878	4.15514	-0.000229322		0
10.3947	4.15787	-0.000507134		0				10.3992	4.15969	-1.06694e-05		0				10.396	4.15842	-0.000204981		0
10.4029	4.16115	-0.000503721		0				10.4074	4.16297	-9.26683e-06		0				10.4042	4.16169	-0.000157971		0
10.4111	4.16443	-0.000508644		0				10.4156	4.16625	7.27648e-06		0				10.4124	4.16497	-0.000112557		0
10.4193	4.1677	-0.000515132		0				10.4238	4.16952	6.28146e-05		0				10.4206	4.16824	-7.75867e-05		0
10.4274	4.17098	-0.000525526		0				10.432	4.1728	0.000131503		0				10.4288	4.17152	-7.28227e-05		0
10.4356	4.17425	-0.000542312		0				10.4402	4.17607	0.00017503		0				10.437	4.17479	-8.78475e-05		0
10.4438	4.17753	-0.000562607		0				10.4484	4.17935	0.000215594		0				10.4452	4.17807	-8.74579e-05		0
10.452	4.18081	-0.000578751		0				10.4566	4.18263	0.000288502		0				10.4534	4.18135	-7.27167e-05		0
10.4602	4.18408	-0.000581822		0				10.4648	4.1859	0.000383189		0				10.4616	4.18462	-5.98637e-05		0
10.4684	4.18736	-0.000571143		0				10.4729	4.18918	0.000455249		0				10.4697	4.1879	-5.43314e-05		0
10.4766	4.19063	-0.000555401		0				10.4811	4.19245	0.000486315		0				10.4779	4.19117	-6.02312e-05		0
10.4848	4.19391	-0.000541474		0				10.4893	4.19573	0.000486573		0				10.4861	4.19445	-6.11024e-05		0
10.493	4.19719	-0.000531516		0				10.4975	4.19901	0.000453727		0				10.4943	4.19773	-5.8554e-07		0
10.5012	4.20046	-0.000518481		0				10.5057	4.20228	0.000402409		0				10.5025	4.201	9.35898e-05		0
10.5093	4.20374	-0.000512626		0				10.5139	4.20556	0.000364157		0				10.5107	4.20428	0.000170455		0
10.5175	4.20701	-0.000526954		0				10.5221	4.20883	0.000340718		0				10.5189	4.20755	0.000212566		0
10.5257	4.21029	-0.000550511		0				10.5303	4.21211	0.000334054		0				10.5271	4.21083	0.000231577		0
10.5339	4.21356	-0.000560415		0				10.5385	4.21538	0.000341643		0				10.5353	4.21411	0.000281086		0
10.5421	4.21684	-0.000556313		0				10.5467	4.21866	0.000354808		0				10.5435	4.21738	0.00035664		0
10.5503	4.22012	-0.000550225		0				10.5548	4.22194	0.000389422		0				10.5516	4.22066	0.000426112		0
10.5585	4.22339	-0.000544003		0				10.563	4.22521	0.000445785		0				10.5598	4.22393	0.000484508		0
10.5667	4.22667	-0.000539251		0				10.5712	4.22849	0.000482271		0				10.568	4.22721	0.000517953		0
10.5749	4.22994	-0.000537227		0				10.5794	4.23176	0.000474591		0				10.5762	4.23049	0.000532413		0
10.5831	4.23322	-0.000539349		0				10.5876	4.23504	0.000436261		0				10.5844	4.23376	0.000531117		0
10.5912	4.2365	-0.000535616		0				10.5958	4.23832	0.000386791		0				10.5926	4.23704	0.000506794		0
10.5994	4.23977	-0.000522491		0				10.604	4.24159	0.000336182		0				10.6008	4.24031	0.000466888		0
10.6076	4.24305	-0.000514575		0				10.6122	4.24487	0.000298509		0				10.609	4.24359	0.000416005		0
10.6158	4.24632	-0.000519526		0				10.6204	4.24814	0.000272861		0				10.6172	4.24686	0.000356549		0
10.624	4.2496	-0.0005189		0				10.6285	4.25142	0.000268356		0				10.6254	4.25014	0.000308577		0
10.6322	4.25288	-0.000512711		0				10.6367	4.2547	0.000278787		0				10.6335	4.25342	0.00028592		0
10.6404	4.25615	-0.000513646		0				10.6449	4.25797	0.000285834		0				10.6417	4.25669	0.000273733		0
10.6486	4.25943	-0.000506077		0				10.6531	4.26125	0.000285101		0				10.6499	4.25997	0.000260642		0
10.6568	4.2627	-0.000487287		0				10.6613	4.26452	0.000296895		0				10.6581	4.26324	0.000242833		0
10.6649	4.26598	-0.000470693		0				10.6695	4.2678	0.000320845		0				10.6663	4.26652	0.000220993		0
10.6731	4.26926	-0.00046009		0				10.6777	4.27108	0.000339618		0				10.6745	4.2698	0.000198454		0
10.6813	4.27253	-0.000464448		0				10.6859	4.27435	0.000349159		0				10.6827	4.27307	0.000171356		0
10.6895	4.27581	-0.000486875		0				10.6941	4.27763	0.000346318		0				10.6909	4.27635	0.000134304		0
10.6977	4.27908	-0.000508546		0				10.7023	4.2809	0.000313303		0				10.6991	4.27962	9.8518e-05		0
10.7059	4.28236	-0.000524656		0				10.7104	4.28418	0.000260507		0				10.7072	4.2829	0.000127711		0
10.7141	4.28563	-0.000541763		0				10.7186	4.28745	0.000210255		0				10.7154	4.28618	0.000220579		0
10.7223	4.28891	-0.000557763		0				10.7268	4.29073	0.000159523		0				10.7236	4.28945	0.000319101		0
10.7305	4.29219	-0.000570984		0				10.735	4.29401	0.000105428		0				10.7318	4.29273	0.00040728		0
10.7387	4.29546	-0.000571562		0				10.7432	4.29728	4.19864e-05		0				10.74	4.296	0.000448372		0
10.7468	4.29874	-0.00054898		0				10.7514	4.30056	-2.21703e-05		0				10.7482	4.29928	0.000427002		0
10.755	4.30201	-0.000510173		0				10.7596	4.30383	-6.85957e-05		0				10.7564	4.30256	0.000391316		0
10.7632	4.30529	-0.000466758		0				10.7678	4.30711	-9.1588e-05		0				10.7646	4.30583	0.00036564		0
10.7714	4.30857	-0.000446134		0				10.776	4.31039	-8.90665e-05		0				10.7728	4.30911	0.000345563		0
10.7796	4.31184	-0.000467098		0				10.7842	4.31366	-6.94837e-05		0				10.781	4.31238	0.000326305		0
10.7878	4.31512	-0.000510672		0				10.7923	4.31694	-4.8496e-05		0				10.7891	4.31566	0.000304031		0
10.796	4.31839	-0.000546716		0				10.8005	4.32021	-3.1858e-05		0				10.7973	4.31893	0.000274824		0
10.8042	4.32167	-0.000563134		0				10.8087	4.32349	-3.97242e-05		0				10.8055	4.32221	0.000241062		0
10.8124	4.32495	-0.000559693		0				10.8169	4.32677	-6.70236e-05		0				10.8137	4.32549	0.000207663		0
10.8206	4.32822	-0.0005418		0				10.8251	4.33004	-9.5045e-05		0				10.8219	4.32876	0.000174662		0
10.8287	4.3315	-0.000518024		0				10.8333	4.33332	-0.000135228		0				10.8301	4.33204	0.000150376		0
10.8369	4.33477	-0.000491396		0				10.8415	4.33659	-0.000190662		0				10.8383	4.33531	0.000133861		0
10.8451	4.33805	-0.000468949		0				10.8497	4.33987	-0.000258044		0				10.8465	4.33859	0.000118359		0
10.8533	4.34133	-0.000456248		0				10.8579	4.34315	-0.000338864		0				10.8547	4.34187	0.000105127		0
10.8615	4.3446	-0.000459971		0				10.8661	4.34642	-0.00040729		0				10.8629	4.34514	8.96058e-05		0
10.8697	4.34788	-0.000473583		0				10.8742	4.3497	-0.000443596		0				10.871	4.34842	6.72378e-05		0
10.8779	4.35115	-0.000486662		0				10.8824	4.35297	-0.000458052		0				10.8792	4.35169	4.564e-05		0
10.8861	4.35443	-0.000499248		0				10.8906	4.35625	-0.000467246		0				10.8874	4.35497	3.24103e-05		0
10.8943	4.35771	-0.000505565		0				10.8988	4.35953	-0.000478854		0				10.8956	4.35825	2.21455e-05		0
10.9025	4.36098	-0.000505632		0				10.907	4.3628	-0.000500039		0				10.9038	4.36152	9.41621e-06		0
10.9106	4.36426	-0.000506979		0				10.9152	4.36608	-0.000525484		0				10.912	4.3648	-8.83243e-06		0
10.9188	4.36753	-0.000512315		0				10.9234	4.36935	-0.000534934		0				10.9202	4.36807	-2.9074e-05		0
10.927	4.37081	-0.000510758		0				10.9316	4.37263	-0.000532087		0				10.9284	4.37135	-4.80447e-05		0
10.9352	4.37408	-0.000478861		0				10.9398	4.3759	-0.000527676		0				10.9366	4.37463	-6.73867e-05		0
10.9434	4.37736	-0.000424483		0				10.948	4.37918	-0.000506549		0				10.9448	4.3779	-6.8993e-05		0
10.9516	4.38064	-0.000379291		0				10.9561	4.38246	-0.000466551		0				10.9529	4.38118	-5.7292e-05		0
10.9598	4.38391	-0.000355136		0				10.9643	4.38573	-0.000439919		0				10.9611	4.38445	-4.8818e-05		0
10.968	4.38719	-0.000364381		0				10.9725	4.38901	-0.000445241		0				10.9693	4.38773	-6.81339e-05		0
10.9762	4.39046	-0.000397022		0				10.9807	4.39228	-0.000462489		0				10.9775	4.39101	-0.00011626		0
10.9844	4.39374	-0.000418115		0				10.9889	4.39556	-0.000473198		0				10.9857	4.39428	-0.000159872		0
10.9925	4.39702	-0.00042287		0				10.9971	4.39884	-0.00047574		0				10.9939	4.39756	-0.000180921		0
11.0007	4.40029	-0.000428945		0				11.0053	4.40211	-0.000472555		0				11.0021	4.40083	-0.000175951		0
11.0089	4.40357	-0.000443961		0				11.0135	4.40539	-0.000461817		0				11.0103	4.40411	-0.000150743		0
11.0171	4.40684	-0.000476546		0				11.0217	4.40866	-0.000444495		0				11.0185	4.40738	-0.000124812		0
11.0253	4.41012	-0.000513223		0				11.0298	4.41194	-0.000424125		0				11.0267	4.41066	-0.000110119		0
11.0335	4.4134	-0.000539079		0				11.038	4.41522	-0.000396034		0				11.0348	4.41394	-0.000110387		0
11.0417	4.41667	-0.000556683		0				11.0462	4.41849	-0.000360966		0				11.043	4.41721	-0.000118111		0
11.0499	4.41995	-0.000567167		0				11.0544	4.42177	-0.000327464		0				11.0512	4.42049	-0.000124156		0
11.0581	4.42322	-0.000571471		0				11.0626	4.42504	-0.000299183		0				11.0594	4.42376	-0.000122432		0
11.0662	4.4265	-0.000574491		0				11.0708	4.42832	-0.000302211		0				11.0676	4.42704	-0.00011658		0
11.0744	4.42978	-0.000580146		0				11.079	4.4316	-0.000346163		0				11.0758	4.43032	-0.00011394		0
11.0826	4.43305	-0.000591425		0				11.0872	4.43487	-0.000407987		0				11.084	4.43359	-0.000119562		0
11.0908	4.43633	-0.000615064		0				11.0954	4.43815	-0.000478246		0				11.0922	4.43687	-0.000139787		0
11.099	4.4396	-0.000644929		0				11.1036	4.44142	-0.000556053		0				11.1004	4.44014	-0.000159422		0
11.1072	4.44288	-0.000650496		0				11.1117	4.4447	-0.000632706		0				11.1085	4.44342	-0.000168485		0
11.1154	4.44615	-0.000632425		0				11.1199	4.44797	-0.000691229		0				11.1167	4.4467	-0.000170803		0
11.1236	4.44943	-0.000611636		0				11.1281	4.45125	-0.000732057		0				11.1249	4.44997	-0.000164361		0
11.1318	4.45271	-0.000591801		0				11.1363	4.45453	-0.000763662		0				11.1331	4.45325	-0.000135645		0
11.14	4.45598	-0.000569004		0				11.1445	4.4578	-0.000779624		0				11.1413	4.45652	-9.98955e-05		0
11.1481	4.45926	-0.000542366		0				11.1527	4.46108	-0.000775952		0				11.1495	4.4598	-7.78448e-05		0
11.1563	4.46253	-0.000513973		0				11.1609	4.46435	-0.000744176		0				11.1577	4.46308	-7.69093e-05		0
11.1645	4.46581	-0.000468288		0				11.1691	4.46763	-0.00069289		0				11.1659	4.46635	-8.16943e-05		0
11.1727	4.46909	-0.000416325		0				11.1773	4.47091	-0.000655295		0				11.1741	4.46963	-7.78733e-05		0
11.1809	4.47236	-0.000378083		0				11.1855	4.47418	-0.000646459		0				11.1823	4.4729	-7.46226e-05		0
11.1891	4.47564	-0.000365413		0				11.1936	4.47746	-0.000657825		0				11.1904	4.47618	-7.65212e-05		0
11.1973	4.47891	-0.000368676		0				11.2018	4.48073	-0.000666681		0				11.1986	4.47945	-8.88532e-05		0
11.2055	4.48219	-0.000365983		0				11.21	4.48401	-0.000664182		0				11.2068	4.48273	-0.000111038		0
11.2137	4.48547	-0.000353403		0				11.2182	4.48729	-0.000661283		0				11.215	4.48601	-0.000124243		0
11.2219	4.48874	-0.000335095		0				11.2264	4.49056	-0.000663659		0				11.2232	4.48928	-0.000122434		0
11.23	4.49202	-0.000288828		0				11.2346	4.49384	-0.000682489		0				11.2314	4.49256	-0.000115912		0
11.2382	4.49529	-0.000210272		0				11.2428	4.49711	-0.000718804		0				11.2396	4.49583	-0.000108973		0
11.2464	4.49857	-0.000114487		0				11.251	4.50039	-0.000755298		0				11.2478	4.49911	-9.94462e-05		0
11.2546	4.50185	-1.79449e-05		0				11.2592	4.50367	-0.000783301		0				11.256	4.50239	-9.18549e-05		0
11.2628	4.50512	6.62235e-05		0				11.2674	4.50694	-0.000800492		0				11.2642	4.50566	-9.13612e-05		0
11.271	4.5084	0.000131806		0				11.2755	4.51022	-0.000805045		0				11.2723	4.50894	-0.000107891		0
11.2792	4.51167	0.000165781		0				11.2837	4.51349	-0.000797438		0				11.2805	4.51221	-0.000142387		0
11.2874	4.51495	0.000179758		0				11.2919	4.51677	-0.000782582		0				11.2887	4.51549	-0.000173086		0
11.2956	4.51822	0.000198282		0				11.3001	4.52004	-0.000767824		0				11.2969	4.51877	-0.000176445		0
11.3038	4.5215	0.000224426		0				11.3083	4.52332	-0.000756067		0				11.3051	4.52204	-0.000163257		0
11.3119	4.52478	0.000253935		0				11.3165	4.5266	-0.000754291		0				11.3133	4.52532	-0.00014794		0
11.3201	4.52805	0.000293741		0				11.3247	4.52987	-0.000764687		0				11.3215	4.52859	-0.000125152		0
11.3283	4.53133	0.000334761		0				11.3329	4.53315	-0.000771961		0				11.3297	4.53187	-9.66469e-05		0
11.3365	4.5346	0.000364676		0				11.3411	4.53642	-0.000763468		0				11.3379	4.53515	-3.71125e-05		0
11.3447	4.53788	0.000355206		0				11.3493	4.5397	-0.000742867		0				11.3461	4.53842	4.77792e-05		0
11.3529	4.54116	0.000305901		0				11.3574	4.54298	-0.000715204		0				11.3542	4.5417	0.000129558		0
11.3611	4.54443	0.000258047		0				11.3656	4.54625	-0.000669821		0				11.3624	4.54497	0.00020598		0
11.3693	4.54771	0.000222246		0				11.3738	4.54953	-0.000616887		0				11.3706	4.54825	0.000242768		0
11.3775	4.55098	0.000192093		0				11.382	4.5528	-0.000572506		0				11.3788	4.55152	0.000226987		0
11.3856	4.55426	0.000175541		0				11.3902	4.55608	-0.000542558		0				11.387	4.5548	0.000224003		0
11.3938	4.55754	0.000196047		0				11.3984	4.55936	-0.000505933		0				11.3952	4.55808	0.000248164		0
11.402	4.56081	0.000239086		0				11.4066	4.56263	-0.00046509		0				11.4034	4.56135	0.000271759		0
11.4102	4.56409	0.000271856		0				11.4148	4.56591	-0.000440309		0				11.4116	4.56463	0.000292432		0
11.4184	4.56736	0.000287542		0				11.423	4.56918	-0.000444937		0				11.4198	4.5679	0.000286017		0
11.4266	4.57064	0.000278345		0				11.4311	4.57246	-0.000486256		0				11.428	4.57118	0.000258292		0
11.4348	4.57392	0.000233808		0				11.4393	4.57574	-0.00054055		0				11.4361	4.57446	0.000231394		0
11.443	4.57719	0.000179077		0				11.4475	4.57901	-0.000583756		0				11.4443	4.57773	0.000198567		0
11.4512	4.58047	0.000137533		0				11.4557	4.58229	-0.000610362		0				11.4525	4.58101	0.000153407		0
11.4594	4.58374	0.000105761		0				11.4639	4.58556	-0.000627409		0				11.4607	4.58428	0.000104575		0
11.4675	4.58702	7.60537e-05		0				11.4721	4.58884	-0.000642825		0				11.4689	4.58756	6.04882e-05		0
11.4757	4.59029	4.41966e-05		0				11.4803	4.59211	-0.00065857		0				11.4771	4.59084	1.85582e-05		0
11.4839	4.59357	1.98581e-05		0				11.4885	4.59539	-0.00067941		0				11.4853	4.59411	-2.38235e-05		0
11.4921	4.59685	4.60913e-06		0				11.4967	4.59867	-0.000700911		0				11.4935	4.59739	-6.83682e-05		0
11.5003	4.60012	-9.96356e-06		0				11.5049	4.60194	-0.000708056		0				11.5017	4.60066	-0.000112888		0
11.5085	4.6034	-2.62309e-05		0				11.513	4.60522	-0.000701963		0				11.5098	4.60394	-0.000155193		0
11.5167	4.60667	-3.12673e-05		0				11.5212	4.60849	-0.000689351		0				11.518	4.60722	-0.000196058		0
11.5249	4.60995	4.19529e-06		0				11.5294	4.61177	-0.000674877		0				11.5262	4.61049	-0.000228837		0
11.5331	4.61323	5.6619e-05		0				11.5376	4.61505	-0.000662285		0				11.5344	4.61377	-0.000250077		0
11.5413	4.6165	9.35174e-05		0				11.5458	4.61832	-0.000652156		0				11.5426	4.61704	-0.000266141		0
11.5494	4.61978	8.98695e-05		0				11.554	4.6216	-0.00065296		0				11.5508	4.62032	-0.000284111		0
11.5576	4.62305	6.06698e-05		0				11.5622	4.62487	-0.000657743		0				11.559	4.6236	-0.000306605		0
11.5658	4.62633	4.85246e-05		0				11.5704	4.62815	-0.000656844		0				11.5672	4.62687	-0.000312718		0
11.574	4.62961	4.4129e-05		0				11.5786	4.63143	-0.000651972		0				11.5754	4.63015	-0.000298296		0
11.5822	4.63288	3.14558e-05		0				11.5868	4.6347	-0.000644165		0				11.5836	4.63342	-0.000281971		0
11.5904	4.63616	6.13382e-06		0				11.5949	4.63798	-0.000635529		0				11.5917	4.6367	-0.000269731		0
11.5986	4.63943	-3.04664e-05		0				11.6031	4.64125	-0.000627766		0				11.5999	4.63997	-0.000263746		0
11.6068	4.64271	-6.11027e-05		0				11.6113	4.64453	-0.000621338		0				11.6081	4.64325	-0.000265675		0
11.615	4.64599	-8.5296e-05		0				11.6195	4.64781	-0.000624878		0				11.6163	4.64653	-0.000280767		0
11.6232	4.64926	-0.00011172		0				11.6277	4.65108	-0.000630424		0				11.6245	4.6498	-0.000288849		0
11.6313	4.65254	-0.000135604		0				11.6359	4.65436	-0.000625037		0				11.6327	4.65308	-0.000268206		0
11.6395	4.65581	-0.000128556		0				11.6441	4.65763	-0.000609648		0				11.6409	4.65635	-0.000237259		0
11.6477	4.65909	-9.29982e-05		0				11.6523	4.66091	-0.000588528		0				11.6491	4.65963	-0.000211934		0
11.6559	4.66237	-4.86509e-05		0				11.6605	4.66419	-0.000572196		0				11.6573	4.66291	-0.000194696		0
11.6641	4.66564	2.25549e-05		0				11.6687	4.66746	-0.000566747		0				11.6655	4.66618	-0.00018311		0
11.6723	4.66892	0.000104067		0				11.6768	4.67074	-0.000570013		0				11.6736	4.66946	-0.000173179		0
11.6805	4.67219	0.000169371		0				11.685	4.67401	-0.000575465		0				11.6818	4.67273	-0.000166078		0
11.6887	4.67547	0.000175543		0				11.6932	4.67729	-0.000575011		0				11.69	4.67601	-0.000165403		0
11.6969	4.67874	0.000145268		0				11.7014	4.68056	-0.000569429		0				11.6982	4.67929	-0.000173054		0
11.7051	4.68202	0.00012026		0				11.7096	4.68384	-0.000563715		0				11.7064	4.68256	-0.000188014		0
11.7132	4.6853	9.35288e-05		0				11.7178	4.68712	-0.00055917		0				11.7146	4.68584	-0.000197694		0
11.7214	4.68857	6.4987e-05		0				11.726	4.69039	-0.000546427		0				11.7228	4.68911	-0.000202457		0
11.7296	4.69185	3.45686e-05		0				11.7342	4.69367	-0.000525507		0				11.731	4.69239	-0.00021098		0
11.7378	4.69512	-2.12404e-06		0				11.7424	4.69694	-0.000508283		0				11.7392	4.69567	-0.000240171		0
11.746	4.6984	-4.77101e-05		0				11.7506	4.70022	-0.000498938		0				11.7474	4.69894	-0.000280597		0
11.7542	4.70168	-8.9114e-05		0				11.7587	4.7035	-0.00050497		0				11.7555	4.70222	-0.000305868		0
11.7624	4.70495	-0.000119824		0				11.7669	4.70677	-0.00052628		0				11.7637	4.70549	-0.000312352		0
11.7706	4.70823	-0.000144969		0				11.7751	4.71005	-0.000556982		0				11.7719	4.70877	-0.000297395		0
11.7788	4.7115	-0.000167016		0				11.7833	4.71332	-0.000604449		0				11.7801	4.71204	-0.000274498		0
11.7869	4.71478	-0.000195779		0				11.7915	4.7166	-0.000649172		0				11.7883	4.71532	-0.000257783		0
11.7951	4.71806	-0.000238528		0				11.7997	4.71988	-0.000635226		0				11.7965	4.7186	-0.000252881		0
11.8033	4.72133	-0.000295582		0				11.8079	4.72315	-0.000576398		0				11.8047	4.72187	-0.000265767		0
11.8115	4.72461	-0.000337992		0				11.8161	4.72643	-0.00051567		0				11.8129	4.72515	-0.000286961		0
11.8197	4.72788	-0.000336502		0				11.8243	4.7297	-0.000458896		0				11.8211	4.72842	-0.000313477		0
11.8279	4.73116	-0.000309737		0				11.8324	4.73298	-0.000427292		0				11.8293	4.7317	-0.000335044		0
11.8361	4.73444	-0.000285942		0				11.8406	4.73626	-0.000415502		0				11.8374	4.73498	-0.000341883		0
11.8443	4.73771	-0.000272751		0				11.8488	4.73953	-0.000404514		0				11.8456	4.73825	-0.000343105		0
11.8525	4.74099	-0.000275582		0				11.857	4.74281	-0.000394884		0				11.8538	4.74153	-0.000351967		0
11.8607	4.74426	-0.000294029		0				11.8652	4.74608	-0.000409654		0				11.862	4.7448	-0.000374568		0
11.8688	4.74754	-0.000317675		0				11.8734	4.74936	-0.000440618		0				11.8702	4.74808	-0.000394864		0
11.877	4.75081	-0.000341443		0				11.8816	4.75263	-0.00046723		0				11.8784	4.75136	-0.000396232		0
11.8852	4.75409	-0.000364875		0				11.8898	4.75591	-0.000491935		0				11.8866	4.75463	-0.000385712		0
11.8934	4.75737	-0.00037223		0				11.898	4.75919	-0.0005104		0				11.8948	4.75791	-0.000367944		0
11.9016	4.76064	-0.000357763		0				11.9062	4.76246	-0.000515796		0				11.903	4.76118	-0.000346915		0
11.9098	4.76392	-0.000337044		0				11.9143	4.76574	-0.000508651		0				11.9111	4.76446	-0.000328565		0
11.918	4.76719	-0.000318022		0				11.9225	4.76901	-0.000484555		0				11.9193	4.76774	-0.000318853		0
11.9262	4.77047	-0.000317306		0				11.9307	4.77229	-0.000434541		0				11.9275	4.77101	-0.000319956		0
11.9344	4.77375	-0.000326023		0				11.9389	4.77557	-0.000365971		0				11.9357	4.77429	-0.00032648		0
11.9426	4.77702	-0.000319272		0				11.9471	4.77884	-0.000291227		0				11.9439	4.77756	-0.000335856		0
11.9507	4.7803	-0.000300749		0				11.9553	4.78212	-0.000215689		0				11.9521	4.78084	-0.000340904		0
11.9589	4.78357	-0.00028214		0				11.9635	4.78539	-0.00015187		0				11.9603	4.78411	-0.000339418		0
11.9671	4.78685	-0.000267212		0				11.9717	4.78867	-0.000108304		0				11.9685	4.78739	-0.000334702		0
11.9753	4.79013	-0.00023793		0				11.9799	4.79195	-8.32743e-05		0				11.9767	4.79067	-0.000326339		0
11.9835	4.7934	-0.000195992		0				11.9881	4.79522	-7.02292e-05		0				11.9849	4.79394	-0.00031093		0
11.9917	4.79668	-0.000158885		0				11.9962	4.7985	-6.42473e-05		0				11.993	4.79722	-0.000294848		0
11.9999	4.79995	-0.000129143		0				12.0044	4.80177	-7.48088e-05		0				12.0012	4.80049	-0.000285376		0
12.0081	4.80323	-9.99664e-05		0				12.0126	4.80505	-0.000100314		0				12.0094	4.80377	-0.000288712		0
12.0163	4.80651	-6.9053e-05		0				12.0208	4.80833	-0.000119074		0				12.0176	4.80705	-0.000293843		0
12.0245	4.80978	-4.38799e-05		0				12.029	4.8116	-0.000127673		0				12.0258	4.81032	-0.000271726		0
12.0326	4.81306	-2.81101e-05		0				12.0372	4.81488	-0.000134838		0				12.034	4.8136	-0.000227814		0
12.0408	4.81633	-2.82823e-05		0				12.0454	4.81815	-0.00014226		0				12.0422	4.81687	-0.000180563		0
12.049	4.81961	-4.46458e-05		0				12.0536	4.82143	-0.000158684		0				12.0504	4.82015	-0.000139336		0
12.0572	4.82288	-6.99067e-05		0				12.0618	4.8247	-0.000191178		0				12.0586	4.82343	-0.000109487		0
12.0654	4.82616	-6.8288e-05		0				12.07	4.82798	-0.000221215		0				12.0668	4.8267	-9.71647e-05		0
12.0736	4.82944	-3.22567e-05		0				12.0781	4.83126	-0.00024073		0				12.0749	4.82998	-9.43329e-05		0
12.0818	4.83271	1.3459e-05		0				12.0863	4.83453	-0.000256054		0				12.0831	4.83325	-9.22961e-05		0
12.09	4.83599	5.80043e-05		0				12.0945	4.83781	-0.000267989		0				12.0913	4.83653	-9.32236e-05		0
12.0982	4.83926	9.7495e-05		0				12.1027	4.84108	-0.000279278		0				12.0995	4.83981	-9.89282e-05		0
12.1064	4.84254	9.30745e-05		0				12.1109	4.84436	-0.000291698		0				12.1077	4.84308	-0.000123099		0
12.1145	4.84582	4.33004e-05		0				12.1191	4.84764	-0.000306592		0				12.1159	4.84636	-0.000158004		0
12.1227	4.84909	8.26438e-07		0				12.1273	4.85091	-0.000319655		0				12.1241	4.84963	-0.000182144		0
12.1309	4.85237	-2.08738e-05		0				12.1355	4.85419	-0.000323753		0				12.1323	4.85291	-0.000195861		0
12.1391	4.85564	-2.94122e-05		0				12.1437	4.85746	-0.000313512		0				12.1405	4.85618	-0.000209275		0
12.1473	4.85892	-2.90757e-05		0				12.1518	4.86074	-0.000302876		0				12.1487	4.85946	-0.000226747		0
12.1555	4.8622	-2.51073e-05		0				12.16	4.86402	-0.000305491		0				12.1568	4.86274	-0.00024139		0
12.1637	4.86547	-2.68079e-05		0				12.1682	4.86729	-0.000338409		0				12.165	4.86601	-0.000249925		0
12.1719	4.86875	-4.02861e-05		0				12.1764	4.87057	-0.000373784		0				12.1732	4.86929	-0.00025549		0
12.1801	4.87202	-2.88257e-05		0				12.1846	4.87384	-0.000391191		0				12.1814	4.87256	-0.00026098		0
12.1882	4.8753	1.18676e-05		0				12.1928	4.87712	-0.000403847		0				12.1896	4.87584	-0.000268026		0
12.1964	4.87858	5.92589e-05		0				12.201	4.8804	-0.000410057		0				12.1978	4.87912	-0.000278449		0
12.2046	4.88185	0.000107306		0				12.2092	4.88367	-0.000401124		0				12.206	4.88239	-0.000297891		0
12.2128	4.88513	0.000151179		0				12.2174	4.88695	-0.000378055		0				12.2142	4.88567	-0.000309092		0
12.221	4.8884	0.000187332		0				12.2256	4.89022	-0.000347061		0				12.2224	4.88894	-0.000285026		0
12.2292	4.89168	0.000194493		0				12.2337	4.8935	-0.000304696		0				12.2305	4.89222	-0.000240942		0
12.2374	4.89495	0.000192913		0				12.2419	4.89677	-0.000248307		0				12.2387	4.8955	-0.000201503		0
12.2456	4.89823	0.000203458		0				12.2501	4.90005	-0.000170199		0				12.2469	4.89877	-0.000170616		0
12.2538	4.90151	0.000197572		0				12.2583	4.90333	-9.64954e-05		0				12.2551	4.90205	-0.000152766		0
12.262	4.90478	0.00015876		0				12.2665	4.9066	-5.40213e-05		0				12.2633	4.90532	-0.000142306		0
12.2701	4.90806	0.000113989		0				12.2747	4.90988	-6.35707e-05		0				12.2715	4.9086	-0.000131697		0
12.2783	4.91133	9.31393e-05		0				12.2829	4.91315	-0.000102125		0				12.2797	4.91188	-0.000122609		0
12.2865	4.91461	9.61914e-05		0				12.2911	4.91643	-0.000138738		0				12.2879	4.91515	-0.000115955		0
12.2947	4.91789	0.000108447		0				12.2993	4.91971	-0.000176642		0				12.2961	4.91843	-0.000108777		0
12.3029	4.92116	0.000112241		0				12.3075	4.92298	-0.000220344		0				12.3043	4.9217	-0.000100082		0
12.3111	4.92444	9.96675e-05		0				12.3156	4.92626	-0.000259273		0				12.3124	4.92498	-9.10896e-05		0
12.3193	4.92771	8.19022e-05		0				12.3238	4.92953	-0.000276338		0				12.3206	4.92826	-6.43139e-05		0
12.3275	4.93099	0.000102767		0				12.332	4.93281	-0.00028217		0				12.3288	4.93153	6.09456e-06		0
12.3357	4.93427	0.000160337		0				12.3402	4.93609	-0.000289213		0				12.337	4.93481	6.86583e-05		0
12.3439	4.93754	0.000211126		0				12.3484	4.93936	-0.000303528		0				12.3452	4.93808	7.38323e-05		0
12.352	4.94082	0.000241317		0				12.3566	4.94264	-0.000324026		0				12.3534	4.94136	4.76408e-05		0
12.3602	4.94409	0.00023515		0				12.3648	4.94591	-0.000335346		0				12.3616	4.94463	2.85618e-05		0
12.3684	4.94737	0.000206771		0				12.373	4.94919	-0.000329018		0				12.3698	4.94791	1.62103e-05		0
12.3766	4.95065	0.000187132		0				12.3812	4.95247	-0.000311148		0				12.378	4.95119	-2.22817e-06		0
12.3848	4.95392	0.00017721		0				12.3894	4.95574	-0.000291208		0				12.3862	4.95446	-2.29415e-05		0
12.393	4.9572	0.000172395		0				12.3975	4.95902	-0.000272818		0				12.3943	4.95774	-4.28478e-05		0
12.4012	4.96047	0.00017215		0				12.4057	4.96229	-0.000256462		0				12.4025	4.96101	-6.62495e-05		0
12.4094	4.96375	0.000177227		0				12.4139	4.96557	-0.000245506		0				12.4107	4.96429	-8.8183e-05		0
12.4176	4.96702	0.000200827		0				12.4221	4.96884	-0.000242184		0				12.4189	4.96757	-0.000101668		0
12.4258	4.9703	0.000238563		0				12.4303	4.97212	-0.00024164		0				12.4271	4.97084	-0.000114096		0
12.4339	4.97358	0.000274459		0				12.4385	4.9754	-0.000241426		0				12.4353	4.97412	-0.000131323		0
12.4421	4.97685	0.000305636		0				12.4467	4.97867	-0.000242746		0				12.4435	4.97739	-0.000157836		0
12.4503	4.98013	0.000316544		0				12.4549	4.98195	-0.000252906		0				12.4517	4.98067	-0.000167481		0
12.4585	4.9834	0.000308076		0				12.4631	4.98522	-0.000277623		0				12.4599	4.98395	-0.000159206		0
12.4667	4.98668	0.000290827		0				12.4713	4.9885	-0.000320702		0				12.4681	4.98722	-0.000153493		0
12.4749	4.98996	0.000272748		0				12.4794	4.99178	-0.000358802		0				12.4762	4.9905	-0.000157952		0
12.4831	4.99323	0.000257945		0				12.4876	4.99505	-0.000384786		0				12.4844	4.99377	-0.000177401		0
12.4913	4.99651	0.000243452		0				12.4958	4.99833	-0.000411706		0				12.4926	4.99705	-0.000194806		0
12.4995	4.99978	0.000227939		0				12.504	5.0016	-0.000440932		0				12.5008	5.00033	-0.00020273		0
12.5077	5.00306	0.000213831		0				12.5122	5.00488	-0.000471578		0				12.509	5.0036	-0.000207633		0
12.5158	5.00634	0.000208218		0				12.5204	5.00816	-0.000495829		0				12.5172	5.00688	-0.000210925		0
12.524	5.00961	0.000208373		0				12.5286	5.01143	-0.00051559		0				12.5254	5.01015	-0.000215345		0
12.5322	5.01289	0.000208226		0				12.5368	5.01471	-0.000536755		0				12.5336	5.01343	-0.000223062		0
12.5404	5.01616	0.00020711		0				12.545	5.01798	-0.000570801		0				12.5418	5.0167	-0.000239661		0
12.5486	5.01944	0.000202216		0				12.5531	5.02126	-0.000617737		0				12.55	5.01998	-0.000258393		0
12.5568	5.02272	0.000193941		0				12.5613	5.02454	-0.000641562		0				12.5581	5.02326	-0.000273849		0
12.565	5.02599	0.000184669		0				12.5695	5.02781	-0.000632763		0				12.5663	5.02653	-0.000289675		0
12.5732	5.02927	0.000173613		0				12.5777	5.03109	-0.000621022		0				12.5745	5.02981	-0.000306888		0
12.5814	5.03254	0.000162575		0				12.5859	5.03436	-0.000621087		0				12.5827	5.03308	-0.000318925		0
12.5895	5.03582	0.000153584		0				12.5941	5.03764	-0.000630095		0				12.5909	5.03636	-0.000323191		0
12.5977	5.0391	0.000147409		0				12.6023	5.04092	-0.000644955		0				12.5991	5.03964	-0.000323752		0
12.6059	5.04237	0.00013994		0				12.6105	5.04419	-0.000656234		0				12.6073	5.04291	-0.000308001		0
12.6141	5.04565	0.000127272		0				12.6187	5.04747	-0.00065067		0				12.6155	5.04619	-0.000282422		0
12.6223	5.04892	0.000117982		0				12.6269	5.05074	-0.000636324		0				12.6237	5.04946	-0.000261885		0
12.6305	5.0522	0.000114117		0				12.635	5.05402	-0.000624172		0				12.6318	5.05274	-0.000248266		0
12.6387	5.05547	0.00010872		0				12.6432	5.05729	-0.000625619		0				12.64	5.05602	-0.000228559		0
12.6469	5.05875	9.95777e-05		0				12.6514	5.06057	-0.000637368		0				12.6482	5.05929	-0.000200491		0
12.6551	5.06203	9.18635e-05		0				12.6596	5.06385	-0.0006463		0				12.6564	5.06257	-0.000180229		0
12.6633	5.0653	8.79824e-05		0				12.6678	5.06712	-0.000650738		0				12.6646	5.06584	-0.00017374		0
12.6714	5.06858	8.62596e-05		0				12.676	5.0704	-0.000650875		0				12.6728	5.06912	-0.000171928		0
12.6796	5.07185	9.0069e-05		0				12.6842	5.07367	-0.000647432		0				12.681	5.0724	-0.000169807		0
12.6878	5.07513	9.70318e-05		0				12.6924	5.07695	-0.000643		0				12.6892	5.07567	-0.00016933		0
12.696	5.07841	0.00010273		0				12.7006	5.08023	-0.000639273		0				12.6974	5.07895	-0.000159115		0
12.7042	5.08168	0.000106464		0				12.7088	5.0835	-0.000634967		0				12.7056	5.08222	-0.000135658		0
12.7124	5.08496	9.55448e-05		0				12.7169	5.08678	-0.000632462		0				12.7137	5.0855	-0.000104349		0
12.7206	5.08823	7.05648e-05		0				12.7251	5.09005	-0.000634508		0				12.7219	5.08877	-7.06867e-05		0
12.7288	5.09151	4.89342e-05		0				12.7333	5.09333	-0.000639161		0				12.7301	5.09205	-3.90572e-05		0
12.737	5.09479	3.34279e-05		0				12.7415	5.09661	-0.000641823		0				12.7383	5.09533	-2.84305e-05		0
12.7452	5.09806	1.73665e-05		0				12.7497	5.09988	-0.000646115		0				12.7465	5.0986	-4.89801e-05		0
12.7533	5.10134	-1.75715e-06		0				12.7579	5.10316	-0.000657069		0				12.7547	5.10188	-7.80032e-05		0
12.7615	5.10461	-2.54219e-05		0				12.7661	5.10643	-0.000664977		0				12.7629	5.10515	-0.000102432		0
12.7697	5.10789	-5.11048e-05		0				12.7743	5.10971	-0.000656919		0				12.7711	5.10843	-0.000127404		0
12.7779	5.11117	-6.20281e-05		0				12.7825	5.11299	-0.00063715		0				12.7793	5.11171	-0.00015579		0
12.7861	5.11444	-6.28395e-05		0				12.7907	5.11626	-0.000618814		0				12.7875	5.11498	-0.000185407		0
12.7943	5.11772	-6.69118e-05		0				12.7988	5.11954	-0.000606843		0				12.7956	5.11826	-0.000212789		0
12.8025	5.12099	-8.04394e-05		0				12.807	5.12281	-0.000598648		0				12.8038	5.12153	-0.000226248		0
12.8107	5.12427	-7.16922e-05		0				12.8152	5.12609	-0.000583357		0				12.812	5.12481	-0.00022969		0
12.8189	5.12754	-3.59565e-05		0				12.8234	5.12936	-0.000548386		0				12.8202	5.12809	-0.000233719		0
12.8271	5.13082	-3.69144e-06		0				12.8316	5.13264	-0.000518577		0				12.8284	5.13136	-0.000241986		0
12.8352	5.1341	1.86143e-05		0				12.8398	5.13592	-0.00051765		0				12.8366	5.13464	-0.000249356		0
12.8434	5.13737	3.27905e-05		0				12.848	5.13919	-0.00054962		0				12.8448	5.13791	-0.000252937		0
12.8516	5.14065	4.03779e-05		0				12.8562	5.14247	-0.000599535		0				12.853	5.14119	-0.000256227		0
12.8598	5.14392	3.73462e-05		0				12.8644	5.14574	-0.000644432		0				12.8612	5.14447	-0.000259286		0
12.868	5.1472	3.00866e-05		0				12.8726	5.14902	-0.000678786		0				12.8694	5.14774	-0.000256424		0
12.8762	5.15048	2.68723e-05		0				12.8807	5.1523	-0.000700907		0				12.8775	5.15102	-0.000253634		0
12.8844	5.15375	4.47747e-05		0				12.8889	5.15557	-0.000705829		0				12.8857	5.15429	-0.000259736		0
12.8926	5.15703	8.70137e-05		0				12.8971	5.15885	-0.000691331		0				12.8939	5.15757	-0.000259064		0
12.9008	5.1603	0.00013004		0				12.9053	5.16212	-0.000675966		0				12.9021	5.16084	-0.000262666		0
12.9089	5.16358	0.000162366		0				12.9135	5.1654	-0.000674529		0				12.9103	5.16412	-0.000290102		0
12.9171	5.16686	0.000175738		0				12.9217	5.16868	-0.000697389		0				12.9185	5.1674	-0.00031313		0
12.9253	5.17013	0.000175238		0				12.9299	5.17195	-0.000708731		0				12.9267	5.17067	-0.000321998		0
12.9335	5.17341	0.000171355		0				12.9381	5.17523	-0.00069747		0				12.9349	5.17395	-0.000328239		0
12.9417	5.17668	0.000161828		0				12.9463	5.1785	-0.000675918		0				12.9431	5.17722	-0.000332459		0
12.9499	5.17996	0.000163353		0				12.9544	5.18178	-0.000599814		0				12.9513	5.1805	-0.000330783		0
12.9581	5.18324	0.000164347		0				12.9626	5.18506	-0.000494575		0				12.9594	5.18378	-0.000323336		0
12.9663	5.18651	0.000142443		0				12.9708	5.18833	-0.000406408		0				12.9676	5.18705	-0.000318849		0
12.9745	5.18979	0.000107915		0				12.979	5.19161	-0.000357782		0				12.9758	5.19033	-0.000321765		0
12.9827	5.19306	7.8962e-05		0				12.9872	5.19488	-0.00035053		0				12.984	5.1936	-0.000338121		0
12.9908	5.19634	5.40253e-05		0				12.9954	5.19816	-0.00035916		0				12.9922	5.19688	-0.000380615		0
12.999	5.19961	2.47633e-05		0				13.0036	5.20143	-0.000370318		0				13.0004	5.20016	-0.000435847		0
13.0072	5.20289	-1.33411e-05		0				13.0118	5.20471	-0.000368877		0				13.0086	5.20343	-0.000467741		0
13.0154	5.20617	-5.31412e-05		0				13.02	5.20799	-0.000359121		0				13.0168	5.20671	-0.000470795		0
13.0236	5.20944	-8.11095e-05		0				13.0282	5.21126	-0.000352737		0				13.025	5.20998	-0.000456189		0
13.0318	5.21272	-9.9179e-05		0				13.0363	5.21454	-0.000347021		0				13.0331	5.21326	-0.000437727		0
13.04	5.21599	-0.000112142		0				13.0445	5.21781	-0.000340057		0				13.0413	5.21654	-0.000425474		0
13.0482	5.21927	-0.000120165		0				13.0527	5.22109	-0.000332112		0				13.0495	5.21981	-0.0004359		0
13.0564	5.22255	-0.000124838		0				13.0609	5.22437	-0.000325384		0				13.0577	5.22309	-0.00046472		0
13.0646	5.22582	-0.000134758		0				13.0691	5.22764	-0.000321617		0				13.0659	5.22636	-0.000490402		0
13.0727	5.2291	-0.000155695		0				13.0773	5.23092	-0.000327526		0				13.0741	5.22964	-0.00051016		0
13.0809	5.23237	-0.000179767		0				13.0855	5.23419	-0.000344049		0				13.0823	5.23292	-0.000526071		0
13.0891	5.23565	-0.000202595		0				13.0937	5.23747	-0.000366948		0				13.0905	5.23619	-0.000538252		0
13.0973	5.23893	-0.000225885		0				13.1019	5.24075	-0.000388952		0				13.0987	5.23947	-0.000542069		0
13.1055	5.2422	-0.000232558		0				13.1101	5.24402	-0.000406204		0				13.1069	5.24274	-0.0005285		0
13.1137	5.24548	-0.000225856		0				13.1182	5.2473	-0.000420599		0				13.115	5.24602	-0.000509944		0
13.1219	5.24875	-0.000220629		0				13.1264	5.25057	-0.000434839		0				13.1232	5.24929	-0.000500212		0
13.1301	5.25203	-0.000218044		0				13.1346	5.25385	-0.000451075		0				13.1314	5.25257	-0.000508153		0
13.1383	5.25531	-0.0002161		0				13.1428	5.25713	-0.000472993		0				13.1396	5.25585	-0.000533208		0
13.1465	5.25858	-0.000213056		0				13.151	5.2604	-0.000491402		0				13.1478	5.25912	-0.00055808		0
13.1546	5.26186	-0.000217631		0				13.1592	5.26368	-0.000496317		0				13.156	5.2624	-0.000572936		0
13.1628	5.26513	-0.000236125		0				13.1674	5.26695	-0.00049488		0				13.1642	5.26567	-0.000580559		0
13.171	5.26841	-0.000259002		0				13.1756	5.27023	-0.000495945		0				13.1724	5.26895	-0.000586165		0
13.1792	5.27168	-0.000279741		0				13.1838	5.2735	-0.00050199		0				13.1806	5.27223	-0.000591535		0
13.1874	5.27496	-0.000299405		0				13.192	5.27678	-0.00051446		0				13.1888	5.2755	-0.000601965		0
13.1956	5.27824	-0.000321961		0				13.2001	5.28006	-0.000524964		0				13.1969	5.27878	-0.000632508		0
13.2038	5.28151	-0.000349409		0				13.2083	5.28333	-0.000523123		0				13.2051	5.28205	-0.000667195		0
13.212	5.28479	-0.00037345		0				13.2165	5.28661	-0.000507546		0				13.2133	5.28533	-0.000688597		0
13.2202	5.28806	-0.000390669		0				13.2247	5.28988	-0.000482483		0				13.2215	5.28861	-0.000700073		0
13.2284	5.29134	-0.000403428		0				13.2329	5.29316	-0.00045483		0				13.2297	5.29188	-0.000685619		0
13.2365	5.29462	-0.000414165		0				13.2411	5.29644	-0.000433344		0				13.2379	5.29516	-0.000659558		0
13.2447	5.29789	-0.000424839		0				13.2493	5.29971	-0.000422523		0				13.2461	5.29843	-0.000645208		0
13.2529	5.30117	-0.000436298		0				13.2575	5.30299	-0.00041716		0				13.2543	5.30171	-0.00063505		0
13.2611	5.30444	-0.000447835		0				13.2657	5.30626	-0.000414182		0				13.2625	5.30499	-0.000624495		0
13.2693	5.30772	-0.000453878		0				13.2739	5.30954	-0.000412781		0				13.2707	5.30826	-0.000614778		0
13.2775	5.311	-0.000453819		0				13.282	5.31282	-0.000417045		0				13.2788	5.31154	-0.000607288		0
13.2857	5.31427	-0.000454831		0				13.2902	5.31609	-0.0004313		0				13.287	5.31481	-0.000601654		0
13.2939	5.31755	-0.000460587		0				13.2984	5.31937	-0.000445157		0				13.2952	5.31809	-0.000596538		0
13.3021	5.32082	-0.000472255		0				13.3066	5.32264	-0.000452384		0				13.3034	5.32136	-0.000597945		0
13.3102	5.3241	-0.000474497		0				13.3148	5.32592	-0.000455082		0				13.3116	5.32464	-0.000597095		0
13.3184	5.32738	-0.000465461		0				13.323	5.3292	-0.000454873		0				13.3198	5.32792	-0.000586122		0
13.3266	5.33065	-0.000456616		0				13.3312	5.33247	-0.000453071		0				13.328	5.33119	-0.000572585		0
13.3348	5.33393	-0.000448997		0				13.3394	5.33575	-0.000444378		0				13.3362	5.33447	-0.000560092		0
13.343	5.3372	-0.000446923		0				13.3476	5.33902	-0.000429821		0				13.3444	5.33774	-0.000552152		0
13.3512	5.34048	-0.000445806		0				13.3557	5.3423	-0.000415839		0				13.3526	5.34102	-0.000547599		0
13.3594	5.34376	-0.000431643		0				13.3639	5.34558	-0.000403814		0				13.3607	5.3443	-0.000542922		0
13.3676	5.34703	-0.000407278		0				13.3721	5.34885	-0.000401652		0				13.3689	5.34757	-0.000538125		0
13.3758	5.35031	-0.000383743		0				13.3803	5.35213	-0.000405591		0				13.3771	5.35085	-0.000537261		0
13.384	5.35358	-0.000363973		0				13.3885	5.3554	-0.000400826		0				13.3853	5.35412	-0.000543529		0
13.3921	5.35686	-0.000349285		0				13.3967	5.35868	-0.000381239		0				13.3935	5.3574	-0.000561336		0
13.4003	5.36013	-0.000340695		0				13.4049	5.36195	-0.000352455		0				13.4017	5.36068	-0.000583832		0
13.4085	5.36341	-0.000342475		0				13.4131	5.36523	-0.000331087		0				13.4099	5.36395	-0.000603414		0
13.4167	5.36669	-0.000353797		0				13.4213	5.36851	-0.000325996		0				13.4181	5.36723	-0.000621362		0
13.4249	5.36996	-0.000370587		0				13.4295	5.37178	-0.000328152		0				13.4263	5.3705	-0.000623645		0
13.4331	5.37324	-0.000396351		0				13.4376	5.37506	-0.000335327		0				13.4344	5.37378	-0.000610502		0
13.4413	5.37651	-0.000428926		0				13.4458	5.37833	-0.000351497		0				13.4426	5.37706	-0.000595347		0
13.4495	5.37979	-0.000426246		0				13.454	5.38161	-0.000372441		0				13.4508	5.38033	-0.000581183		0
13.4577	5.38307	-0.000396392		0				13.4622	5.38489	-0.000389796		0				13.459	5.38361	-0.000568202		0
13.4659	5.38634	-0.000372772		0				13.4704	5.38816	-0.000403184		0				13.4672	5.38688	-0.000554632		0
13.474	5.38962	-0.000363486		0				13.4786	5.39144	-0.000415869		0				13.4754	5.39016	-0.000537313		0
13.4822	5.39289	-0.000383194		0				13.4868	5.39471	-0.000432553		0				13.4836	5.39343	-0.000513344		0
13.4904	5.39617	-0.00042046		0				13.495	5.39799	-0.000449093		0				13.4918	5.39671	-0.000484177		0
13.4986	5.39945	-0.000452778		0				13.5032	5.40127	-0.000460707		0				13.5	5.39999	-0.000453667		0
13.5068	5.40272	-0.000477229		0				13.5114	5.40454	-0.000473397		0				13.5082	5.40326	-0.0004273		0
13.515	5.406	-0.000498227		0				13.5195	5.40782	-0.000490625		0				13.5163	5.40654	-0.000408349		0
13.5232	5.40927	-0.000517213		0				13.5277	5.41109	-0.000510371		0				13.5245	5.40981	-0.000393298		0
13.5314	5.41255	-0.000534596		0				13.5359	5.41437	-0.000527001		0				13.5327	5.41309	-0.000379304		0
13.5396	5.41583	-0.000534968		0				13.5441	5.41765	-0.00051334		0				13.5409	5.41637	-0.000382166		0
13.5478	5.4191	-0.000520619		0				13.5523	5.42092	-0.000474985		0				13.5491	5.41964	-0.00039942		0
13.5559	5.42238	-0.000503979		0				13.5605	5.4242	-0.000443436		0				13.5573	5.42292	-0.00041771		0
13.5641	5.42565	-0.00048556		0				13.5687	5.42747	-0.000426572		0				13.5655	5.42619	-0.000445832		0
13.5723	5.42893	-0.000469002		0				13.5769	5.43075	-0.000431344		0				13.5737	5.42947	-0.00048164		0
13.5805	5.4322	-0.000456491		0				13.5851	5.43402	-0.000444711		0				13.5819	5.43275	-0.000499535		0
13.5887	5.43548	-0.000425845		0				13.5933	5.4373	-0.000456061		0				13.5901	5.43602	-0.000500842		0
13.5969	5.43876	-0.000370273		0				13.6014	5.44058	-0.000470068		0				13.5982	5.4393	-0.000500652		0
13.6051	5.44203	-0.000324087		0				13.6096	5.44385	-0.000484937		0				13.6064	5.44257	-0.000500234		0
13.6133	5.44531	-0.000306897		0				13.6178	5.44713	-0.000487364		0				13.6146	5.44585	-0.000499321		0
13.6215	5.44858	-0.000328566		0				13.626	5.4504	-0.000477494		0				13.6228	5.44913	-0.000493859		0
13.6297	5.45186	-0.000353048		0				13.6342	5.45368	-0.000472662		0				13.631	5.4524	-0.000485672		0
13.6378	5.45514	-0.000356305		0				13.6424	5.45696	-0.000479913		0				13.6392	5.45568	-0.000478987		0
13.646	5.45841	-0.000350417		0				13.6506	5.46023	-0.000497897		0				13.6474	5.45895	-0.000478563		0
13.6542	5.46169	-0.000340685		0				13.6588	5.46351	-0.000512555		0				13.6556	5.46223	-0.000479854		0
13.6624	5.46496	-0.000317587		0				13.667	5.46678	-0.000515761		0				13.6638	5.4655	-0.000471563		0
13.6706	5.46824	-0.000251794		0				13.6751	5.47006	-0.000510313		0				13.672	5.46878	-0.000456894		0
13.6788	5.47152	-0.000163255		0				13.6833	5.47334	-0.0005005		0				13.6801	5.47206	-0.000438915		0
13.687	5.47479	-8.12096e-05		0				13.6915	5.47661	-0.00048227		0				13.6883	5.47533	-0.000408999		0
13.6952	5.47807	-6.56022e-06		0				13.6997	5.47989	-0.000458608		0				13.6965	5.47861	-0.000371496		0
13.7034	5.48134	1.09051e-05		0				13.7079	5.48316	-0.000437281		0				13.7047	5.48188	-0.000344745		0
13.7115	5.48462	-1.86441e-05		0				13.7161	5.48644	-0.000420306		0				13.7129	5.48516	-0.000336642		0
13.7197	5.4879	-4.2089e-05		0				13.7243	5.48972	-0.000404683		0				13.7211	5.48844	-0.000340642		0
13.7279	5.49117	-5.60436e-05		0				13.7325	5.49299	-0.000392922		0				13.7293	5.49171	-0.000349878		0
13.7361	5.49445	-6.64826e-05		0				13.7407	5.49627	-0.000390272		0				13.7375	5.49499	-0.000361639		0
13.7443	5.49772	-7.59683e-05		0				13.7489	5.49954	-0.0004003		0				13.7457	5.49826	-0.000354132		0
13.7525	5.501	-8.52938e-05		0				13.757	5.50282	-0.000416802		0				13.7539	5.50154	-0.00033015		0
13.7607	5.50427	-9.4449e-05		0				13.7652	5.50609	-0.000430815		0				13.762	5.50482	-0.000307424		0
13.7689	5.50755	-0.00010343		0				13.7734	5.50937	-0.000439003		0				13.7702	5.50809	-0.000286378		0
13.7771	5.51083	-0.000129454		0				13.7816	5.51265	-0.000442503		0				13.7784	5.51137	-0.00027517		0
13.7853	5.5141	-0.000170298		0				13.7898	5.51592	-0.0004441		0				13.7866	5.51464	-0.000280222		0
13.7934	5.51738	-0.000198136		0				13.798	5.5192	-0.000446743		0				13.7948	5.51792	-0.000290434		0
13.8016	5.52065	-0.000208966		0				13.8062	5.52247	-0.000452765		0				13.803	5.5212	-0.000298047		0
13.8098	5.52393	-0.000212613		0				13.8144	5.52575	-0.000468949		0				13.8112	5.52447	-0.000304156		0
13.818	5.52721	-0.000212114		0				13.8226	5.52903	-0.000498144		0				13.8194	5.52775	-0.000309507		0
13.8262	5.53048	-0.000205683		0				13.8308	5.5323	-0.000527839		0				13.8276	5.53102	-0.000314681		0
13.8344	5.53376	-0.00018186		0				13.8389	5.53558	-0.000543305		0				13.8357	5.5343	-0.000322147		0
13.8426	5.53703	-0.00012549		0				13.8471	5.53885	-0.000545077		0				13.8439	5.53758	-0.000323273		0
13.8508	5.54031	-4.50545e-05		0				13.8553	5.54213	-0.000546132		0				13.8521	5.54085	-0.000314332		0
13.859	5.54359	2.37259e-05		0				13.8635	5.54541	-0.000553082		0				13.8603	5.54413	-0.000302423		0
13.8672	5.54686	6.18074e-05		0				13.8717	5.54868	-0.000559226		0				13.8685	5.5474	-0.00029347		0
13.8753	5.55014	5.91103e-05		0				13.8799	5.55196	-0.000562853		0				13.8767	5.55068	-0.000290438		0
13.8835	5.55341	3.07411e-05		0				13.8881	5.55523	-0.000567165		0				13.8849	5.55395	-0.000281511		0
13.8917	5.55669	-2.61541e-06		0				13.8963	5.55851	-0.000565884		0				13.8931	5.55723	-0.000264263		0
13.8999	5.55997	-4.49133e-05		0				13.9045	5.56179	-0.000559877		0				13.9013	5.56051	-0.000248268		0
13.9081	5.56324	-8.07164e-05		0				13.9127	5.56506	-0.000554322		0				13.9095	5.56378	-0.000236215		0
13.9163	5.56652	-8.4443e-05		0				13.9208	5.56834	-0.000551321		0				13.9176	5.56706	-0.000221898		0
13.9245	5.56979	-7.50468e-05		0				13.929	5.57161	-0.000558103		0				13.9258	5.57033	-0.000206539		0
13.9327	5.57307	-7.51251e-05		0				13.9372	5.57489	-0.000570803		0				13.934	5.57361	-0.000195379		0
13.9409	5.57634	-9.3084e-05		0				13.9454	5.57816	-0.00056974		0				13.9422	5.57689	-0.000192732		0
13.9491	5.57962	-0.000129347		0				13.9536	5.58144	-0.000543858		0				13.9504	5.58016	-0.000205361		0
13.9572	5.5829	-0.000170096		0				13.9618	5.58472	-0.000506114		0				13.9586	5.58344	-0.000232691		0
13.9654	5.58617	-0.000207341		0				13.97	5.58799	-0.00046704		0				13.9668	5.58671	-0.000231656		0
13.9736	5.58945	-0.000240572		0				13.9782	5.59127	-0.00042762		0				13.975	5.58999	-0.000196592		0
13.9818	5.59272	-0.000270316		0				13.9864	5.59454	-0.000388549		0				13.9832	5.59327	-0.000156813		0
13.99	5.596	-0.000294664		0				13.9946	5.59782	-0.000355021		0				13.9914	5.59654	-0.000123491		0
13.9982	5.59928	-0.000290427		0				14.0027	5.6011	-0.000331579		0				13.9995	5.59982	-0.00010194		0
14.0064	5.60255	-0.00027164		0				14.0109	5.60437	-0.000326928		0				14.0077	5.60309	-0.000111411		0
14.0146	5.60583	-0.000265108		0				14.0191	5.60765	-0.00032352		0				14.0159	5.60637	-0.000146474		0
14.0228	5.6091	-0.000281957		0				14.0273	5.61092	-0.000308874		0				14.0241	5.60965	-0.000177129		0
14.0309	5.61238	-0.000321237		0				14.0355	5.6142	-0.000308209		0				14.0323	5.61292	-0.000188528		0
14.0391	5.61566	-0.000346816		0				14.0437	5.61748	-0.000335692		0				14.0405	5.6162	-0.000174585		0
14.0473	5.61893	-0.000351678		0				14.0519	5.62075	-0.000380909		0				14.0487	5.61947	-0.000145659		0
14.0555	5.62221	-0.000356015		0				14.0601	5.62403	-0.000425079		0				14.0569	5.62275	-0.000110995		0
14.0637	5.62548	-0.00036535		0				14.0683	5.6273	-0.000462457		0				14.0651	5.62602	-7.44002e-05		0
14.0719	5.62876	-0.00038265		0				14.0764	5.63058	-0.000495945		0				14.0733	5.6293	-3.96901e-05		0
14.0801	5.63204	-0.000429468		0				14.0846	5.63386	-0.000521553		0				14.0814	5.63258	-1.72566e-05		0
14.0883	5.63531	-0.000499093		0				14.0928	5.63713	-0.000527134		0				14.0896	5.63585	-1.51996e-05		0
14.0965	5.63859	-0.000561314		0				14.101	5.64041	-0.000515103		0				14.0978	5.63913	-2.73136e-05		0
14.1047	5.64186	-0.000614983		0				14.1092	5.64368	-0.000498333		0				14.106	5.6424	-6.36732e-05		0
14.1128	5.64514	-0.000667042		0				14.1174	5.64696	-0.000480783		0				14.1142	5.64568	-0.000120754		0
14.121	5.64842	-0.00072142		0				14.1256	5.65024	-0.000450265		0				14.1224	5.64896	-0.00017666		0
14.1292	5.65169	-0.000774157		0				14.1338	5.65351	-0.00041463		0				14.1306	5.65223	-0.000224596		0
14.1374	5.65497	-0.000809894		0				14.142	5.65679	-0.000388896		0				14.1388	5.65551	-0.000264967		0
14.1456	5.65824	-0.000830437		0				14.1502	5.66006	-0.000381762		0				14.147	5.65878	-0.00029001		0
14.1538	5.66152	-0.000844109		0				14.1583	5.66334	-0.000377625		0				14.1551	5.66206	-0.00030213		0
14.162	5.66479	-0.000856609		0				14.1665	5.66661	-0.000359124		0				14.1633	5.66534	-0.000310902		0
14.1702	5.66807	-0.000872491		0				14.1747	5.66989	-0.000335928		0				14.1715	5.66861	-0.000318806		0
14.1784	5.67135	-0.000896537		0				14.1829	5.67317	-0.000314572		0				14.1797	5.67189	-0.000326612		0
14.1866	5.67462	-0.000923043		0				14.1911	5.67644	-0.000303413		0				14.1879	5.67516	-0.000318443		0
14.1947	5.6779	-0.000942201		0				14.1993	5.67972	-0.00031844		0				14.1961	5.67844	-0.000281891		0
14.2029	5.68117	-0.000947946		0				14.2075	5.68299	-0.000356135		0				14.2043	5.68172	-0.000226739		0
14.2111	5.68445	-0.000934624		0				14.2157	5.68627	-0.000389935		0				14.2125	5.68499	-0.000174953		0
14.2193	5.68773	-0.000906761		0				14.2239	5.68955	-0.00041447		0				14.2207	5.68827	-0.000138207		0
14.2275	5.691	-0.000875893		0				14.2321	5.69282	-0.000437541		0				14.2289	5.69154	-0.000113654		0
14.2357	5.69428	-0.000847464		0				14.2402	5.6961	-0.000451863		0				14.237	5.69482	-9.57227e-05		0
14.2439	5.69755	-0.000826849		0				14.2484	5.69937	-0.000448613		0				14.2452	5.69809	-8.13422e-05		0
14.2521	5.70083	-0.000811096		0				14.2566	5.70265	-0.000419505		0				14.2534	5.70137	-8.22509e-05		0
14.2603	5.70411	-0.00080234		0				14.2648	5.70593	-0.000381726		0				14.2616	5.70465	-9.05995e-05		0
14.2685	5.70738	-0.000807321		0				14.273	5.7092	-0.000353788		0				14.2698	5.70792	-9.34111e-05		0
14.2766	5.71066	-0.00082796		0				14.2812	5.71248	-0.000337121		0				14.278	5.7112	-9.66281e-05		0
14.2848	5.71393	-0.000844816		0				14.2894	5.71575	-0.000333591		0				14.2862	5.71447	-0.000103659		0
14.293	5.71721	-0.000835715		0				14.2976	5.71903	-0.000343149		0				14.2944	5.71775	-0.000116692		0
14.3012	5.72049	-0.000814662		0				14.3058	5.72231	-0.00035591		0				14.3026	5.72103	-0.000137401		0
14.3094	5.72376	-0.000796338		0				14.314	5.72558	-0.000363791		0				14.3108	5.7243	-0.000164145		0
14.3176	5.72704	-0.00076891		0				14.3221	5.72886	-0.000371832		0				14.3189	5.72758	-0.000197756		0
14.3258	5.73031	-0.000742796		0				14.3303	5.73213	-0.000384167		0				14.3271	5.73085	-0.000230481		0
14.334	5.73359	-0.000734609		0				14.3385	5.73541	-0.000396866		0				14.3353	5.73413	-0.000248534		0
14.3422	5.73686	-0.000750769		0				14.3467	5.73868	-0.000410165		0				14.3435	5.73741	-0.00025598		0
14.3504	5.74014	-0.000781165		0				14.3549	5.74196	-0.000426871		0				14.3517	5.74068	-0.000263002		0
14.3585	5.74342	-0.000812327		0				14.3631	5.74524	-0.000440278		0				14.3599	5.74396	-0.000271757		0
14.3667	5.74669	-0.000845563		0				14.3713	5.74851	-0.000428672		0				14.3681	5.74723	-0.000273804		0
14.3749	5.74997	-0.000877965		0				14.3795	5.75179	-0.000419749		0				14.3763	5.75051	-0.000268217		0
14.3831	5.75324	-0.000902896		0				14.3877	5.75506	-0.000447238		0				14.3845	5.75379	-0.000262277		0
14.3913	5.75652	-0.000913741		0				14.3959	5.75834	-0.00049002		0				14.3927	5.75706	-0.000257692		0
14.3995	5.7598	-0.000887051		0				14.404	5.76162	-0.000517033		0				14.4008	5.76034	-0.000256407		0
14.4077	5.76307	-0.000836683		0				14.4122	5.76489	-0.000526039		0				14.409	5.76361	-0.000239547		0
14.4159	5.76635	-0.000788886		0				14.4204	5.76817	-0.000528593		0				14.4172	5.76689	-0.000190775		0
14.4241	5.76962	-0.000744944		0				14.4286	5.77144	-0.000531309		0				14.4254	5.77017	-0.000134406		0
14.4322	5.7729	-0.000705683		0				14.4368	5.77472	-0.000537216		0				14.4336	5.77344	-8.98779e-05		0
14.4404	5.77618	-0.000672085		0				14.445	5.778	-0.000541222		0				14.4418	5.77672	-7.09334e-05		0
14.4486	5.77945	-0.000650555		0				14.4532	5.78127	-0.000532116		0				14.45	5.77999	-8.97492e-05		0
14.4568	5.78273	-0.000641073		0				14.4614	5.78455	-0.00050914		0				14.4582	5.78327	-0.000130891		0
14.465	5.786	-0.000637951		0				14.4696	5.78782	-0.000482041		0				14.4664	5.78654	-0.00017117		0
14.4732	5.78928	-0.000639838		0				14.4777	5.7911	-0.000455367		0				14.4746	5.78982	-0.000204539		0
14.4814	5.79256	-0.000660078		0				14.4859	5.79438	-0.000433553		0				14.4827	5.7931	-0.000233116		0
14.4896	5.79583	-0.000693501		0				14.4941	5.79765	-0.000420081		0				14.4909	5.79637	-0.000257167		0
14.4978	5.79911	-0.000720749		0				14.5023	5.80093	-0.000427847		0				14.4991	5.79965	-0.000276936		0
14.506	5.80238	-0.000740399		0				14.5105	5.8042	-0.000440446		0				14.5073	5.80292	-0.00029235		0
14.5141	5.80566	-0.000755368		0				14.5187	5.80748	-0.000443769		0				14.5155	5.8062	-0.000308473		0
14.5223	5.80893	-0.000761757		0				14.5269	5.81075	-0.000446029		0				14.5237	5.80948	-0.000329531		0
14.5305	5.81221	-0.000766028		0				14.5351	5.81403	-0.000447712		0				14.5319	5.81275	-0.000346909		0
14.5387	5.81549	-0.000776336		0				14.5433	5.81731	-0.000448311		0				14.5401	5.81603	-0.000349095		0
14.5469	5.81876	-0.000802379		0				14.5515	5.82058	-0.000446961		0				14.5483	5.8193	-0.00033535		0
14.5551	5.82204	-0.000840067		0				14.5596	5.82386	-0.000444231		0				14.5564	5.82258	-0.000320484		0
14.5633	5.82531	-0.000878854		0				14.5678	5.82713	-0.000440918		0				14.5646	5.82586	-0.000314625		0
14.5715	5.82859	-0.000914667		0				14.576	5.83041	-0.000435213		0				14.5728	5.82913	-0.000321851		0
14.5797	5.83187	-0.000944526		0				14.5842	5.83369	-0.000429716		0				14.581	5.83241	-0.0003351		0
14.5879	5.83514	-0.00096896		0				14.5924	5.83696	-0.000427802		0				14.5892	5.83568	-0.00034251		0
14.596	5.83842	-0.000974093		0				14.6006	5.84024	-0.000434385		0				14.5974	5.83896	-0.000345642		0
14.6042	5.84169	-0.000944583		0				14.6088	5.84351	-0.000431857		0				14.6056	5.84224	-0.000347858		0
14.6124	5.84497	-0.000889937		0				14.617	5.84679	-0.000393968		0				14.6138	5.84551	-0.000348129		0
14.6206	5.84825	-0.000831042		0				14.6252	5.85007	-0.000324165		0				14.622	5.84879	-0.000326145		0
14.6288	5.85152	-0.000776526		0				14.6334	5.85334	-0.000252432		0				14.6302	5.85206	-0.000291043		0
14.637	5.8548	-0.000746827		0				14.6415	5.85662	-0.000196388		0				14.6383	5.85534	-0.000264142		0
14.6452	5.85807	-0.000738259		0				14.6497	5.85989	-0.000138971		0				14.6465	5.85861	-0.000256005		0
14.6534	5.86135	-0.000732949		0				14.6579	5.86317	-8.28178e-05		0				14.6547	5.86189	-0.000257985		0
14.6616	5.86463	-0.000728967		0				14.6661	5.86645	-4.15352e-05		0				14.6629	5.86517	-0.000256404		0
14.6698	5.8679	-0.000717284		0				14.6743	5.86972	-2.75383e-05		0				14.6711	5.86844	-0.000253989		0
14.6779	5.87118	-0.000699374		0				14.6825	5.873	-4.40578e-05		0				14.6793	5.87172	-0.000252085		0
14.6861	5.87445	-0.000685381		0				14.6907	5.87627	-2.01267e-05		0				14.6875	5.87499	-0.000252214		0
14.6943	5.87773	-0.000678113		0				14.6989	5.87955	4.69937e-05		0				14.6957	5.87827	-0.000245599		0
14.7025	5.881	-0.000674675		0				14.7071	5.88282	0.000113604		0				14.7039	5.88155	-0.000231558		0
14.7107	5.88428	-0.000670202		0				14.7153	5.8861	0.00021067		0				14.7121	5.88482	-0.000233628		0
14.7189	5.88756	-0.000668594		0				14.7234	5.88938	0.000343865		0				14.7202	5.8881	-0.000265168		0
14.7271	5.89083	-0.000674685		0				14.7316	5.89265	0.000480991		0				14.7284	5.89137	-0.00029686		0
14.7353	5.89411	-0.000677409		0				14.7398	5.89593	0.000609705		0				14.7366	5.89465	-0.00031312		0
14.7435	5.89738	-0.00067935		0				14.748	5.8992	0.000673967		0				14.7448	5.89793	-0.000323557		0
14.7517	5.90066	-0.000690162		0				14.7562	5.90248	0.000680067		0				14.753	5.9012	-0.00033141		0
14.7598	5.90394	-0.00071473		0				14.7644	5.90576	0.000673783		0				14.7612	5.90448	-0.000337731		0
14.768	5.90721	-0.000744098		0				14.7726	5.90903	0.000651255		0				14.7694	5.90775	-0.000337139		0
14.7762	5.91049	-0.000769444		0				14.7808	5.91231	0.00061879		0				14.7776	5.91103	-0.000302627		0
14.7844	5.91376	-0.000793147		0				14.789	5.91558	0.000582277		0				14.7858	5.91431	-0.000241838		0
14.7926	5.91704	-0.000815544		0				14.7971	5.91886	0.000539849		0				14.794	5.91758	-0.000181504		0
14.8008	5.92032	-0.000837087		0				14.8053	5.92214	0.000484477		0				14.8021	5.92086	-0.000125122		0
14.809	5.92359	-0.000856899		0				14.8135	5.92541	0.000423048		0				14.8103	5.92413	-8.31792e-05		0
14.8172	5.92687	-0.000861024		0				14.8217	5.92869	0.000366653		0				14.8185	5.92741	-5.6271e-05		0
14.8254	5.93014	-0.000848844		0				14.8299	5.93196	0.000312588		0				14.8267	5.93068	-3.52573e-05		0
14.8335	5.93342	-0.000832203		0				14.8381	5.93524	0.000258473		0				14.8349	5.93396	-3.87878e-05		0
14.8417	5.9367	-0.0008156		0				14.8463	5.93852	0.000200417		0				14.8431	5.93724	-6.9652e-05		0
14.8499	5.93997	-0.000800544		0				14.8545	5.94179	0.000150003		0				14.8513	5.94051	-9.91035e-05		0
14.8581	5.94325	-0.000789282		0				14.8627	5.94507	0.000119158		0				14.8595	5.94379	-0.000111173		0
14.8663	5.94652	-0.000791197		0				14.8709	5.94834	0.00010149		0				14.8677	5.94706	-0.0001111		0
14.8745	5.9498	-0.000804214		0				14.879	5.95162	8.69156e-05		0				14.8759	5.95034	-0.000102595		0
14.8827	5.95308	-0.00076635		0				14.8872	5.9549	7.11513e-05		0				14.884	5.95362	-8.66907e-05		0
14.8909	5.95635	-0.000695593		0				14.8954	5.95817	3.58315e-05		0				14.8922	5.95689	-6.59236e-05		0
14.8991	5.95963	-0.0006456		0				14.9036	5.96145	-1.38251e-05		0				14.9004	5.96017	-3.88567e-05		0
14.9073	5.9629	-0.000617653		0				14.9118	5.96472	-6.35242e-05		0				14.9086	5.96344	-5.81518e-06		0
14.9154	5.96618	-0.000601116		0				14.92	5.968	-0.000115901		0				14.9168	5.96672	2.9178e-05		0
14.9236	5.96945	-0.00057444		0				14.9282	5.97127	-0.000170876		0				14.925	5.97	4.58085e-05		0
14.9318	5.97273	-0.000534459		0				14.9364	5.97455	-0.000222297		0				14.9332	5.97327	2.9816e-05		0
14.94	5.97601	-0.000498241		0				14.9446	5.97783	-0.000240458		0				14.9414	5.97655	-1.79814e-07		0
14.9482	5.97928	-0.000475247		0				14.9528	5.9811	-0.000234789		0				14.9496	5.97982	-1.84377e-05		0
14.9564	5.98256	-0.00046215		0				14.9609	5.98438	-0.000230681		0				14.9577	5.9831	-2.55479e-05		0
14.9646	5.98583	-0.000413413		0				14.9691	5.98765	-0.000229721		0				14.9659	5.98638	-3.37386e-05		0
14.9728	5.98911	-0.000313642		0				14.9773	5.99093	-0.000234526		0				14.9741	5.98965	-4.63134e-05		0
14.981	5.99239	-0.000200378		0				14.9855	5.99421	-0.000245943		0				14.9823	5.99293	-6.60394e-05		0
14.9892	5.99566	-9.61396e-05		0				14.9937	5.99748	-0.000261019		0				14.9905	5.9962	-7.97227e-05		0
14.9973	5.99894	-5.34984e-06		0				15.0019	6.00076	-0.000276081		0				14.9987	5.99948	-8.13818e-05		0
15.0055	6.00221	6.69154e-05		0				15.0101	6.00403	-0.000289493		0				15.0069	6.00275	-8.12606e-05		0
15.0137	6.00549	8.45006e-05		0				15.0183	6.00731	-0.000296494		0				15.0151	6.00603	-8.28045e-05		0
15.0219	6.00877	4.04383e-05		0				15.0265	6.01059	-0.000297604		0				15.0233	6.00931	-6.89885e-05		0
15.0301	6.01204	-1.069e-05		0				15.0347	6.01386	-0.00029825		0				15.0315	6.01258	-3.61744e-05		0
15.0383	6.01532	-1.37941e-05		0				15.0428	6.01714	-0.000299997		0				15.0396	6.01586	1.10369e-06		0
15.0465	6.01859	3.97499e-05		0				15.051	6.02041	-0.000303743		0				15.0478	6.01913	3.56007e-05		0
15.0547	6.02187	0.000121651		0				15.0592	6.02369	-0.000308723		0				15.056	6.02241	6.52418e-05		0
15.0629	6.02515	0.00019589		0				15.0674	6.02697	-0.000309987		0				15.0642	6.02569	6.26177e-05		0
15.0711	6.02842	0.000246441		0				15.0756	6.03024	-0.000305874		0				15.0724	6.02896	3.47688e-05		0
15.0792	6.0317	0.0002357		0				15.0838	6.03352	-0.000294808		0				15.0806	6.03224	2.36732e-05		0
15.0874	6.03497	0.000185816		0				15.092	6.03679	-0.000285699		0				15.0888	6.03551	3.08209e-05		0
15.0956	6.03825	0.000140857		0				15.1002	6.04007	-0.000287678		0				15.097	6.03879	3.70131e-05		0
15.1038	6.04152	9.91097e-05		0				15.1084	6.04334	-0.000303206		0				15.1052	6.04207	3.50634e-05		0
15.112	6.0448	6.79927e-05		0				15.1166	6.04662	-0.00032407		0				15.1134	6.04534	1.54624e-05		0
15.1202	6.04808	5.64025e-05		0				15.1247	6.0499	-0.000345408		0				15.1215	6.04862	-9.23689e-06		0
15.1284	6.05135	5.35121e-05		0				15.1329	6.05317	-0.000370498		0				15.1297	6.05189	-1.5098e-05		0
15.1366	6.05463	4.84464e-05		0				15.1411	6.05645	-0.00039672		0				15.1379	6.05517	-9.18108e-06		0
15.1448	6.0579	1.83509e-05		0				15.1493	6.05972	-0.000408667		0				15.1461	6.05845	-2.06462e-06		0
15.153	6.06118	-3.59671e-05		0				15.1575	6.063	-0.000413584		0				15.1543	6.06172	2.71703e-05		0
15.1611	6.06446	-7.08985e-05		0				15.1657	6.06628	-0.000426795		0				15.1625	6.065	6.54454e-05		0
15.1693	6.06773	-7.78844e-05		0				15.1739	6.06955	-0.000448961		0				15.1707	6.06827	8.73188e-05		0
15.1775	6.07101	-7.86782e-05		0				15.1821	6.07283	-0.000474744		0				15.1789	6.07155	8.45723e-05		0
15.1857	6.07428	-8.16574e-05		0				15.1903	6.0761	-0.000499046		0				15.1871	6.07483	6.81048e-05		0
15.1939	6.07756	-0.000103098		0				15.1984	6.07938	-0.000518163		0				15.1953	6.0781	5.3249e-05		0
15.2021	6.08084	-0.000139853		0				15.2066	6.08266	-0.000531271		0				15.2034	6.08138	3.92515e-05		0
15.2103	6.08411	-0.000166379		0				15.2148	6.08593	-0.000540476		0				15.2116	6.08465	2.55087e-05		0
15.2185	6.08739	-0.000178872		0				15.223	6.08921	-0.000525585		0				15.2198	6.08793	8.88007e-06		0
15.2267	6.09066	-0.000182411		0				15.2312	6.09248	-0.000487405		0				15.228	6.0912	1.09022e-05		0
15.2348	6.09394	-0.000182268		0				15.2394	6.09576	-0.000441307		0				15.2362	6.09448	3.53983e-05		0
15.243	6.09722	-0.000182686		0				15.2476	6.09904	-0.00039129		0				15.2444	6.09776	6.37173e-05		0
15.2512	6.10049	-0.000189047		0				15.2558	6.10231	-0.000340559		0				15.2526	6.10103	9.19296e-05		0
15.2594	6.10377	-0.000201093		0				15.264	6.10559	-0.000287206		0				15.2608	6.10431	0.000118744		0
15.2676	6.10704	-0.0002147		0				15.2722	6.10886	-0.000225582		0				15.269	6.10758	0.000143142		0
15.2758	6.11032	-0.000245535		0				15.2803	6.11214	-0.000159622		0				15.2772	6.11086	0.000134184		0
15.284	6.11359	-0.000295064		0				15.2885	6.11541	-0.000109172		0				15.2853	6.11414	9.34362e-05		0
15.2922	6.11687	-0.000334536		0				15.2967	6.11869	-8.49398e-05		0				15.2935	6.11741	5.19851e-05		0
15.3004	6.12015	-0.000350318		0				15.3049	6.12197	-0.00010424		0				15.3017	6.12069	1.50125e-05		0
15.3086	6.12342	-0.000350962		0				15.3131	6.12524	-0.0001554		0				15.3099	6.12396	-1.92414e-05		0
15.3167	6.1267	-0.000349852		0				15.3213	6.12852	-0.000189462		0				15.3181	6.12724	-5.00654e-05		0
15.3249	6.12997	-0.000353395		0				15.3295	6.13179	-0.000196102		0				15.3263	6.13052	-6.08656e-05		0
15.3331	6.13325	-0.000390553		0				15.3377	6.13507	-0.000193741		0				15.3345	6.13379	-5.73855e-05		0
15.3413	6.13653	-0.00044776		0				15.3459	6.13835	-0.000197124		0				15.3427	6.13707	-5.5477e-05		0
15.3495	6.1398	-0.000495107		0				15.3541	6.14162	-0.000212312		0				15.3509	6.14034	-6.65416e-05		0
15.3577	6.14308	-0.000534764		0				15.3622	6.1449	-0.000244135		0				15.359	6.14362	-8.67109e-05		0
15.3659	6.14635	-0.000566834		0				15.3704	6.14817	-0.000279424		0				15.3672	6.1469	-9.97718e-05		0
15.3741	6.14963	-0.000584736		0				15.3786	6.15145	-0.000290933		0				15.3754	6.15017	-0.000110413		0
15.3823	6.15291	-0.000591295		0				15.3868	6.15473	-0.000286795		0				15.3836	6.15345	-0.00012586		0
15.3905	6.15618	-0.000589389		0				15.395	6.158	-0.000285802		0				15.3918	6.15672	-0.000144484		0
15.3986	6.15946	-0.000580293		0				15.4032	6.16128	-0.000290344		0				15.4	6.16	-0.000169454		0
15.4068	6.16273	-0.000568132		0				15.4114	6.16455	-0.000291978		0				15.4082	6.16327	-0.000196008		0
15.415	6.16601	-0.000549077		0				15.4196	6.16783	-0.000287658		0				15.4164	6.16655	-0.000209605		0
15.4232	6.16929	-0.000523955		0				15.4278	6.17111	-0.000286384		0				15.4246	6.16983	-0.000211964		0
15.4314	6.17256	-0.000496313		0				15.436	6.17438	-0.000292692		0				15.4328	6.1731	-0.000211744		0
15.4396	6.17584	-0.000464608		0				15.4441	6.17766	-0.000306921		0				15.4409	6.17638	-0.000211958		0
15.4478	6.17911	-0.000430424		0				15.4523	6.18093	-0.000325033		0				15.4491	6.17965	-0.000213699		0
15.456	6.18239	-0.000396253		0				15.4605	6.18421	-0.000352135		0				15.4573	6.18293	-0.000217593		0
15.4642	6.18566	-0.000351381		0				15.4687	6.18748	-0.000386914		0				15.4655	6.18621	-0.000224108		0
15.4724	6.18894	-0.000305307		0				15.4769	6.19076	-0.000420449		0				15.4737	6.18948	-0.000239414		0
15.4805	6.19222	-0.000273251		0				15.4851	6.19404	-0.000446158		0				15.4819	6.19276	-0.000268173		0
15.4887	6.19549	-0.000262079		0				15.4933	6.19731	-0.000463533		0				15.4901	6.19603	-0.000292314		0
15.4969	6.19877	-0.000287714		0				15.5015	6.20059	-0.000476073		0				15.4983	6.19931	-0.000303363		0
15.5051	6.20204	-0.000329531		0				15.5097	6.20386	-0.000486975		0				15.5065	6.20259	-0.000306898		0
15.5133	6.20532	-0.000363989		0				15.5179	6.20714	-0.000498802		0				15.5147	6.20586	-0.000301777		0
15.5215	6.2086	-0.000393837		0				15.526	6.21042	-0.000512747		0				15.5228	6.20914	-0.000289926		0
15.5297	6.21187	-0.000420849		0				15.5342	6.21369	-0.000529281		0				15.531	6.21241	-0.000276908		0
15.5379	6.21515	-0.000442243		0				15.5424	6.21697	-0.000538577		0				15.5392	6.21569	-0.000265214		0
15.5461	6.21842	-0.00046029		0				15.5506	6.22024	-0.000537715		0				15.5474	6.21897	-0.000237027		0
15.5542	6.2217	-0.00047892		0				15.5588	6.22352	-0.000536899		0				15.5556	6.22224	-0.000197847		0
15.5624	6.22498	-0.000493215		0				15.567	6.2268	-0.000541038		0				15.5638	6.22552	-0.000164799		0
15.5706	6.22825	-0.000503913		0				15.5752	6.23007	-0.000550066		0				15.572	6.22879	-0.000144448		0
15.5788	6.23153	-0.00051514		0				15.5834	6.23335	-0.000572888		0				15.5802	6.23207	-0.000134611		0
15.587	6.2348	-0.000518672		0				15.5916	6.23662	-0.000604432		0				15.5884	6.23534	-0.000127181		0
15.5952	6.23808	-0.000508075		0				15.5997	6.2399	-0.000630137		0				15.5966	6.23862	-0.000119657		0
15.6034	6.24136	-0.000496131		0				15.6079	6.24318	-0.000650487		0				15.6047	6.2419	-0.000113705		0
15.6116	6.24463	-0.000492998		0				15.6161	6.24645	-0.000654781		0				15.6129	6.24517	-0.000111525		0
15.6198	6.24791	-0.000516774		0				15.6243	6.24973	-0.00063429		0				15.6211	6.24845	-0.000114905		0
15.628	6.25118	-0.000537706		0				15.6325	6.253	-0.000598503		0				15.6293	6.25172	-0.00012522		0
15.6361	6.25446	-0.000533654		0				15.6407	6.25628	-0.000560447		0				15.6375	6.255	-0.000148827		0
15.6443	6.25773	-0.000521824		0				15.6489	6.25955	-0.00052608		0				15.6457	6.25828	-0.000182696		0
15.6525	6.26101	-0.000505441		0				15.6571	6.26283	-0.00050705		0				15.6539	6.26155	-0.000206737		0
15.6607	6.26429	-0.000477621		0				15.6653	6.26611	-0.000495344		0				15.6621	6.26483	-0.000218461		0
15.6689	6.26756	-0.000439016		0				15.6735	6.26938	-0.000472163		0				15.6703	6.2681	-0.00022512		0
15.6771	6.27084	-0.000407753		0				15.6816	6.27266	-0.000439884		0				15.6784	6.27138	-0.00021873		0
15.6853	6.27411	-0.000393926		0				15.6898	6.27593	-0.000409504		0				15.6866	6.27466	-0.000207906		0
15.6935	6.27739	-0.000381937		0				15.698	6.27921	-0.000386208		0				15.6948	6.27793	-0.000205441		0
15.7017	6.28067	-0.000339938		0				15.7062	6.28249	-0.000369442		0				15.703	6.28121	-0.000208716		0
15.7099	6.28394	-0.000269625		0				15.7144	6.28576	-0.000358693		0				15.7112	6.28448	-0.000212968		0
15.718	6.28722	-0.000184806		0				15.7226	6.28904	-0.000357205		0				15.7194	6.28776	-0.000215892		0
15.7262	6.29049	-9.51304e-05		0				15.7308	6.29231	-0.000367279		0				15.7276	6.29104	-0.000208872		0
15.7344	6.29377	-1.15059e-05		0				15.739	6.29559	-0.00039635		0				15.7358	6.29431	-0.000186826		0
15.7426	6.29705	6.4719e-05		0				15.7472	6.29887	-0.00042495		0				15.744	6.29759	-0.000169688		0
15.7508	6.30032	9.60912e-05		0				15.7554	6.30214	-0.000442568		0				15.7522	6.30086	-0.000172071		0
15.759	6.3036	9.34202e-05		0				15.7635	6.30542	-0.000458977		0				15.7603	6.30414	-0.000178544		0
15.7672	6.30687	8.63737e-05		0				15.7717	6.30869	-0.000464109		0				15.7685	6.30741	-0.00018148		0
15.7754	6.31015	6.99368e-05		0				15.7799	6.31197	-0.000457837		0				15.7767	6.31069	-0.000185046		0
15.7836	6.31343	3.36003e-05		0				15.7881	6.31525	-0.000429906		0				15.7849	6.31397	-0.000192313		0
15.7918	6.3167	-8.78746e-06		0				15.7963	6.31852	-0.00038781		0				15.7931	6.31724	-0.00020689		0
15.7999	6.31998	-3.75572e-05		0				15.8045	6.3218	-0.000350064		0				15.8013	6.32052	-0.00021108		0
15.8081	6.32325	-5.63889e-05		0				15.8127	6.32507	-0.000318652		0				15.8095	6.32379	-0.000151998		0
15.8163	6.32653	-6.88182e-05		0				15.8209	6.32835	-0.000295102		0				15.8177	6.32707	-5.64181e-05		0
15.8245	6.32981	-7.00533e-05		0				15.8291	6.33163	-0.000303968		0				15.8259	6.33035	2.69409e-05		0
15.8327	6.33308	-6.2424e-05		0				15.8373	6.3349	-0.000332289		0				15.8341	6.33362	4.38907e-05		0
15.8409	6.33636	-5.15495e-05		0				15.8454	6.33818	-0.000355265		0				15.8422	6.3369	7.19733e-06		0
15.8491	6.33963	-3.19979e-05		0				15.8536	6.34145	-0.000376087		0				15.8504	6.34017	-3.54542e-05		0
15.8573	6.34291	2.93101e-06		0				15.8618	6.34473	-0.000381752		0				15.8586	6.34345	-8.54707e-05		0
15.8655	6.34618	4.79158e-05		0				15.87	6.348	-0.000371753		0				15.8668	6.34673	-0.000138184		0
15.8737	6.34946	9.68723e-05		0				15.8782	6.35128	-0.000360019		0				15.875	6.35	-0.000164106		0
15.8818	6.35274	0.000149931		0				15.8864	6.35456	-0.000350745		0				15.8832	6.35328	-0.000155028		0
15.89	6.35601	0.000205109		0				15.8946	6.35783	-0.000341712		0				15.8914	6.35655	-0.000134038		0
15.8982	6.35929	0.000234748		0				15.9028	6.36111	-0.00033834		0				15.8996	6.35983	-0.000111077		0
15.9064	6.36256	0.000218491		0				15.911	6.36438	-0.000346365		0				15.9078	6.36311	-8.59387e-05		0
15.9146	6.36584	0.000180326		0				15.9192	6.36766	-0.000358786		0				15.916	6.36638	-6.05962e-05		0
15.9228	6.36912	0.000139554		0				15.9273	6.37094	-0.000362572		0				15.9241	6.36966	-3.68366e-05		0
15.931	6.37239	0.000100928		0				15.9355	6.37421	-0.000359368		0				15.9323	6.37293	-2.02233e-05		0
15.9392	6.37567	7.08251e-05		0				15.9437	6.37749	-0.000351103		0				15.9405	6.37621	-2.11552e-05		0
15.9474	6.37894	4.64426e-05		0				15.9519	6.38076	-0.000314829		0				15.9487	6.37949	-2.81662e-05		0
15.9555	6.38222	2.10358e-05		0				15.9601	6.38404	-0.000259529		0				15.9569	6.38276	-1.63752e-05		0
15.9637	6.3855	-7.54576e-06		0				15.9683	6.38732	-0.00020801		0				15.9651	6.38604	3.25236e-05		0
15.9719	6.38877	-4.178e-05		0				15.9765	6.39059	-0.000161568		0				15.9733	6.38931	0.000101534		0
15.9801	6.39205	-8.29411e-05		0				15.9847	6.39387	-0.000130377		0				15.9815	6.39259	0.000142948		0
15.9883	6.39532	-0.000127902		0				15.9929	6.39714	-0.000123202		0				15.9897	6.39586	0.000135482		0
15.9965	6.3986	-0.000174531		0				16.001	6.40042	-0.000124558		0				15.9979	6.39914	9.88548e-05		0
16.0047	6.40188	-0.00022171		0				16.0092	6.4037	-7.93139e-05		0				16.006	6.40242	7.5389e-05		0
16.0129	6.40515	-0.000268391		0				16.0174	6.40697	5.56844e-06		0				16.0142	6.40569	7.35648e-05		0
16.0211	6.40843	-0.00031447		0				16.0256	6.41025	8.3402e-05		0				16.0224	6.40897	7.07772e-05		0
16.0293	6.4117	-0.000352305		0				16.0338	6.41352	0.000145502		0				16.0306	6.41224	5.83035e-05		0
16.0374	6.41498	-0.000377225		0				16.042	6.4168	0.000160058		0				16.0388	6.41552	3.62484e-05		0
16.0456	6.41825	-0.000395657		0				16.0502	6.42007	0.000130337		0				16.047	6.4188	4.79522e-06		0
16.0538	6.42153	-0.000412836		0				16.0584	6.42335	9.44766e-05		0				16.0552	6.42207	-5.04026e-05		0
16.062	6.42481	-0.000429642		0				16.0666	6.42663	7.09131e-05		0				16.0634	6.42535	-0.000116799		0
16.0702	6.42808	-0.00043081		0				16.0748	6.4299	5.67571e-05		0				16.0716	6.42862	-0.000145284		0
16.0784	6.43136	-0.000416388		0				16.0829	6.43318	3.96104e-05		0				16.0797	6.4319	-0.000115089		0
16.0866	6.43463	-0.000397428		0				16.0911	6.43645	1.60605e-05		0				16.0879	6.43518	-5.72033e-05		0
16.0948	6.43791	-0.000377144		0				16.0993	6.43973	-1.77738e-05		0				16.0961	6.43845	4.20394e-06		0
16.103	6.44119	-0.000358084		0				16.1075	6.44301	-5.47112e-05		0				16.1043	6.44173	6.39914e-05		0
16.1112	6.44446	-0.000340877		0				16.1157	6.44628	-7.13569e-05		0				16.1125	6.445	0.000118061		0
16.1193	6.44774	-0.000323007		0				16.1239	6.44956	-5.65083e-05		0				16.1207	6.44828	0.000161379		0
16.1275	6.45101	-0.000294235		0				16.1321	6.45283	-2.65793e-05		0				16.1289	6.45156	0.000190852		0
16.1357	6.45429	-0.000248206		0				16.1403	6.45611	0.000123303		0				16.1371	6.45483	0.00020796		0
16.1439	6.45757	-0.000195629		0				16.1485	6.45939	0.000421748		0				16.1453	6.45811	0.000199299		0
16.1521	6.46084	-0.000151654		0				16.1567	6.46266	0.000764762		0				16.1535	6.46138	0.000170473		0
16.1603	6.46412	-0.000121097		0				16.1648	6.46594	0.00104346		0				16.1616	6.46466	0.000136124		0
16.1685	6.46739	-0.000108269		0				16.173	6.46921	0.0012011		0				16.1698	6.46793	0.000101329		0
16.1767	6.47067	-0.000106065		0				16.1812	6.47249	0.00120767		0				16.178	6.47121	7.09055e-05		0
16.1849	6.47395	-0.00010506		0				16.1894	6.47577	0.00111503		0				16.1862	6.47449	4.43649e-05		0
[truncated: 8,013 more rows]

## Sheet: Fig-3A-SAXS-Pr
SAXS P(r) Distributions - Fig. 3A
	CHCHD4-WT			CHCHD4-AIA-A
	r (Å)	P(r)		r (Å)	P(r)
	0	0		0	0
	0.911	3.75e-05		1.04	4.04e-05
	1.82	0.000149		2.08	0.00016
	2.73	0.000331		3.12	0.000355
	3.64	0.00058		4.16	0.000619
	4.55	0.000889		5.2	0.000944
	5.47	0.00125		6.24	0.00132
	6.38	0.00165		7.28	0.00173
	7.29	0.00209		8.32	0.00217
	8.2	0.00255		9.36	0.00263
	9.11	0.00302		10.4	0.00308
	10	0.0035		11.4	0.00353
	10.9	0.00397		12.5	0.00396
	11.8	0.00442		13.5	0.00436
	12.8	0.00485		14.6	0.00472
	13.7	0.00525		15.6	0.00505
	14.6	0.00562		16.6	0.00533
	15.5	0.00594		17.7	0.00558
	16.4	0.00623		18.7	0.00577
	17.3	0.00648		19.8	0.00593
	18.2	0.00668		20.8	0.00605
	19.1	0.00684		21.8	0.00613
	20	0.00697		22.9	0.00618
	21	0.00706		23.9	0.00621
	21.9	0.00711		25	0.00621
	22.8	0.00714		26	0.0062
	23.7	0.00714		27	0.00617
	24.6	0.00712		28.1	0.00613
	25.5	0.00707		29.1	0.00607
	26.4	0.00701		30.1	0.00601
	27.3	0.00694		31.2	0.00594
	28.2	0.00685		32.2	0.00586
	29.1	0.00675		33.3	0.00578
	30.1	0.00664		34.3	0.00569
	31	0.00652		35.3	0.00559
	31.9	0.00639		36.4	0.00548
	32.8	0.00626		37.4	0.00537
	33.7	0.00612		38.5	0.00526
	34.6	0.00598		39.5	0.00514
	35.5	0.00584		40.5	0.00502
	36.4	0.00569		41.6	0.0049
	37.3	0.00554		42.6	0.00478
	38.3	0.00539		43.7	0.00466
	39.2	0.00524		44.7	0.00454
	40.1	0.00509		45.7	0.00443
	41	0.00495		46.8	0.00431
	41.9	0.00481		47.8	0.00421
	42.8	0.00468		48.9	0.0041
	43.7	0.00455		49.9	0.00399
	44.6	0.00443		50.9	0.00389
	45.5	0.00432		52	0.00379
	46.5	0.00421		53	0.00368
	47.4	0.0041		54.1	0.00357
	48.3	0.00401		55.1	0.00346
	49.2	0.00391		56.1	0.00334
	50.1	0.00382		57.2	0.00322
	51	0.00373		58.2	0.0031
	51.9	0.00363		59.3	0.00297
	52.8	0.00354		60.3	0.00284
	53.7	0.00344		61.3	0.0027
	54.7	0.00334		62.4	0.00257
	55.6	0.00323		63.4	0.00243
	56.5	0.00312		64.5	0.0023
	57.4	0.00301		65.5	0.00217
	58.3	0.0029		66.5	0.00205
	59.2	0.00278		67.6	0.00193
	60.1	0.00266		68.6	0.00182
	61	0.00254		69.7	0.00171
	61.9	0.00242		70.7	0.00161
	62.9	0.0023		71.7	0.00152
	63.8	0.00219		72.8	0.00143
	64.7	0.00208		73.8	0.00134
	65.6	0.00198		74.9	0.00126
	66.5	0.00189		75.9	0.00118
	67.4	0.00179		76.9	0.0011
	68.3	0.00171		78	0.00102
	69.2	0.00163		79	0.000945
	70.1	0.00155		80	0.000866
	71	0.00147		81.1	0.000787
	72	0.0014		82.1	0.000708
	72.9	0.00133		83.2	0.00063
	73.8	0.00125		84.2	0.000555
	74.7	0.00118		85.2	0.000483
	75.6	0.0011		86.3	0.000417
	76.5	0.00102		87.3	0.000356
	77.4	0.000937		88.4	0.000302
	78.3	0.000852		89.4	0.000255
	79.2	0.000765		90.4	0.000216
	80.2	0.000678		91.5	0.000184
	81.1	0.000593		92.5	0.000159
	82	0.000509		93.6	0.000139
	82.9	0.00043		94.6	0.000125
	83.8	0.000356		95.6	0.000114
	84.7	0.000288		96.7	0.000105
	85.6	0.000228		97.7	9.71e-05
	86.5	0.000175		98.8	8.86e-05
	87.4	0.000131		99.8	7.87e-05
	88.4	9.39e-05		101	6.7e-05
	89.3	6.39e-05		102	5.3e-05
	90.2	3.95e-05		103	3.69e-05
	91.1	1.88e-05		104	1.9e-05
	92	7.33e-20		105	7.61e-20
