# Supplementary material for: NADH-bound AIF activates the mitochondrial CHCHD4/MIA40 chaperone by a substrate-mimicry mechanism
Source: EMBO J. 2025 Jan 13;44(4):1220–48. doi: 10.1038/s44318-024-00360-6 (PMC11832770; doi:10.1038/s44318-024-00360-6)
Supplement: Supplementary file 7 — Source data Fig. 3 [file 44318_2024_360_MOESM7_ESM.zip › Figure 3/3E/Figure-3E-NMR.xlsx]

## Sheet: Fig-3E
NMR Chemical Shift Perturbations for 15N-CHCHD4-SPS-AIA-A versus 15N-CHCHD4-SPS - Fig. 3E
	15N-CHCHD4-SPS				15N-CHCHD4-SPS-AIA-A				Chemical Shift Perturbation (CSP)
	Residue	1H (ppm)	15N (ppm)		Residue	1H (ppm)	15N (ppm)		Residue	ΔNH		CSP =
	47	7.603	115.405		47	7.604	115.495		47	0.0284693
	48	8.763	127.608		48	8.756	127.62		48	0.00623699
	51	8.401	108.494		51	8.396	108.485		51	0.00453872
	52	7.846	119.197		52	7.849	119.158		52	0.012514		σ	0.019046
	54	8.716	123.21		54	8.701	123.181		54	0.0140214		3σ	0.057138
	55	7.52	124.828		55	7.513	124.833		55	0.00519615
	61	7.785	105.693		61	7.745	105.628		61	0.0349643		σ0	0.0148352
	62	8.646	108.4		62	8.614	108.305		62	0.0376098		2σ0	0.0296704
	66	7.6	109.015		66	7.632	109.173		66	0.0548489		3σ0	0.0445056
	68	7.731	115.227		68	7.734	115.213		68	0.00490918
	69	7.885	110.284		69	7.892	110.292		69	0.00555878
	70	8.674	120.127		70	8.674	120.116		70	0.00347851
	71	8.866	120.901		71	8.843	120.89		71	0.0166313
	72	8.884	123.307		72	8.824	123.137		72	0.0684836
	73	8.52	119.826		73	8.496	119.7		73	0.0433082
	74	7.847	114.222		74	7.839	114.234		74	0.00681175
	76	9.398	119.019		76	9.347	119.059		76	0.0382165
	77	8.613	113.245		77	8.607	113.288		77	0.0142443
	80	8.81	118.285		80	8.79	118.096		80	0.0614174
	81	7.789	113.581		81	7.801	113.75		81	0.0541119
	82	7.12	115.734		82	7.135	115.718		82	0.0117516
	83	9.311	120.448		83	9.313	120.464		83	0.00525357
	84	7.202	121.723		84	7.196	121.704		84	0.00735527
	87	8.195	130.296		87	8.171	130.252		87	0.0219454
	88	8.808	110.254		88	8.806	110.233		88	0.0067897
	89	8.579	118.069		89	8.586	118.086		89	0.00730753
	90	10.483	116.45		90	10.478	116.496		90	0.01497
	91	7.481	117.217		91	7.525	117.226		91	0.0312426
	92	7.35	120.59		92	7.352	120.646		92	0.0177651
	93	8.9	120.618		93	8.928	120.649		93	0.022093
	94	9.115	121.857		94	9.113	121.92		94	0.0199725
	95	8.906	122.468		95	8.88	122.26		95	0.0682964
	98	7.667	118.485		98	7.672	118.512		98	0.00924121
	101	7.381	117.822		101	7.394	117.798		101	0.0119206
	102	8.423	119.043		102	8.434	119.076		102	0.0130154
	103	7.889	117.329		103	7.906	117.479		103	0.0489336
	104	7.529	116.832		104	7.534	116.812		104	0.00724569
	105	7.412	115.748		105	7.408	115.653		105	0.0301745
	107	8.776	114.947		107	8.786	114.935		107	0.00802496
	108	7.309	119.025		108	7.312	118.992		108	0.0106489
	109	7.569	117.146		109	7.57	117.163		109	0.00542218
