# Supplementary material for: NADH-bound AIF activates the mitochondrial CHCHD4/MIA40 chaperone by a substrate-mimicry mechanism
Source: EMBO J. 2025 Jan 13;44(4):1220–48. doi: 10.1038/s44318-024-00360-6 (PMC11832770; doi:10.1038/s44318-024-00360-6)
Supplement: Supplementary file 8 — Source data Fig. 4 [file 44318_2024_360_MOESM8_ESM.zip]

Archive with 9 entries (4 files):
- Figure 4/
- Figure 4/4C/
- Figure 4/4C/Figure-4C-SDS-PAGE-CHCHD6-CHCHD10.tif
- Figure 4/4E/
- Figure 4/4E/Figure-4E-ITC-CHCHD10.xlsx
- Figure 4/4F/
- Figure 4/4F/Figure-4F-ITC-CHCHD6.xlsx
- Figure 4/4G/
- Figure 4/4G/Figure-4G-ITC-Binding-Constants.xlsx
