# Supplementary material for: NADH-bound AIF activates the mitochondrial CHCHD4/MIA40 chaperone by a substrate-mimicry mechanism
Source: EMBO J. 2025 Jan 13;44(4):1220–48. doi: 10.1038/s44318-024-00360-6 (PMC11832770; doi:10.1038/s44318-024-00360-6)
Supplement: Supplementary file 8 — Source data Fig. 4 [file 44318_2024_360_MOESM8_ESM.zip › Figure 4/4E/Figure-4E-ITC-CHCHD10.xlsx]

## Sheet: Fig-4E-CHCHD10-ITC-thermograms
ITC Thermograms and Fits for titration of CHCHD4-SPS mutants into unfolded CHCHD10 - Fig. 4E
	Raw Thermograms						Integrated Heats
		DP (µcal/s)					SPS		AIA-A-SPS		ΔN-SPS
	Time (s)	SPS	AIA-A-SPS	ΔN-SPS			Molar Ratio	ΔH (kcal/mol)	Molar Ratio	ΔH (kcal/mol)	Molar Ratio	ΔH (kcal/mol)
	5	5.25559	5.25547	5.24462			0.0295626	-8.89697	0.029484	-14.9125	0.0291695	-17.495
	6	5.25546	5.257	5.24362			0.178253	-8.66955	0.177779	-14.6589	0.175883	-17.1581
	7	5.25562	5.25875	5.2421			0.328394	-8.25298	0.32752	-14.1028	0.324027	-16.4547
	8	5.25544	5.25931	5.24229			0.479984	-7.78425	0.478708	-13.2946	0.473601	-15.5046
	9	5.25549	5.2599	5.24306			0.633025	-7.26629	0.631341	-12.1345	0.624607	-14.245
	10	5.25618	5.25936	5.2435			0.787515	-6.70671	0.785421	-10.5571	0.777043	-12.6483
	11	5.25778	5.2578	5.24434			0.943456	-6.11795	0.940947	-8.64061	0.93091	-10.7756
	12	5.25815	5.25658	5.24556			1.10085	-5.51649	1.09792	-6.66458	1.08621	-8.80271
	13	5.25803	5.25636	5.24682			1.25969	-4.92079	1.25634	-4.95361	1.24294	-6.95753
	14	5.2578	5.25669	5.24659			1.41998	-4.34857	1.4162	-3.66054	1.40109	-5.40586
	15	5.25727	5.25769	5.24642			1.58172	-3.81438	1.57751	-2.75483	1.56068	-4.19686
	16	5.25665	5.25945	5.24657			1.74491	-3.32802	1.74027	-2.13665	1.7217	-3.29465
	17	5.25646	5.26052	5.24578			1.90955	-2.89431	1.90447	-1.71297	1.88416	-2.63267
	18	5.25656	5.26138	5.24437			2.07564	-2.51377	2.07012	-1.41723	2.04804	-2.1469
	19	5.25684	5.26158	5.24375			2.24318	-2.18379	2.23721	-1.20591	2.21335	-1.78703
	20	5.25673	5.26092	5.24426			2.41217	-1.89995	2.40576	-1.05122	2.38009	-1.51665
	21	5.25563	5.26012	5.24375			2.58261	-1.65695	2.57574	-0.935346	2.54827	-1.31028
	22	5.25527	5.25996	5.24386			2.7545	-1.44937	2.74718	-0.84671	2.71787	-1.15026
	23	5.25503	5.25915	5.24439			2.92784	-1.27208	2.92006	-0.777601	2.88891	-1.02425
	24	5.25427	5.2582	5.24533
	25	5.25432	5.25703	5.24403
	26	5.25562	5.25597	5.24394
	27	5.25579	5.25506	5.24381
	28	5.25539	5.25455	5.24349
	29	5.25559	5.2556	5.2432
	30	5.25571	5.25663	5.24366
	31	5.25543	5.25737	5.24404
	32	5.25582	5.25791	5.24515
	33	5.25641	5.2587	5.24631
	34	5.25681	5.25906	5.24641
	35	5.25669	5.25986	5.24691
	36	5.25611	5.26036	5.24723
	37	5.25546	5.26068	5.24621
	38	5.25568	5.26132	5.24453
	39	5.2557	5.25969	5.24438
	40	5.2557	5.25817	5.24468
	41	5.25567	5.25769	5.24432
	42	5.25554	5.25753	5.24443
	43	5.25526	5.25642	5.24537
	44	5.25474	5.2575	5.24544
	45	5.25478	5.25872	5.24499
	46	5.25521	5.25942	5.24463
	47	5.25598	5.25934	5.24505
	48	5.25632	5.25933	5.24528
	49	5.25636	5.25857	5.24458
	50	5.25579	5.25794	5.24425
	51	5.25629	5.25708	5.24522
	52	5.25453	5.25304	5.24444
	53	5.24657	5.23314	5.23042
	54	5.22511	5.18219	5.18677
	55	5.18799	5.10297	5.10504
	56	5.14141	5.01123	5.001
	57	5.09767	4.92515	4.89465
	58	5.06425	4.86574	4.80975
	59	5.05073	4.84886	4.76878
	60	5.05847	4.87161	4.77947
	61	5.07942	4.91707	4.82416
	62	5.10441	4.96921	4.88298
	63	5.12874	5.01888	4.94257
	64	5.15131	5.06269	4.99626
	65	5.16977	5.09842	5.04201
	66	5.1854	5.12732	5.07878
	67	5.19767	5.1498	5.10845
	68	5.20739	5.16642	5.13104
	69	5.21345	5.17908	5.14828
	70	5.21982	5.18997	5.16119
	71	5.22417	5.19927	5.17166
	72	5.22722	5.20691	5.1808
	73	5.23052	5.21314	5.18834
	74	5.23398	5.21955	5.19504
	75	5.23598	5.22486	5.20079
	76	5.23836	5.22829	5.2061
	77	5.24143	5.23179	5.20971
	78	5.24328	5.23568	5.21395
	79	5.24462	5.23747	5.21752
	80	5.24609	5.23878	5.22084
	81	5.24768	5.24078	5.22419
	82	5.24861	5.24272	5.22706
	83	5.24948	5.24362	5.22886
	84	5.25108	5.2448	5.23089
	85	5.25228	5.2462	5.23219
	86	5.25278	5.24778	5.23391
	87	5.25257	5.24801	5.23555
	88	5.25298	5.24822	5.23595
	89	5.25251	5.24964	5.23522
	90	5.25228	5.25069	5.23557
	91	5.25188	5.25217	5.23523
	92	5.25231	5.2543	5.23522
	93	5.25197	5.25626	5.2362
	94	5.25166	5.25662	5.23795
	95	5.25048	5.25655	5.23891
	96	5.24974	5.25533	5.23917
	97	5.24927	5.25404	5.23933
	98	5.24922	5.25278	5.23999
	99	5.24924	5.25266	5.23997
	100	5.25041	5.25328	5.23967
	101	5.25158	5.25411	5.23982
	102	5.25236	5.25501	5.23987
	103	5.25314	5.25622	5.23985
	104	5.25376	5.25717	5.24008
	105	5.25286	5.25746	5.24115
	106	5.25221	5.25744	5.24209
	107	5.252	5.25722	5.24354
	108	5.25162	5.2567	5.24469
	109	5.25155	5.25562	5.24547
	110	5.25133	5.25501	5.24544
	111	5.25161	5.25403	5.24601
	112	5.25105	5.25402	5.24562
	113	5.25126	5.25414	5.24475
	114	5.25198	5.25503	5.2443
	115	5.25312	5.25581	5.24435
	116	5.25351	5.2566	5.24433
	117	5.25357	5.25662	5.24443
	118	5.25338	5.25645	5.24458
	119	5.25324	5.256	5.24445
	120	5.25344	5.25516	5.24389
	121	5.25349	5.25511	5.24294
	122	5.25416	5.25471	5.24179
	123	5.25447	5.25451	5.24138
	124	5.2542	5.25391	5.24091
	125	5.25387	5.25342	5.24103
	126	5.25354	5.25263	5.2412
	127	5.25362	5.25196	5.24218
	128	5.25313	5.2509	5.24254
	129	5.25219	5.25024	5.24329
	130	5.25224	5.25012	5.24358
	131	5.253	5.25041	5.24367
	132	5.25312	5.25053	5.24288
	133	5.25304	5.25157	5.24243
	134	5.25372	5.25309	5.24244
	135	5.25409	5.25477	5.24252
	136	5.25384	5.257	5.24315
	137	5.25355	5.25945	5.24455
	138	5.25345	5.26001	5.24604
	139	5.2537	5.25913	5.24639
	140	5.25371	5.25838	5.24622
	141	5.25353	5.25661	5.24494
	142	5.25405	5.25436	5.24445
	143	5.2547	5.25363	5.24366
	144	5.25504	5.25353	5.24344
	145	5.25568	5.25312	5.24358
	146	5.25624	5.2534	5.24393
	147	5.25584	5.25492	5.24333
	148	5.25516	5.25662	5.24341
	149	5.25379	5.25826	5.24354
	150	5.25233	5.25906	5.2435
	151	5.25211	5.25962	5.24365
	152	5.2521	5.25819	5.24406
	153	5.25259	5.25649	5.24358
	154	5.25321	5.25447	5.24222
	155	5.25331	5.25361	5.24226
	156	5.25231	5.2528	5.24195
	157	5.2523	5.25312	5.24134
	158	5.25315	5.25345	5.2413
	159	5.25421	5.25462	5.24236
	160	5.2551	5.25541	5.24283
	161	5.25689	5.25579	5.24386
	162	5.25748	5.2563	5.24462
	163	5.25653	5.25641	5.24491
	164	5.25615	5.2559	5.24484
	165	5.25586	5.25506	5.24501
	166	5.25419	5.25479	5.24466
	167	5.25224	5.25449	5.2447
	168	5.25085	5.25445	5.24478
	169	5.2489	5.25446	5.24439
	170	5.24756	5.25464	5.24428
	171	5.24775	5.25476	5.24416
	172	5.24884	5.25526	5.24335
	173	5.25019	5.25455	5.24238
	174	5.25169	5.254	5.24258
	175	5.25235	5.25359	5.24187
	176	5.25232	5.2529	5.24164
	177	5.25223	5.25199	5.24203
	178	5.25196	5.25257	5.24282
	179	5.25181	5.25295	5.24284
	180	5.25292	5.25321	5.2427
	181	5.25418	5.25355	5.24296
	182	5.25399	5.25357	5.24317
	183	5.25371	5.25326	5.24311
	184	5.25294	5.25318	5.24309
	185	5.25226	5.25304	5.24348
	186	5.25039	5.2534	5.24353
	187	5.24962	5.25356	5.24332
	188	5.2493	5.25364	5.2434
	189	5.2492	5.25369	5.24365
	190	5.24834	5.25442	5.24254
	191	5.24864	5.2545	5.24217
	192	5.24912	5.25536	5.24216
	193	5.24913	5.25582	5.24203
	194	5.24938	5.25604	5.24147
	195	5.24983	5.25489	5.24205
	196	5.25004	5.25433	5.24224
	197	5.25019	5.25342	5.24245
	198	5.2499	5.25328	5.24228
	199	5.25019	5.25371	5.24257
	200	5.25056	5.25447	5.24333
	201	5.2511	5.25503	5.24391
	202	5.25004	5.25368	5.24144
	203	5.23965	5.23832	5.21764
	204	5.19914	5.17604	5.13227
	205	5.1106	5.0307	4.9437
	206	4.96749	4.78259	4.63702
	207	4.78072	4.44319	4.23081
	208	4.57981	4.05809	3.78593
	209	4.40904	3.70628	3.3957
	210	4.30411	3.46364	3.14401
	211	4.27979	3.37146	3.06723
	212	4.32744	3.42429	3.15065
	213	4.42151	3.57888	3.34206
	214	4.53283	3.78114	3.57869
	215	4.64097	3.98767	3.81308
	216	4.73598	4.17341	4.0216
	217	4.81585	4.33143	4.20003
	218	4.88227	4.46826	4.35384
	219	4.93792	4.58802	4.48861
	220	4.98515	4.69128	4.60553
	221	5.02391	4.77825	4.70385
	222	5.05557	4.85076	4.78453
	223	5.08157	4.90928	4.85015
	224	5.103	4.9572	4.90406
	225	5.12093	4.99667	4.94771
	226	5.13679	5.03044	4.9845
	227	5.15079	5.05843	5.01602
	228	5.16292	5.08303	5.0435
	229	5.17305	5.10421	5.06709
	230	5.18204	5.12232	5.08888
	231	5.18984	5.13656	5.10758
	232	5.19667	5.14973	5.12403
	233	5.20254	5.16117	5.13885
	234	5.20836	5.17012	5.1517
	235	5.2133	5.17856	5.1625
	236	5.21636	5.18698	5.17247
	237	5.21881	5.194	5.18096
	238	5.22174	5.20057	5.18814
	239	5.22431	5.20682	5.19497
	240	5.22566	5.21217	5.19996
	241	5.22759	5.21702	5.20389
	242	5.22908	5.2216	5.2081
	243	5.22981	5.2258	5.21166
	244	5.23076	5.2294	5.21443
	245	5.2325	5.23311	5.21785
	246	5.23438	5.23557	5.22075
	247	5.23608	5.23734	5.2228
	248	5.23824	5.2375	5.22472
	249	5.23916	5.2394	5.22558
	250	5.23915	5.24141	5.22658
	251	5.23931	5.24196	5.22769
	252	5.23931	5.24276	5.22905
	253	5.23863	5.2446	5.23014
	254	5.23904	5.2446	5.23244
	255	5.23977	5.24388	5.23427
	256	5.24002	5.24495	5.23553
	257	5.24005	5.24569	5.23653
	258	5.2408	5.24615	5.23808
	259	5.2416	5.2469	5.23807
	260	5.24257	5.24746	5.23794
	261	5.24363	5.24805	5.23821
	262	5.24504	5.24805	5.23757
	263	5.24518	5.24722	5.23734
	264	5.24491	5.24651	5.23764
	265	5.2439	5.24589	5.23794
	266	5.24313	5.24506	5.23767
	267	5.24298	5.24545	5.23774
	268	5.24376	5.24643	5.23791
	269	5.24436	5.24755	5.23829
	270	5.24516	5.24876	5.23822
	271	5.24559	5.25077	5.23835
	272	5.24534	5.2517	5.23849
	273	5.24465	5.25252	5.23814
	274	5.24421	5.25233	5.23784
	275	5.24342	5.25173	5.23753
	276	5.24237	5.2511	5.23824
	277	5.24222	5.25042	5.23943
	278	5.24218	5.24922	5.23947
	279	5.24193	5.24925	5.23999
	280	5.2429	5.24867	5.2403
	281	5.24409	5.24854	5.24026
	282	5.24393	5.24866	5.24015
	283	5.24382	5.24925	5.24029
	284	5.24439	5.24928	5.23971
	285	5.24432	5.25041	5.23945
	286	5.24453	5.25054	5.23951
	287	5.24496	5.25049	5.23937
	288	5.24479	5.2506	5.23886
	289	5.24432	5.25122	5.23903
	290	5.24377	5.25134	5.23954
	291	5.24241	5.25098	5.2396
	292	5.24225	5.25075	5.23957
	293	5.24285	5.25023	5.24038
	294	5.2432	5.2491	5.24033
	295	5.24359	5.24854	5.23976
	296	5.24444	5.24882	5.23957
	297	5.24493	5.24916	5.23923
	298	5.24534	5.25009	5.23909
	299	5.24659	5.25146	5.23904
	300	5.24789	5.25279	5.2388
	301	5.24872	5.25308	5.23855
	302	5.24809	5.25291	5.2386
	303	5.24707	5.25242	5.23867
	304	5.24509	5.25218	5.23936
	305	5.24364	5.25122	5.24071
	306	5.24259	5.25059	5.24134
	307	5.24214	5.25001	5.24134
	308	5.24267	5.24931	5.24141
	309	5.24347	5.24779	5.24128
	310	5.2442	5.24702	5.24081
	311	5.24465	5.24721	5.23981
	312	5.24533	5.24789	5.23977
	313	5.24581	5.24798	5.23894
	314	5.24601	5.24779	5.23814
	315	5.24612	5.24802	5.23804
	316	5.2474	5.24845	5.23903
	317	5.24833	5.24914	5.23942
	318	5.24831	5.24994	5.2395
	319	5.24832	5.2517	5.23994
	320	5.24834	5.25172	5.24
	321	5.24763	5.25058	5.23966
	322	5.24759	5.24881	5.2391
	323	5.24763	5.24859	5.23921
	324	5.24834	5.24781	5.23936
	325	5.24789	5.24767	5.23963
	326	5.24687	5.24835	5.24
	327	5.24572	5.24991	5.24074
	328	5.24558	5.25015	5.24163
	329	5.24441	5.25071	5.24194
	330	5.24355	5.2518	5.24137
	331	5.24318	5.25264	5.24097
	332	5.24279	5.25292	5.2413
	333	5.24222	5.25321	5.24127
	334	5.24214	5.25382	5.24068
	335	5.24294	5.25442	5.24163
	336	5.24458	5.25414	5.24217
	337	5.24543	5.25336	5.24215
	338	5.24578	5.25302	5.24154
	339	5.24618	5.2525	5.24153
	340	5.24664	5.25189	5.24038
	341	5.2458	5.25201	5.2401
	342	5.2454	5.25164	5.23975
	343	5.24506	5.25069	5.24026
	344	5.245	5.25011	5.24099
	345	5.24514	5.24968	5.24125
	346	5.24651	5.24928	5.24093
	347	5.24693	5.24987	5.24034
	348	5.24732	5.25092	5.24007
	349	5.24746	5.25197	5.23977
	350	5.24753	5.25265	5.23987
	351	5.24693	5.25331	5.24006
	352	5.24617	5.2533	5.24021
	353	5.23849	5.24235	5.2289
	354	5.20976	5.19232	5.17718
	355	5.1398	5.06868	5.04385
	356	5.01872	4.8513	4.80331
	357	4.85287	4.54645	4.45768
	358	4.66507	4.19156	4.04842
	359	4.49249	3.85541	3.65245
	360	4.37447	3.6108	3.35662
	361	4.33117	3.50041	3.2144
	362	4.35979	3.52425	3.22997
	363	4.43878	3.64739	3.36669
	364	4.54	3.82102	3.56757
	365	4.64245	4.00397	3.78218
	366	4.73401	4.17218	3.9798
	367	4.81102	4.31822	4.15293
	368	4.87628	4.44703	4.30499
	369	4.93237	4.56335	4.44005
	370	4.97988	4.66767	4.5597
	371	5.02014	4.75815	4.66479
	372	5.05268	4.83399	4.75332
	373	5.07911	4.89569	4.82504
	374	5.10135	4.94585	4.88364
	375	5.11974	4.98634	4.932
	376	5.13443	5.01913	4.97154
	377	5.14714	5.04666	5.00486
	378	5.15765	5.07113	5.03403
	379	5.16758	5.09243	5.05942
	380	5.1762	5.11068	5.08225
	381	5.18433	5.12801	5.10174
	382	5.19209	5.14309	5.11813
	383	5.19942	5.15657	5.13266
	384	5.20462	5.16803	5.1456
	385	5.20972	5.17817	5.15597
	386	5.21398	5.18661	5.16535
	387	5.21682	5.19382	5.174
	388	5.219	5.19971	5.18177
	389	5.22067	5.20491	5.18946
	390	5.22114	5.20992	5.19736
	391	5.22156	5.21311	5.20333
	392	5.22229	5.21634	5.20802
	393	5.22359	5.21992	5.21129
	394	5.22543	5.2229	5.213
	395	5.22699	5.22547	5.21377
	396	5.22841	5.22829	5.21549
	397	5.22985	5.23104	5.21715
	398	5.23062	5.23284	5.21857
	399	5.23066	5.2344	5.22027
	400	5.23163	5.23589	5.22178
	401	5.23293	5.23749	5.22304
	402	5.2339	5.23904	5.22442
	403	5.23382	5.2408	5.22606
	404	5.23397	5.24245	5.22707
	405	5.23428	5.24418	5.22828
	406	5.23443	5.24489	5.22942
	407	5.23408	5.24551	5.23063
	408	5.23455	5.24526	5.23113
	409	5.23565	5.24472	5.23161
	410	5.23599	5.24394	5.2318
	411	5.23598	5.24364	5.23154
	412	5.23667	5.24262	5.23098
	413	5.23671	5.24205	5.23056
	414	5.23624	5.2427	5.23168
	415	5.23628	5.24286	5.23309
	416	5.23636	5.24383	5.23391
	417	5.23608	5.24465	5.2341
	418	5.2366	5.24499	5.23508
	419	5.2372	5.24458	5.23443
	420	5.23733	5.2445	5.23313
	421	5.23774	5.24475	5.23295
	422	5.23836	5.24611	5.23329
	423	5.23831	5.24678	5.23242
	424	5.23847	5.24729	5.23199
	425	5.23847	5.24779	5.23213
	426	5.23824	5.24714	5.23192
	427	5.23801	5.24635	5.2314
	428	5.23715	5.2466	5.23213
	429	5.23633	5.24686	5.23285
	430	5.2367	5.247	5.23356
	431	5.23704	5.24803	5.23416
	432	5.23721	5.24868	5.23548
	433	5.23869	5.24885	5.23603
	434	5.24026	5.24895	5.2362
	435	5.2411	5.24915	5.23623
	436	5.24154	5.24921	5.2364
	437	5.24203	5.24877	5.23637
	438	5.24223	5.2482	5.23631
	439	5.24171	5.24789	5.2364
	440	5.24116	5.24785	5.23689
	441	5.24015	5.24718	5.23673
	442	5.23936	5.24633	5.23655
	443	5.23933	5.24582	5.23651
	444	5.23957	5.245	5.23721
	445	5.23942	5.24399	5.23828
	446	5.2407	5.24434	5.23863
	447	5.24161	5.24514	5.23899
	448	5.24136	5.24619	5.23919
	449	5.24139	5.24724	5.23897
	450	5.24115	5.24802	5.23768
	451	5.23995	5.24701	5.23779
	452	5.23921	5.24598	5.23816
	453	5.23989	5.24578	5.23869
	454	5.24037	5.24621	5.23851
	455	5.24103	5.24664	5.23866
	456	5.24206	5.24747	5.23903
	457	5.24325	5.2492	5.23876
	458	5.24278	5.24993	5.23915
	459	5.24142	5.25054	5.23949
	460	5.24039	5.25023	5.23912
	461	5.23985	5.25017	5.23799
	462	5.23925	5.24981	5.23705
	463	5.23905	5.24885	5.23644
	464	5.23977	5.24744	5.23664
	465	5.23951	5.24719	5.23666
	466	5.23884	5.24735	5.2372
	467	5.23839	5.247	5.23775
	468	5.23833	5.24648	5.23751
	469	5.23787	5.24655	5.23747
	470	5.23877	5.24719	5.23763
	471	5.23944	5.24691	5.23748
	472	5.23956	5.24679	5.23808
	473	5.23972	5.24782	5.23869
	474	5.24021	5.24833	5.23831
	475	5.24041	5.24739	5.23791
	476	5.24158	5.24768	5.23741
	477	5.24293	5.24712	5.23673
	478	5.24406	5.24566	5.23619
	479	5.24419	5.24432	5.23634
	480	5.2444	5.24438	5.23666
	481	5.24458	5.24412	5.23752
	482	5.24409	5.24399	5.23756
	483	5.24256	5.24473	5.23737
	484	5.24169	5.24576	5.23763
	485	5.24091	5.24617	5.23761
	486	5.23986	5.24654	5.23739
	487	5.23919	5.24717	5.2375
	488	5.2397	5.2472	5.23799
	489	5.24022	5.24703	5.23736
	490	5.24032	5.24691	5.23689
	491	5.23959	5.24706	5.2364
	492	5.23942	5.2473	5.23607
	493	5.23976	5.24831	5.23609
	494	5.24044	5.24868	5.23635
	495	5.24132	5.24947	5.23722
	496	5.24271	5.24906	5.23829
	497	5.24345	5.24909	5.23862
	498	5.24408	5.24866	5.23831
	499	5.24419	5.24864	5.23833
	500	5.24359	5.24826	5.23839
	501	5.24299	5.24816	5.23787
	502	5.24219	5.2469	5.23712
	503	5.23403	5.23505	5.22635
	504	5.20514	5.1866	5.17841
	505	5.13841	5.07092	5.0559
	506	5.02453	4.87123	4.83567
	507	4.86858	4.59478	4.52058
	508	4.69359	4.27555	4.14807
	509	4.53535	3.97394	3.78707
	510	4.42853	3.75367	3.51386
	511	4.39	3.65232	3.37905
	512	4.41679	3.6687	3.38648
	513	4.48974	3.77201	3.50245
	514	4.58229	3.92004	3.67579
	515	4.67447	4.07746	3.86415
	516	4.75789	4.22295	4.03999
	517	4.82931	4.35049	4.19575
	518	4.88945	4.46516	4.33365
	519	4.94152	4.57144	4.46005
	520	4.98705	4.66944	4.5746
	521	5.02468	4.75639	4.6742
	522	5.05597	4.83118	4.75846
	523	5.08158	4.89261	4.8287
	524	5.10233	4.94298	4.88667
	525	5.11959	4.98344	4.93394
	526	5.1347	5.01728	4.97354
	527	5.14694	5.04509	5.00736
	528	5.15744	5.0688	5.03578
	529	5.16765	5.08925	5.05972
	530	5.17666	5.10742	5.08095
	531	5.18387	5.12368	5.0997
	532	5.19024	5.13861	5.11585
	533	5.19683	5.15217	5.12973
	534	5.20157	5.16332	5.142
	535	5.20554	5.17357	5.15334
	536	5.20966	5.18175	5.16317
	537	5.21349	5.18883	5.17121
	538	5.21556	5.19498	5.17892
	539	5.21815	5.20093	5.18516
	540	5.22062	5.2061	5.19023
	541	5.2222	5.21102	5.19526
	542	5.22334	5.21546	5.20001
	543	5.22456	5.2194	5.2043
	544	5.22557	5.22335	5.20869
	545	5.22585	5.22666	5.21182
	546	5.22612	5.22904	5.21366
	547	5.22667	5.22994	5.21534
	548	5.22823	5.23075	5.2164
	549	5.22905	5.23174	5.21708
	550	5.23063	5.23232	5.2184
	551	5.23247	5.23294	5.22022
	552	5.2339	5.23461	5.22159
	553	5.23386	5.23631	5.22271
	554	5.23462	5.2375	5.22431
	555	5.23474	5.23829	5.22566
	556	5.23458	5.23938	5.2269
	557	5.23474	5.23928	5.22797
	558	5.23492	5.23907	5.22934
	559	5.23394	5.23929	5.22982
	560	5.23275	5.23946	5.23022
	561	5.23199	5.23944	5.22998
	562	5.2319	5.24021	5.23004
	563	5.23227	5.24149	5.23035
	564	5.23321	5.24191	5.23104
	565	5.23378	5.24249	5.23149
	566	5.23443	5.24256	5.23152
	567	5.2347	5.24297	5.23156
	568	5.2352	5.24324	5.23157
	569	5.23556	5.24437	5.23191
	570	5.23626	5.24578	5.23263
	571	5.23672	5.24643	5.23327
	572	5.23682	5.24595	5.23315
	573	5.2363	5.24521	5.23333
	574	5.23617	5.24387	5.23275
	575	5.2365	5.24201	5.23276
	576	5.23592	5.24207	5.23317
	577	5.23499	5.24247	5.23378
	578	5.23541	5.24252	5.23342
	579	5.23545	5.2442	5.23305
	580	5.23439	5.24427	5.23264
	581	5.23445	5.24414	5.23245
	582	5.23513	5.24415	5.23195
	583	5.23479	5.24436	5.23241
	584	5.23516	5.24319	5.23295
	585	5.23648	5.24324	5.23268
	586	5.23725	5.24237	5.23263
	587	5.2369	5.24155	5.23341
	588	5.23661	5.24171	5.23312
	589	5.23651	5.24171	5.23361
	590	5.23583	5.24229	5.23378
	591	5.23545	5.24272	5.23378
	592	5.23516	5.2435	5.23438
	593	5.23474	5.24249	5.23509
	594	5.23384	5.2419	5.23435
	595	5.23373	5.24137	5.23409
	596	5.2337	5.24213	5.23417
	597	5.23445	5.24311	5.23276
	598	5.23534	5.24424	5.23172
	599	5.23666	5.24519	5.2322
	600	5.23851	5.24497	5.23241
	601	5.23867	5.24435	5.232
	602	5.23821	5.24447	5.23233
	603	5.23823	5.24509	5.23249
	604	5.23773	5.24551	5.23273
	605	5.2363	5.24651	5.23333
	606	5.23606	5.24719	5.2339
	607	5.23603	5.24709	5.23369
	608	5.23596	5.24688	5.2334
	609	5.23602	5.24565	5.23222
	610	5.23625	5.2444	5.23154
	611	5.23729	5.24367	5.23145
	612	5.23771	5.24276	5.23226
	613	5.23769	5.24147	5.23342
	614	5.23734	5.24187	5.23446
	615	5.23708	5.24309	5.23434
	616	5.23648	5.24297	5.23432
	617	5.23672	5.24302	5.23498
	618	5.23671	5.24354	5.23522
	619	5.23724	5.24318	5.23537
	620	5.23783	5.24278	5.23571
	621	5.23792	5.24349	5.23608
	622	5.23836	5.24375	5.23609
	623	5.23902	5.24334	5.23634
	624	5.23879	5.24365	5.23645
	625	5.23769	5.24428	5.2367
	626	5.23743	5.24427	5.23654
	627	5.23639	5.24436	5.23579
	628	5.23559	5.24466	5.23512
	629	5.23542	5.24481	5.23486
	630	5.23613	5.24447	5.23426
	631	5.23584	5.24444	5.23391
	632	5.23619	5.24488	5.23404
	633	5.23686	5.24512	5.23363
	634	5.23754	5.24468	5.23323
	635	5.23761	5.24449	5.23305
	636	5.23778	5.24479	5.23293
	637	5.2383	5.244	5.2322
	638	5.23849	5.24385	5.23161
	639	5.23788	5.24439	5.23206
	640	5.23768	5.24361	5.23345
	641	5.23827	5.24365	5.23396
	642	5.23803	5.24395	5.23438
	643	5.2372	5.24416	5.23497
	644	5.23766	5.24429	5.2348
	645	5.23793	5.24444	5.23377
	646	5.23752	5.24351	5.23338
	647	5.2377	5.24314	5.23292
	648	5.23804	5.24267	5.23239
	649	5.23777	5.24211	5.23194
	650	5.23811	5.24272	5.23211
	651	5.23852	5.24353	5.23211
	652	5.23825	5.2442	5.23187
	653	5.23431	5.23856	5.22443
	654	5.21461	5.20776	5.18609
	655	5.16275	5.1244	5.08401
	656	5.06829	4.97049	4.89745
	657	4.93297	4.74687	4.627
	658	4.77361	4.47507	4.29996
	659	4.6202	4.20244	3.97505
	660	4.50682	3.98415	3.71984
	661	4.4545	3.85999	3.58138
	662	4.46464	3.83779	3.56807
	663	4.52162	3.90011	3.6549
	664	4.6034	4.01187	3.79845
	665	4.68916	4.14116	3.95955
	666	4.76759	4.26633	4.11226
	667	4.83515	4.3785	4.24847
	668	4.89304	4.48085	4.37008
	669	4.94314	4.57733	4.48374
	670	4.98724	4.6689	4.58938
	671	5.02565	4.75272	4.68405
	672	5.0576	4.82708	4.76511
	673	5.08313	4.88857	4.83343
	674	5.1048	4.93879	4.8892
	675	5.12218	4.9795	4.93541
	676	5.13646	5.01276	4.97275
	677	5.14824	5.04071	5.00512
	678	5.15831	5.06573	5.03253
	679	5.1674	5.08758	5.05575
	680	5.17552	5.10725	5.07667
	681	5.18207	5.1239	5.09683
	682	5.18797	5.13751	5.11402
	683	5.19364	5.14886	5.12916
	684	5.19745	5.15891	5.14276
	685	5.20092	5.16742	5.15344
	686	5.20465	5.17572	5.16237
	687	5.20826	5.18398	5.16979
	688	5.21115	5.19134	5.17615
	689	5.21406	5.19737	5.18288
	690	5.21607	5.20304	5.18918
	691	5.21737	5.2079	5.19407
	692	5.21797	5.21163	5.19869
	693	5.21918	5.21473	5.20315
	694	5.22077	5.21827	5.20597
	695	5.22273	5.22105	5.20803
	696	5.22452	5.22363	5.2108
	697	5.22679	5.22608	5.21298
	698	5.22839	5.22903	5.21477
	699	5.2285	5.23109	5.21619
	700	5.22869	5.23284	5.21876
	701	5.22876	5.23366	5.22069
	702	5.22797	5.23425	5.2223
	703	5.22727	5.23402	5.22318
	704	5.22704	5.23348	5.22399
	705	5.22668	5.23311	5.224
	706	5.22646	5.2332	5.2241
	707	5.22763	5.23363	5.22477
	708	5.22904	5.23472	5.22608
	709	5.23005	5.23613	5.22732
	710	5.23115	5.23714	5.22824
	711	5.2324	5.23791	5.22889
	712	5.23241	5.23811	5.22944
	713	5.23133	5.23772	5.23007
	714	5.23058	5.23765	5.2296
	715	5.22991	5.23761	5.22876
	716	5.22865	5.23766	5.22828
	717	5.22834	5.23789	5.22759
	718	5.22938	5.23862	5.22741
	719	5.23089	5.23822	5.22838
	720	5.23272	5.23772	5.22922
	721	5.23458	5.23751	5.22954
	722	5.23523	5.23733	5.22998
	723	5.2354	5.23675	5.23043
	724	5.2344	5.23716	5.23097
	725	5.23289	5.23789	5.23224
	726	5.23186	5.23884	5.23312
	727	5.23163	5.23899	5.23365
	728	5.23095	5.2387	5.23298
	729	5.23132	5.23885	5.23274
	730	5.23193	5.23913	5.23199
	731	5.23213	5.23888	5.23119
	732	5.23206	5.23966	5.23047
	733	5.23255	5.2407	5.22979
	734	5.23326	5.24086	5.22913
	735	5.23402	5.24056	5.22862
	736	5.23444	5.24019	5.22927
	737	5.23441	5.24051	5.22936
	738	5.23402	5.24009	5.22987
	739	5.23346	5.23921	5.22978
	740	5.2331	5.2393	5.22989
	741	5.2329	5.23941	5.23005
	742	5.23319	5.23917	5.23061
	743	5.23363	5.23946	5.23137
	744	5.23397	5.24008	5.23155
	745	5.23346	5.24031	5.23102
	746	5.23296	5.24077	5.22988
	747	5.23238	5.24134	5.22897
	748	5.23314	5.24257	5.22827
	749	5.23392	5.2434	5.22852
	750	5.23421	5.24415	5.22946
	751	5.23521	5.2442	5.22963
	752	5.23603	5.24362	5.23
	753	5.23573	5.2421	5.22979
	754	5.23502	5.24153	5.22953
	755	5.235	5.24062	5.22956
	756	5.23466	5.2409	5.22979
	757	5.23438	5.24161	5.2301
	758	5.23417	5.24166	5.23054
	759	5.23351	5.24127	5.23032
	760	5.23304	5.24118	5.22987
	761	5.23321	5.24069	5.23013
	762	5.23343	5.2407	5.2301
	763	5.23258	5.24119	5.22971
	764	5.23305	5.24149	5.2296
	765	5.23382	5.24184	5.23018
	766	5.2346	5.24214	5.23014
	767	5.23544	5.24178	5.22939
	768	5.23613	5.24201	5.22943
	769	5.23611	5.24175	5.23005
	770	5.23612	5.24187	5.2296
	771	5.23549	5.24161	5.22941
	772	5.2355	5.24062	5.22985
	773	5.23589	5.24036	5.23011
	774	5.23609	5.2408	5.23035
	775	5.23618	5.24089	5.23044
	776	5.23663	5.24086	5.23101
	777	5.23631	5.24185	5.2315
	778	5.23623	5.242	5.23226
	779	5.23627	5.24225	5.23246
	780	5.23546	5.24233	5.23287
	781	5.2343	5.24198	5.23317
	782	5.23374	5.24084	5.23313
	783	5.23404	5.23983	5.23288
	784	5.23426	5.23903	5.23315
	785	5.23437	5.23847	5.23304
	786	5.23441	5.23911	5.23243
	787	5.23493	5.24069	5.23285
	788	5.23472	5.24183	5.23349
	789	5.23415	5.24185	5.23283
	790	5.2345	5.24159	5.23209
	791	5.23495	5.24057	5.23158
	792	5.23406	5.23935	5.23128
	793	5.2333	5.23883	5.23045
	794	5.23397	5.23836	5.2303
	795	5.23476	5.23869	5.23088
	796	5.23496	5.23993	5.23125
	797	5.23643	5.24077	5.23016
	798	5.23844	5.24107	5.22989
	799	5.23834	5.24228	5.23017
	800	5.2374	5.24352	5.22982
	801	5.23684	5.24349	5.23033
	802	5.23618	5.2429	5.23056
	803	5.23207	5.23639	5.22278
	804	5.21706	5.20783	5.1876
	805	5.17724	5.13315	5.09722
	806	5.1007	5.00046	4.93383
	807	4.9861	4.81146	4.69933
	808	4.84607	4.58448	4.41874
	809	4.70504	4.35797	4.14014
	810	4.59282	4.17818	3.92189
	811	4.53301	4.0762	3.80188
	812	4.5296	4.05696	3.78771
	813	4.57168	4.10615	3.8584
	814	4.64039	4.19499	3.97697
	815	4.71724	4.29635	4.11066
	816	4.78945	4.39431	4.23846
	817	4.85237	4.48347	4.35241
	818	4.90599	4.56494	4.45403
	819	4.95353	4.64276	4.54943
	820	4.99538	4.71999	4.63982
	821	5.03156	4.79246	4.72316
	822	5.06164	4.85749	4.79629
	823	5.08597	4.913	4.85818
	824	5.10561	4.95874	4.91066
	825	5.12146	4.9959	4.95419
	826	5.13421	5.02669	4.98974
	827	5.145	5.0515	5.01999
	828	5.15507	5.07307	5.04603
	829	5.16418	5.09282	5.06833
	830	5.17234	5.11026	5.0877
	831	5.17944	5.12516	5.10464
	832	5.18472	5.13875	5.11909
	833	5.18959	5.15077	5.13153
	834	5.19414	5.16165	5.14187
	835	5.19821	5.17164	5.15146
	836	5.20205	5.18074	5.15998
	837	5.20618	5.18889	5.16725
	838	5.2094	5.19548	5.17372
	839	5.21174	5.20089	5.1798
	840	5.21371	5.20525	5.184
	841	5.21462	5.20975	5.1884
	842	5.21607	5.21274	5.19286
	843	5.21839	5.21552	5.19707
	844	5.21943	5.21797	5.20078
	845	5.22051	5.21917	5.20457
	846	5.22237	5.21967	5.20823
	847	5.22344	5.22116	5.21091
	848	5.22286	5.22322	5.21301
	849	5.22342	5.2247	5.21476
	850	5.22438	5.227	5.21605
	851	5.2248	5.22933	5.21619
	852	5.22528	5.23115	5.21654
	853	5.22639	5.23183	5.21694
	854	5.22718	5.23293	5.21764
	855	5.22743	5.23426	5.21736
	856	5.22807	5.23471	5.21715
	857	5.22938	5.23464	5.21842
	858	5.23027	5.23402	5.21991
	859	5.23108	5.23391	5.22097
	860	5.23144	5.23362	5.22307
	861	5.23156	5.23396	5.2246
	862	5.23109	5.2349	5.22452
	863	5.23073	5.23599	5.22374
	864	5.22982	5.23556	5.22396
	865	5.22995	5.23493	5.22416
	866	5.22954	5.23505	5.22419
	867	5.22888	5.23499	5.22417
	868	5.22839	5.23472	5.225
	869	5.22863	5.23582	5.22478
	870	5.22876	5.23709	5.22476
	871	5.22876	5.23706	5.22579
	872	5.22864	5.23671	5.22719
	873	5.22826	5.23583	5.22769
	874	5.22787	5.23519	5.2281
	875	5.22771	5.23506	5.2283
	876	5.22856	5.23552	5.22802
	877	5.22935	5.2371	5.22749
	878	5.23083	5.23892	5.22708
	879	5.23158	5.23906	5.22697
	880	5.23156	5.2388	5.22658
	881	5.23129	5.23839	5.22589
	882	5.231	5.23746	5.22624
	883	5.23033	5.23721	5.227
	884	5.2302	5.23822	5.22717
	885	5.23055	5.23892	5.22713
	886	5.23042	5.23896	5.22821
	887	5.23034	5.23897	5.22862
	888	5.23081	5.23918	5.22907
	889	5.23133	5.23881	5.22986
	890	5.23134	5.23869	5.23093
	891	5.2308	5.23897	5.23124
	892	5.23073	5.23839	5.23111
	893	5.22962	5.2376	5.23036
	894	5.22864	5.23773	5.22996
	895	5.22753	5.23828	5.22982
	896	5.2276	5.23869	5.22984
	897	5.22824	5.23864	5.23013
	898	5.2291	5.23907	5.23023
	899	5.2297	5.23888	5.23019
	900	5.23056	5.23819	5.23009
	901	5.23079	5.23801	5.23013
	902	5.231	5.23876	5.22998
	903	5.23141	5.23929	5.23053
	904	5.23141	5.23908	5.23028
	905	5.23182	5.23878	5.23025
	906	5.2329	5.23845	5.22976
	907	5.23258	5.23781	5.22889
	908	5.23248	5.23672	5.22833
	909	5.23242	5.23715	5.22818
	910	5.23254	5.23706	5.22791
	911	5.23213	5.23688	5.22778
	912	5.23288	5.23684	5.22776
	913	5.23357	5.23778	5.22741
	914	5.23412	5.23782	5.22819
	915	5.2343	5.23868	5.22819
	916	5.23351	5.23916	5.22833
	917	5.2325	5.23949	5.22848
	918	5.23158	5.23893	5.22823
	919	5.23118	5.23791	5.22756
	920	5.23048	5.23766	5.22721
	921	5.23138	5.23818	5.22659
	922	5.2318	5.23879	5.22637
	923	5.23238	5.23888	5.22585
	924	5.23339	5.23953	5.2251
	925	5.2341	5.23924	5.22495
	926	5.23392	5.2383	5.22565
	927	5.23404	5.2379	5.22649
	928	5.23458	5.23835	5.22715
	929	5.23448	5.23846	5.22741
	930	5.23401	5.23867	5.22738
	931	5.23367	5.23847	5.22609
	932	5.23318	5.2383	5.22473
	933	5.23217	5.23846	5.22527
	934	5.231	5.23832	5.22588
	935	5.23064	5.23766	5.2267
	936	5.23012	5.2391	5.22866
	937	5.22968	5.23955	5.23002
	938	5.22898	5.23897	5.2311
	939	5.22958	5.23868	5.23203
	940	5.22983	5.23863	5.23235
	941	5.23015	5.23743	5.23225
	942	5.23062	5.23703	5.23265
	943	5.23097	5.23734	5.23215
	944	5.23017	5.23839	5.23172
	945	5.22971	5.23862	5.23287
	946	5.22921	5.23888	5.23393
	947	5.22912	5.23908	5.23523
	948	5.22939	5.23937	5.23637
	949	5.22967	5.23992	5.23729
	950	5.23023	5.2412	5.23676
	951	5.23148	5.24122	5.23618
	952	5.23207	5.2414	5.23511
	953	5.22973	5.23919	5.23392
	954	5.21782	5.226	5.23101
	955	5.1817	5.18457	5.21519
	956	5.11221	5.10163	5.16536
	957	5.00886	4.97068	5.06091
	958	4.88285	4.80091	4.89396
	959	4.75575	4.61572	4.67539
	960	4.65511	4.45138	4.43601
	961	4.60111	4.33757	4.2219
	962	4.59769	4.28945	4.07504
	963	4.63534	4.30276	4.01618
	964	4.69616	4.3584	4.039
	965	4.76411	4.43371	4.118
	966	4.82772	4.51318	4.22283
	967	4.88335	4.58723	4.33111
	968	4.93014	4.6539	4.43089
	969	4.97192	4.717	4.51885
	970	5.00958	4.77878	4.60058
	971	5.0423	4.83806	4.67908
	972	5.06999	4.89354	4.7539
	973	5.09344	4.94243	4.82121
	974	5.11258	4.9828	4.87961
	975	5.12775	5.01659	4.92875
	976	5.14044	5.04457	4.96854
	977	5.15144	5.06642	5.0009
	978	5.16142	5.08467	5.02768
	979	5.16961	5.10213	5.05134
	980	5.17734	5.11778	5.07164
	981	5.18403	5.1322	5.09053
	982	5.18966	5.14518	5.1075
	983	5.19452	5.1564	5.12281
	984	5.19958	5.16547	5.13536
	985	5.20404	5.17292	5.14587
	986	5.20745	5.17892	5.15487
	987	5.21052	5.18443	5.16196
	988	5.21325	5.1899	5.16817
	989	5.21461	5.19575	5.17445
	990	5.21594	5.20089	5.1809
	991	5.21776	5.20464	5.18604
	992	5.21916	5.20822	5.19065
	993	5.22036	5.21184	5.19478
	994	5.22117	5.21445	5.19777
	995	5.22135	5.21703	5.19998
	996	5.2217	5.21975	5.20206
	997	5.22246	5.22155	5.20461
	998	5.22258	5.22307	5.20727
	999	5.22353	5.22392	5.20934
	1000	5.22515	5.22455	5.21117
	1001	5.22614	5.22497	5.21307
	1002	5.22608	5.22611	5.21455
	1003	5.2258	5.2268	5.21557
	1004	5.22526	5.22823	5.21758
	1005	5.22425	5.2294	5.21912
	1006	5.22322	5.23032	5.22057
	1007	5.22382	5.23108	5.22178
	1008	5.2242	5.23177	5.22308
	1009	5.22489	5.2318	5.2234
	1010	5.22489	5.23236	5.22412
	1011	5.22604	5.23247	5.22352
	1012	5.22615	5.23277	5.22185
	1013	5.22654	5.23371	5.22056
	1014	5.22595	5.23325	5.21894
	1015	5.22579	5.23293	5.21737
	1016	5.2252	5.23357	5.21723
	1017	5.22462	5.23336	5.21859
	1018	5.22508	5.23186	5.21961
	1019	5.22573	5.23152	5.22112
	1020	5.2262	5.23074	5.22267
	1021	5.22648	5.23002	5.22424
	1022	5.2267	5.22977	5.22482
	1023	5.2261	5.23032	5.22529
	1024	5.22635	5.23048	5.22554
	1025	5.22653	5.23137	5.2254
	1026	5.22633	5.23155	5.22488
	1027	5.22631	5.23126	5.22494
	1028	5.22654	5.23093	5.22476
	1029	5.22611	5.23096	5.22447
	1030	5.22556	5.23043	5.22381
	1031	5.22549	5.23046	5.22361
	1032	5.22622	5.23121	5.22308
	1033	5.22699	5.23193	5.22311
	1034	5.22825	5.2321	5.22442
	1035	5.22973	5.2317	5.22574
	1036	5.23013	5.2321	5.22683
	1037	5.22962	5.23209	5.22761
	1038	5.22949	5.2316	5.22759
	1039	5.22894	5.23183	5.22721
	1040	5.22856	5.23305	5.22717
	1041	5.22897	5.23328	5.22619
	1042	5.22913	5.23324	5.22602
	1043	5.22946	5.23407	5.22561
	1044	5.22917	5.23438	5.22563
	1045	5.22882	5.23404	5.22524
	1046	5.22867	5.23351	5.22596
	1047	5.22927	5.23314	5.22623
	1048	5.22883	5.23342	5.22632
	1049	5.22944	5.23359	5.22533
	1050	5.22932	5.23468	5.22439
	1051	5.22875	5.23578	5.2235
	1052	5.22797	5.23626	5.22299
	1053	5.22761	5.23526	5.22266
	1054	5.22773	5.23572	5.22233
	1055	5.22839	5.2351	5.22315
	1056	5.22898	5.23419	5.22405
	1057	5.22933	5.23413	5.22449
	1058	5.22978	5.23473	5.22544
	1059	5.22915	5.2339	5.22619
	1060	5.22848	5.23335	5.22683
	1061	5.22842	5.23355	5.22704
	1062	5.22886	5.23392	5.22672
	1063	5.22878	5.23381	5.22672
	1064	5.22895	5.23406	5.22678
	1065	5.22901	5.23434	5.2258
	1066	5.22911	5.2343	5.2245
	1067	5.22907	5.23355	5.22448
	1068	5.22949	5.2332	5.22458
	1069	5.23006	5.23299	5.22548
	1070	5.23119	5.23267	5.22641
	1071	5.2311	5.23336	5.2271
	1072	5.2302	5.23451	5.22707
	1073	5.2298	5.23514	5.22607
	1074	5.22933	5.23508	5.22494
	1075	5.22851	5.23508	5.2245
	1076	5.22899	5.23379	5.22483
	1077	5.22934	5.23347	5.22473
	1078	5.22954	5.23286	5.22512
	1079	5.22983	5.23285	5.22557
	1080	5.2299	5.23244	5.22518
	1081	5.22943	5.23294	5.22451
	1082	5.22936	5.2329	5.22479
	1083	5.22911	5.23299	5.22534
	1084	5.22887	5.23294	5.22494
	1085	5.22863	5.23342	5.22513
	1086	5.22881	5.23374	5.2256
	1087	5.22893	5.2338	5.22562
	1088	5.22918	5.23418	5.22485
	1089	5.22957	5.23433	5.22526
	1090	5.22969	5.23502	5.22567
	1091	5.22961	5.235	5.22534
	1092	5.22944	5.23518	5.22474
	1093	5.22947	5.23517	5.2254
	1094	5.22987	5.23506	5.22487
	1095	5.23017	5.23498	5.22388
	1096	5.23034	5.23505	5.22366
	1097	5.2312	5.23482	5.22475
	1098	5.23162	5.23442	5.22491
	1099	5.23077	5.23451	5.22563
	1100	5.23031	5.23409	5.22692
	1101	5.23075	5.23414	5.22762
	1102	5.2299	5.2343	5.22654
	1103	5.22741	5.23297	5.22318
	1104	5.21593	5.22038	5.20556
	1105	5.18492	5.18379	5.1559
	1106	5.12418	5.11252	5.05893
	1107	5.03458	5.00479	4.91275
	1108	4.92416	4.8699	4.72862
	1109	4.81356	4.72937	4.53617
	1110	4.72455	4.6098	4.37354
	1111	4.67542	4.53404	4.27273
	1112	4.67096	4.50946	4.24353
	1113	4.70265	4.5284	4.27572
	1114	4.7542	4.57615	4.34636
	1115	4.81226	4.63539	4.4321
	1116	4.86743	4.69392	4.51651
	1117	4.91585	4.74693	4.59244
	1118	4.95709	4.79508	4.66068
	1119	4.99406	4.84059	4.72539
	1120	5.02799	4.88613	4.788
	1121	5.0578	4.93058	4.84665
	1122	5.08264	4.97193	4.89896
	1123	5.10325	5.00784	4.94424
	1124	5.12002	5.03791	4.98301
	1125	5.13293	5.06304	5.01489
	1126	5.1432	5.08327	5.04184
	1127	5.1533	5.10024	5.06481
	1128	5.16285	5.11614	5.0842
	1129	5.17122	5.13037	5.09998
	1130	5.17954	5.14191	5.11377
	1131	5.18627	5.15203	5.12511
	1132	5.19047	5.16087	5.13635
	1133	5.19383	5.16849	5.14702
	1134	5.19734	5.17524	5.15656
	1135	5.20019	5.18236	5.16519
	1136	5.20392	5.18868	5.17354
	1137	5.20718	5.19451	5.17917
	1138	5.2099	5.19924	5.18335
	1139	5.21238	5.20315	5.18706
	1140	5.21497	5.20624	5.19048
	1141	5.21598	5.20963	5.19362
	1142	5.2167	5.21189	5.19717
	1143	5.21782	5.2134	5.20028
	1144	5.21853	5.21526	5.20286
	1145	5.21834	5.21736	5.20444
	1146	5.21848	5.21856	5.20588
	1147	5.21911	5.21962	5.20726
	1148	5.21941	5.22134	5.2089
	1149	5.22007	5.22286	5.20977
	1150	5.22096	5.22424	5.21108
	1151	5.22232	5.22599	5.21216
	1152	5.22323	5.22723	5.21311
	1153	5.22419	5.22732	5.21364
	1154	5.22463	5.22726	5.21521
	1155	5.22548	5.22679	5.21547
	1156	5.22577	5.22691	5.21555
	1157	5.22549	5.22704	5.21582
	1158	5.2258	5.22756	5.21696
	1159	5.22613	5.22791	5.21739
	1160	5.22629	5.22872	5.21866
	1161	5.22646	5.2288	5.21908
	1162	5.22777	5.22895	5.21958
	1163	5.22805	5.22929	5.21938
	1164	5.22791	5.22913	5.2197
	1165	5.22787	5.22909	5.22002
	1166	5.22826	5.22929	5.22043
	1167	5.22825	5.22916	5.21996
	1168	5.22752	5.22886	5.21983
	1169	5.22806	5.22976	5.21935
	1170	5.22767	5.22938	5.21913
	1171	5.22691	5.22929	5.21915
	1172	5.22632	5.22965	5.21938
	1173	5.22607	5.23008	5.21904
	1174	5.2245	5.23009	5.21885
	1175	5.22347	5.23014	5.21986
	1176	5.22327	5.22987	5.2204
	1177	5.22289	5.23008	5.22087
	1178	5.22299	5.23016	5.22068
	1179	5.22338	5.22967	5.22055
	1180	5.22386	5.23065	5.21954
	1181	5.22381	5.23067	5.21893
	1182	5.22394	5.23069	5.21883
	1183	5.22438	5.23062	5.21894
	1184	5.22433	5.2308	5.21873
	1185	5.22368	5.23022	5.21891
	1186	5.22356	5.23061	5.21903
	1187	5.22326	5.23075	5.21881
	1188	5.22187	5.23138	5.21925
	1189	5.22086	5.23147	5.21971
	1190	5.22117	5.23095	5.2202
	1191	5.22127	5.22982	5.22074
	1192	5.22255	5.22918	5.22218
	1193	5.22468	5.22828	5.22269
	1194	5.22689	5.22816	5.22295
	1195	5.22848	5.22862	5.22208
	1196	5.23031	5.22919	5.22176
	1197	5.23091	5.22985	5.22095
	1198	5.23086	5.23031	5.22071
	1199	5.23018	5.2313	5.22166
	1200	5.22891	5.23311	5.22275
	1201	5.22765	5.23441	5.22318
	1202	5.22699	5.23427	5.22297
	1203	5.2265	5.23435	5.22236
	1204	5.22626	5.23301	5.22145
	1205	5.22568	5.23023	5.22088
	1206	5.22459	5.22796	5.2209
	1207	5.22411	5.2273	5.2207
	1208	5.22338	5.227	5.22139
	1209	5.2232	5.22763	5.22157
	1210	5.22406	5.22888	5.22164
	1211	5.22438	5.23027	5.22117
	1212	5.22467	5.2311	5.22125
	1213	5.22543	5.23198	5.22097
	1214	5.22592	5.23277	5.22096
	1215	5.22619	5.23305	5.22175
	1216	5.22743	5.2327	5.22212
	1217	5.22718	5.23221	5.22213
	1218	5.22738	5.23108	5.22114
	1219	5.22771	5.22964	5.21877
	1220	5.22747	5.22871	5.21507
	1221	5.22735	5.22843	5.21289
	1222	5.22801	5.22867	5.21124
	1223	5.22825	5.22907	5.21127
	1224	5.22889	5.22932	5.21429
	1225	5.23004	5.23019	5.21841
	1226	5.23026	5.23097	5.22154
	1227	5.23037	5.23076	5.22462
	1228	5.23056	5.23089	5.22695
	1229	5.23041	5.23153	5.22787
	1230	5.22998	5.23121	5.22788
	1231	5.22954	5.23068	5.22766
	1232	5.22867	5.23084	5.22597
	1233	5.22777	5.23104	5.22273
	1234	5.22669	5.23114	5.21984
	1235	5.22564	5.2313	5.21686
	1236	5.22524	5.2312	5.21355
	1237	5.2259	5.23109	5.21165
	1238	5.22616	5.23084	5.21114
	1239	5.22617	5.23073	5.21037
	1240	5.22586	5.23112	5.20996
	1241	5.22507	5.2325	5.20989
	1242	5.22422	5.23346	5.21034
	1243	5.22461	5.234	5.21097
	1244	5.22566	5.23381	5.21116
	1245	5.22622	5.23368	5.21199
	1246	5.22759	5.23242	5.21322
	1247	5.2288	5.23183	5.21402
	1248	5.22848	5.2314	5.21463
	1249	5.22787	5.23177	5.21555
	1250	5.22785	5.23155	5.21576
	1251	5.228	5.23183	5.21628
	1252	5.22726	5.23185	5.21655
	1253	5.22642	5.23109	5.21532
	1254	5.21987	5.22391	5.20459
	1255	5.19902	5.20138	5.17091
	1256	5.15369	5.1545	5.10074
	1257	5.08198	5.08025	4.99119
	1258	4.9889	4.98337	4.84917
	1259	4.8889	4.878	4.69617
	1260	4.803	4.78368	4.56265
	1261	4.74819	4.7187	4.47468
	1262	4.73154	4.69141	4.44289
	1263	4.74944	4.69994	4.46303
	1264	4.79019	4.73257	4.51831
	1265	4.83919	4.77823	4.58723
	1266	4.88853	4.82583	4.65691
	1267	4.93354	4.8696	4.72035
	1268	4.97212	4.90787	4.77682
	1269	5.00472	4.9438	4.82738
	1270	5.03531	4.97801	4.87622
	1271	5.06239	5.00986	4.9216
	1272	5.08502	5.03879	4.96254
	1273	5.10493	5.06365	4.99777
	1274	5.12305	5.08489	5.02747
	1275	5.13693	5.10165	5.052
	1276	5.14809	5.11612	5.07338
	1277	5.15737	5.12858	5.09068
	1278	5.16463	5.13991	5.10486
	1279	5.17015	5.14992	5.11746
	1280	5.17555	5.15898	5.12896
	1281	5.18037	5.16665	5.13816
	1282	5.18539	5.17377	5.14639
	1283	5.1894	5.17967	5.15459
	1284	5.1936	5.18492	5.16185
	1285	5.19637	5.18958	5.16838
	1286	5.19916	5.1941	5.17448
	1287	5.20116	5.19791	5.18041
	1288	5.20328	5.20182	5.18501
	1289	5.20555	5.20443	5.18891
	1290	5.20829	5.20694	5.19196
	1291	5.21049	5.20957	5.19497
	1292	5.21264	5.21205	5.1978
	1293	5.21503	5.21392	5.20097
	1294	5.21609	5.21577	5.20445
	1295	5.21674	5.21693	5.20738
	1296	5.21711	5.21687	5.2097
	1297	5.21667	5.21676	5.21134
	1298	5.21684	5.21684	5.21249
	1299	5.21777	5.21757	5.21261
	1300	5.21814	5.21901	5.21234
	1301	5.2189	5.22097	5.21227
	1302	5.2202	5.22263	5.21231
	1303	5.22111	5.22395	5.21171
	1304	5.22173	5.22397	5.21226
	1305	5.22159	5.22346	5.21279
	1306	5.22159	5.22313	5.21269
	1307	5.22167	5.2232	5.21315
	1308	5.22099	5.2237	5.21389
	1309	5.22063	5.22498	5.21504
	1310	5.22155	5.22563	5.21703
	1311	5.22178	5.22646	5.21848
	1312	5.2226	5.2268	5.21929
	1313	5.22322	5.22725	5.22004
	1314	5.22365	5.2268	5.21988
	1315	5.22368	5.22678	5.21916
	1316	5.22406	5.22596	5.21862
	1317	5.22419	5.22528	5.21874
	1318	5.22419	5.225	5.21949
	1319	5.22369	5.22542	5.21965
	1320	5.22326	5.22617	5.21995
	1321	5.22233	5.22666	5.22041
	1322	5.22113	5.22734	5.22048
	1323	5.22056	5.22753	5.22011
	1324	5.2199	5.22749	5.22034
	1325	5.22082	5.22664	5.22044
	1326	5.22234	5.22634	5.22098
	1327	5.22318	5.22637	5.22078
	1328	5.22371	5.22636	5.22048
	1329	5.22484	5.22602	5.21961
	1330	5.22486	5.22666	5.21953
	1331	5.22413	5.22687	5.21942
	1332	5.22398	5.22702	5.21956
	1333	5.22426	5.22758	5.21996
	1334	5.22403	5.22821	5.22044
	1335	5.22296	5.22794	5.22069
	1336	5.22255	5.22825	5.2207
	1337	5.22303	5.22846	5.22043
	1338	5.22259	5.22773	5.22047
	1339	5.2224	5.22735	5.2203
	1340	5.22352	5.22705	5.21933
	1341	5.22509	5.22623	5.21944
	1342	5.22583	5.22447	5.22018
	1343	5.22661	5.22378	5.21989
	1344	5.2269	5.22286	5.21922
	1345	5.22624	5.22265	5.21948
	1346	5.22512	5.22321	5.21941
	1347	5.22385	5.22443	5.21889
	1348	5.22297	5.2256	5.21893
	1349	5.22269	5.22659	5.2197
	1350	5.22327	5.22712	5.22024
	1351	5.22431	5.22765	5.21991
	1352	5.22502	5.22814	5.22015
	1353	5.22572	5.22804	5.21925
	1354	5.22552	5.22765	5.21879
	1355	5.22496	5.22789	5.21829
	1356	5.22375	5.22793	5.21815
	1357	5.22227	5.22786	5.21789
	1358	5.22148	5.2278	5.21834
	1359	5.22135	5.22786	5.21815
	1360	5.22143	5.22725	5.21758
	1361	5.22117	5.22693	5.21703
	1362	5.22289	5.2272	5.21631
	1363	5.22418	5.22686	5.21585
	1364	5.22472	5.22697	5.21595
	1365	5.22424	5.22765	5.21647
	1366	5.22479	5.22738	5.21674
	1367	5.22391	5.22632	5.21682
	1368	5.22311	5.2265	5.21735
	1369	5.2228	5.227	5.21746
	1370	5.22375	5.22711	5.21762
	1371	5.22399	5.22766	5.21845
	1372	5.22473	5.22855	5.21932
	1373	5.22599	5.22924	5.21969
	1374	5.22696	5.22881	5.22004
	1375	5.22655	5.22795	5.21937
	1376	5.22653	5.22715	5.21867
	1377	5.22651	5.22706	5.2184
	1378	5.22501	5.22735	5.21799
	1379	5.22465	5.22823	5.21767
	1380	5.2245	5.22871	5.21805
	1381	5.22367	5.22896	5.21786
	1382	5.22246	5.22853	5.21855
	1383	5.22287	5.22722	5.21912
	1384	5.22324	5.2266	5.21898
	1385	5.22388	5.22659	5.21873
	1386	5.22401	5.22635	5.21831
	1387	5.22365	5.22595	5.21678
	1388	5.2232	5.22563	5.21527
	1389	5.2229	5.22537	5.21542
	1390	5.22318	5.22604	5.21571
	1391	5.22391	5.22642	5.21614
	1392	5.22472	5.22672	5.21766
	1393	5.22536	5.2267	5.21921
	1394	5.22492	5.22641	5.21961
	1395	5.22434	5.22494	5.2196
	1396	5.22416	5.22419	5.22005
	1397	5.22408	5.22354	5.21963
	1398	5.22373	5.224	5.21945
	1399	5.2241	5.22434	5.21924
	1400	5.22432	5.22451	5.21899
	1401	5.22435	5.22521	5.21881
	1402	5.22522	5.22585	5.21827
	1403	5.2249	5.22443	5.21645
	1404	5.21813	5.21805	5.20925
	1405	5.19759	5.19911	5.18605
	1406	5.1558	5.15977	5.13416
	1407	5.09043	5.0997	5.05009
	1408	5.00823	5.02407	4.93957
	1409	4.92288	4.94392	4.81714
	1410	4.85109	4.87561	4.70706
	1411	4.80726	4.83388	4.63278
	1412	4.79713	4.82184	4.605
	1413	4.81603	4.83518	4.6189
	1414	4.85227	4.86554	4.66248
	1415	4.89566	4.90301	4.71893
	1416	4.93827	4.9394	4.77608
	1417	4.976	4.97201	4.82655
	1418	5.00726	5.00034	4.8703
	1419	5.03541	5.02635	4.91006
	1420	5.0609	5.05113	4.948
	1421	5.08386	5.07338	4.98363
	1422	5.10362	5.09287	5.0154
	1423	5.12108	5.11036	5.04358
	1424	5.13562	5.12421	5.06641
	1425	5.14661	5.13442	5.08485
	1426	5.15554	5.14284	5.10033
	1427	5.16312	5.15103	5.1138
	1428	5.16875	5.15892	5.12551
	1429	5.17381	5.16615	5.13641
	1430	5.17963	5.17319	5.14601
	1431	5.18424	5.17945	5.15374
	1432	5.18848	5.18445	5.16081
	1433	5.19294	5.1877	5.16583
	1434	5.19647	5.19122	5.17059
	1435	5.19906	5.1945	5.17516
	1436	5.20212	5.19751	5.17889
	1437	5.20409	5.1997	5.18277
	1438	5.20496	5.2028	5.18772
	1439	5.20621	5.2053	5.19069
	1440	5.20678	5.20783	5.19333
	1441	5.20706	5.21125	5.19619
	1442	5.20804	5.21454	5.19834
	1443	5.21014	5.21612	5.20068
	1444	5.21151	5.21749	5.20307
	1445	5.21335	5.21795	5.20464
	1446	5.21567	5.21715	5.20629
	1447	5.21741	5.21666	5.20764
	1448	5.21744	5.21652	5.20832
	1449	5.2164	5.21539	5.2095
	1450	5.21518	5.21532	5.21036
	1451	5.21412	5.21559	5.21062
	1452	5.21323	5.21578	5.21063
	1453	5.21339	5.21745	5.20999
	1454	5.21464	5.21954	5.2092
	1455	5.2166	5.22073	5.20932
	1456	5.21802	5.22214	5.20969
	1457	5.2196	5.22365	5.20925
	1458	5.22137	5.22329	5.20948
	1459	5.22338	5.22327	5.21008
	1460	5.22413	5.22278	5.21014
	1461	5.22465	5.22223	5.20893
	1462	5.22476	5.22062	5.20884
	1463	5.22428	5.21868	5.20948
	1464	5.22293	5.21729	5.20998
	1465	5.22247	5.21742	5.21095
	1466	5.22192	5.21755	5.21297
	1467	5.22177	5.21821	5.21516
	1468	5.22232	5.22084	5.21572
	1469	5.22322	5.2222	5.21591
	1470	5.2242	5.22219	5.21533
	1471	5.22395	5.22268	5.21596
	1472	5.22373	5.22304	5.2159
	1473	5.22355	5.22215	5.21646
	1474	5.22359	5.22189	5.21681
	1475	5.2237	5.22204	5.21691
	1476	5.22438	5.22191	5.2157
	1477	5.22473	5.222	5.21431
	1478	5.2239	5.22181	5.21321
	1479	5.22315	5.22154	5.2128
	1480	5.2219	5.22079	5.21303
	1481	5.22109	5.22041	5.2128
	1482	5.22096	5.22027	5.2123
	1483	5.22165	5.22075	5.21164
	1484	5.22205	5.22037	5.21052
	1485	5.2222	5.22101	5.20973
	1486	5.22273	5.22077	5.21001
	1487	5.22312	5.22081	5.21177
	1488	5.223	5.22094	5.21272
	1489	5.22318	5.22132	5.21421
	1490	5.22374	5.22157	5.21504
	1491	5.22318	5.22214	5.21541
	1492	5.22258	5.22193	5.21502
	1493	5.22249	5.22163	5.21526
	1494	5.22193	5.22238	5.21497
	1495	5.22079	5.22324	5.21522
	1496	5.22141	5.22281	5.21504
	1497	5.22171	5.2222	5.2147
	1498	5.22185	5.22189	5.21431
	1499	5.22214	5.22031	5.21487
	1500	5.22236	5.2184	5.21481
	1501	5.2221	5.21854	5.21521
	1502	5.22108	5.21882	5.21555
	1503	5.22006	5.21911	5.21585
	1504	5.2192	5.22099	5.21448
	1505	5.21935	5.2233	5.21433
	1506	5.21883	5.22481	5.21444
	1507	5.21913	5.22665	5.21514
	1508	5.21916	5.22703	5.21445
	1509	5.21916	5.22732	5.21475
	1510	5.21895	5.22654	5.21466
	1511	5.22005	5.22472	5.21434
	1512	5.21997	5.22355	5.21448
	1513	5.22053	5.22386	5.21592
	1514	5.22077	5.22271	5.21662
	1515	5.22036	5.22214	5.21627
	1516	5.21932	5.22178	5.21609
	1517	5.21915	5.22132	5.21577
	1518	5.21838	5.22077	5.21633
	1519	5.21834	5.22039	5.21704
	1520	5.21895	5.22032	5.21802
	1521	5.21916	5.22113	5.21837
	1522	5.2199	5.22186	5.21825
	1523	5.22157	5.22162	5.21779
	1524	5.22217	5.22213	5.2174
	1525	5.22231	5.2226	5.21698
	1526	5.22284	5.22235	5.21676
	1527	5.2234	5.22191	5.21614
	1528	5.22332	5.2219	5.21506
	1529	5.22364	5.2224	5.21385
	1530	5.22412	5.22237	5.21237
	1531	5.22439	5.22293	5.21185
	1532	5.22448	5.22349	5.21213
	1533	5.22428	5.22458	5.21199
	1534	5.22416	5.22451	5.21215
	1535	5.22444	5.22479	5.21326
	1536	5.2243	5.22467	5.21392
	1537	5.22327	5.224	5.21411
	1538	5.22286	5.2231	5.21523
	1539	5.22313	5.22252	5.21714
	1540	5.22301	5.22169	5.21864
	1541	5.22337	5.22171	5.22026
	1542	5.22415	5.22252	5.22197
	1543	5.22484	5.22267	5.22299
	1544	5.22505	5.22308	5.22238
	1545	5.22497	5.22355	5.22177
	1546	5.22419	5.22357	5.22134
	1547	5.22304	5.22307	5.22031
	1548	5.22145	5.22306	5.21881
	1549	5.21998	5.22291	5.21863
	1550	5.21948	5.22269	5.21907
	1551	5.22063	5.22272	5.21923
	1552	5.22302	5.22303	5.21889
	1553	5.22388	5.22399	5.21824
	1554	5.22105	5.22188	5.2105
	1555	5.20821	5.21065	5.18655
	1556	5.17701	5.1839	5.13828
	1557	5.12447	5.14025	5.06509
	1558	5.05642	5.08234	4.97217
	1559	4.98218	5.01944	4.87505
	1560	4.91482	4.96377	4.7931
	1561	4.8696	4.92669	4.74287
	1562	4.85341	4.91421	4.73002
	1563	4.86328	4.92317	4.7505
	1564	4.89114	4.94659	4.79073
	1565	4.92752	4.97673	4.83769
	1566	4.96407	5.00724	4.88353
	1567	4.99678	5.03415	4.92383
	1568	5.02542	5.05659	4.95706
	1569	5.0501	5.07615	4.98666
	1570	5.07267	5.09443	5.01424
	1571	5.09397	5.11108	5.04012
	1572	5.11182	5.12498	5.06316
	1573	5.12746	5.13737	5.08361
	1574	5.14032	5.14767	5.10112
	1575	5.15057	5.15574	5.11557
	1576	5.15824	5.16324	5.12693
	1577	5.1656	5.16932	5.13712
	1578	5.17175	5.1743	5.14499
	1579	5.17738	5.17878	5.15159
	1580	5.18211	5.18307	5.15793
	1581	5.18636	5.18629	5.16344
	1582	5.19045	5.18953	5.16773
	1583	5.19407	5.19244	5.17263
	1584	5.19715	5.19422	5.17739
	1585	5.2	5.19604	5.18229
	1586	5.20245	5.19771	5.18641
	1587	5.20382	5.19992	5.1905
	1588	5.20463	5.20197	5.19332
	1589	5.20584	5.20437	5.19494
	1590	5.2065	5.20628	5.19567
	1591	5.20759	5.20804	5.19633
	1592	5.2088	5.21001	5.1965
	1593	5.21005	5.21097	5.19699
	1594	5.21064	5.21248	5.19837
	1595	5.21163	5.21303	5.19945
	1596	5.21215	5.21381	5.20031
	1597	5.21371	5.21388	5.20209
	1598	5.21537	5.215	5.2037
	1599	5.21697	5.21445	5.20476
	1600	5.21843	5.21492	5.20591
	1601	5.21911	5.21532	5.20722
	1602	5.2189	5.21455	5.20663
	1603	5.21802	5.21355	5.20699
	1604	5.21737	5.21412	5.20768
	1605	5.2172	5.21436	5.20799
	1606	5.21763	5.21454	5.20775
	1607	5.21855	5.21591	5.20741
	1608	5.21998	5.217	5.20597
	1609	5.22013	5.21762	5.20539
	1610	5.21967	5.21733	5.2048
	1611	5.21953	5.21683	5.20461
	1612	5.21895	5.21776	5.20521
	1613	5.21772	5.219	5.20651
	1614	5.21772	5.21885	5.20706
	1615	5.21782	5.21991	5.20744
	1616	5.21711	5.22078	5.20794
	1617	5.21725	5.22031	5.20929
	1618	5.21753	5.21902	5.20989
	1619	5.21767	5.2192	5.21003
	1620	5.21729	5.21921	5.21019
	1621	5.21746	5.2194	5.21117
	1622	5.2168	5.21938	5.21055
	1623	5.21651	5.21994	5.21055
	1624	5.21587	5.2197	5.20994
	1625	5.21629	5.2189	5.21018
	1626	5.21706	5.21818	5.2101
	1627	5.21858	5.21775	5.21085
	1628	5.21948	5.21713	5.21102
	1629	5.22056	5.21698	5.21145
	1630	5.22072	5.21749	5.21069
	1631	5.2199	5.21797	5.20992
	1632	5.21834	5.21815	5.20916
	1633	5.21727	5.21774	5.2085
	1634	5.21672	5.21769	5.20856
	1635	5.21649	5.21724	5.20961
	1636	5.21647	5.21711	5.20998
	1637	5.21731	5.21677	5.20971
	1638	5.21805	5.2173	5.21022
	1639	5.21793	5.21809	5.21069
	1640	5.21813	5.21872	5.21098
	1641	5.21912	5.21835	5.21091
	1642	5.21849	5.21867	5.21136
	1643	5.21744	5.21896	5.21093
	1644	5.21738	5.21927	5.21068
	1645	5.21778	5.21932	5.21013
	1646	5.21772	5.21951	5.20953
	1647	5.21876	5.21944	5.20854
	1648	5.22038	5.21912	5.20836
	1649	5.2214	5.21905	5.20828
	1650	5.22167	5.21945	5.20843
	1651	5.22248	5.21994	5.20945
	1652	5.22299	5.22025	5.21106
	1653	5.22295	5.22111	5.21222
	1654	5.22235	5.22078	5.21327
	1655	5.22239	5.22021	5.21354
	1656	5.22159	5.22017	5.21373
	1657	5.22068	5.22009	5.2128
	1658	5.22018	5.21989	5.21108
	1659	5.21955	5.21998	5.20875
	1660	5.21846	5.22023	5.20744
	1661	5.21805	5.22034	5.20617
	1662	5.21785	5.22026	5.20605
	1663	5.21783	5.21997	5.20632
	1664	5.21833	5.22047	5.20702
	1665	5.21888	5.22055	5.20755
	1666	5.21909	5.22035	5.20822
	1667	5.21941	5.22022	5.2086
	1668	5.21965	5.22054	5.20968
	1669	5.21956	5.21954	5.20915
	1670	5.21991	5.21926	5.20974
	1671	5.2202	5.21847	5.20988
	1672	5.22011	5.21772	5.21018
	1673	5.22103	5.21709	5.20979
	1674	5.22192	5.21751	5.21051
	1675	5.22167	5.21872	5.21024
	1676	5.22117	5.22044	5.20974
	1677	5.22043	5.22095	5.2093
	1678	5.21914	5.22083	5.20895
	1679	5.21833	5.22061	5.20929
	1680	5.21756	5.21935	5.20929
	1681	5.21782	5.21723	5.20969
	1682	5.21803	5.21635	5.21014
	1683	5.21832	5.21652	5.20994
	1684	5.21879	5.21655	5.20952
	1685	5.21993	5.2166	5.20918
	1686	5.22035	5.21853	5.20886
	1687	5.22095	5.22004	5.20797
	1688	5.22083	5.21999	5.20829
	1689	5.22064	5.22	5.20883
	1690	5.22025	5.21984	5.20948
	1691	5.21948	5.21921	5.20968
	1692	5.21945	5.21881	5.20998
	1693	5.21915	5.21894	5.20973
	1694	5.21825	5.21834	5.20902
	1695	5.218	5.21886	5.20854
	1696	5.21885	5.21889	5.20849
	1697	5.21859	5.21908	5.20847
	1698	5.21867	5.2199	5.20878
	1699	5.21925	5.22155	5.2087
	1700	5.21904	5.22218	5.20872
	1701	5.21798	5.22207	5.20892
	1702	5.21811	5.22187	5.20987
	1703	5.21927	5.22097	5.20944
	1704	5.21685	5.216	5.20543
	1705	5.205	5.20292	5.19027
	1706	5.17783	5.17835	5.15689
	1707	5.13386	5.13996	5.10135
	1708	5.07517	5.09131	5.02861
	1709	5.01139	5.04167	4.94895
	1710	4.95563	5.00067	4.87882
	1711	4.91974	4.97632	4.8327
	1712	4.90813	4.97202	4.81837
	1713	4.91787	4.98502	4.83177
	1714	4.94296	5.00786	4.86531
	1715	4.9739	5.03417	4.90574
	1716	5.00424	5.05984	4.94512
	1717	5.03094	5.08233	4.97914
	1718	5.05395	5.10047	5.00804
	1719	5.07388	5.11573	5.03183
	1720	5.09325	5.12982	5.05404
	1721	5.1106	5.14195	5.07375
	1722	5.12592	5.15209	5.09112
	1723	5.13914	5.16078	5.10578
	1724	5.15029	5.16764	5.11836
	1725	5.1582	5.1726	5.12909
	1726	5.16468	5.17557	5.13763
	1727	5.17036	5.17858	5.14555
	1728	5.1754	5.18046	5.1526
	1729	5.1797	5.18266	5.15807
	1730	5.18448	5.18445	5.1628
	1731	5.18974	5.18721	5.16815
	1732	5.19405	5.18935	5.17344
	1733	5.19713	5.1922	5.17826
	1734	5.19972	5.19432	5.18247
	1735	5.20172	5.19624	5.1859
	1736	5.20329	5.19752	5.18887
	1737	5.20484	5.19893	5.19001
	1738	5.20553	5.2004	5.1916
	1739	5.20613	5.2019	5.19358
	1740	5.20669	5.20364	5.19494
	1741	5.20657	5.20524	5.19591
	1742	5.20627	5.2067	5.19743
	1743	5.20721	5.20782	5.19802
	1744	5.20918	5.20881	5.19878
	1745	5.2108	5.20915	5.19976
	1746	5.21232	5.20942	5.20039
	1747	5.21349	5.20931	5.20098
	1748	5.21442	5.20919	5.20213
	1749	5.21391	5.20884	5.20217
	1750	5.21369	5.2091	5.2021
	1751	5.21398	5.20993	5.20233
	1752	5.21435	5.21127	5.20263
	1753	5.21373	5.21228	5.20284
	1754	5.21349	5.21311	5.20344
	1755	5.21419	5.21392	5.20396
	1756	5.21471	5.21378	5.20451
	1757	5.21477	5.2136	5.20502
	1758	5.21557	5.21395	5.20519
	1759	5.21619	5.21522	5.20632
	1760	5.2158	5.21585	5.2069
	1761	5.21513	5.21725	5.20733
	1762	5.21488	5.21797	5.20675
	1763	5.2142	5.21832	5.20684
	1764	5.21326	5.21822	5.20627
	1765	5.21241	5.21805	5.20605
	1766	5.21274	5.21765	5.2056
	1767	5.21363	5.21751	5.2056
	1768	5.21444	5.21688	5.2051
	1769	5.2154	5.21616	5.20467
	1770	5.21601	5.21518	5.20491
	1771	5.21538	5.21413	5.20487
	1772	5.21438	5.21304	5.20513
	1773	5.21382	5.21311	5.20527
	1774	5.21315	5.21323	5.20576
	1775	5.21246	5.21366	5.20635
	1776	5.21249	5.21391	5.20719
	1777	5.21295	5.21387	5.20763
	1778	5.21363	5.21307	5.20741
	1779	5.21397	5.21261	5.20686
	1780	5.21382	5.21227	5.20567
	1781	5.21358	5.21246	5.20555
	1782	5.21264	5.21351	5.20632
	1783	5.21318	5.21474	5.20882
	1784	5.21386	5.2154	5.21039
	1785	5.21451	5.21601	5.21164
	1786	5.21545	5.21664	5.21189
	1787	5.21645	5.21687	5.2112
	1788	5.21649	5.21725	5.20922
	1789	5.21619	5.21807	5.20788
	1790	5.21604	5.2185	5.20689
	1791	5.21625	5.21859	5.20562
	1792	5.2161	5.21922	5.20541
	1793	5.21554	5.21943	5.20499
	1794	5.21593	5.2191	5.20445
	1795	5.21696	5.21922	5.20443
	1796	5.21638	5.21898	5.20578
	1797	5.21627	5.21799	5.20633
	1798	5.21635	5.21752	5.20773
	1799	5.21667	5.21736	5.20878
	1800	5.21644	5.21697	5.20897
	1801	5.2174	5.21588	5.20855
	1802	5.21779	5.21511	5.2082
	1803	5.21865	5.21362	5.20656
	1804	5.21881	5.21276	5.20539
	1805	5.21861	5.21249	5.20501
	1806	5.21788	5.2135	5.20468
	1807	5.21741	5.21375	5.20429
	1808	5.21641	5.2148	5.20462
	1809	5.21635	5.21603	5.20534
	1810	5.21687	5.21693	5.20485
	1811	5.2173	5.21772	5.20487
	1812	5.21784	5.21863	5.20497
	1813	5.21837	5.21919	5.20458
	1814	5.21817	5.21878	5.20409
	1815	5.21917	5.21775	5.20443
	1816	5.21979	5.21661	5.20389
	1817	5.22037	5.216	5.20288
	1818	5.22102	5.21546	5.20212
	1819	5.22156	5.21488	5.20119
	1820	5.2202	5.21455	5.2
	1821	5.21975	5.21462	5.19852
	1822	5.21947	5.21472	5.19816
	1823	5.21821	5.21411	5.19882
	1824	5.21683	5.21386	5.20091
	1825	5.21655	5.21378	5.2038
	1826	5.21594	5.21354	5.20686
	1827	5.21563	5.21279	5.21057
	1828	5.21682	5.21262	5.21322
	1829	5.21836	5.21235	5.21376
	1830	5.21984	5.21238	5.21361
	1831	5.22172	5.21275	5.2132
	1832	5.22185	5.21319	5.21013
	1833	5.22127	5.21328	5.20703
	1834	5.2208	5.21415	5.20367
	1835	5.22049	5.21472	5.20002
	1836	5.21925	5.21412	5.19632
	1837	5.21895	5.21418	5.19386
	1838	5.2177	5.21468	5.1911
	1839	5.21688	5.21459	5.18993
	1840	5.21685	5.21504	5.18964
	1841	5.21704	5.21559	5.18999
	1842	5.21816	5.21561	5.19058
	1843	5.21978	5.21516	5.19262
	1844	5.221	5.21504	5.19425
	1845	5.2209	5.21482	5.19516
	1846	5.22134	5.21436	5.19622
	1847	5.22119	5.21385	5.19774
	1848	5.22119	5.21417	5.19918
	1849	5.22065	5.2142	5.20077
	1850	5.22016	5.21295	5.20222
	1851	5.21885	5.21315	5.20228
	1852	5.21814	5.21331	5.20196
	1853	5.21727	5.21289	5.20091
	1854	5.21424	5.21033	5.19564
	1855	5.20341	5.20308	5.18088
	1856	5.18023	5.18389	5.15175
	1857	5.14227	5.15261	5.10489
	1858	5.09264	5.11249	5.04364
	1859	5.03829	5.07083	4.97877
	1860	4.99141	5.03583	4.92406
	1861	4.96133	5.01601	4.89085
	1862	4.95225	5.0135	4.88377
	1863	4.96155	5.02542	4.90023
	1864	4.98354	5.0458	4.93173
	1865	5.00947	5.06883	4.96762
	1866	5.03527	5.09093	5.00147
	1867	5.05757	5.11052	5.03061
	1868	5.07646	5.12591	5.05454
	1869	5.09313	5.1383	5.0741
	1870	5.10851	5.1488	5.09116
	1871	5.12253	5.15758	5.10599
	1872	5.13613	5.16402	5.11939
	1873	5.14779	5.17018	5.13075
	1874	5.1565	5.17405	5.1398
	1875	5.16333	5.17641	5.1478
	1876	5.16925	5.17733	5.15521
	1877	5.17318	5.17948	5.15975
	1878	5.17779	5.18069	5.16388
	1879	5.18305	5.18229	5.16778
	1880	5.18872	5.18423	5.17107
	1881	5.19221	5.18655	5.17353
	1882	5.19567	5.1878	5.1773
	1883	5.1978	5.18942	5.18067
	1884	5.19921	5.19154	5.18405
	1885	5.20136	5.19353	5.1867
	1886	5.20393	5.19547	5.18951
	1887	5.20521	5.19719	5.19188
	1888	5.20598	5.19834	5.19231
	1889	5.2077	5.19967	5.19251
	1890	5.20885	5.20026	5.19327
	1891	5.20901	5.20149	5.19387
	1892	5.20966	5.20283	5.1941
	1893	5.21077	5.20472	5.19508
	1894	5.21061	5.20679	5.19625
	1895	5.20916	5.20853	5.19722
	1896	5.20915	5.20965	5.19849
	1897	5.20947	5.21	5.19942
	1898	5.2105	5.20926	5.20024
	1899	5.21111	5.20751	5.2007
	1900	5.21128	5.20671	5.2009
	1901	5.2114	5.20602	5.20008
	1902	5.21189	5.206	5.19947
	1903	5.21128	5.20696	5.19918
	1904	5.21066	5.20843	5.19884
	1905	5.21155	5.20956	5.19908
	1906	5.21254	5.20967	5.19962
	1907	5.21355	5.2097	5.20107
	1908	5.21447	5.20917	5.20228
	1909	5.21542	5.20789	5.20274
	1910	5.21556	5.20704	5.20244
	1911	5.21534	5.2078	5.2026
	1912	5.21453	5.20847	5.20205
	1913	5.21408	5.20941	5.20162
	1914	5.21385	5.21109	5.20225
	1915	5.21395	5.21235	5.20285
	1916	5.21345	5.21271	5.20266
	1917	5.21336	5.21253	5.20211
	1918	5.21294	5.21245	5.20204
	1919	5.21233	5.21168	5.20207
	1920	5.21203	5.21167	5.20277
	1921	5.21315	5.21165	5.20287
	1922	5.21303	5.21192	5.20336
	1923	5.21349	5.21228	5.2035
	1924	5.21479	5.21291	5.20281
	1925	5.21519	5.21335	5.20231
	1926	5.21488	5.21351	5.20305
	1927	5.21548	5.21364	5.20268
	1928	5.21547	5.21273	5.20188
	1929	5.21523	5.21207	5.20164
	1930	5.21529	5.21135	5.20162
	1931	5.21483	5.21105	5.20158
	1932	5.21464	5.21066	5.20212
	1933	5.21476	5.21089	5.20255
	1934	5.21473	5.21093	5.20307
	1935	5.2147	5.21058	5.20327
	1936	5.21524	5.21015	5.20285
	1937	5.21502	5.21012	5.203
	1938	5.21475	5.21041	5.20449
	1939	5.21439	5.21073	5.20534
	1940	5.21469	5.2112	5.20632
	1941	5.2154	5.21119	5.20661
	1942	5.21622	5.21213	5.20603
	1943	5.21691	5.21186	5.2049
	1944	5.21725	5.2119	5.20411
	1945	5.21723	5.21201	5.20293
	1946	5.21612	5.21197	5.20354
	1947	5.21501	5.21106	5.20377
	1948	5.21399	5.21167	5.20297
	1949	5.21376	5.21211	5.20224
	1950	5.21297	5.21203	5.20118
	1951	5.21268	5.21215	5.19951
	1952	5.21358	5.21206	5.19993
	1953	5.21407	5.2113	5.20159
	1954	5.21396	5.21023	5.20262
	1955	5.21391	5.20891	5.20384
	1956	5.21383	5.20822	5.20519
	1957	5.21362	5.20855	5.20514
	1958	5.21394	5.20925	5.20404
	1959	5.21405	5.20932	5.2031
	1960	5.21426	5.21088	5.20134
	1961	5.21457	5.21168	5.1994
	1962	5.21436	5.21157	5.19813
	1963	5.21416	5.21113	5.19855
	1964	5.21438	5.21147	5.19899
	1965	5.21528	5.21013	5.20035
	1966	5.21581	5.21003	5.20211
	1967	5.21652	5.20984	5.20383
	1968	5.21621	5.20943	5.2048
	1969	5.21605	5.20935	5.20534
	1970	5.21596	5.20937	5.20542
	1971	5.21629	5.20847	5.20467
	1972	5.21617	5.20788	5.20329
	1973	5.21692	5.2079	5.20179
	1974	5.21744	5.2078	5.20044
	1975	5.21667	5.20869	5.19999
	1976	5.21583	5.21056	5.20009
	1977	5.21546	5.21246	5.20074
	1978	5.21505	5.21334	5.20103
	1979	5.21476	5.21444	5.20174
	1980	5.21446	5.21454	5.20169
	1981	5.21533	5.21323	5.20198
	1982	5.21571	5.21191	5.20144
	1983	5.21667	5.21125	5.20114
	1984	5.21754	5.21036	5.20112
	1985	5.21905	5.20955	5.20076
	1986	5.21942	5.21022	5.20045
	1987	5.21956	5.21079	5.20086
	1988	5.21879	5.21051	5.20175
	1989	5.21813	5.21036	5.20247
	1990	5.21736	5.21092	5.20359
	1991	5.21683	5.21025	5.20373
	1992	5.21665	5.20962	5.20301
	1993	5.21664	5.20977	5.2022
	1994	5.21684	5.21034	5.20083
	1995	5.21705	5.20985	5.20118
	1996	5.21734	5.20934	5.20212
	1997	5.21739	5.20897	5.20317
	1998	5.21796	5.20867	5.20318
	1999	5.21817	5.20763	5.20404
	2000	5.21814	5.20757	5.20295
[truncated: 912 more rows]
