# Supplementary material for: NADH-bound AIF activates the mitochondrial CHCHD4/MIA40 chaperone by a substrate-mimicry mechanism
Source: EMBO J. 2025 Jan 13;44(4):1220–48. doi: 10.1038/s44318-024-00360-6 (PMC11832770; doi:10.1038/s44318-024-00360-6)
Supplement: Supplementary file 8 — Source data Fig. 4 [file 44318_2024_360_MOESM8_ESM.zip › Figure 4/4F/Figure-4F-ITC-CHCHD6.xlsx]

## Sheet: Fig-4F-CHCHD6-ITC-thermograms
ITC Thermograms and Fits for titration of CHCHD4-SPS mutants into unfolded CHCHD6 - Fig. 4F
	Raw Thermograms						Integrated Heats
		DP (µcal/s)					SPS		AIA-A-SPS		ΔN-SPS
	Time (s)	SPS	AIA-A-SPS	ΔN-SPS			Molar Ratio	ΔH (kcal/mol)	Molar Ratio	ΔH (kcal/mol)	Molar Ratio	ΔH (kcal/mol)
	5	5.2548	5.22939	5.22419			0.0351936	-3.11285	0.0279901	-4.91038	0.029484	-7.58451
	6	5.25449	5.22999	5.22363			0.212206	-2.96915	0.168772	-4.77615	0.177779	-7.30226
	7	5.25396	5.229	5.22272			0.390945	-2.72214	0.310926	-4.50321	0.32752	-6.77158
	8	5.25392	5.22888	5.22216			0.57141	-2.46957	0.454453	-4.15428	0.478708	-6.16404
	9	5.25407	5.22834	5.22143			0.753601	-2.21844	0.599353	-3.72928	0.631341	-5.49965
	10	5.25441	5.2291	5.22126			0.937518	-1.97561	0.745626	-3.24883	0.785421	-4.81193
	11	5.25372	5.22995	5.22168			1.12316	-1.74689	0.893272	-2.755	0.940947	-4.14094
	12	5.25363	5.23186	5.22262			1.31053	-1.53647	1.04229	-2.29619	1.09792	-3.52246
	13	5.25272	5.23257	5.22318			1.49963	-1.34668	1.19268	-1.90617	1.25634	-2.97963
	14	5.2522	5.23342	5.22339			1.69045	-1.17824	1.34445	-1.59542	1.4162	-2.52081
	15	5.25158	5.23424	5.22376			1.883	-1.03054	1.49758	-1.35724	1.57751	-2.14288
	16	5.25192	5.23427	5.22346			2.07727	-0.902155	1.65209	-1.1778	1.74027	-1.83633
	17	5.25117	5.23328	5.2224			2.27327	-0.791187	1.80798	-1.04299	1.90447	-1.58947
	18	5.25112	5.23251	5.22127			2.471	-0.695577	1.96523	-0.941094	2.07012	-1.39091
	19	5.25062	5.23229	5.22146			2.67045	-0.613301	2.12386	-0.863247	2.23721	-1.23078
	20	5.24995	5.231	5.22072			2.87163	-0.542477	2.28386	-0.803009	2.40576	-1.10096
	21	5.24957	5.22956	5.22018			3.07454	-0.481424	2.44524	-0.755766	2.57574	-0.995011
	22	5.25017	5.22842	5.21931			3.27917	-0.428675	2.60799	-0.718219	2.74718	-0.907903
	23	5.25017	5.2286	5.21947			3.48553	-0.382971	2.77211	-0.687997	2.92006	-0.835726
	24	5.25099	5.22826	5.2183
	25	5.25249	5.22857	5.21835
	26	5.25301	5.22884	5.21915
	27	5.25226	5.22878	5.2211
	28	5.25193	5.22848	5.22286
	29	5.25214	5.22794	5.22519
	30	5.25207	5.22784	5.22609
	31	5.25263	5.2282	5.22595
	32	5.25341	5.22916	5.22579
	33	5.25235	5.23041	5.22501
	34	5.25017	5.2324	5.22444
	35	5.2483	5.23356	5.22423
	36	5.24699	5.23447	5.22425
	37	5.24722	5.23534	5.22335
	38	5.24919	5.23569	5.22227
	39	5.25111	5.23491	5.22121
	40	5.25179	5.23322	5.21966
	41	5.25192	5.23115	5.21823
	42	5.25152	5.22994	5.21791
	43	5.25138	5.22916	5.21762
	44	5.25154	5.22912	5.21727
	45	5.25246	5.2295	5.21779
	46	5.2543	5.23037	5.21881
	47	5.25553	5.22998	5.21969
	48	5.25631	5.22802	5.2208
	49	5.25604	5.22643	5.2222
	50	5.25583	5.2258	5.22282
	51	5.25442	5.22663	5.22253
	52	5.2527	5.22704	5.21937
	53	5.24926	5.22169	5.20731
	54	5.24318	5.20593	5.17897
	55	5.23346	5.18044	5.13735
	56	5.22191	5.15052	5.0907
	57	5.2105	5.12221	5.04767
	58	5.20219	5.10387	5.01925
	59	5.19919	5.09872	5.01315
	60	5.20144	5.10714	5.02689
	61	5.20656	5.12177	5.05071
	62	5.21385	5.13848	5.07721
	63	5.22126	5.15328	5.10155
	64	5.22705	5.1672	5.12175
	65	5.23135	5.17743	5.13849
	66	5.23463	5.18574	5.15283
	67	5.23713	5.19343	5.16443
	68	5.23905	5.2002	5.17341
	69	5.2412	5.20515	5.1804
	70	5.24222	5.2104	5.18579
	71	5.24435	5.21331	5.18978
	72	5.24612	5.21455	5.1932
	73	5.24657	5.21523	5.19601
	74	5.24707	5.21537	5.19972
	75	5.24834	5.21502	5.20224
	76	5.24823	5.21591	5.20378
	77	5.24756	5.21705	5.20568
	78	5.24751	5.21821	5.20747
	79	5.2472	5.21885	5.20827
	80	5.24726	5.21984	5.20928
	81	5.24738	5.21989	5.21073
	82	5.24724	5.21956	5.21179
	83	5.24693	5.2204	5.21314
	84	5.24663	5.22258	5.21452
	85	5.24607	5.2242	5.2166
	86	5.24589	5.22699	5.21773
	87	5.24609	5.22835	5.21833
	88	5.2477	5.22889	5.21799
	89	5.24825	5.22864	5.21834
	90	5.24852	5.22754	5.21771
	91	5.24814	5.2259	5.21711
	92	5.24794	5.2252	5.21685
	93	5.24671	5.22461	5.21752
	94	5.24725	5.22453	5.21728
	95	5.24841	5.22555	5.21735
	96	5.25002	5.22717	5.21755
	97	5.25165	5.22845	5.21726
	98	5.25214	5.22962	5.21749
	99	5.25205	5.23102	5.2186
	100	5.25204	5.23262	5.21885
	101	5.25163	5.23333	5.21958
	102	5.25153	5.23425	5.21925
	103	5.25215	5.23331	5.21803
	104	5.25216	5.23116	5.21519
	105	5.2526	5.22907	5.21344
	106	5.253	5.22726	5.2119
	107	5.25238	5.22531	5.21197
	108	5.25158	5.22427	5.21346
	109	5.25144	5.22382	5.2158
	110	5.25055	5.22343	5.21755
	111	5.24982	5.22234	5.21921
	112	5.24938	5.22181	5.22074
	113	5.24976	5.2226	5.22097
	114	5.25001	5.22446	5.22035
	115	5.25079	5.22478	5.22002
	116	5.25171	5.22531	5.2201
	117	5.25147	5.22625	5.21986
	118	5.25074	5.22664	5.2196
	119	5.25	5.22608	5.21998
	120	5.24864	5.22649	5.2201
	121	5.24695	5.2271	5.21963
	122	5.24683	5.22734	5.21971
	123	5.24752	5.22819	5.22057
	124	5.24756	5.22893	5.22182
	125	5.24774	5.22952	5.22273
	126	5.24858	5.23101	5.22348
	127	5.24898	5.23199	5.22371
	128	5.24819	5.2313	5.22241
	129	5.24722	5.23014	5.22076
	130	5.24718	5.22964	5.2194
	131	5.24724	5.22905	5.21839
	132	5.24774	5.22871	5.21786
	133	5.24866	5.22882	5.21921
	134	5.24978	5.23005	5.22025
	135	5.2499	5.23037	5.2213
	136	5.24974	5.2301	5.22207
	137	5.24885	5.22989	5.22312
	138	5.24825	5.23035	5.22209
	139	5.24842	5.23001	5.2213
	140	5.24806	5.23094	5.22094
	141	5.24806	5.23136	5.22021
	142	5.248	5.23078	5.21807
	143	5.24877	5.22938	5.21769
	144	5.24876	5.2289	5.21743
	145	5.24962	5.2281	5.21688
	146	5.25015	5.22888	5.21684
	147	5.25066	5.2303	5.21706
	148	5.24961	5.23142	5.21624
	149	5.24839	5.23174	5.21544
	150	5.24682	5.23059	5.21482
	151	5.24478	5.22861	5.21451
	152	5.24353	5.22667	5.21484
	153	5.2441	5.22566	5.21627
	154	5.24518	5.22487	5.21788
	155	5.24582	5.22512	5.21846
	156	5.24726	5.22546	5.21911
	157	5.24882	5.22701	5.22165
	158	5.24896	5.22843	5.22197
	159	5.24913	5.22878	5.22048
	160	5.25033	5.22816	5.21946
	161	5.25099	5.22742	5.21776
	162	5.25133	5.22647	5.21402
	163	5.2519	5.22622	5.21184
	164	5.25234	5.22558	5.21196
	165	5.25196	5.22631	5.21259
	166	5.25157	5.22661	5.21413
	167	5.25073	5.22631	5.21646
	168	5.24926	5.22527	5.21943
	169	5.24804	5.22583	5.22216
	170	5.24751	5.2264	5.22406
	171	5.24739	5.22764	5.2254
	172	5.24751	5.22825	5.22469
	173	5.24782	5.22878	5.22362
	174	5.24834	5.2293	5.22265
	175	5.24926	5.22884	5.22235
	176	5.24875	5.22735	5.22227
	177	5.24746	5.22705	5.22365
	178	5.24614	5.22704	5.22456
	179	5.24538	5.22688	5.22437
	180	5.24405	5.22796	5.22405
	181	5.24432	5.2302	5.2226
	182	5.24571	5.23059	5.22096
	183	5.24765	5.23043	5.21935
	184	5.24862	5.23052	5.21906
	185	5.24889	5.2295	5.22011
	186	5.24842	5.22797	5.22241
	187	5.24801	5.22652	5.22378
	188	5.24717	5.22511	5.22386
	189	5.24623	5.22425	5.22219
	190	5.24566	5.22424	5.21856
	191	5.2463	5.22504	5.21439
	192	5.24717	5.22663	5.21193
	193	5.24908	5.22884	5.21085
	194	5.25192	5.22973	5.21058
	195	5.25412	5.23051	5.21226
	196	5.25471	5.23088	5.21423
	197	5.2544	5.23139	5.21503
	198	5.25284	5.23114	5.21551
	199	5.2507	5.23032	5.21653
	200	5.24941	5.22898	5.21564
	201	5.24974	5.22748	5.2148
	202	5.25075	5.2259	5.21358
	203	5.24947	5.2192	5.20443
	204	5.24261	5.19882	5.16956
	205	5.22358	5.15162	5.09138
	206	5.18893	5.07239	4.96087
	207	5.14386	4.96595	4.78701
	208	5.0964	4.85069	4.59529
	209	5.05562	4.74861	4.4276
	210	5.03143	4.6823	4.32005
	211	5.02745	4.66319	4.28999
	212	5.03976	4.68678	4.32956
	213	5.06153	4.73815	4.4166
	214	5.08672	4.80049	4.5213
	215	5.11006	4.86228	4.62324
	216	5.13044	4.91662	4.71204
	217	5.14684	4.96236	4.78577
	218	5.16138	5.00022	4.84693
	219	5.17294	5.03334	4.89872
	220	5.18386	5.06289	4.94266
	221	5.19412	5.08737	4.97952
	222	5.20358	5.10818	5.01069
	223	5.21078	5.12577	5.03746
	224	5.21459	5.14005	5.06064
	225	5.21655	5.14981	5.08102
	226	5.21733	5.15804	5.09825
	227	5.21686	5.16517	5.11305
	228	5.21664	5.171	5.1254
	229	5.21899	5.17613	5.13612
	230	5.22191	5.18192	5.14611
	231	5.22461	5.18678	5.15484
	232	5.22675	5.19035	5.16167
	233	5.2287	5.19411	5.16648
	234	5.22955	5.19845	5.17205
	235	5.22968	5.20143	5.17637
	236	5.23051	5.20324	5.17978
	237	5.23295	5.2048	5.18269
	238	5.23513	5.20636	5.1866
	239	5.23753	5.20643	5.18808
	240	5.24026	5.20657	5.18928
	241	5.24144	5.20831	5.19034
	242	5.24206	5.21016	5.19305
	243	5.2429	5.21168	5.19606
	244	5.2441	5.21481	5.19898
	245	5.24503	5.21796	5.20087
	246	5.24622	5.22064	5.20292
	247	5.24717	5.22241	5.20435
	248	5.24761	5.22251	5.20436
	249	5.24884	5.22086	5.20471
	250	5.24942	5.21974	5.20541
	251	5.24991	5.21907	5.20576
	252	5.25041	5.21971	5.20524
	253	5.2508	5.22151	5.20622
	254	5.24975	5.22373	5.20741
	255	5.24923	5.22598	5.20859
	256	5.24947	5.22666	5.21022
	257	5.24869	5.22644	5.2106
	258	5.24783	5.22529	5.20961
	259	5.24744	5.22389	5.20866
	260	5.24775	5.22233	5.20813
	261	5.24708	5.22142	5.20787
	262	5.2476	5.22061	5.20827
	263	5.24853	5.22208	5.20903
	264	5.24924	5.22426	5.20995
	265	5.24869	5.22508	5.20953
	266	5.24857	5.22519	5.20905
	267	5.24739	5.2245	5.20964
	268	5.24701	5.22147	5.21005
	269	5.24726	5.21839	5.20995
	270	5.24727	5.21719	5.21088
	271	5.2466	5.21702	5.21138
	272	5.24662	5.21731	5.21158
	273	5.2456	5.21833	5.21156
	274	5.24357	5.21933	5.21181
	275	5.24281	5.2197	5.21245
	276	5.24318	5.21975	5.21236
	277	5.24305	5.21893	5.21233
	278	5.24305	5.21888	5.21281
	279	5.24256	5.21839	5.21273
	280	5.24211	5.21969	5.21225
	281	5.2417	5.22177	5.21246
	282	5.2414	5.22491	5.21203
	283	5.24079	5.22708	5.21128
	284	5.2425	5.22865	5.21116
	285	5.24347	5.22803	5.21181
	286	5.24443	5.22671	5.21183
	287	5.24514	5.22614	5.21184
	288	5.24618	5.22603	5.21129
	289	5.24546	5.22663	5.20966
	290	5.24476	5.22748	5.20754
	291	5.24314	5.22758	5.20743
	292	5.2422	5.22557	5.20788
	293	5.24204	5.22296	5.20899
	294	5.24269	5.2209	5.20979
	295	5.24306	5.21914	5.21158
	296	5.24394	5.2183	5.21278
	297	5.24485	5.21985	5.21339
	298	5.24489	5.22092	5.21355
	299	5.24468	5.2206	5.21502
	300	5.24504	5.2201	5.21542
	301	5.24555	5.22014	5.21491
	302	5.24564	5.21931	5.21546
	303	5.24533	5.21934	5.21622
	304	5.24427	5.22019	5.21554
	305	5.24435	5.22207	5.21434
	306	5.24527	5.22397	5.21329
	307	5.24524	5.22542	5.2109
	308	5.24502	5.22723	5.20867
	309	5.24526	5.22872	5.20877
	310	5.24446	5.22788	5.20986
	311	5.24264	5.22578	5.21254
	312	5.24312	5.22439	5.21562
	313	5.24439	5.22279	5.21816
	314	5.24484	5.22233	5.21818
	315	5.24498	5.22352	5.2174
	316	5.24435	5.22486	5.21562
	317	5.24303	5.22598	5.2138
	318	5.24217	5.2275	5.21313
	319	5.24268	5.22853	5.21457
	320	5.24337	5.22839	5.21547
	321	5.24495	5.22811	5.21499
	322	5.24567	5.22831	5.21413
	323	5.2455	5.22693	5.21237
	324	5.24549	5.22514	5.20974
	325	5.2455	5.22484	5.20791
	326	5.2449	5.22531	5.20735
	327	5.2445	5.22437	5.20795
	328	5.24419	5.22484	5.20977
	329	5.24289	5.22511	5.21135
	330	5.24204	5.22547	5.21332
	331	5.24132	5.22698	5.21517
	332	5.24224	5.22884	5.21703
	333	5.24286	5.2289	5.21806
	334	5.2431	5.2267	5.21789
	335	5.24256	5.22461	5.21662
	336	5.24313	5.22154	5.2147
	337	5.24346	5.2195	5.21269
	338	5.24474	5.21972	5.21073
	339	5.2466	5.22214	5.20997
	340	5.2482	5.22301	5.2101
	341	5.24881	5.22437	5.21077
	342	5.24784	5.22561	5.21102
	343	5.24648	5.22487	5.21152
	344	5.24509	5.22362	5.21189
	345	5.24363	5.22295	5.21153
	346	5.2436	5.2221	5.21159
	347	5.24437	5.22112	5.2116
	348	5.24527	5.22128	5.21093
	349	5.24643	5.22213	5.21019
	350	5.24812	5.22379	5.20982
	351	5.24798	5.22412	5.20911
	352	5.24784	5.22399	5.20741
	353	5.24394	5.21874	5.19768
	354	5.23441	5.19997	5.16487
	355	5.21651	5.15646	5.09194
	356	5.1891	5.08454	4.97292
	357	5.15278	4.98765	4.81496
	358	5.11476	4.88066	4.64204
	359	5.08229	4.78511	4.49067
	360	5.06043	4.72173	4.39435
	361	5.05311	4.70097	4.36666
	362	5.0597	4.71979	4.40165
	363	5.07511	4.76643	4.47818
	364	5.09418	4.82455	4.57137
	365	5.11339	4.88133	4.66112
	366	5.13137	4.93116	4.73924
	367	5.1471	4.97314	4.8051
	368	5.16126	5.00807	4.8607
	369	5.17356	5.03992	4.90772
	370	5.18423	5.06882	4.94992
	371	5.1921	5.09466	4.98617
	372	5.19819	5.11477	5.01662
	373	5.20301	5.12937	5.04274
	374	5.207	5.13904	5.06572
	375	5.21123	5.14618	5.08406
	376	5.21601	5.14992	5.0999
	377	5.21879	5.15393	5.11318
	378	5.22108	5.15925	5.12346
	379	5.22264	5.16502	5.13254
	380	5.22344	5.17074	5.14151
	381	5.22391	5.17735	5.14864
	382	5.22551	5.18295	5.154
	383	5.22676	5.18843	5.1587
	384	5.2287	5.19229	5.16277
	385	5.23061	5.19612	5.16647
	386	5.23216	5.1998	5.17061
	387	5.2331	5.20315	5.17548
	388	5.23426	5.20572	5.18092
	389	5.23441	5.20779	5.18525
	390	5.23423	5.20891	5.18937
	391	5.23379	5.20996	5.19336
	392	5.23423	5.21057	5.19617
	393	5.23496	5.21039	5.1979
	394	5.23569	5.21036	5.19942
	395	5.23629	5.21051	5.19952
	396	5.23702	5.20996	5.19916
	397	5.23747	5.21068	5.19936
	398	5.23765	5.21265	5.20043
	399	5.23791	5.21591	5.20188
	400	5.23833	5.21849	5.20367
	401	5.23923	5.22093	5.2044
	402	5.24018	5.22374	5.20406
	403	5.24053	5.22551	5.20417
	404	5.24106	5.22388	5.20477
	405	5.24179	5.22151	5.20541
	406	5.2422	5.21942	5.20556
	407	5.24245	5.21718	5.20596
	408	5.24286	5.21556	5.20597
	409	5.24279	5.21568	5.20498
	410	5.24464	5.21724	5.20368
	411	5.24601	5.21871	5.20389
	412	5.24507	5.21933	5.20531
	413	5.2435	5.21933	5.20654
	414	5.24249	5.21942	5.20709
	415	5.24061	5.21852	5.20754
	416	5.23901	5.21689	5.2072
	417	5.23901	5.21623	5.20573
	418	5.23978	5.21652	5.20319
	419	5.24048	5.21708	5.20225
	420	5.24014	5.21755	5.20138
	421	5.23938	5.21904	5.20098
	422	5.2393	5.22032	5.20121
	423	5.23873	5.22024	5.20187
	424	5.23841	5.21939	5.20262
	425	5.23847	5.21893	5.20451
	426	5.23798	5.21868	5.20683
	427	5.23758	5.21872	5.20808
	428	5.23807	5.21843	5.20891
	429	5.23911	5.21949	5.20907
	430	5.23954	5.22024	5.20905
	431	5.24148	5.2194	5.2087
	432	5.24225	5.21831	5.20966
	433	5.24258	5.2183	5.21102
	434	5.24256	5.21839	5.2124
	435	5.24295	5.22039	5.21348
	436	5.24203	5.22294	5.21337
	437	5.24107	5.22442	5.21249
	438	5.241	5.22605	5.21217
	439	5.24133	5.22679	5.21132
	440	5.2415	5.2256	5.20932
	441	5.24126	5.22475	5.20851
	442	5.24108	5.22415	5.20895
	443	5.24002	5.22274	5.20984
	444	5.23799	5.22176	5.21069
	445	5.23709	5.22218	5.21169
	446	5.23736	5.22257	5.21235
	447	5.23785	5.22276	5.2109
	448	5.23883	5.22514	5.20821
	449	5.24042	5.22674	5.20659
	450	5.24177	5.22696	5.20548
	451	5.24219	5.22673	5.20471
	452	5.2431	5.22608	5.20606
	453	5.24426	5.22321	5.20768
	454	5.24372	5.22026	5.20887
	455	5.24163	5.21825	5.20967
	456	5.24098	5.2176	5.21031
	457	5.23976	5.21822	5.20898
	458	5.23823	5.21827	5.20816
	459	5.23853	5.21944	5.20686
	460	5.23907	5.22029	5.20662
	461	5.23833	5.22113	5.20673
	462	5.23816	5.2212	5.20715
	463	5.23733	5.22233	5.20729
	464	5.23634	5.223	5.20736
	465	5.23643	5.22366	5.2071
	466	5.2369	5.22473	5.20615
	467	5.23765	5.22589	5.20545
	468	5.23884	5.22549	5.20466
	469	5.23924	5.22487	5.20426
	470	5.23911	5.22386	5.20398
	471	5.23975	5.22114	5.20463
	472	5.24071	5.22037	5.20594
	473	5.24095	5.22185	5.2067
	474	5.24187	5.22229	5.20715
	475	5.24246	5.22234	5.20747
	476	5.24384	5.22217	5.20726
	477	5.24533	5.2201	5.20646
	478	5.24696	5.21684	5.20617
	479	5.24728	5.21537	5.20662
	480	5.24761	5.21553	5.20699
	481	5.24766	5.21695	5.20698
	482	5.24562	5.21817	5.20722
	483	5.24322	5.21858	5.20778
	484	5.242	5.21934	5.20819
	485	5.24076	5.2196	5.20937
	486	5.23853	5.21945	5.20991
	487	5.23743	5.21881	5.20957
	488	5.23687	5.22005	5.20933
	489	5.2363	5.22135	5.20795
	490	5.23679	5.22281	5.20531
	491	5.2374	5.22426	5.20302
	492	5.23789	5.22578	5.20207
	493	5.23953	5.2263	5.20138
	494	5.24125	5.22492	5.20199
	495	5.24155	5.22358	5.20297
	496	5.24158	5.2233	5.20449
	497	5.24173	5.22266	5.20614
	498	5.24144	5.22155	5.20706
	499	5.24159	5.22111	5.20665
	500	5.24206	5.22056	5.20563
	501	5.24307	5.2196	5.20507
	502	5.2446	5.21969	5.20381
	503	5.24287	5.21646	5.19678
	504	5.23495	5.20075	5.17293
	505	5.21787	5.16213	5.11596
	506	5.1912	5.0966	5.01639
	507	5.15763	5.0086	4.87878
	508	5.12406	4.91176	4.72333
	509	5.09651	4.82526	4.58072
	510	5.0808	4.76769	4.48181
	511	5.07946	4.74799	4.44343
	512	5.08926	4.76353	4.46373
	513	5.10465	4.80266	4.52557
	514	5.12049	4.85401	4.60558
	515	5.13615	4.90503	4.68762
	516	5.14909	4.94922	4.762
	517	5.15949	4.98604	4.82411
	518	5.1686	5.01626	4.87534
	519	5.17842	5.04154	4.91961
	520	5.18792	5.06535	4.95754
	521	5.19602	5.08758	4.98971
	522	5.20227	5.10583	5.01798
	523	5.20757	5.12144	5.04257
	524	5.21098	5.13324	5.0631
	525	5.21278	5.14239	5.08105
	526	5.21397	5.14982	5.09598
	527	5.21481	5.15765	5.10792
	528	5.21525	5.16549	5.11859
	529	5.21714	5.17269	5.12871
	530	5.21729	5.17891	5.13703
	531	5.21736	5.18495	5.14397
	532	5.21799	5.18999	5.1503
	533	5.21914	5.19297	5.15596
	534	5.21957	5.19569	5.16062
	535	5.22108	5.19779	5.16543
	536	5.22388	5.19947	5.16963
	537	5.22754	5.2011	5.17416
	538	5.23082	5.20365	5.17831
	539	5.23292	5.20694	5.18387
	540	5.23464	5.20986	5.18873
	541	5.23452	5.21209	5.19296
	542	5.23319	5.21392	5.19516
	543	5.23152	5.2158	5.19639
	544	5.23113	5.21726	5.19662
	545	5.23224	5.21903	5.19642
	546	5.23285	5.21905	5.19604
	547	5.23376	5.21816	5.19658
	548	5.23444	5.21493	5.19703
	549	5.23548	5.21219	5.19695
	550	5.235	5.20987	5.19591
	551	5.23422	5.20954	5.19639
	552	5.23316	5.21059	5.19732
	553	5.2335	5.21378	5.19854
	554	5.23282	5.21607	5.19922
	555	5.23219	5.21746	5.19996
	556	5.23264	5.21765	5.20044
	557	5.23355	5.21672	5.20044
	558	5.2335	5.21556	5.20023
	559	5.2332	5.21461	5.19983
	560	5.23322	5.21447	5.20013
	561	5.23266	5.21527	5.19946
	562	5.23157	5.21659	5.19917
	563	5.23103	5.21816	5.19934
	564	5.23167	5.219	5.20047
	565	5.23277	5.21878	5.20115
	566	5.23488	5.21911	5.20297
	567	5.2386	5.21913	5.20523
	568	5.24147	5.21982	5.20677
	569	5.242	5.22081	5.20735
	570	5.24188	5.22229	5.20787
	571	5.24077	5.22248	5.20674
	572	5.23685	5.22223	5.20432
	573	5.23405	5.22108	5.20294
	574	5.23267	5.21935	5.20274
	575	5.232	5.2175	5.20314
	576	5.23182	5.21683	5.20519
	577	5.23284	5.21663	5.2074
	578	5.23353	5.21619	5.20843
	579	5.23473	5.2156	5.20829
	580	5.23526	5.21647	5.208
	581	5.23532	5.21725	5.20617
	582	5.23587	5.21891	5.20375
	583	5.23634	5.21956	5.20205
	584	5.23641	5.22114	5.20163
	585	5.23718	5.22088	5.2012
	586	5.23805	5.22029	5.20085
	587	5.23811	5.21989	5.20153
	588	5.23761	5.22113	5.2006
	589	5.23677	5.22131	5.19858
	590	5.23623	5.22126	5.19709
	591	5.23723	5.22062	5.19716
	592	5.23852	5.21957	5.19737
	593	5.23942	5.21767	5.19891
	594	5.24034	5.21771	5.19999
	595	5.24116	5.21856	5.20145
	596	5.24084	5.21948	5.20235
	597	5.23999	5.21916	5.20357
	598	5.2398	5.21795	5.20411
	599	5.2399	5.21564	5.20468
	600	5.23893	5.21374	5.205
	601	5.23843	5.2133	5.20586
	602	5.23925	5.21418	5.20547
	603	5.239	5.217	5.20508
	604	5.23784	5.22024	5.20539
	605	5.23771	5.22253	5.20467
	606	5.23723	5.22252	5.20247
	607	5.23533	5.22161	5.20184
	608	5.2335	5.2199	5.20233
	609	5.23251	5.21844	5.20223
	610	5.23122	5.21807	5.20214
	611	5.23067	5.21948	5.20253
	612	5.23107	5.22182	5.20312
	613	5.23215	5.22337	5.20318
	614	5.23233	5.22462	5.20285
	615	5.23268	5.22421	5.20295
	616	5.23205	5.22256	5.20396
	617	5.23137	5.22084	5.20293
	618	5.23213	5.2204	5.20214
	619	5.23307	5.22045	5.20259
	620	5.23311	5.22135	5.20266
	621	5.23273	5.22297	5.20146
	622	5.23242	5.22332	5.20141
	623	5.23226	5.22303	5.20154
	624	5.23266	5.22184	5.20107
	625	5.23339	5.22015	5.20099
	626	5.23416	5.21911	5.20051
	627	5.23451	5.2187	5.20014
	628	5.23339	5.21873	5.19901
	629	5.23212	5.21889	5.19822
	630	5.231	5.21969	5.19724
	631	5.23095	5.21896	5.1967
	632	5.23148	5.21907	5.19638
	633	5.23303	5.21894	5.19731
	634	5.23486	5.21931	5.19929
	635	5.23595	5.21937	5.20148
	636	5.23648	5.21979	5.20438
	637	5.2365	5.21891	5.20637
	638	5.23632	5.21843	5.20657
	639	5.23617	5.21778	5.20685
	640	5.23726	5.21825	5.20676
	641	5.2382	5.21893	5.20539
	642	5.23826	5.21967	5.2054
	643	5.23809	5.22074	5.20632
	644	5.23748	5.22129	5.20649
	645	5.23694	5.2202	5.20644
	646	5.23776	5.21795	5.20694
	647	5.23864	5.21733	5.20658
	648	5.23939	5.21762	5.20598
	649	5.24064	5.21845	5.2045
	650	5.24036	5.21957	5.20305
	651	5.23823	5.22133	5.20311
	652	5.23701	5.22237	5.20249
	653	5.23577	5.21977	5.19809
	654	5.23343	5.2073	5.18014
	655	5.22859	5.17866	5.13494
	656	5.2186	5.12828	5.05225
	657	5.20103	5.05604	4.93665
	658	5.17538	4.97162	4.80123
	659	5.14616	4.89076	4.67244
	660	5.1197	4.83086	4.577
	661	5.10143	4.80282	4.53396
	662	5.09443	4.80694	4.54292
	663	5.09911	4.83532	4.59157
	664	5.11116	4.87644	4.65971
	665	5.12621	4.91955	4.73113
	666	5.1407	4.95899	4.79553
	667	5.15268	4.99246	4.8492
	668	5.16294	5.02071	4.89349
	669	5.17146	5.04729	4.93215
	670	5.17912	5.07113	4.96735
	671	5.18683	5.09168	4.99802
	672	5.19528	5.10899	5.0245
	673	5.2012	5.1225	5.0483
	674	5.20555	5.13361	5.06831
	675	5.2087	5.14288	5.08506
	676	5.21021	5.1505	5.09925
	677	5.21065	5.15819	5.11204
	678	5.21134	5.16654	5.12189
	679	5.21285	5.17311	5.13012
	680	5.2146	5.17785	5.13839
	681	5.21702	5.18207	5.14643
	682	5.21814	5.1869	5.15268
	683	5.21888	5.18995	5.15842
	684	5.21952	5.19136	5.16357
	685	5.21979	5.19225	5.16739
	686	5.21924	5.19344	5.17146
	687	5.21967	5.1938	5.17513
	688	5.22142	5.19505	5.1787
	689	5.22354	5.19782	5.18146
	690	5.22573	5.2018	5.18397
	691	5.22781	5.20464	5.18483
	692	5.2289	5.20614	5.18655
	693	5.22909	5.20707	5.18916
	694	5.22951	5.20729	5.19132
	695	5.22938	5.20762	5.19264
	696	5.22958	5.20814	5.19357
	697	5.22972	5.20899	5.1943
	698	5.23001	5.20922	5.19429
	699	5.22951	5.21018	5.19477
	700	5.22983	5.21002	5.19491
	701	5.2286	5.21042	5.19507
	702	5.22847	5.20987	5.19522
	703	5.23009	5.21113	5.19522
	704	5.23084	5.2128	5.19492
	705	5.23002	5.2143	5.19529
	706	5.23073	5.21455	5.19556
	707	5.23101	5.21614	5.19492
	708	5.22949	5.2171	5.19374
	709	5.23043	5.21604	5.19408
	710	5.23162	5.21576	5.19417
	711	5.23283	5.21602	5.19449
	712	5.23293	5.21559	5.1949
	713	5.23239	5.21405	5.19662
	714	5.23113	5.21357	5.19808
	715	5.23081	5.213	5.19987
	716	5.23036	5.2135	5.20281
	717	5.2308	5.21432	5.20515
	718	5.2319	5.21613	5.20601
	719	5.23175	5.21718	5.20577
	720	5.23155	5.21829	5.20529
	721	5.2309	5.21834	5.20343
	722	5.23157	5.21757	5.202
	723	5.23276	5.21622	5.20066
	724	5.23356	5.21661	5.20006
	725	5.23247	5.2174	5.19922
	726	5.23187	5.21862	5.19879
	727	5.23118	5.21996	5.19832
	728	5.23062	5.21992	5.19873
	729	5.23128	5.21852	5.19907
	730	5.23405	5.21666	5.19939
	731	5.23638	5.2149	5.1994
	732	5.23681	5.21367	5.20073
	733	5.23655	5.21354	5.20145
	734	5.2361	5.21363	5.20137
	735	5.23533	5.21488	5.20102
	736	5.23496	5.21618	5.20106
	737	5.23451	5.21647	5.20024
	738	5.23435	5.21727	5.19956
	739	5.2339	5.21777	5.19825
	740	5.23315	5.21647	5.19771
	741	5.23275	5.21542	5.19622
	742	5.23311	5.21565	5.1955
	743	5.23308	5.21561	5.1947
	744	5.23302	5.21731	5.19497
	745	5.23479	5.2186	5.1955
	746	5.2374	5.21944	5.19666
	747	5.23946	5.22089	5.19728
	748	5.24007	5.22211	5.19786
	749	5.2393	5.22099	5.19878
	750	5.23714	5.22078	5.19908
	751	5.23389	5.21989	5.19935
	752	5.23053	5.2167	5.1988
	753	5.22876	5.21363	5.19871
	754	5.22869	5.21147	5.1987
	755	5.22882	5.21	5.19854
	756	5.22886	5.20976	5.19953
	757	5.23006	5.21088	5.20145
	758	5.2303	5.21268	5.20208
	759	5.2305	5.21389	5.20147
	760	5.23079	5.21431	5.20069
	761	5.23141	5.21371	5.19886
	762	5.23096	5.21379	5.19694
	763	5.23142	5.21312	5.19602
	764	5.23113	5.21379	5.19584
	765	5.23007	5.21455	5.19603
	766	5.2291	5.21738	5.19619
	767	5.22932	5.21904	5.19603
	768	5.22973	5.2199	5.19584
	769	5.2304	5.21947	5.19568
	770	5.23164	5.21949	5.1956
	771	5.232	5.21791	5.19567
	772	5.23204	5.21638	5.19612
	773	5.23184	5.21638	5.19646
	774	5.23197	5.21662	5.19672
	775	5.23208	5.21625	5.19714
	776	5.23314	5.21577	5.19686
	777	5.2334	5.21622	5.19577
	778	5.23306	5.21622	5.19531
	779	5.23231	5.21591	5.19633
	780	5.23149	5.21599	5.19672
	781	5.23122	5.21563	5.19644
	782	5.23253	5.21535	5.19648
	783	5.2346	5.21565	5.19623
	784	5.23571	5.21638	5.19475
	785	5.23655	5.21788	5.19419
	786	5.23671	5.21935	5.19531
	787	5.23602	5.21904	5.19664
	788	5.23407	5.21765	5.19782
	789	5.2325	5.21673	5.19898
	790	5.23131	5.21484	5.19937
	791	5.22921	5.21248	5.19803
	792	5.22747	5.2125	5.19753
	793	5.22731	5.21347	5.19638
	794	5.22766	5.21443	5.19489
	795	5.22773	5.21548	5.19451
	796	5.22875	5.21691	5.1958
	797	5.23115	5.21689	5.19674
	798	5.23367	5.21688	5.19808
	799	5.23485	5.21692	5.19891
	800	5.23581	5.21625	5.19884
	801	5.23591	5.216	5.19842
	802	5.23408	5.21625	5.19675
	803	5.22973	5.2145	5.19196
	804	5.2228	5.20636	5.17566
	805	5.21027	5.18595	5.13496
	806	5.19208	5.14607	5.06301
	807	5.16921	5.08747	4.9623
	808	5.14597	5.01712	4.84516
	809	5.12722	4.94715	4.73436
	810	5.11596	4.89061	4.65389
	811	5.11376	4.86199	4.61701
	812	5.11912	4.86185	4.62596
	813	5.13013	4.88309	4.66923
	814	5.14298	4.91634	4.72923
	815	5.15585	4.95336	4.79069
	816	5.16726	4.98731	4.8463
	817	5.17666	5.01566	4.89234
	818	5.18346	5.04095	4.93013
	819	5.18921	5.06372	4.96335
	820	5.19487	5.08506	4.99353
	821	5.19988	5.10349	5.02221
	822	5.20425	5.11944	5.04802
	823	5.20802	5.13203	5.06927
	824	5.2111	5.142	5.08611
	825	5.21186	5.14942	5.10114
	826	5.21115	5.15559	5.11262
	827	5.21074	5.16156	5.12251
	828	5.21051	5.16631	5.13133
	829	5.20979	5.17097	5.13919
	830	5.20923	5.17609	5.14579
	831	5.21015	5.18054	5.15131
	832	5.21181	5.18349	5.15459
	833	5.21573	5.18609	5.15804
	834	5.21925	5.18855	5.16231
	835	5.22287	5.19074	5.16599
	836	5.22496	5.19299	5.16973
	837	5.22545	5.19609	5.17299
	838	5.223	5.19846	5.17581
	839	5.22099	5.19955	5.17699
	840	5.22041	5.20102	5.17709
	841	5.22023	5.20237	5.17694
	842	5.22092	5.20316	5.17852
	843	5.22244	5.20567	5.18002
	844	5.22424	5.20743	5.18119
	845	5.22593	5.20648	5.1828
	846	5.22741	5.20448	5.185
	847	5.22797	5.20262	5.18597
	848	5.22834	5.20127	5.18653
	849	5.22872	5.2023	5.18685
	850	5.2289	5.2057	5.18729
	851	5.23014	5.20933	5.18711
	852	5.23172	5.21248	5.18725
	853	5.2328	5.2143	5.188
	854	5.23334	5.21341	5.18894
	855	5.2334	5.21235	5.18914
	856	5.23269	5.21136	5.19014
	857	5.23219	5.21079	5.19069
	858	5.23255	5.21062	5.19035
	859	5.23267	5.21205	5.19043
	860	5.23304	5.21296	5.19042
	861	5.23259	5.21437	5.19011
	862	5.23221	5.21494	5.19049
	863	5.2318	5.21469	5.1915
	864	5.23131	5.21452	5.19152
	865	5.23013	5.21545	5.19261
	866	5.22997	5.21684	5.1937
	867	5.2293	5.21753	5.19425
	868	5.22788	5.21688	5.19386
	869	5.2274	5.21604	5.19407
	870	5.22753	5.21503	5.19327
	871	5.22759	5.21336	5.19165
	872	5.22834	5.21309	5.19119
	873	5.22917	5.21417	5.19099
	874	5.22881	5.21454	5.19145
	875	5.22866	5.21363	5.19259
	876	5.22807	5.213	5.19379
	877	5.22673	5.21242	5.19361
	878	5.22597	5.21206	5.19375
	879	5.22618	5.21245	5.19278
	880	5.22557	5.21271	5.19136
	881	5.22573	5.2134	5.19121
	882	5.22646	5.21436	5.19167
	883	5.228	5.21548	5.19123
	884	5.22987	5.21594	5.19083
	885	5.23159	5.2168	5.1912
	886	5.23229	5.21651	5.19077
	887	5.23218	5.21549	5.19065
	888	5.23096	5.21469	5.19143
	889	5.22941	5.21424	5.19303
	890	5.22822	5.21387	5.19413
	891	5.2289	5.21417	5.19458
	892	5.23149	5.21307	5.19344
	893	5.23288	5.2117	5.19171
	894	5.23287	5.21148	5.19015
	895	5.23197	5.21306	5.1898
	896	5.2297	5.2141	5.1905
	897	5.22686	5.21509	5.19204
	898	5.22668	5.21533	5.19411
	899	5.22732	5.21505	5.1962
	900	5.22857	5.21358	5.19773
	901	5.22893	5.21314	5.19969
	902	5.22945	5.21391	5.2013
	903	5.22927	5.21455	5.20205
	904	5.22869	5.21505	5.20176
	905	5.22783	5.21616	5.19964
	906	5.22807	5.21645	5.19643
	907	5.22741	5.21757	5.19569
	908	5.22644	5.21848	5.19634
	909	5.2256	5.21812	5.19639
	910	5.22653	5.21694	5.19722
	911	5.22779	5.21604	5.19685
	912	5.22867	5.21452	5.1942
	913	5.22902	5.21362	5.19119
	914	5.2301	5.21374	5.18981
	915	5.231	5.21365	5.18916
	916	5.23091	5.21341	5.1892
	917	5.2302	5.21351	5.19009
	918	5.22998	5.21381	5.19103
	919	5.23104	5.21485	5.19144
	920	5.23045	5.21581	5.19137
	921	5.23078	5.21626	5.19259
	922	5.23185	5.21629	5.19276
	923	5.23162	5.21661	5.19238
	924	5.22997	5.21592	5.19208
	925	5.22917	5.2147	5.19168
	926	5.22902	5.21303	5.19222
	927	5.23035	5.2111	5.19337
	928	5.23185	5.21078	5.19514
	929	5.23227	5.21111	5.1964
	930	5.2329	5.21099	5.19701
	931	5.23171	5.21237	5.19475
	932	5.22923	5.21432	5.19225
	933	5.22664	5.21397	5.18982
	934	5.2254	5.21312	5.18896
	935	5.22547	5.21327	5.18896
	936	5.22707	5.21331	5.19076
	937	5.22813	5.2132	5.1925
	938	5.23046	5.21429	5.19318
	939	5.23297	5.21439	5.19227
	940	5.23268	5.2151	5.19134
	941	5.23154	5.21531	5.18993
	942	5.23154	5.21544	5.18863
	943	5.23119	5.21518	5.18852
	944	5.23003	5.2149	5.18961
	945	5.23009	5.21458	5.19006
	946	5.2304	5.21406	5.19063
	947	5.23013	5.21293	5.1912
	948	5.23058	5.21164	5.19128
	949	5.23166	5.2118	5.19047
	950	5.23226	5.21093	5.19015
	951	5.23241	5.21026	5.18999
	952	5.2332	5.21085	5.19005
	953	5.23254	5.20947	5.18636
	954	5.22809	5.2006	5.17295
	955	5.21895	5.17968	5.13866
	956	5.20352	5.14245	5.07695
	957	5.18345	5.08967	4.98968
	958	5.16211	5.02923	4.8886
	959	5.14519	4.97249	4.7923
	960	5.13539	4.9316	4.72302
	961	5.13436	4.9135	4.69207
	962	5.1396	4.91797	4.69966
	963	5.14872	4.9393	4.73685
	964	5.15897	4.96907	4.78828
	965	5.16908	4.99871	4.84077
	966	5.17871	5.02647	4.88859
	967	5.18802	5.05011	4.92938
	968	5.19685	5.06951	4.96293
	969	5.20322	5.0866	4.99231
	970	5.20679	5.10329	5.01947
	971	5.20808	5.11747	5.04333
	972	5.2073	5.12986	5.06349
	973	5.20535	5.14071	5.08115
	974	5.20413	5.14983	5.09666
	975	5.20363	5.15661	5.10916
	976	5.20398	5.16236	5.11939
	977	5.20482	5.16714	5.12819
	978	5.20546	5.17102	5.13579
	979	5.20638	5.17525	5.14225
	980	5.20853	5.17936	5.1482
	981	5.21153	5.18263	5.15297
	982	5.21363	5.18593	5.15734
	983	5.21563	5.18875	5.16061
	984	5.21758	5.19126	5.16264
	985	5.21865	5.19419	5.16437
	986	5.21866	5.19765	5.16674
	987	5.21901	5.20004	5.16871
	988	5.21912	5.20312	5.17135
	989	5.22031	5.20565	5.17388
	990	5.22272	5.20704	5.17557
	991	5.22442	5.2072	5.17732
	992	5.22503	5.20789	5.17868
	993	5.2257	5.20768	5.17957
	994	5.22367	5.20667	5.18092
	995	5.22067	5.20551	5.18207
	996	5.21934	5.20497	5.18272
	997	5.21911	5.20486	5.18363
	998	5.21961	5.20496	5.18447
	999	5.22129	5.2058	5.18471
	1000	5.22082	5.20857	5.18484
	1001	5.22011	5.21097	5.1852
	1002	5.21999	5.21218	5.18526
	1003	5.21997	5.21287	5.18486
	1004	5.22004	5.21307	5.18492
	1005	5.22189	5.21109	5.18519
	1006	5.22367	5.20946	5.18548
	1007	5.22583	5.20792	5.18592
	1008	5.22709	5.20808	5.18675
	1009	5.22924	5.20775	5.18683
	1010	5.23154	5.20804	5.18717
	1011	5.23256	5.20898	5.18689
	1012	5.23108	5.21021	5.18629
	1013	5.22982	5.21086	5.18583
	1014	5.22786	5.21165	5.18521
	1015	5.22525	5.21184	5.18521
	1016	5.22378	5.21185	5.18511
	1017	5.22451	5.21126	5.18525
	1018	5.22654	5.20877	5.18535
	1019	5.22856	5.20757	5.18603
	1020	5.2312	5.20835	5.18628
	1021	5.23322	5.2086	5.18684
	1022	5.23361	5.20927	5.18757
	1023	5.23221	5.21009	5.18726
	1024	5.2302	5.21089	5.18742
	1025	5.2283	5.21099	5.18745
	1026	5.22759	5.21093	5.18699
	1027	5.2276	5.21123	5.18694
	1028	5.22843	5.21276	5.18774
	1029	5.22904	5.21353	5.18756
	1030	5.22927	5.21545	5.18699
	1031	5.22804	5.21789	5.18774
	1032	5.22698	5.21843	5.18798
	1033	5.22559	5.21734	5.18803
	1034	5.2242	5.21612	5.18902
	1035	5.22365	5.21347	5.19014
	1036	5.22576	5.2111	5.19001
	1037	5.22957	5.21035	5.18971
	1038	5.23157	5.20959	5.18947
	1039	5.23246	5.20948	5.18967
	1040	5.23233	5.20989	5.18991
	1041	5.22994	5.21038	5.1899
	1042	5.22675	5.21079	5.18994
	1043	5.22564	5.21163	5.19084
	1044	5.2267	5.2114	5.19001
	1045	5.2286	5.20976	5.18876
	1046	5.23031	5.20752	5.18846
	1047	5.23112	5.2064	5.18778
	1048	5.23079	5.20579	5.1861
	1049	5.22992	5.20554	5.18537
	1050	5.22774	5.2067	5.1852
	1051	5.22439	5.2083	5.18469
	1052	5.22117	5.20849	5.1851
	1053	5.21947	5.20863	5.18542
	1054	5.2168	5.20989	5.18613
	1055	5.21536	5.2109	5.1863
	1056	5.21579	5.21064	5.18654
	1057	5.21729	5.21066	5.18807
	1058	5.21737	5.21159	5.19075
	1059	5.21757	5.21157	5.19243
	1060	5.21713	5.21142	5.19377
	1061	5.21677	5.213	5.1939
	1062	5.21627	5.21419	5.19203
	1063	5.21722	5.21415	5.18903
	1064	5.22025	5.21335	5.18625
	1065	5.22448	5.21264	5.18481
	1066	5.22811	5.211	5.18462
	1067	5.22989	5.20984	5.1852
	1068	5.23043	5.21057	5.18582
	1069	5.22987	5.2121	5.18648
	1070	5.22918	5.21281	5.18695
	1071	5.22904	5.21338	5.18709
	1072	5.22802	5.21481	5.18643
	1073	5.22834	5.2147	5.18547
	1074	5.22966	5.21372	5.18523
	1075	5.22984	5.21262	5.18514
	1076	5.22892	5.21208	5.18525
	1077	5.23	5.2117	5.18572
	1078	5.22873	5.21199	5.1866
	1079	5.2269	5.21259	5.18714
	1080	5.22622	5.21246	5.18784
	1081	5.22532	5.21197	5.18913
	1082	5.22476	5.2111	5.19075
	1083	5.22547	5.21054	5.19205
	1084	5.22578	5.21075	5.19309
	1085	5.2252	5.21279	5.19332
	1086	5.226	5.21356	5.19215
	1087	5.22671	5.21331	5.19035
	1088	5.22756	5.21244	5.18903
	1089	5.2277	5.21055	5.18694
	1090	5.22761	5.20781	5.18514
	1091	5.22752	5.20788	5.18489
	1092	5.22688	5.20801	5.18446
	1093	5.22623	5.20803	5.18437
	1094	5.22622	5.20924	5.18487
	1095	5.22697	5.21197	5.18479
	1096	5.22724	5.21305	5.18431
	1097	5.22827	5.21308	5.18485
	1098	5.22917	5.21314	5.18522
	1099	5.22968	5.2123	5.18616
	1100	5.22957	5.21001	5.18687
	1101	5.22932	5.20838	5.18826
	1102	5.22861	5.20834	5.18906
	1103	5.22753	5.2077	5.18941
	1104	5.22521	5.20191	5.18814
	1105	5.2186	5.1877	5.17952
	1106	5.20718	5.16078	5.15439
	1107	5.19054	5.11953	5.1071
	1108	5.17249	5.06839	5.03638
	1109	5.15683	5.01814	4.9495
	1110	5.14765	4.97798	4.86327
	1111	5.14523	4.95587	4.79574
	1112	5.14969	4.95505	4.75905
	1113	5.15841	4.97179	4.75829
	1114	5.16787	4.99893	4.78549
	1115	5.17583	5.02823	4.8286
	1116	5.18251	5.05402	4.87566
	1117	5.18768	5.07638	4.92018
	1118	5.19162	5.09413	4.95806
	1119	5.19567	5.10948	4.98946
	1120	5.20014	5.12252	5.01553
	1121	5.20505	5.13397	5.03822
	1122	5.20933	5.14359	5.0577
	1123	5.21168	5.15173	5.07335
	1124	5.21164	5.15785	5.08706
	1125	5.21006	5.16344	5.09926
	1126	5.20739	5.16876	5.10857
	1127	5.20581	5.17198	5.11596
	1128	5.20606	5.17444	5.12327
	1129	5.20769	5.17623	5.12896
	1130	5.21075	5.17739	5.13373
	1131	5.21438	5.17847	5.13915
	1132	5.21676	5.18084	5.14366
	1133	5.21851	5.18421	5.14731
	1134	5.21911	5.1882	5.15305
	1135	5.21803	5.19296	5.15792
	1136	5.21625	5.1961	5.16108
	1137	5.21494	5.19855	5.16389
	1138	5.21407	5.20015	5.16617
	1139	5.21485	5.19985	5.16709
	1140	5.21671	5.19865	5.16854
	1141	5.21855	5.19877	5.1703
	1142	5.22037	5.19826	5.1726
	1143	5.22208	5.19828	5.17458
	1144	5.22265	5.19952	5.17515
	1145	5.22253	5.20037	5.1746
	1146	5.22128	5.19988	5.17448
	1147	5.21915	5.19917	5.17395
	1148	5.21869	5.19871	5.17387
	1149	5.22011	5.19869	5.17421
	1150	5.22085	5.19954	5.17491
	1151	5.22166	5.20135	5.17522
	1152	5.22315	5.20444	5.177
	1153	5.22332	5.2071	5.17807
	1154	5.22149	5.20859	5.17856
	1155	5.22042	5.20871	5.17951
	1156	5.22071	5.20857	5.18099
	1157	5.22092	5.20848	5.18093
	1158	5.22078	5.20816	5.18174
	1159	5.22113	5.20763	5.18331
	1160	5.22187	5.20808	5.18427
	1161	5.22272	5.20912	5.18408
	1162	5.22393	5.20923	5.18464
	1163	5.22461	5.20841	5.18523
	1164	5.22425	5.20785	5.18567
	1165	5.22399	5.20668	5.18587
	1166	5.2241	5.20549	5.18633
	1167	5.22365	5.20527	5.18552
	1168	5.22282	5.20615	5.18357
	1169	5.22267	5.20755	5.18178
	1170	5.22295	5.20902	5.18087
	1171	5.22324	5.21088	5.18054
	1172	5.22354	5.2127	5.18153
	1173	5.22411	5.21378	5.18286
	1174	5.22479	5.21439	5.18443
	1175	5.22425	5.21467	5.18555
	1176	5.22272	5.2138	5.18598
	1177	5.22266	5.21241	5.18563
	1178	5.22216	5.2103	5.18574
	1179	5.22131	5.20812	5.18499
	1180	5.22267	5.20699	5.18394
	1181	5.22486	5.2068	5.18351
	1182	5.22502	5.2061	5.18312
	1183	5.22569	5.20653	5.18295
	1184	5.22605	5.20684	5.18342
	1185	5.22515	5.20563	5.18433
	1186	5.22384	5.20491	5.18463
	1187	5.22377	5.20542	5.18638
	1188	5.22445	5.20704	5.18742
	1189	5.22569	5.21032	5.18788
	1190	5.22593	5.21312	5.18787
	1191	5.22592	5.21341	5.18822
	1192	5.22635	5.21272	5.18701
	1193	5.22606	5.21128	5.18615
	1194	5.2256	5.20723	5.18562
	1195	5.22603	5.20404	5.18438
	1196	5.22624	5.20219	5.18303
	1197	5.22544	5.20078	5.18125
	1198	5.22468	5.1998	5.18056
	1199	5.22441	5.19973	5.17974
	1200	5.2246	5.20021	5.17953
	1201	5.22584	5.20192	5.17934
	1202	5.22578	5.20376	5.18012
	1203	5.22404	5.20483	5.17923
	1204	5.22255	5.206	5.17795
	1205	5.22101	5.20711	5.17771
	1206	5.21921	5.20744	5.1778
	1207	5.21854	5.20701	5.17797
	1208	5.21979	5.2064	5.17905
	1209	5.22019	5.20677	5.18037
	1210	5.21856	5.2088	5.18165
	1211	5.21844	5.21066	5.18257
	1212	5.21951	5.21266	5.18345
	1213	5.22038	5.21373	5.18349
	1214	5.22201	5.2128	5.18402
	1215	5.22535	5.21024	5.18389
	1216	5.22742	5.20811	5.18403
	1217	5.22859	5.20619	5.18389
	1218	5.22937	5.20489	5.18381
	1219	5.22847	5.20467	5.18404
	1220	5.22742	5.20444	5.18502
	1221	5.22551	5.20507	5.18544
	1222	5.22339	5.2049	5.18551
	1223	5.22147	5.20466	5.18538
	1224	5.22131	5.2041	5.18426
	1225	5.2221	5.2045	5.18374
	1226	5.22278	5.20509	5.18435
	1227	5.22254	5.20724	5.18502
	1228	5.22218	5.20883	5.18528
	1229	5.22132	5.21197	5.18575
	1230	5.21972	5.21375	5.18596
	1231	5.21857	5.21204	5.18493
	1232	5.21941	5.20825	5.18389
	1233	5.22063	5.20581	5.18378
	1234	5.22237	5.20298	5.18336
	1235	5.22356	5.20125	5.18246
	1236	5.22347	5.20129	5.18134
	1237	5.2226	5.20277	5.18068
	1238	5.22176	5.20378	5.1807
	1239	5.21967	5.20343	5.1808
	1240	5.21802	5.20318	5.18017
	1241	5.21807	5.20335	5.18063
	1242	5.2177	5.20366	5.18046
	1243	5.21733	5.2045	5.17894
	1244	5.21744	5.20583	5.17806
	1245	5.21841	5.20669	5.17766
	1246	5.21926	5.20685	5.17701
	1247	5.22009	5.20713	5.1776
	1248	5.22104	5.20714	5.17818
	1249	5.22356	5.20675	5.17873
	1250	5.22459	5.20691	5.17942
	1251	5.22469	5.20758	5.18052
	1252	5.22496	5.20738	5.18041
	1253	5.22408	5.20574	5.17907
	1254	5.21953	5.20019	5.17111
	1255	5.213	5.18547	5.14802
	1256	5.20438	5.15984	5.10426
	1257	5.19314	5.12301	5.04252
	1258	5.18123	5.07938	4.96821
	1259	5.17165	5.03844	4.89541
	1260	5.16593	5.00858	4.84143
	1261	5.16566	4.9943	4.81588
	1262	5.16911	4.99792	4.81879
	1263	5.17424	5.0154	4.84543
	1264	5.18059	5.03858	4.88412
	1265	5.18645	5.06141	4.92475
	1266	5.19048	5.08162	4.96211
	1267	5.19428	5.09847	4.99363
	1268	5.19806	5.11089	5.01898
	1269	5.20148	5.12139	5.03984
	1270	5.20459	5.13139	5.05754
	1271	5.20715	5.14034	5.07246
	1272	5.21009	5.14813	5.08575
	1273	5.21326	5.1557	5.09798
	1274	5.21538	5.16395	5.10924
	1275	5.21688	5.17036	5.11977
	1276	5.21615	5.17516	5.12922
	1277	5.21459	5.17745	5.13608
	1278	5.21135	5.17924	5.14093
	1279	5.20841	5.17814	5.14421
	1280	5.20588	5.17806	5.14637
	1281	5.20605	5.17982	5.14805
	1282	5.20698	5.18357	5.15007
	1283	5.20979	5.18638	5.15198
	1284	5.21199	5.18929	5.1544
	1285	5.21331	5.19096	5.15612
	1286	5.21372	5.19225	5.15791
	1287	5.2144	5.19265	5.15979
	1288	5.21556	5.1932	5.16159
	1289	5.21642	5.19415	5.1636
	1290	5.21621	5.19551	5.16619
	1291	5.21552	5.19606	5.16713
	1292	5.21396	5.19701	5.16805
	1293	5.21223	5.19844	5.17008
	1294	5.21156	5.20021	5.17122
	1295	5.21305	5.20188	5.17104
	1296	5.21522	5.20382	5.17158
	1297	5.21771	5.20365	5.17235
	1298	5.21984	5.2044	5.17262
	1299	5.22079	5.206	5.1727
	1300	5.2207	5.20696	5.17341
	1301	5.21947	5.20635	5.17385
	1302	5.21823	5.20667	5.17353
	1303	5.21779	5.20529	5.17376
	1304	5.21726	5.20284	5.17446
	1305	5.21654	5.20083	5.17541
	1306	5.21727	5.20046	5.1774
	1307	5.21772	5.20071	5.17811
	1308	5.21752	5.20115	5.17729
	1309	5.21894	5.20203	5.17634
	1310	5.22192	5.20312	5.17494
	1311	5.22352	5.20305	5.17294
	1312	5.22461	5.20286	5.17258
	1313	5.22396	5.20314	5.17301
	1314	5.22251	5.20216	5.17332
	1315	5.22055	5.20181	5.17383
	1316	5.21969	5.2024	5.17452
	1317	5.21971	5.20262	5.17466
	1318	5.2208	5.20296	5.17478
	1319	5.22247	5.20446	5.17543
	1320	5.22312	5.20487	5.17562
	1321	5.22281	5.20435	5.1761
	1322	5.22214	5.20441	5.17667
	1323	5.22229	5.20403	5.17701
	1324	5.22251	5.20359	5.17737
	1325	5.22306	5.20425	5.17757
	1326	5.22351	5.20548	5.17732
	1327	5.22331	5.20619	5.17809
	1328	5.22222	5.20691	5.17788
	1329	5.22037	5.20657	5.17697
	1330	5.21868	5.20537	5.1768
	1331	5.21802	5.20416	5.17677
	1332	5.21801	5.2042	5.17766
	1333	5.21794	5.20452	5.17925
	1334	5.21828	5.20467	5.18038
	1335	5.21904	5.20521	5.18062
	1336	5.2198	5.20618	5.18199
	1337	5.21969	5.20644	5.18087
	1338	5.22028	5.2059	5.17958
	1339	5.22139	5.20532	5.17877
	1340	5.22274	5.20431	5.17818
	1341	5.22284	5.20394	5.17644
	1342	5.2231	5.20397	5.17669
	1343	5.22251	5.20349	5.17735
	1344	5.22068	5.20458	5.17804
	1345	5.21902	5.20682	5.17844
	1346	5.2189	5.20747	5.17838
	1347	5.2186	5.20736	5.17675
	1348	5.21859	5.2085	5.17504
	1349	5.21983	5.20842	5.17395
	1350	5.22052	5.20773	5.17373
	1351	5.22043	5.20713	5.17349
	1352	5.22062	5.20642	5.1742
	1353	5.22116	5.20442	5.17496
	1354	5.22076	5.2024	5.1767
	1355	5.21962	5.20123	5.17875
	1356	5.21847	5.20152	5.18044
	1357	5.21772	5.20175	5.18149
	1358	5.21621	5.20435	5.18154
	1359	5.21567	5.20605	5.17997
	1360	5.21742	5.20548	5.17756
	1361	5.21894	5.20408	5.17558
	1362	5.22009	5.20299	5.17391
	1363	5.22283	5.20017	5.17338
	1364	5.22299	5.19885	5.17352
	1365	5.22064	5.19909	5.17482
	1366	5.21829	5.19985	5.17621
	1367	5.21615	5.20151	5.1775
	1368	5.21377	5.20347	5.17831
	1369	5.21457	5.20433	5.17906
	1370	5.21603	5.20432	5.17925
	1371	5.21841	5.20397	5.1798
	1372	5.22	5.20255	5.18077
	1373	5.22017	5.20154	5.18134
	1374	5.21882	5.20144	5.18114
	1375	5.21817	5.20196	5.18044
	1376	5.21743	5.20308	5.17847
	1377	5.21807	5.20448	5.1768
	1378	5.21913	5.20525	5.1765
	1379	5.21999	5.20508	5.17627
	1380	5.22075	5.20467	5.17562
	1381	5.2208	5.20373	5.17659
	1382	5.22	5.20254	5.17663
	1383	5.21973	5.20177	5.17656
	1384	5.2195	5.20246	5.17754
	1385	5.21889	5.20373	5.17836
	1386	5.21858	5.20456	5.17791
	1387	5.21892	5.20455	5.17714
	1388	5.21856	5.20436	5.17569
	1389	5.21907	5.20342	5.17365
	1390	5.22074	5.2032	5.173
	1391	5.22201	5.20283	5.1733
	1392	5.2222	5.20349	5.17407
	1393	5.22227	5.20388	5.17473
	1394	5.22229	5.20435	5.175
	1395	5.22094	5.20361	5.1745
	1396	5.22141	5.20294	5.17418
	1397	5.2222	5.20243	5.17418
	1398	5.22267	5.20335	5.17397
	1399	5.22176	5.20438	5.17389
	1400	5.22192	5.2057	5.17436
	1401	5.22027	5.20727	5.17448
	1402	5.21929	5.20932	5.17614
	1403	5.21903	5.20937	5.17892
	1404	5.21841	5.20472	5.17551
	1405	5.21417	5.19203	5.15869
	1406	5.20677	5.1687	5.12506
	1407	5.19683	5.13443	5.07096
	1408	5.1857	5.0939	5.0037
	1409	5.17607	5.056	4.93706
	1410	5.17005	5.02749	4.88525
	1411	5.16952	5.01544	4.85788
	1412	5.173	5.0193	4.858
	1413	5.17954	5.03666	4.88013
	1414	5.18633	5.05941	4.91445
	1415	5.19289	5.08282	4.95167
	1416	5.19772	5.10217	4.98593
	1417	5.2012	5.11801	5.0154
	1418	5.20317	5.1302	5.03883
	1419	5.2051	5.14003	5.05716
	1420	5.20612	5.14854	5.07345
	1421	5.20701	5.15656	5.08777
	1422	5.20788	5.16345	5.09913
	1423	5.20766	5.1685	5.10876
	1424	5.20742	5.17281	5.11769
	1425	5.20735	5.17518	5.12459
	1426	5.20725	5.17665	5.12939
	1427	5.20664	5.17791	5.13357
	1428	5.20732	5.17805	5.13696
	1429	5.20683	5.17698	5.14039
	1430	5.20613	5.17812	5.14455
	1431	5.20633	5.18017	5.1477
	1432	5.20761	5.182	5.14962
	1433	5.20836	5.18451	5.1515
	1434	5.21055	5.1881	5.15253
	1435	5.21312	5.19058	5.15373
	1436	5.21346	5.19209	5.15599
	1437	5.21325	5.19291	5.15979
	1438	5.21333	5.19302	5.16182
	1439	5.21284	5.19371	5.16411
	1440	5.21293	5.19417	5.16531
	1441	5.21468	5.19432	5.16569
	1442	5.21573	5.19557	5.16534
	1443	5.21642	5.19768	5.1659
	1444	5.21673	5.19824	5.16722
	1445	5.21641	5.19908	5.16807
	1446	5.21586	5.20021	5.1683
	1447	5.21559	5.19946	5.16874
	1448	5.21555	5.19853	5.17012
	1449	5.21595	5.19895	5.17092
	1450	5.21595	5.19996	5.17117
	1451	5.21595	5.20122	5.17206
	1452	5.21614	5.2025	5.17258
	1453	5.21602	5.20382	5.17215
	1454	5.21615	5.20422	5.1714
	1455	5.21685	5.20322	5.17129
	1456	5.21702	5.20255	5.17194
	1457	5.21719	5.20302	5.17309
	1458	5.21756	5.20306	5.17495
	1459	5.21765	5.20464	5.17659
	1460	5.21803	5.20664	5.17926
	1461	5.21769	5.20594	5.17977
	1462	5.21657	5.20426	5.17834
	1463	5.21479	5.2026	5.17594
	1464	5.21314	5.20047	5.17358
	1465	5.21147	5.19793	5.17042
	1466	5.21069	5.19807	5.16879
	1467	5.21136	5.19965	5.16918
	1468	5.21297	5.20201	5.171
	1469	5.21429	5.2029	5.17214
	1470	5.21508	5.20427	5.17309
	1471	5.21708	5.20499	5.17337
	1472	5.21806	5.20426	5.17335
	1473	5.21873	5.20281	5.17227
	1474	5.21975	5.20233	5.17237
	1475	5.21953	5.20231	5.17235
	1476	5.21735	5.20168	5.17332
	1477	5.21697	5.20155	5.17367
	1478	5.21666	5.20189	5.17333
	1479	5.21565	5.20143	5.17261
	1480	5.21504	5.20039	5.17168
	1481	5.21568	5.20059	5.17071
	1482	5.21556	5.20126	5.17005
	1483	5.21524	5.20123	5.16974
	1484	5.21604	5.20128	5.16954
	1485	5.21716	5.20171	5.16988
	1486	5.21798	5.20118	5.17059
	1487	5.21805	5.19979	5.17172
	1488	5.21899	5.19872	5.17361
	1489	5.21863	5.19809	5.17503
	1490	5.2181	5.19829	5.17627
	1491	5.21706	5.19972	5.17709
	1492	5.21646	5.2015	5.1771
	1493	5.21578	5.20254	5.17588
	1494	5.2154	5.20356	5.17406
	1495	5.21544	5.20399	5.1725
	1496	5.21606	5.20413	5.17105
	1497	5.21678	5.2036	5.17057
	1498	5.21665	5.20246	5.17093
	1499	5.21737	5.20188	5.17271
	1500	5.21785	5.20179	5.17413
	1501	5.21771	5.20112	5.17512
	1502	5.21796	5.20137	5.17476
	1503	5.21843	5.2032	5.1744
	1504	5.21742	5.20454	5.17334
	1505	5.21669	5.20426	5.17223
	1506	5.21611	5.20377	5.17126
	1507	5.21598	5.20295	5.1714
	1508	5.21617	5.20211	5.17169
	1509	5.21765	5.20165	5.17205
	1510	5.22016	5.20216	5.17236
	1511	5.22351	5.20257	5.17213
	1512	5.22465	5.2022	5.17165
	1513	5.22399	5.20161	5.17173
	1514	5.22276	5.20125	5.1729
	1515	5.22114	5.20132	5.17321
	1516	5.21966	5.20181	5.17329
	1517	5.21958	5.20244	5.1728
	1518	5.22151	5.20276	5.17074
	1519	5.22393	5.20285	5.16832
	1520	5.2247	5.20216	5.16773
	1521	5.22455	5.20141	5.16828
	1522	5.22337	5.20176	5.16909
	1523	5.21972	5.20258	5.17064
	1524	5.21624	5.20239	5.17197
	1525	5.21511	5.20287	5.17193
	1526	5.21493	5.20415	5.17122
	1527	5.21464	5.20407	5.17049
	1528	5.21616	5.20347	5.16961
	1529	5.21641	5.20313	5.16859
	1530	5.21505	5.20296	5.16818
	1531	5.21323	5.20152	5.16798
	1532	5.21176	5.19981	5.16849
	1533	5.2097	5.19794	5.1703
	1534	5.20832	5.19667	5.17156
	1535	5.20742	5.19563	5.17266
	1536	5.20632	5.19548	5.17293
	1537	5.20682	5.19703	5.1732
	1538	5.2083	5.19828	5.17251
	1539	5.20991	5.19858	5.17215
	1540	5.21208	5.19916	5.17181
	1541	5.21422	5.19917	5.17254
	1542	5.21516	5.19888	5.17399
	1543	5.21607	5.19942	5.17621
	1544	5.21705	5.20117	5.1765
	1545	5.21753	5.20203	5.1758
	1546	5.21849	5.20195	5.17529
	1547	5.21847	5.20112	5.17415
	1548	5.21849	5.20111	5.17296
	1549	5.21843	5.20091	5.17309
	1550	5.21814	5.19937	5.17299
	1551	5.21753	5.19808	5.17247
	1552	5.21824	5.19745	5.17151
	1553	5.21841	5.19638	5.16958
	1554	5.21642	5.19312	5.16556
	1555	5.21111	5.18514	5.15386
	1556	5.20248	5.16886	5.12727
	1557	5.19156	5.14237	5.08488
	1558	5.18083	5.10905	5.02986
	1559	5.17268	5.07509	4.97224
	1560	5.16999	5.04812	4.92515
	1561	5.17176	5.03392	4.89873
	1562	5.17695	5.0352	4.896
	1563	5.18324	5.04764	4.91472
	1564	5.1899	5.06737	4.94524
	1565	5.19529	5.08906	4.97819
	1566	5.20081	5.10857	5.00967
	1567	5.20487	5.12416	5.03668
	1568	5.20779	5.13705	5.05767
	1569	5.20927	5.14677	5.07399
	1570	5.21046	5.155	5.08851
	1571	5.20981	5.16287	5.10042
	1572	5.21013	5.16965	5.11015
	1573	5.21046	5.17388	5.11758
	1574	5.21161	5.17668	5.12349
	1575	5.21198	5.17844	5.1278
	1576	5.21238	5.17977	5.13136
	1577	5.21088	5.18017	5.13433
	1578	5.20983	5.18088	5.13761
	1579	5.2086	5.18091	5.14089
	1580	5.20833	5.18034	5.144
	1581	5.20912	5.1797	5.14722
	1582	5.21007	5.18018	5.14964
	1583	5.21134	5.18139	5.15183
	1584	5.21277	5.1839	5.15387
	1585	5.21441	5.18658	5.1554
	1586	5.21392	5.18926	5.15631
	1587	5.21339	5.19095	5.15844
	1588	5.21257	5.19222	5.1623
	1589	5.21079	5.19265	5.16709
	1590	5.20789	5.1924	5.17039
	1591	5.2077	5.1912	5.17108
	1592	5.20865	5.19124	5.17006
	1593	5.20957	5.19111	5.16773
	1594	5.21166	5.19082	5.1646
	1595	5.2132	5.19025	5.16231
	1596	5.21466	5.19115	5.16242
	1597	5.21527	5.19232	5.16384
	1598	5.21442	5.19334	5.16476
	1599	5.21301	5.19478	5.16535
	1600	5.21217	5.19729	5.16709
	1601	5.21081	5.19823	5.16873
	1602	5.20964	5.19787	5.16906
	1603	5.21009	5.19834	5.16911
	1604	5.21091	5.1989	5.16965
	1605	5.21168	5.19912	5.16975
	1606	5.21188	5.1993	5.16899
	1607	5.21147	5.20028	5.16884
	1608	5.21109	5.20056	5.16907
	1609	5.21075	5.19882	5.16906
	1610	5.21074	5.19777	5.16878
	1611	5.21011	5.19734	5.16919
	1612	5.2108	5.19559	5.16967
	1613	5.21136	5.19425	5.17026
	1614	5.21173	5.19453	5.17002
	1615	5.21227	5.19416	5.17019
	1616	5.21314	5.19409	5.16987
	1617	5.21325	5.19498	5.16989
	1618	5.2124	5.19615	5.16939
	1619	5.2119	5.19771	5.16854
	1620	5.21073	5.1993	5.1667
	1621	5.21057	5.20116	5.1656
	1622	5.21149	5.2029	5.16447
	1623	5.21196	5.2029	5.16333
	1624	5.21332	5.20164	5.16375
	1625	5.21526	5.19992	5.16515
	1626	5.21717	5.19836	5.16643
	1627	5.21775	5.19716	5.16695
	1628	5.21879	5.19716	5.16723
	1629	5.21744	5.19819	5.16741
	1630	5.2165	5.1997	5.16732
	1631	5.21421	5.20039	5.16753
	1632	5.21205	5.19956	5.1684
	1633	5.21113	5.19771	5.16957
	1634	5.2126	5.19624	5.17047
	1635	5.21336	5.19443	5.17099
	1636	5.21407	5.1933	5.17058
	1637	5.21528	5.19327	5.16947
	1638	5.214	5.1942	5.16855
	1639	5.21062	5.19546	5.16664
	1640	5.20772	5.19643	5.16507
	1641	5.20625	5.19672	5.16424
	1642	5.20648	5.1969	5.1652
	1643	5.20909	5.19787	5.16636
	1644	5.21217	5.19763	5.16707
	1645	5.21426	5.19796	5.16734
	1646	5.21585	5.1981	5.16695
	1647	5.21561	5.1987	5.16589
	1648	5.21453	5.19821	5.16488
	1649	5.21413	5.19791	5.16551
	1650	5.21445	5.19724	5.16608
	1651	5.21416	5.19633	5.16694
	1652	5.21336	5.19503	5.16804
	1653	5.21285	5.19427	5.16926
	1654	5.21111	5.19508	5.16957
	1655	5.21058	5.1962	5.17028
	1656	5.21151	5.19723	5.17081
	1657	5.21184	5.19809	5.17014
	1658	5.21113	5.19867	5.16928
	1659	5.21176	5.19799	5.16869
	1660	5.21104	5.19747	5.1688
	1661	5.20919	5.19698	5.16932
	1662	5.20862	5.1966	5.17022
	1663	5.20837	5.19617	5.17185
	1664	5.20755	5.1965	5.17282
	1665	5.20666	5.19659	5.17309
	1666	5.20608	5.19772	5.17293
	1667	5.20591	5.19802	5.17306
	1668	5.20732	5.19788	5.17109
	1669	5.20855	5.19662	5.17045
	1670	5.20943	5.19608	5.16989
	1671	5.20973	5.19484	5.16927
	1672	5.21006	5.19526	5.16817
	1673	5.21054	5.19632	5.16795
	1674	5.21118	5.19792	5.16802
	1675	5.2131	5.19935	5.16797
	1676	5.21778	5.20027	5.16827
	1677	5.22115	5.20185	5.16835
	1678	5.22151	5.20344	5.1682
	1679	5.22099	5.20375	5.16773
	1680	5.21912	5.20218	5.16778
	1681	5.2148	5.20114	5.16713
	1682	5.2116	5.19942	5.1675
	1683	5.21106	5.1974	5.16852
	1684	5.21124	5.19617	5.16824
	1685	5.21202	5.1958	5.16731
	1686	5.2124	5.19613	5.16762
	1687	5.2128	5.19548	5.16751
	1688	5.21263	5.19543	5.16679
	1689	5.21221	5.19616	5.16722
	1690	5.21144	5.1969	5.16805
	1691	5.21189	5.19691	5.1685
	1692	5.21233	5.19762	5.16839
	1693	5.21261	5.19805	5.16853
	1694	5.21383	5.19764	5.16816
	1695	5.21559	5.19787	5.16797
	1696	5.21672	5.1974	5.1677
	1697	5.21797	5.19719	5.16791
	1698	5.21909	5.1971	5.16807
	1699	5.21864	5.19618	5.1681
	1700	5.21788	5.19499	5.1676
	1701	5.217	5.19463	5.16693
	1702	5.21601	5.1947	5.16574
	1703	5.21524	5.19485	5.16431
	1704	5.21354	5.19314	5.15936
	1705	5.20894	5.18585	5.14631
	1706	5.20226	5.16991	5.12093
	1707	5.19304	5.14414	5.08242
	1708	5.18444	5.11307	5.03448
	1709	5.17934	5.08293	4.98604
	1710	5.17907	5.06143	4.94762
	1711	5.18248	5.05189	4.92804
	1712	5.18914	5.05609	4.92928
	1713	5.19435	5.07092	4.94762
	1714	5.19724	5.09207	4.97626
	1715	5.19767	5.11264	5.00645
	1716	5.19716	5.1308	5.03332
	1717	5.19684	5.14496	5.05618
	1718	5.19725	5.15465	5.07398
	1719	5.19889	5.16034	5.08724
	1720	5.20226	5.16425	5.09918
	1721	5.20526	5.16793	5.10942
	1722	5.2062	5.17128	5.11626
	1723	5.20819	5.1737	5.12178
	1724	5.21096	5.17648	5.1269
	1725	5.21157	5.17862	5.13084
	1726	5.21036	5.17954	5.13437
	1727	5.20935	5.18019	5.13865
	1728	5.2077	5.18118	5.142
	1729	5.20462	5.18188	5.14484
	1730	5.20307	5.18261	5.14867
	1731	5.20273	5.18341	5.15085
	1732	5.20192	5.184	5.15169
	1733	5.20069	5.18409	5.15248
	1734	5.20149	5.18445	5.15256
	1735	5.20263	5.18605	5.15223
	1736	5.20447	5.18805	5.15306
	1737	5.20586	5.18935	5.15453
	1738	5.20657	5.1912	5.15605
	1739	5.20592	5.192	5.158
	1740	5.2058	5.19094	5.15852
	1741	5.20459	5.18973	5.1583
	1742	5.20556	5.18883	5.15847
	1743	5.20687	5.18763	5.15962
	1744	5.20781	5.18788	5.16131
	1745	5.20812	5.18928	5.16274
	1746	5.20945	5.1907	5.16587
	1747	5.20942	5.1915	5.16912
	1748	5.2089	5.19263	5.16972
	1749	5.20867	5.19287	5.16834
	1750	5.20841	5.19321	5.16776
	1751	5.20649	5.19333	5.16607
	1752	5.20459	5.19369	5.16377
	1753	5.20454	5.19433	5.16349
	1754	5.20527	5.19422	5.16383
	1755	5.20457	5.19332	5.16356
	1756	5.20689	5.19329	5.16292
	1757	5.21023	5.1941	5.16235
	1758	5.21196	5.19389	5.162
	1759	5.21162	5.19482	5.16246
	1760	5.21173	5.1967	5.16294
	1761	5.21065	5.19799	5.16413
	1762	5.2095	5.1982	5.16467
	1763	5.20932	5.19719	5.16429
	1764	5.20965	5.1955	5.16335
	1765	5.20985	5.19306	5.16264
	1766	5.20931	5.19091	5.16147
	1767	5.2084	5.19019	5.16142
	1768	5.20741	5.19064	5.16103
	1769	5.20818	5.19093	5.16101
	1770	5.20898	5.19173	5.16078
	1771	5.21048	5.19261	5.16049
	1772	5.21184	5.19259	5.15979
	1773	5.21264	5.19211	5.15981
	1774	5.2121	5.192	5.1603
	1775	5.21166	5.19138	5.16145
	1776	5.21153	5.19062	5.16165
	1777	5.21202	5.18944	5.16135
	1778	5.21217	5.19005	5.16213
	1779	5.21167	5.19081	5.16187
	1780	5.21082	5.19128	5.16167
	1781	5.20962	5.19181	5.16316
	1782	5.20897	5.19374	5.1653
	1783	5.20761	5.19379	5.16538
	1784	5.20574	5.19317	5.16648
	1785	5.20461	5.19331	5.16675
	1786	5.20354	5.19335	5.16622
	1787	5.20154	5.19355	5.16491
	1788	5.2014	5.19518	5.16464
	1789	5.20252	5.19632	5.16389
	1790	5.20335	5.19724	5.1633
	1791	5.20506	5.19808	5.16243
	1792	5.20663	5.19711	5.16275
	1793	5.20719	5.19499	5.163
	1794	5.20867	5.19354	5.163
	1795	5.20907	5.19226	5.16313
	1796	5.20825	5.19337	5.16355
	1797	5.20829	5.19542	5.16311
	1798	5.20786	5.19704	5.16309
	1799	5.20663	5.19906	5.16287
	1800	5.20687	5.19977	5.16267
	1801	5.20666	5.1982	5.16303
	1802	5.20629	5.19652	5.16297
	1803	5.20639	5.19554	5.16313
	1804	5.20778	5.19398	5.16495
	1805	5.20939	5.19356	5.16704
	1806	5.21106	5.19304	5.16738
	1807	5.21182	5.19249	5.16722
	1808	5.21245	5.19203	5.16599
	1809	5.2114	5.19217	5.1641
	1810	5.21052	5.1922	5.16273
	1811	5.20966	5.19269	5.16237
	1812	5.2093	5.19341	5.16333
	1813	5.20957	5.19464	5.16458
	1814	5.21035	5.19666	5.16562
	1815	5.2113	5.19918	5.16528
	1816	5.21226	5.20094	5.16559
	1817	5.2124	5.20209	5.16537
	1818	5.21225	5.20263	5.16574
	1819	5.21257	5.2019	5.16467
	1820	5.21157	5.2	5.16321
	1821	5.21005	5.19825	5.16158
	1822	5.20965	5.19711	5.16095
	1823	5.21051	5.1965	5.15973
	1824	5.21052	5.19594	5.15986
	1825	5.20997	5.19571	5.16111
	1826	5.21001	5.19698	5.16255
	1827	5.21105	5.19799	5.16345
	1828	5.21124	5.19917	5.16411
	1829	5.2113	5.1998	5.16387
	1830	5.21212	5.20035	5.16364
	1831	5.21246	5.19898	5.1633
	1832	5.21155	5.19722	5.16343
	1833	5.21011	5.19501	5.16413
	1834	5.20906	5.19367	5.16599
	1835	5.20795	5.19226	5.16748
	1836	5.2078	5.1918	5.16787
	1837	5.20891	5.19155	5.16734
	1838	5.21011	5.19107	5.16656
	1839	5.21066	5.19015	5.16557
	1840	5.21143	5.19011	5.16496
	1841	5.21316	5.18969	5.16467
	1842	5.21342	5.19008	5.16416
	1843	5.21276	5.19133	5.16436
	1844	5.21176	5.19281	5.1643
	1845	5.21076	5.1933	5.16336
	1846	5.20883	5.19389	5.16311
	1847	5.2074	5.19359	5.16347
	1848	5.20828	5.1941	5.16328
	1849	5.2089	5.19434	5.16367
	1850	5.20978	5.19507	5.16529
	1851	5.21059	5.19646	5.16617
	1852	5.21064	5.19843	5.16652
	1853	5.2091	5.19796	5.1671
	1854	5.20762	5.19506	5.16411
	1855	5.20455	5.18651	5.15401
	1856	5.19849	5.17034	5.13284
	1857	5.19068	5.14539	5.09921
	1858	5.18344	5.11569	5.05532
	1859	5.17845	5.0872	5.00988
	1860	5.17697	5.06633	4.97274
	1861	5.18008	5.05572	4.95208
	1862	5.1877	5.05859	4.95134
	1863	5.19494	5.07211	4.96673
	1864	5.19982	5.09077	4.99181
	1865	5.20324	5.11028	5.01881
	1866	5.20482	5.12849	5.04409
	1867	5.20365	5.14308	5.06508
	1868	5.20265	5.154	5.08245
	1869	5.2045	5.16138	5.09582
	1870	5.20642	5.16598	5.10707
	1871	5.2083	5.16947	5.11558
	1872	5.20968	5.17188	5.1219
	1873	5.21035	5.17296	5.12598
	1874	5.20961	5.17505	5.12965
	1875	5.20716	5.17748	5.13225
	1876	5.20451	5.17843	5.13458
	1877	5.2025	5.17845	5.13632
	1878	5.20122	5.17844	5.13778
	1879	5.1997	5.17824	5.13967
	1880	5.19987	5.17718	5.14336
	1881	5.19984	5.177	5.14681
	1882	5.20016	5.17801	5.14862
	1883	5.20022	5.17955	5.14911
	1884	5.20176	5.18117	5.14926
	1885	5.20293	5.18292	5.14811
	1886	5.20346	5.18381	5.14728
	1887	5.2031	5.18517	5.14819
	1888	5.20302	5.18637	5.15044
	1889	5.20139	5.18649	5.15234
	1890	5.19982	5.18702	5.15363
	1891	5.19936	5.18776	5.15427
	1892	5.19973	5.18778	5.1548
	1893	5.20006	5.18699	5.15458
	1894	5.20121	5.18754	5.15465
	1895	5.20243	5.1874	5.15622
	1896	5.20406	5.18826	5.15809
	1897	5.20552	5.18855	5.15962
	1898	5.20612	5.18899	5.16098
	1899	5.20481	5.18869	5.16033
	1900	5.20328	5.18938	5.15803
	1901	5.20104	5.1899	5.15588
	1902	5.19886	5.18971	5.1554
	1903	5.19784	5.19025	5.15591
	1904	5.1988	5.19052	5.1582
	1905	5.20044	5.19051	5.16067
	1906	5.20247	5.1897	5.16392
	1907	5.20521	5.19016	5.16521
	1908	5.20827	5.19025	5.16695
	1909	5.211	5.19025	5.16873
	1910	5.21196	5.1903	5.16835
	1911	5.21214	5.19031	5.16541
	1912	5.20968	5.19005	5.16343
	1913	5.20686	5.18987	5.16097
	1914	5.20399	5.18909	5.1575
	1915	5.20263	5.18861	5.1565
	1916	5.20114	5.18842	5.15803
	1917	5.2012	5.18843	5.15882
	1918	5.20246	5.18804	5.15964
	1919	5.20328	5.18781	5.16097
	1920	5.20296	5.18756	5.16221
	1921	5.20416	5.18793	5.16244
	1922	5.20611	5.18806	5.16313
	1923	5.20585	5.18898	5.16246
	1924	5.2056	5.19079	5.1615
	1925	5.20567	5.1923	5.16055
	1926	5.20454	5.19272	5.16026
	1927	5.20291	5.19277	5.15941
	1928	5.20307	5.19281	5.15965
	1929	5.20299	5.1934	5.16029
	1930	5.20346	5.19404	5.16035
	1931	5.20454	5.19493	5.15976
	1932	5.20566	5.19599	5.16002
	1933	5.20583	5.19636	5.16044
	1934	5.20579	5.19547	5.16133
	1935	5.20534	5.19515	5.16243
	1936	5.20443	5.19543	5.16295
	1937	5.20378	5.19581	5.1633
	1938	5.20341	5.19609	5.16318
	1939	5.20303	5.19607	5.1624
	1940	5.20284	5.19398	5.1612
	1941	5.20393	5.19201	5.16084
	1942	5.20534	5.19088	5.15998
	1943	5.2059	5.1904	5.16013
	1944	5.20617	5.19044	5.16032
	1945	5.20713	5.19158	5.16033
	1946	5.20702	5.19098	5.16085
	1947	5.20626	5.19002	5.16128
	1948	5.20593	5.18841	5.16128
	1949	5.20601	5.18713	5.16137
	1950	5.20552	5.18624	5.1615
	1951	5.20549	5.18748	5.16105
	1952	5.20527	5.18896	5.16027
	1953	5.20434	5.19014	5.15968
	1954	5.2035	5.19148	5.15833
	1955	5.20298	5.19264	5.15781
	1956	5.2024	5.19284	5.15746
	1957	5.2013	5.19201	5.1597
	1958	5.20084	5.192	5.16074
	1959	5.2006	5.19199	5.16198
	1960	5.20096	5.19137	5.16265
	1961	5.20204	5.19104	5.1624
	1962	5.20302	5.19113	5.16077
	1963	5.20473	5.19073	5.15949
	1964	5.20693	5.19006	5.15856
	1965	5.20845	5.19112	5.15809
	1966	5.20892	5.19234	5.15893
	1967	5.20975	5.19262	5.15971
	1968	5.20984	5.19242	5.16057
	1969	5.20999	5.19236	5.16166
	1970	5.20842	5.19139	5.16261
	1971	5.20687	5.19015	5.16234
	1972	5.20576	5.18999	5.16156
	1973	5.205	5.19021	5.16072
	1974	5.20379	5.19076	5.15922
	1975	5.20378	5.1911	5.15973
	1976	5.20413	5.19118	5.16186
	1977	5.20449	5.19116	5.1618
	1978	5.20586	5.19122	5.16082
	1979	5.20807	5.19022	5.16039
	1980	5.21116	5.18956	5.15803
	1981	5.2125	5.18981	5.15494
	1982	5.21371	5.19055	5.15474
	1983	5.21362	5.1912	5.15615
	1984	5.21219	5.19208	5.15754
	1985	5.21073	5.19218	5.15903
	1986	5.21033	5.19148	5.16027
	1987	5.21096	5.19068	5.16071
	1988	5.21134	5.19051	5.16014
	1989	5.21093	5.1908	5.15919
	1990	5.20896	5.1916	5.16007
	1991	5.20739	5.19336	5.16138
	1992	5.20485	5.1941	5.1626
	1993	5.20307	5.19493	5.16272
	1994	5.20252	5.19521	5.1618
	1995	5.20263	5.19515	5.15772
	1996	5.20235	5.19383	5.15466
	1997	5.20225	5.19301	5.15298
	1998	5.20202	5.19209	5.15327
	1999	5.20287	5.19193	5.15445
	2000	5.20348	5.19128	5.15655
[truncated: 912 more rows]
