# Supplementary material for: NADH-bound AIF activates the mitochondrial CHCHD4/MIA40 chaperone by a substrate-mimicry mechanism
Source: EMBO J. 2025 Jan 13;44(4):1220–48. doi: 10.1038/s44318-024-00360-6 (PMC11832770; doi:10.1038/s44318-024-00360-6)
Supplement: Supplementary file 8 — Source data Fig. 4 [file 44318_2024_360_MOESM8_ESM.zip › Figure 4/4G/Figure-4G-ITC-Binding-Constants.xlsx]

## Sheet: Fig-5G-ITC-Kd
ITC dissociation constants for CHCHD4-SPS ITC titrations into unfolded CHCHD6 and CHCHD10 - Fig. 5G
		CHCHD10 Kd (µM) (cell)
	Syringe	CHCHD4-SPS	CHCHD4-SPS-AIA-A	CHCHD4-SPS-dN
	Run 1	20.4	4.53	6.77
	Run 2	18	4.4	6.62
	Run 3	32.1	4.98	6.37
		CHCHD6 Kd (µM) (cell)
	Syringe	CHCHD4-SPS	CHCHD4-SPS-AIA-A	CHCHD4-SPS-dN
	Run 1	26.5	8.26	16.1
	Run 2	39.8	10.1	14.9
	Run 3		8.74
