# Supplementary material for: NADH-bound AIF activates the mitochondrial CHCHD4/MIA40 chaperone by a substrate-mimicry mechanism
Source: EMBO J. 2025 Jan 13;44(4):1220–48. doi: 10.1038/s44318-024-00360-6 (PMC11832770; doi:10.1038/s44318-024-00360-6)
Supplement: Supplementary file 9 — Source data Fig. 5 [file 44318_2024_360_MOESM9_ESM.zip]

Archive with 15 entries (8 files):
- Figure 5/
- Figure 5/5B/
- Figure 5/5B/Figure-5B-SDS-PAGE-CHCHD4-Refolding-Timecourse.jpg
- Figure 5/5B/Figure-5B-SDS-PAGE-CHCHD4-Refolding-Timecourse.tif
- Figure 5/5C/
- Figure 5/5C/Figure-5C-CHCHD4-Refolding-Timecourse.xlsx
- Figure 5/5D/
- Figure 5/5D/Figure-5D-SDS-PAGE-CHCHD4-Refolding-15min.jpg
- Figure 5/5D/Figure-5D-SDS-PAGE-CHCHD4-Refolding-15min.tif
- Figure 5/5E/
- Figure 5/5E/Figure-5E-CHCHD4-Mutant-Refolding-15min.xlsx
- Figure 5/5G/
- Figure 5/5G/Figure-5G-Time-resolved-Amplex-Red-Fluorescence.xlsx
- Figure 5/5H/
- Figure 5/5H/Figure-5H-Amplex-Red-Rates.xlsx
