# Supplementary material for: NADH-bound AIF activates the mitochondrial CHCHD4/MIA40 chaperone by a substrate-mimicry mechanism
Source: EMBO J. 2025 Jan 13;44(4):1220–48. doi: 10.1038/s44318-024-00360-6 (PMC11832770; doi:10.1038/s44318-024-00360-6)
Supplement: Supplementary file 9 — Source data Fig. 5 [file 44318_2024_360_MOESM9_ESM.zip › Figure 5/5C/Figure-5C-CHCHD4-Refolding-Timecourse.xlsx]

## Sheet: Fig-5C-Refolding-Timecourse
CHCHD6 Refolding Time-Course - Fig. 5C
Normalized intensities from SDS-PAGE band corresponding to CHCHD6 labeled with 3 PEG-MEM molecules (3 free cysteines) (Figure 5B)
Intensities are normalized to the 0 minute timepoint
		WT			Control			AIA-A
	Minutes	Run 1	Run 2	Run 3	Run 1	Run 2	Run 2	Run 1	Run 2	Run 2
	0	1	1	1	1	1	1	1	1	1
	5	0.811981	0.782818	0.80431	0.925016	1.02347	0.954495	0.661066	0.594685	0.591917
	15	0.537287	0.541369	0.576947	0.848021	0.806326	0.811099	0.216766	0.270984	0.200082
	30	0.252801	0.293167	0.324818	0.747439	0.611715	0.611459	0.111857	0.093717	0.091058
	60	0.112229	0.114223	0.102888	0.624458	0.495005	**	0.022476	0.005582	0.048067
**This point was excluded, since CHCHD6 substrate was unintentionally added to this sample twice.**
