# Supplementary material for: NADH-bound AIF activates the mitochondrial CHCHD4/MIA40 chaperone by a substrate-mimicry mechanism
Source: EMBO J. 2025 Jan 13;44(4):1220–48. doi: 10.1038/s44318-024-00360-6 (PMC11832770; doi:10.1038/s44318-024-00360-6)
Supplement: Supplementary file 9 — Source data Fig. 5 [file 44318_2024_360_MOESM9_ESM.zip › Figure 5/5E/Figure-5E-CHCHD4-Mutant-Refolding-15min.xlsx]

## Sheet: Fig-5E-CHCHD4-Refolding-15min
CHCHD6 Refolding - Comparison of CHCHD4 mutants at 15 minutes - Fig. 5E
Normalized intensities from SDS-PAGE band corresponding to CHCHD6 labeled with 3 PEG-MEM molecules (3 free cysteines) (Fig. 5D)
Intensities are normalized to the 0 minute timepoint
		15 minutes
		Control	WT	SPS	AIAA	H20D	dN
	Run 1	0.967271	0.637019	0.962389	0.257269	0.181839	0.860671
	Run 2	0.983699	0.845924	1.28698	0.402185	0.36258	1.02567
	Run 3	0.737168	0.470344	0.892946	0.222759	0.252943	0.692003
