# Supplementary material for: NADH-bound AIF activates the mitochondrial CHCHD4/MIA40 chaperone by a substrate-mimicry mechanism
Source: EMBO J. 2025 Jan 13;44(4):1220–48. doi: 10.1038/s44318-024-00360-6 (PMC11832770; doi:10.1038/s44318-024-00360-6)
Supplement: Supplementary file 9 — Source data Fig. 5 [file 44318_2024_360_MOESM9_ESM.zip › Figure 5/5G/Figure-5G-Time-resolved-Amplex-Red-Fluorescence.xlsx]

## Sheet: Fig-5G-Amplex-Red-Fluorescence
Time-resolved Amplex Red fluorescent detection of hydrogen peroxide from the disulfide relay - Fig. 5G
Averages and standard deviations represent three technical replicates.
C6	CHCHD6
C4	CHCHD4-WT
AIAA	CHCHD4-AIA-A
		C6		C6/ALR		C6/C4		C6/AIAA		C6/C4/ALR		C6/AIAA/ALR
	Time (min)	Average	SD	Average	SD	Average	SD	Average	SD	Average	SD	Average	SD
	0	31.638	4.99696	20.438	5.01214	51.149	3.99672	73.9167	13.821	144.195	9.81522	180.056	5.68754
	2	43.796	4.58781	35.278	4.22205	71.63	4.23715	99.1277	12.8933	205.178	14.4438	246.389	11.1279
	4	56.5063	5.915	46.3667	4.18593	86.7513	4.67438	117.514	16.9665	234.899	17.8068	280.397	13.7785
	6	69.356	5.96261	59.0007	3.98388	103.081	4.81554	137.291	20.1296	266.531	21.4756	314.248	17.4299
	8	82.6797	7.00763	70.979	4.3149	119.047	4.91297	156.865	22.9161	292.971	21.7196	346.724	17.9549
	10	95.199	6.47529	84.1307	3.97275	134.661	5.87174	178.422	25.4896	321.416	24.5525	377.309	19.3606
	12	107.3	8.08392	95.6733	5.25918	149.009	6.08152	196.007	28.5325	347.315	25.2345	409.886	17.9222
	14	116.842	9.14831	107.892	5.94899	163.725	4.97906	212.804	30.0231	370.523	28.9809	438.077	22.1137
	16	128.346	9.31028	117.625	4.27039	177.232	4.799	227.496	30.8653	394.485	30.7277	468.609	23.9015
	18	141.994	10.3209	129.621	5.01581	192.57	5.34228	246.352	31.5165	422.029	30.2713	498.523	25.3573
	20	150.888	9.97854	139.601	4.60273	206.453	5.03273	262.422	34.3006	445.859	34.8519	524.307	31.3737
	22	164.938	9.95536	153.423	6.32882	223.511	4.19001	282.273	34.9597	477.264	33.8246	559.694	30.2112
	24	175.457	11.6958	163.182	4.88531	235.75	4.72745	296.452	37.1878	497.787	38.1611	585.179	29.8756
	26	186.245	11.4333	174.918	6.17844	249.479	4.9166	313.505	38.0663	522.413	40.0815	612.965	31.0337
	28	197.631	11.3275	184.947	5.3308	262.279	5.73736	326.626	39.9235	541.402	40.0565	633.961	32.1782
	30	207.96	13.8249	195.625	5.82627	274.792	5.85785	341.854	41.1789	562.574	40.2705	659.388	35.3008
	32	218.487	11.8673	207.666	7.68506	290.49	4.86419	360.258	39.6532	588.671	42.8467	683.933	36.4288
	34	230.484	13.3811	217.049	6.92887	302.048	4.68904	372.772	40.0353	605.426	45.6703	707.409	36.1197
	36	243.642	13.4909	229.922	6.72486	320.238	9.37363	392.278	42.5472	634.395	43.4216	734.963	36.9296
	38	249.245	14.8226	238.636	7.19161	327.781	6.768	400.247	44.6696	642.817	48.2928	744.541	40.4607
	40	263.499	15.4253	248.441	5.42321	343.48	6.09347	418.059	44.5788	673.041	48.7331	775.633	41.2343
	42	277.445	13.9598	262.091	7.53954	358.69	6.79311	434.547	45.3219	696.481	49.5387	800.714	39.9503
	44	283.99	16.1008	269.327	9.10242	367.126	7.78416	445.209	47.4704	711.737	53.4113	814.248	42.6425
	46	293.363	15.7801	278.666	8.14295	377.645	7.60389	457.559	46.5135	727.392	52.1291	831.448	42.55
	48	305.101	17.2072	289.593	7.5083	392.797	7.75955	472.506	47.0696	747.078	55.9284	854.308	45.1148
	50	312.676	16.2734	296.973	7.91972	401.427	7.17264	480.492	47.6405	758.071	52.568	865.239	44.9192
	52	322.219	17.4315	306.402	9.52649	413.047	8.68707	494.088	46.9673	777.213	54.7666	883.531	46.9567
	54	332.64	16.2434	317.481	8.87722	426.985	8.61249	510.569	47.4573	794.731	54.9189	903.861	46.3033
	56	342.236	17.9159	325.496	9.45588	436.654	9.62973	520.845	49.8217	812.966	57.8469	916.569	51.8054
	58	353.275	18.283	336.243	10.1329	447.605	8.92879	532.814	50.5721	829.039	56.6763	935.347	48.6269
	60	357.746	16.9054	341.916	11.0752	454.711	9.24035	539.125	50.3568	836.89	60.3245	943.695	50.791
	62	370.234	19.0334	353.514	10.7346	468.236	8.70497	555.821	52.218	856.782	59.2565	962.575	50.6831
	64	378.003	18.7789	362.358	10.0241	480.873	9.10904	566.846	52.69	872.411	64.2621	979.547	49.9041
	66	386.867	20.2236	370.538	9.29737	489.663	8.43401	578.482	51.2587	886.355	64.281	990.559	49.8645
	68	396.941	19.7967	381.193	11.9224	501.71	9.20226	591.147	54.0995	901.215	62.3574	1008.37	48.8866
	70	401.531	20.103	384.6	11.5966	505.401	10.9986	593.431	55.224	904.595	66.1307	1006.34	52.425
	72	412.633	21.6868	398.638	11.5069	520.782	10.4921	609.943	53.638	923.932	65.349	1028.14	54.7526
	74	425.924	19.7673	407.663	12.358	533.03	8.70169	622.413	54.5715	948.858	68.1198	1048.79	50.2648
	76	429.498	22.1832	413.384	12.7158	538.848	9.72637	627.179	57.1724	947.818	67.4029	1052.53	52.6213
	78	442.479	21.6941	426.304	13.1209	554.653	9.80302	645.515	56.5292	972.452	69.5788	1077.89	54.4882
	80	446.267	23.0508	433.747	12.9556	561.664	10.9788	651.986	57.5787	980.763	68.8058	1080.86	55.0271
	82	459.386	23.3042	440.296	11.1771	571.82	10.1239	665.441	56.4401	998.978	71.2189	1095.96	52.1021
	84	468.036	26.6236	447.595	11.5823	580.374	8.74694	672.543	57.1849	1007.56	69.4723	1103.28	56.0239
	86	474.614	24.8117	455.87	12.8341	589.287	12.0785	681.901	60.0784	1018.4	70.0988	1112.57	56.8059
	88	482.524	23.3593	465.085	16.2431	601.395	11.1035	692.931	58.0857	1031.24	72.82	1125.29	57.4078
	90	491.497	23.8828	472.772	12.8324	610.801	12.1553	705.033	57.59	1046.42	73.2433	1139.31	54.8928
	92	499.533	24.5748	478.993	12.2294	618.259	12.7787	710.869	58.2308	1053.93	72.0473	1146.59	58.0373
	94	505.42	24.3737	485.93	14.8597	624.561	11.6994	717.702	60.1594	1061.71	72.883	1147.16	55.6303
	96	515.025	26.1077	494.579	13.2429	635.968	10.3006	727.562	59.6902	1070.04	76.5793	1159.29	53.9345
	98	524.318	26.2472	500.54	14.0547	646.062	12.2492	737.525	60.6275	1086.65	76.8791	1172	56.146
	100	536.318	25.7477	511.697	11.5669	657.866	9.10647	749.606	62.4407	1103.92	78.0511	1187.01	58.1453
	102	537.277	25.7656	516.038	15.2245	660.963	11.7386	751.782	60.6404	1102.82	76.8605	1184.64	55.9421
	104	545.145	29.0703	523.321	15.5031	668.144	12.1001	764.215	62.1905	1113.88	77.897	1194.01	60.2363
	106	555.896	28.4555	532.038	14.0119	679.925	11.4294	776.011	62.1642	1130.71	77.3227	1204.04	58.8581
	108	563.593	28.2392	540.104	14.7532	688.533	13.8596	783.414	62.9426	1139.12	72.1589	1210.67	60.0587
	110	565.649	27.9869	544.342	17.4737	693.275	14.6749	785.718	63.6996	1142.69	78.4697	1214.31	56.8556
	112	573.267	29.5548	551.032	14.4903	703.102	12.3416	794.639	66.0467	1150.14	78.2877	1221.53	60.1925
	114	588.333	28.3263	561.436	16.8213	715.165	14.0707	806.782	63.4702	1167.51	80.2049	1233.26	55.5389
	116	585.321	27.7907	560.702	14.8216	713.792	13.2078	806.68	64.9701	1159.62	80.265	1225.15	55.1313
	118	598.104	30.0236	572.167	18.9826	729.88	13.2884	821.036	70.2603	1177.78	76.607	1238.58	56.006
	120	601.313	30.5996	576.506	17.9532	732.929	13.6446	824.332	67.3651	1182.28	83.6107	1242.75	57.5074
