# Supplementary material for: NADH-bound AIF activates the mitochondrial CHCHD4/MIA40 chaperone by a substrate-mimicry mechanism
Source: EMBO J. 2025 Jan 13;44(4):1220–48. doi: 10.1038/s44318-024-00360-6 (PMC11832770; doi:10.1038/s44318-024-00360-6)
Supplement: Supplementary file 9 — Source data Fig. 5 [file 44318_2024_360_MOESM9_ESM.zip › Figure 5/5H/Figure-5H-Amplex-Red-Rates.xlsx]

## Sheet: Fig-5H-Amples-Red-Rates
Rates of Amplex Red Fluorescence and Hydrogen Peroxide Production - Fig. 5H
Rates reflect fitting of a single explonential to time-resolved Amplex Red fluorescent curves that are the average of 3 technical replicates.
C6	CHCHD6
C4	CHCHD4-WT
AIAA	CHCHD4-AIA-A
		Rate (min-1)
		C6 Control	C6/ALR	C6/C4	C6/AIAA	C6/ALR/C4	C6/ALR/AIA-A
	Run 1	0.005031	0.005422	0.0064	0.008449	0.01141	0.01546
	Run 2	0.004539	0.00593	0.005808	0.007129	0.01241	0.01552
	Run 3	0.004821	0.006747	0.006476	0.007536	0.01292	0.01588
