# Supplementary material for: NADH-bound AIF activates the mitochondrial CHCHD4/MIA40 chaperone by a substrate-mimicry mechanism
Source: EMBO J. 2025 Jan 13;44(4):1220–48. doi: 10.1038/s44318-024-00360-6 (PMC11832770; doi:10.1038/s44318-024-00360-6)
Supplement: Supplementary file 10 — Source data Fig. 6 [file 44318_2024_360_MOESM10_ESM.zip]

Archive with 10 entries (5 files):
- Figure 6/
- Figure 6/6B/
- Figure 6/6B/SDS-PAGE-Atto488-dN-CHCHD4-PEG-labeling.tif
- Figure 6/6C/
- Figure 6/6C/Figure-6C-MST.xlsx
- Figure 6/6E/
- Figure 6/6E/cabrosey 2022-09-01 10h44m16s Coomassie Blue 0.481s(Coomassie Blue).tif
- Figure 6/6E/SDS-PAGE-AIF-CHCHD4-Refolding-15min.tif
- Figure 6/6F/
- Figure 6/6F/Figure-6F-CHCHD4-AIF-Refolding-Quantitation.xlsx
