# Supplementary material for: NADH-bound AIF activates the mitochondrial CHCHD4/MIA40 chaperone by a substrate-mimicry mechanism
Source: EMBO J. 2025 Jan 13;44(4):1220–48. doi: 10.1038/s44318-024-00360-6 (PMC11832770; doi:10.1038/s44318-024-00360-6)
Supplement: Supplementary file 10 — Source data Fig. 6 [file 44318_2024_360_MOESM10_ESM.zip › Figure 6/6C/Figure-6C-MST.xlsx]

## Sheet: Fig-6C
MST Binding Analysis of CHCHD4 mutants to AIF-CTC - Fig. 6C
CHCHD4-SPS	+ AIF-CTC			+ AIF			+ AIF-CTC + CHCHD4-N45			+ AIF-W196A-CHCHD4-N45			+ NADH (300 µM)
Concentration (M)	Mean	Std. Dev.	N	Mean	Std. Dev.	N	Mean	Std. Dev.	N	Mean	Std. Dev.	N	Mean	Std. Dev.	N
1.5e-08	-0.55131	2.38582	3	-0.157829	0.359348	3	-0.595661	0.575309	3	0.716131	0.166836	3	0.240981	0.278036	3
2.9e-08	1.06139	2.20803	3	0.318406	0.0969072	3	-0.567724	0.27256	3	-0.0463581	0.21624	3	0.1386	0.132629	3
5.9e-08	-0.57126	1.95261	3	-0.0923904	0.198161	3	-0.361902	0.402415	3	-0.106282	0.0609719	3	-0.454418	0.179913	3
1.17e-07	1.31184	1.70303	3	0.415618	0.187831	3	0.357098	0.449982	3	-0.727691	0.152023	3	-0.189057	0.169855	3
2.34e-07	1.44133	1.8637	3	-0.313658	0.164366	3	2.4457	0.361205	3	0.0290537	0.27654	3	-0.790259	0.0935549	3
4.67e-07	2.76712	1.51263	3	-0.230751	0.124903	3	1.47707	0.0830023	3	-0.520222	0.21592	3	-0.972231	0.265651	3
9.38e-07	6.45524	1.07026	3	0.325602	0.244481	3	3.07706	0.0975904	3	-0.0577097	0.051021	3	-1.15128	0.365788	3
1.875e-06	10.5971	0.603935	3	-0.0958567	0.261276	3	4.4679	0.10469	3	0.236055	0.0861684	3	-2.50532	0.119827	3
3.75e-06	18.4922	1.41012	3	0.833402	0.304496	3	7.79427	0.324661	3	-0.614638	0.244812	3	-2.94604	0.497695	3
7.5e-06	30.4825	2.77113	3	0.397958	0.139226	3	11.7085	0.371756	3	-0.847583	0.170264	3	-1.76959	0.0582959	3
1.5e-05	44.9173	4.89427	3	1.1459	0.309575	3	15.0164	0.319924	3	-1.60174	0.149762	3	-5.03341	0.097262	3
3e-05	57.4316	4.17212	3	1.55151	0.390805	3	18.7685	0.908164	3	-1.09298	0.285491	3	-3.40787	0.12115	3
**Titration into 100 nM unfolded Atto488-ΔN-CHCHD4-SPS **
**Averages represent three thermopheresis scans**
**Raw fluorescence has been normalized with NanoTemper's PR.Stability Analysis software. Values were not converted to fraction bound, due to a lack of saturation.
