# Supplementary material for: NADH-bound AIF activates the mitochondrial CHCHD4/MIA40 chaperone by a substrate-mimicry mechanism
Source: EMBO J. 2025 Jan 13;44(4):1220–48. doi: 10.1038/s44318-024-00360-6 (PMC11832770; doi:10.1038/s44318-024-00360-6)
Supplement: Supplementary file 10 — Source data Fig. 6 [file 44318_2024_360_MOESM10_ESM.zip › Figure 6/6F/Figure-6F-CHCHD4-AIF-Refolding-Quantitation.xlsx]

## Sheet: Fig-6F
CHCHD6 Refolding - Comparison of AIF stimulation at 15 minutes - Fig. 6F
Normalized intensities from SDS-PAGE band corresponding to CHCHD6 labeled with 3 PEG-MEM molecules (3 free cysteines) (Figure 6E)
Intensities are normalized to the 0 minute timepoint
		15 minutes
		Control	CHCHD4 Alone	+ AIF	+ AIF / NADH	+ AIF / NADH / N45	+ N45	+ NADH
	Run 1	0.919716	0.613567	0.572813	0.318361	0.479167	0.605981	0.647311
	Run 2	0.724625	0.488257	0.518684	0.301145	0.32677	0.494682	0.54376
	Run 3	0.918603	0.573658	0.544824	0.253196	0.479523	0.707223	0.720232
	Run 4	0.902595	0.64081	0.49852	0.298966	0.430258	0.680047	0.716264
