# Supplementary material for: NADH-bound AIF activates the mitochondrial CHCHD4/MIA40 chaperone by a substrate-mimicry mechanism
Source: EMBO J. 2025 Jan 13;44(4):1220–48. doi: 10.1038/s44318-024-00360-6 (PMC11832770; doi:10.1038/s44318-024-00360-6)
Supplement: Supplementary file 11 — Figure EV and Appendix Source Data [file 44318_2024_360_MOESM11_ESM.zip]

Archive with 62 entries (28 files):
- Appendix/
- Appendix/Appendix Figure 1/
- Appendix/Appendix Figure 1/1C/
- Appendix/Appendix Figure 1/1C/Appendix-Figure-1C_MST.xlsx
- Appendix/Appendix Figure 1/1D/
- Appendix/Appendix Figure 1/1D/Appendix-Figure-1D-SEC-MALS.xlsx
- Appendix/Appendix Figure 1/1E/
- Appendix/Appendix Figure 1/1E/Appendix-Figure-1E-SEC-MALS-BSA.xlsx
- Appendix/Appendix Figure 1/1F/
- Appendix/Appendix Figure 1/1F/Appendix-Figure-1F-SEC-MALS.xlsx
- Appendix/Appendix Figure 2/
- Appendix/Appendix Figure 2/2A/
- Appendix/Appendix Figure 2/2A/2A-BS3-crosslinking/
- Appendix/Appendix Figure 2/2A/2A-BS3-crosslinking/Appdendix-Figure-2A-SDS-PAGE-BS3.tif
- Appendix/Appendix Figure 2/2A/2A-Limited-proteolysis/
- Appendix/Appendix Figure 2/2A/2A-Limited-proteolysis/Appendix-Figure-2A-SDS-PAGE-LimProt.tif
- Appendix/Appendix Figure 2/2B/
- Appendix/Appendix Figure 2/2B/Appendix-Figure-2B-SAXS.xlsx
- Appendix/Appendix Figure 2/2C/
- Appendix/Appendix Figure 2/2C/Appendix-Fig-2C-MST.xlsx
- Appendix/Appendix Figure 3/
- Appendix/Appendix Figure 3/3A/
- Appendix/Appendix Figure 3/3A/Appendix-Figure-3A-BilboMD-Modeling.xlsx
- Appendix/Appendix Figure 5/
- Appendix/Appendix Figure 5/5B/
- Appendix/Appendix Figure 5/5B/Appendix-Figure-5B-SAXS.xlsx
- Appendix/Appendix Figure 6/
- Appendix/Appendix Figure 6/6A/
- Appendix/Appendix Figure 6/6A/Appendix-Figure-5A-SDS-PAGE.tif
- Appendix/Appendix Figure 6/6B/
- Appendix/Appendix Figure 6/6B/Appendix-Figure-5B-SDS-PAGE.tif
- Appendix/Appendix Figure 6/6C/
- Appendix/Appendix Figure 6/6C/Appdendix-Figure-6C-Time-resolved-Amplex-Red-Fluorescence.xlsx
- Appendix/Appendix Figure 7/
- Appendix/Appendix Figure 7/7A/
- Appendix/Appendix Figure 7/7A/Appendix-Figure-7A-SEC.xlsx
- Appendix/Appendix Figure 7/7B/
- Appendix/Appendix Figure 7/7B/Appendix-Figure-7B-SEC.xlsx
- Appendix/Appendix Figure 7/7C/
- Appendix/Appendix Figure 7/7C/Appendix-Figure-7C-SEC.xlsx
- Appendix/Appendix Figure 7/7D/
- Appendix/Appendix Figure 7/7D/Appendix-Figure-7D-SEC.xlsx
- Appendix/Appendix Figure 7/7E/
- Appendix/Appendix Figure 7/7E/Appendix-Figure-5G-SDS-PAGE.tif
- Appendix/Appendix Figure 8/
- Appendix/Appendix Figure 8/8A/
- Appendix/Appendix Figure 8/8A/Appendix-Fig-6A-SDS-PAGE-CHCHD4-Mutants-1.tif
- Appendix/Appendix Figure 8/8A/Appendix-Fig-6A-SDS-PAGE-CHCHD4-Mutants-2.tif
- Appendix/Appendix Figure 8/8A/Appendix-Fig-6A-SDS-PAGE-CHCHD4-Mutants-3.tif
- Appendix/Appendix Figure 8/8B/
- Appendix/Appendix Figure 8/8B/Appendix-Fig-6B-AIF-CHCHD4-Chimera.tif
- Appendix/Appendix Figure 8/8C/
- Appendix/Appendix Figure 8/8C/Appendix-Fig-6C-NMR-Samples.tif
- Expanded-View/
- Expanded-View/Figure 3/
- Expanded-View/Figure 3/3A/
- Expanded-View/Figure 3/3A/N45-GFP-20X-DAPI.tif
- Expanded-View/Figure 3/3A/N45-GFP-20X-GFP.tif
- Expanded-View/Figure 3/3A/N45-GFP-20X-Mitotracker.tif
- Expanded-View/Figure 3/3B/
- Expanded-View/Figure 3/3B/western a-tubulin.tif
- Expanded-View/Figure 3/3B/western AIF.tif
