# Supplementary material for: NADH-bound AIF activates the mitochondrial CHCHD4/MIA40 chaperone by a substrate-mimicry mechanism
Source: EMBO J. 2025 Jan 13;44(4):1220–48. doi: 10.1038/s44318-024-00360-6 (PMC11832770; doi:10.1038/s44318-024-00360-6)
Supplement: Supplementary file 11 — Figure EV and Appendix Source Data [file 44318_2024_360_MOESM11_ESM.zip › Appendix/Appendix Figure 1/1C/Appendix-Figure-1C_MST.xlsx]

## Sheet: Appendix-Fig-1C
MST Binding Analysis of wild-type CHCHD4 to AIF and AIF-CTC - Appendix Fig. 1C
AIF	-NADH			+NADH
Concentration (M)	Mean	Std. Dev.	N	Mean	Std. Dev.	N
9e-10	0.015596	0.018482	3	0.007307	0.010944	3
1.8e-09	0.055813	0.007797	3	0	0.003205	3
3.6e-09	0.079562	0.012995	3	0.034603	0.020763	3
7e-09	-0.01165	0.009356	3	0.004179	0.006698	3
1.5e-08	0.02283	0.006193	3	0.046878	0.008752	3
2.9e-08	-0.02722	0.004467	3	0.08586	0.002744	3
5.9e-08	-0.03858	0.034497	3	0.115514	0.015224	3
1.17e-07	-0.02154	0.015727	3	0.266376	0.021203	3
2.34e-07	-0.02609	0.021145	3	0.434177	0.020185	3
4.69e-07	0.013071	0.006195	3	0.56052	0.003431	3
9.36e-07	0.019027	0.011982	3	0.743315	0.007029	3
1.88e-06	0.034097	0.003752	3	0.831081	0.006714	3
3.75e-06	0.005415	0.015017	3	0.891665	0.00745	3
7.5e-06	0.066559	0.014175	3	1	0.017703	3
1.5e-05	0.09132	0.016835	3	0.995264	0.009261	3
3e-05	0.157155	0.006674	3	0.955243	0.015448	3
**Titration into 100 nM Atto488-CHCHD4
**Averages represent three thermopheresis scans**
**Time-averaged fluorescent values were normalized and averaged by NanoTemper PR.Stability Analysis software.
