# Supplementary material for: NADH-bound AIF activates the mitochondrial CHCHD4/MIA40 chaperone by a substrate-mimicry mechanism
Source: EMBO J. 2025 Jan 13;44(4):1220–48. doi: 10.1038/s44318-024-00360-6 (PMC11832770; doi:10.1038/s44318-024-00360-6)
Supplement: Supplementary file 11 — Figure EV and Appendix Source Data [file 44318_2024_360_MOESM11_ESM.zip › Appendix/Appendix Figure 1/1D/Appendix-Figure-1D-SEC-MALS.xlsx]

## Sheet: Appendix-Fig-1D
SEC-MALS Analysis of CHCHD4 and AIF-CTC Dimer (NADH present) - Appendix Figure 1D
AIF (Monomer)								AIF-NADH (Dimer)								CHCHD4-WT								AIF-NADH + CHCHD4-WT
Time (min)	Volume (mL)	Rayleigh Ratio	Time (min)	Volume (mL)	Molar Mass (Da)	Molar Mass (kDa)		Time (min)	Volume (mL)	Rayleigh Ratio	Time (min)	Volume (mL)	Molar Mass (Da)	Molar Mass (kDa)		Time (min)	Volume (mL)	Rayleigh Ratio	Time (min)	Volume (mL)	Molar Mass (Da)	Molar Mass (kDa)		Time (min)	Volume (mL)	Rayleigh Ratio	Time (min)	Volume (mL)	Molar Mass (Da)	Molar Mass (kDa)
-0.160129	-0.0640518	-0.00135201	34.3844	13.7538	55674.1	55.6741		-0.157863	-0.0631451	-0.000679551	28.7193	11.4877	103996	103.996		-0.157396	-0.0629584	-0.00251736	36.3936	14.5574	18676.5	18.6765		-0.159229	-0.0636918	-0.00176231	25.4011	10.1604	141871	141.871
-0.15194	-0.0607758	-0.00137816	34.3926	13.757	55663.1	55.6631		-0.149673	-0.0598692	-0.000644373	28.7275	11.491	106490	106.49		-0.149206	-0.0596825	-0.00260159	36.4018	14.5607	18637.6	18.6376		-0.15104	-0.0604158	-0.00175293	25.4257	10.1703	141502	141.502
-0.14375	-0.0574999	-0.00139242	34.4008	13.7603	55622.7	55.6227		-0.141483	-0.0565933	-0.0006128	28.7357	11.4943	106395	106.395		-0.141016	-0.0564066	-0.0025522	36.41	14.564	18576.6	18.5766		-0.14285	-0.0571399	-0.00173939	25.4502	10.1801	140885	140.885
-0.13556	-0.054224	-0.00140146	34.4089	13.7636	55559.1	55.5591		-0.133293	-0.0533173	-0.000586609	28.7439	11.4976	106310	106.31		-0.132827	-0.0531307	-0.00241935	36.4182	14.5673	18506	18.506		-0.13466	-0.053864	-0.0017279	25.4748	10.1899	140370	140.37
-0.12737	-0.0509481	-0.00140729	34.4171	13.7669	55495.4	55.4954		-0.125104	-0.0500414	-0.00057239	28.7521	11.5008	106237	106.237		-0.124637	-0.0498548	-0.00229699	36.4264	14.5705	18439.7	18.4397		-0.12647	-0.0505881	-0.00172046	25.4994	10.1997	139922	139.922
-0.11918	-0.0476722	-0.0014015	34.4253	13.7701	55504.8	55.5048		-0.116914	-0.0467655	-0.000560824	28.7603	11.5041	106150	106.15		-0.116447	-0.0465789	-0.0022109	36.4346	14.5738	18384.5	18.3845		-0.11828	-0.0473122	-0.00171574	25.5239	10.2096	139501	139.501
-0.110991	-0.0443963	-0.00136025	34.4335	13.7734	55566.9	55.5669		-0.108724	-0.0434896	-0.000533872	28.7685	11.5074	106013	106.013		-0.108257	-0.0433029	-0.00217138	36.4427	14.5771	18331.4	18.3314		-0.110091	-0.0440363	-0.00170703	25.5485	10.2194	139004	139.004
-0.102801	-0.0411204	-0.00128287	34.4417	13.7767	55640.4	55.6404		-0.100534	-0.0402137	-0.00049428	28.7766	11.5107	105871	105.871		-0.100068	-0.040027	-0.00215974	36.4509	14.5804	18258.8	18.2588		-0.101901	-0.0407604	-0.00168764	25.5731	10.2292	138287	138.287
-0.0946111	-0.0378444	-0.00118882	34.4499	13.78	55718.1	55.7181		-0.0923444	-0.0369378	-0.000457806	28.7848	11.5139	105756	105.756		-0.0918778	-0.0367511	-0.00215798	36.4591	14.5837	18155	18.155		-0.0937111	-0.0374844	-0.00165758	25.5976	10.2391	137576	137.576
-0.0864213	-0.0345685	-0.00109	34.4581	13.7832	55741.5	55.7415		-0.0841547	-0.0336619	-0.000431511	28.793	11.5172	105654	105.654		-0.083688	-0.0334752	-0.00215714	36.4673	14.5869	18049.7	18.0497		-0.0855213	-0.0342085	-0.00162447	25.6222	10.2489	136756	136.756
-0.0782315	-0.0312926	-0.000997136	34.4663	13.7865	55679.4	55.6794		-0.0759649	-0.030386	-0.000410428	28.8012	11.5205	105555	105.555		-0.0754982	-0.0301993	-0.00215059	36.4755	14.5902	17971.4	17.9714		-0.0773315	-0.0309326	-0.00159279	25.6468	10.2587	136211	136.211
-0.0700418	-0.0280167	-0.00091534	34.4745	13.7898	55590.6	55.5906		-0.0677751	-0.02711	-0.000389741	28.8094	11.5238	105442	105.442		-0.0673084	-0.0269234	-0.00213786	36.4837	14.5935	17898.7	17.8987		-0.0691418	-0.0276567	-0.00155352	25.6713	10.2685	135763	135.763
-0.061852	-0.0247408	-0.000850855	34.4827	13.7931	55530	55.53		-0.0595853	-0.0238341	-0.000369177	28.8176	11.527	105306	105.306		-0.0591186	-0.0236475	-0.00212455	36.4919	14.5968	17809.8	17.8098		-0.060952	-0.0243808	-0.00150841	25.6959	10.2784	135659	135.659
-0.0536622	-0.0214649	-0.000769215	34.4908	13.7963	55489.6	55.4896		-0.0513955	-0.0205582	-0.000349099	28.8258	11.5303	105156	105.156		-0.0509289	-0.0203715	-0.00211172	36.5001	14.6	17706.2	17.7062		-0.0527622	-0.0211049	-0.00146552	25.7205	10.2882	135531	135.531
-0.0454724	-0.018189	-0.000656497	34.499	13.7996	55430.9	55.4309		-0.0432057	-0.0172823	-0.000328287	28.834	11.5336	105005	105.005		-0.0427391	-0.0170956	-0.00209404	36.5083	14.6033	17602.5	17.6025		-0.0445724	-0.017829	-0.00142743	25.7451	10.298	135122	135.122
-0.0372826	-0.014913	-0.000539005	34.5072	13.8029	55354.3	55.3543		-0.035016	-0.0140064	-0.000308514	28.8422	11.5369	104863	104.863		-0.0345493	-0.0138197	-0.00206587	36.5165	14.6066	17510.2	17.5102		-0.0363826	-0.014553	-0.00139599	25.7696	10.3079	134787	134.787
-0.0290928	-0.0116371	-0.000427705	34.5154	13.8062	55279.2	55.2792		-0.0268262	-0.0107305	-0.000292029	28.8504	11.5401	104742	104.742		-0.0263595	-0.0105438	-0.0020335	36.5246	14.6099	17422.7	17.4227		-0.0281928	-0.0112771	-0.00136351	25.7942	10.3177	134567	134.567
-0.0209031	-0.00836122	-0.000324769	34.5236	13.8094	55221.9	55.2219		-0.0186364	-0.00745456	-0.000276861	28.8585	11.5434	104650	104.65		-0.0181697	-0.00726789	-0.00200299	36.5328	14.6131	17348.1	17.3481		-0.0200031	-0.00800122	-0.00132692	25.8188	10.3275	134427	134.427
-0.0127133	-0.00508531	-0.000232712	34.5318	13.8127	55195.8	55.1958		-0.0104466	-0.00417864	-0.000260742	28.8667	11.5467	104568	104.568		-0.00997994	-0.00399197	-0.00198057	36.541	14.6164	17286	17.286		-0.0118133	-0.00472531	-0.00128897	25.8433	10.3373	133576	133.576
-0.00452349	-0.00180939	-0.000125273	34.54	13.816	55178.9	55.1789		-0.00225682	-0.000902728	-0.000243152	28.8749	11.55	104450	104.45		-0.00179015	-0.000716061	-0.00196319	36.5492	14.6197	17223.3	17.2233		-0.00362349	-0.00144939	-0.00118708	25.8679	10.3472	133130	133.13
0.0036663	0.00146652	1.72222e-05	34.5482	13.8193	55142.2	55.1422		0.00593296	0.00237319	-0.000222651	28.8831	11.5532	104296	104.296		0.00639963	0.00255985	-0.00194804	36.5574	14.623	17136.6	17.1366		0.0045663	0.00182652	-0.00106201	25.8925	10.357	133315	133.315
0.0118561	0.00474243	0.000150414	34.5564	13.8225	55120.3	55.1203		0.0141227	0.0056491	-0.000199917	28.8913	11.5565	104138	104.138		0.0145894	0.00583577	-0.00193853	36.5656	14.6262	17037.8	17.0378		0.0127561	0.00510243	-0.000991099	25.917	10.3668	133029	133.029
0.0200459	0.00801835	0.000241354	34.5646	13.8258	55115.5	55.1155		0.0223125	0.00892501	-0.000176595	28.8995	11.5598	103984	103.984		0.0227792	0.00911168	-0.00192095	36.5738	14.6295	16949.9	16.9499		0.0209459	0.00837835	-0.000937521	25.9416	10.3766	132662	132.662
0.0282357	0.0112943	0.000288918	34.5727	13.8291	55085.6	55.0856		0.0305023	0.0122009	-0.000152061	28.9077	11.5631	103861	103.861		0.030969	0.0123876	-0.00189276	36.582	14.6328	16869.8	16.8698		0.0291357	0.0116543	-0.000878836	25.9662	10.3865	132644	132.644
0.0364254	0.0145702	0.000313569	34.5809	13.8324	55026.4	55.0264		0.0386921	0.0154768	-0.000107345	28.9159	11.5663	103783	103.783		0.0391588	0.0156635	-0.00186156	36.5902	14.6361	16854.6	16.8546		0.0373254	0.0149302	-0.000822482	25.9908	10.3963	133091	133.091
0.0446152	0.0178461	0.000345473	34.5891	13.8356	54972.8	54.9728		0.0468819	0.0187528	-4.17856e-05	28.9241	11.5696	103740	103.74		0.0473486	0.0189394	-0.00180378	36.5984	14.6393	16884.1	16.8841		0.0455152	0.0182061	-0.000769341	26.0153	10.4061	132912	132.912
0.052805	0.021122	0.000398001	34.5973	13.8389	54934.1	54.9341		0.0550717	0.0220287	2.81943e-05	28.9323	11.5729	103701	103.701		0.0555383	0.0222153	-0.00167615	36.6065	14.6426	16901.4	16.9014		0.053705	0.021482	-0.000720431	26.0399	10.416	132406	132.406
0.0609948	0.0243979	0.000480338	34.6055	13.8422	54886.9	54.8869		0.0632615	0.0253046	9.93105e-05	28.9404	11.5762	103608	103.608		0.0637281	0.0254912	-0.00145659	36.6147	14.6459	16903.9	16.9039		0.0618948	0.0247579	-0.000651915	26.0645	10.4258	131796	131.796
0.0691846	0.0276738	0.000582185	34.6137	13.8455	54836.8	54.8368		0.0714512	0.0285805	0.000180496	28.9486	11.5795	103467	103.467		0.0719179	0.0287672	-0.00114339	36.6229	14.6492	16855.3	16.8553		0.0700846	0.0280338	-0.000521919	26.089	10.4356	131349	131.349
0.0773744	0.0309497	0.000686265	34.6219	13.8488	54794.6	54.7946		0.079641	0.0318564	0.00027982	28.9568	11.5827	103338	103.338		0.0801077	0.0320431	-0.000721443	36.6311	14.6524	16768.2	16.7682		0.0782744	0.0313097	-0.000289915	26.1136	10.4454	131141	131.141
0.0855641	0.0342257	0.000788948	34.6301	13.852	54752.8	54.7528		0.0878308	0.0351323	0.00039	28.965	11.586	103224	103.224		0.0882975	0.035319	-0.000175891	36.6393	14.6557	16692.9	16.6929		0.0864641	0.0345857	0.000173814	26.1382	10.4553	131165	131.165
0.0937539	0.0375016	0.000986302	34.6383	13.8553	54685.3	54.6853		0.0960206	0.0384082	0.000500609	28.9732	11.5893	103085	103.085		0.0964873	0.0385949	0.000467448	36.6475	14.659	16642.7	16.6427		0.0946539	0.0378616	0.000790652	26.1627	10.4651	130654	130.654
0.101944	0.0407775	0.00129282	34.6465	13.8586	54612.1	54.6121		0.10421	0.0416842	0.00060843	28.9814	11.5926	102950	102.95		0.104677	0.0418708	0.00166496	36.6557	14.6623	16600.9	16.6009		0.102844	0.0411375	0.0014153	26.1873	10.4749	130277	130.277
0.110133	0.0440534	0.00162993	34.6546	13.8619	54571.1	54.5711		0.1124	0.0449601	0.000750247	28.9896	11.5958	102854	102.854		0.112867	0.0451467	0.00427892	36.6639	14.6655	16552.2	16.5522		0.111033	0.0444134	0.00224735	26.2119	10.4848	129796	129.796
0.118323	0.0473293	0.00197841	34.6628	13.8651	54546.5	54.5465		0.12059	0.048236	0.000917156	28.9978	11.5991	102764	102.764		0.121057	0.0484226	0.00856164	36.6721	14.6688	16492.4	16.4924		0.119223	0.0476893	0.00342929	26.2364	10.4946	129341	129.341
0.126513	0.0506052	0.00243313	34.671	13.8684	54517.1	54.5171		0.12878	0.0515119	0.00108503	29.006	11.6024	102645	102.645		0.129246	0.0516986	0.0146192	36.6803	14.6721	16417.8	16.4178		0.127413	0.0509652	0.00492901	26.261	10.5044	128984	128.984
0.134703	0.0538811	0.00332316	34.6792	13.8717	54484.5	54.4845		0.13697	0.0547878	0.00128322	29.0141	11.6057	102530	102.53		0.137436	0.0549745	0.0235005	36.6884	14.6754	16341.9	16.3419		0.135603	0.0542411	0.00673311	26.2856	10.5142	128510	128.51
0.142893	0.0571571	0.00460514	34.6874	13.875	54461	54.461		0.145159	0.0580637	0.00150678	29.0223	11.6089	102397	102.397		0.145626	0.0582504	0.0343394	36.6966	14.6787	16279.8	16.2798		0.143793	0.0575171	0.00889277	26.3102	10.5241	128138	128.138
0.151082	0.060433	0.00598223	34.6956	13.8782	54433.6	54.4336		0.153349	0.0613396	0.00167745	29.0305	11.6122	102272	102.272		0.153816	0.0615263	0.044925	36.7048	14.6819	16249.8	16.2498		0.151982	0.060793	0.0112389	26.3347	10.5339	127874	127.874
0.159272	0.0637089	0.00727444	34.7038	13.8815	54396.9	54.3969		0.161539	0.0646155	0.00174865	29.0387	11.6155	102183	102.183		0.162006	0.0648022	0.0545576	36.713	14.6852	16236.8	16.2368		0.160172	0.0640689	0.0134118	26.3593	10.5437	127629	127.629
0.167462	0.0669848	0.0083944	34.712	13.8848	54364.1	54.3641		0.169729	0.0678915	0.00175226	29.0469	11.6188	102104	102.104		0.170195	0.0680781	0.0624564	36.7212	14.6885	16214.6	16.2146		0.168362	0.0673448	0.0152711	26.3839	10.5535	127187	127.187
0.175652	0.0702607	0.00994048	34.7202	13.8881	54347.1	54.3471		0.177918	0.0711674	0.00173818	29.0551	11.622	102048	102.048		0.178385	0.071354	0.0700674	36.7294	14.6918	16186.3	16.1863		0.176552	0.0706207	0.0173365	26.4084	10.5634	126891	126.891
0.183842	0.0735366	0.0119798	34.7284	13.8913	54333.2	54.3332		0.186108	0.0744433	0.00173597	29.0633	11.6253	102002	102.002		0.186575	0.07463	0.0784836	36.7376	14.695	16203.6	16.2036		0.184742	0.0738966	0.0197285	26.433	10.5732	126644	126.644
0.192031	0.0768125	0.0140219	34.7365	13.8946	54304	54.304		0.194298	0.0777192	0.00179692	29.0715	11.6286	101928	101.928		0.194765	0.0779059	0.0868582	36.7458	14.6983	16415.3	16.4153		0.192931	0.0771725	0.0221827	26.4576	10.583	126353	126.353
0.200221	0.0800884	0.0159653	34.7447	13.8979	54258.6	54.2586		0.202488	0.0809951	0.00188135	29.0797	11.6319	101831	101.831		0.202954	0.0811818	0.094984	36.754	14.7016	16733.4	16.7334		0.201121	0.0804484	0.0246668	26.4821	10.5929	126077	126.077
0.208411	0.0833644	0.0176808	34.7529	13.9012	54215	54.215		0.210678	0.084271	0.00192548	29.0879	11.6351	101743	101.743		0.211144	0.0844577	0.104599	36.7622	14.7049	17002.5	17.0025		0.209311	0.0837244	0.0269626	26.5067	10.6027	125871	125.871
0.216601	0.0866403	0.0190674	34.7611	13.9044	54184.3	54.1843		0.218867	0.0875469	0.00197438	29.096	11.6384	101667	101.667		0.219334	0.0877336	0.115652	36.7703	14.7081	17077.5	17.0775		0.217501	0.0870003	0.0289189	26.5313	10.6125	125621	125.621
0.22479	0.0899162	0.0197768	34.7693	13.9077	54156	54.156		0.227057	0.0908229	0.00206393	29.1042	11.6417	101599	101.599		0.227524	0.0910095	0.126371	36.7785	14.7114	17008.3	17.0083		0.22569	0.0902762	0.0305896	26.5558	10.6223	125277	125.277
0.23298	0.0931921	0.0197705	34.7775	13.911	54130	54.13		0.235247	0.0940988	0.00217707	29.1124	11.645	101545	101.545		0.235714	0.0942854	0.136363	36.7867	14.7147	16937.5	16.9375		0.23388	0.0935521	0.0325444	26.5804	10.6322	124841	124.841
0.24117	0.096468	0.0195508	34.7857	13.9143	54114.5	54.1145		0.243437	0.0973747	0.00228146	29.1206	11.6482	101499	101.499		0.243903	0.0975613	0.145181	36.7949	14.718	16864.2	16.8642		0.24207	0.096828	0.0348651	26.605	10.642	124401	124.401
0.24936	0.0997439	0.0194189	34.7939	13.9175	54100.4	54.1004		0.251626	0.100651	0.00236195	29.1288	11.6515	101444	101.444		0.252093	0.100837	0.151013	36.8031	14.7212	16765.7	16.7657		0.25026	0.100104	0.037185	26.6296	10.6518	123990	123.99
0.25755	0.10302	0.0196503	34.8021	13.9208	54086.1	54.0861		0.259816	0.103927	0.00237824	29.137	11.6548	101378	101.378		0.260283	0.104113	0.154598	36.8113	14.7245	16658.8	16.6588		0.25845	0.10338	0.039381	26.6541	10.6616	123629	123.629
0.265739	0.106296	0.020316	34.8102	13.9241	54073.1	54.0731		0.268006	0.107202	0.00234042	29.1452	11.6581	101310	101.31		0.268473	0.107389	0.156862	36.8195	14.7278	16575.5	16.5755		0.266639	0.106656	0.0413957	26.6787	10.6715	123319	123.319
0.273929	0.109572	0.0212192	34.8184	13.9274	54055.8	54.0558		0.276196	0.110478	0.00229663	29.1534	11.6613	101246	101.246		0.276663	0.110665	0.157459	36.8277	14.7311	16516.9	16.5169		0.274829	0.109932	0.0429513	26.7033	10.6813	122911	122.911
0.282119	0.112848	0.0222803	34.8266	13.9307	54031.1	54.0311		0.284386	0.113754	0.00225568	29.1616	11.6646	101206	101.206		0.284852	0.113941	0.157161	36.8359	14.7343	16482.7	16.4827		0.283019	0.113208	0.0434525	26.7278	10.6911	122513	122.513
0.290309	0.116123	0.0233489	34.8348	13.9339	54007.2	54.0072		0.292575	0.11703	0.00221997	29.1698	11.6679	101188	101.188		0.293042	0.117217	0.156593	36.844	14.7376	16451.7	16.4517		0.291209	0.116483	0.0433355	26.7524	10.701	122087	122.087
0.298499	0.119399	0.0242985	34.843	13.9372	53988.7	53.9887		0.300765	0.120306	0.00220697	29.1779	11.6712	101160	101.16		0.301232	0.120493	0.156579	36.8522	14.7409	16385.1	16.3851		0.299399	0.119759	0.0444678	26.777	10.7108	121732	121.732
0.306688	0.122675	0.0247943	34.8512	13.9405	53974.4	53.9744		0.308955	0.123582	0.00220338	29.1861	11.6745	101114	101.114		0.309422	0.123769	0.156823	36.8604	14.7442	16291.6	16.2916		0.307588	0.123035	0.0466155	26.8015	10.7206	121405	121.405
0.314878	0.125951	0.0248471	34.8594	13.9438	53960.8	53.9608		0.317145	0.126858	0.00218747	29.1943	11.6777	101055	101.055		0.317611	0.127045	0.156595	36.8686	14.7474	16203.6	16.2036		0.315778	0.126311	0.0485515	26.8261	10.7304	121164	121.164
0.323068	0.129227	0.0247644	34.8676	13.947	53941.1	53.9411		0.325335	0.130134	0.00215019	29.2025	11.681	100992	100.992		0.325801	0.13032	0.155568	36.8768	14.7507	16138.8	16.1388		0.323968	0.129587	0.0501656	26.8507	10.7403	120964	120.964
0.331258	0.132503	0.0245344	34.8758	13.9503	53903.1	53.9031		0.333524	0.13341	0.00208929	29.2107	11.6843	100929	100.929		0.333991	0.133596	0.153663	36.885	14.754	16098.6	16.0986		0.332158	0.132863	0.0511096	26.8752	10.7501	120666	120.666
0.339447	0.135779	0.0241731	34.884	13.9536	53860.2	53.8602		0.341714	0.136686	0.0020085	29.2189	11.6876	100867	100.867		0.342181	0.136872	0.151759	36.8932	14.7573	16079.1	16.0791		0.340347	0.136139	0.0510826	26.8998	10.7599	120307	120.307
0.347637	0.139055	0.0237396	34.8921	13.9569	53834.3	53.8343		0.349904	0.139962	0.00191545	29.2271	11.6908	100806	100.806		0.350371	0.140148	0.151118	36.9014	14.7606	16063.4	16.0634		0.348537	0.139415	0.0506102	26.9244	10.7698	120050	120.05
0.355827	0.142331	0.0232162	34.9003	13.9601	53816.5	53.8165		0.358094	0.143237	0.00182607	29.2353	11.6941	100750	100.75		0.35856	0.143424	0.151749	36.9096	14.7638	16026.4	16.0264		0.356727	0.142691	0.0501362	26.949	10.7796	119685	119.685
0.364017	0.145607	0.0228235	34.9085	13.9634	53875.3	53.8753		0.366283	0.146513	0.00174191	29.2435	11.6974	100696	100.696		0.36675	0.1467	0.152683	36.9178	14.7671	15956.3	15.9563		0.364917	0.145967	0.0496218	26.9735	10.7894	119314	119.314
0.372207	0.148883	0.0225682	34.9167	13.9667	53953.9	53.9539		0.374473	0.149789	0.00165804	29.2517	11.7007	100643	100.643		0.37494	0.149976	0.153498	36.9259	14.7704	15876.8	15.8768		0.373107	0.149243	0.0487401	26.9981	10.7992	118928	118.928
0.380396	0.152159	0.0222877	34.9249	13.97	53967.9	53.9679		0.382663	0.153065	0.00156686	29.2598	11.7039	100591	100.591		0.38313	0.153252	0.153443	36.9341	14.7737	15808	15.808		0.381296	0.152519	0.0477233	27.0227	10.8091	118548	118.548
0.388586	0.155434	0.0218998	34.9331	13.9732	53945.9	53.9459		0.390853	0.156341	0.00148507	29.268	11.7072	100542	100.542		0.391319	0.156528	0.153296	36.9423	14.7769	15745.9	15.7459		0.389486	0.155794	0.0476986	27.0472	10.8189	118211	118.211
0.396776	0.15871	0.0214227	34.9413	13.9765	53911.7	53.9117		0.399043	0.159617	0.00141861	29.2762	11.7105	100493	100.493		0.399509	0.159804	0.153881	36.9505	14.7802	15689.9	15.6899		0.397676	0.15907	0.0488138	27.0718	10.8287	117919	117.919
0.404966	0.161986	0.0208599	34.9495	13.9798	53874.8	53.8748		0.407232	0.162893	0.00135592	29.2844	11.7138	100445	100.445		0.407699	0.16308	0.154563	36.9587	14.7835	15639	15.639		0.405866	0.162346	0.0504416	27.0964	10.8385	117650	117.65
0.413156	0.165262	0.0203944	34.9577	13.9831	53842.8	53.8428		0.415422	0.166169	0.00131631	29.2926	11.717	100397	100.397		0.415889	0.166356	0.15508	36.9669	14.7868	15591.4	15.5914		0.414056	0.165622	0.0519316	27.1209	10.8484	117343	117.343
0.421345	0.168538	0.0200524	34.9659	13.9863	53816.8	53.8168		0.423612	0.169445	0.0013102	29.3008	11.7203	100357	100.357		0.424079	0.169631	0.155266	36.9751	14.79	15537.6	15.5376		0.422245	0.168898	0.0529202	27.1455	10.8582	116944	116.944
0.429535	0.171814	0.019684	34.974	13.9896	53790.7	53.7907		0.431802	0.172721	0.00133165	29.309	11.7236	100321	100.321		0.432268	0.172907	0.15466	36.9833	14.7933	15479.3	15.4793		0.430435	0.172174	0.0529953	27.1701	10.868	116550	116.55
0.437725	0.17509	0.0192509	34.9822	13.9929	53761.3	53.7613		0.439992	0.175997	0.00136073	29.3172	11.7269	100291	100.291		0.440458	0.176183	0.153628	36.9915	14.7966	15427.5	15.4275		0.438625	0.17545	0.0524329	27.1946	10.8779	116202	116.202
0.445915	0.178366	0.018755	34.9904	13.9962	53732.1	53.7321		0.448181	0.179273	0.00138152	29.3254	11.7301	100276	100.276		0.448648	0.179459	0.152988	36.9997	14.7999	15376.5	15.3765		0.446815	0.178726	0.0517701	27.2192	10.8877	115944	115.944
0.454104	0.181642	0.0182676	34.9986	13.9994	53712.6	53.7126		0.456371	0.182548	0.00138167	29.3336	11.7334	100267	100.267		0.456838	0.182735	0.152316	37.0078	14.8031	15318.7	15.3187		0.455004	0.182002	0.0510112	27.2438	10.8975	115700	115.7
0.462294	0.184918	0.017979	35.0068	14.0027	53685.7	53.6857		0.464561	0.185824	0.00136711	29.3417	11.7367	100253	100.253		0.465028	0.186011	0.151066	37.016	14.8064	15252.2	15.2522		0.463194	0.185278	0.0500713	27.2684	10.9073	115358	115.358
0.470484	0.188194	0.0180016	35.015	14.006	53661.1	53.6611		0.472751	0.1891	0.00135185	29.3499	11.74	100228	100.228		0.473217	0.189287	0.149019	37.0242	14.8097	15191.9	15.1919		0.471384	0.188554	0.0487597	27.2929	10.9172	115076	115.076
0.478674	0.19147	0.0182288	35.0232	14.0093	53653	53.653		0.48094	0.192376	0.00133523	29.3581	11.7432	100165	100.165		0.481407	0.192563	0.146292	37.0324	14.813	15150.5	15.1505		0.479574	0.19183	0.04752	27.3175	10.927	114716	114.716
0.486864	0.194745	0.0183415	35.0314	14.0125	53632.1	53.6321		0.48913	0.195652	0.00131674	29.3663	11.7465	100140	100.14		0.489597	0.195839	0.143442	37.0406	14.8162	15126.9	15.1269		0.487764	0.195105	0.046578	27.3421	10.9368	114333	114.333
0.495053	0.198021	0.0181454	35.0396	14.0158	53607	53.607		0.49732	0.198928	0.00128893	29.3745	11.7498	100134	100.134		0.497787	0.199115	0.140716	37.0488	14.8195	15144.9	15.1449		0.495953	0.198381	0.0456909	27.3666	10.9467	114113	114.113
0.503243	0.201297	0.0177949	35.0478	14.0191	53591.8	53.5918		0.50551	0.202204	0.00125537	29.3827	11.7531	100135	100.135		0.505976	0.202391	0.13802	37.057	14.8228	15193.9	15.1939		0.504143	0.201657	0.0448181	27.3912	10.9565	113996	113.996
0.511433	0.204573	0.0175161	35.0559	14.0224	53583.4	53.5834		0.5137	0.20548	0.00123025	29.3909	11.7564	100111	100.111		0.514166	0.205667	0.135032	37.0652	14.8261	15222.8	15.2228		0.512333	0.204933	0.0439141	27.4158	10.9663	113737	113.737
0.519623	0.207849	0.0173413	35.0641	14.0257	53565.7	53.5657		0.521889	0.208756	0.00122206	29.3991	11.7596	100071	100.071		0.522356	0.208942	0.131559	37.0734	14.8293	15191.3	15.1913		0.520523	0.208209	0.0428791	27.4403	10.9761	113605	113.605
0.527812	0.211125	0.0172013	35.0723	14.0289	53545.8	53.5458		0.530079	0.212032	0.00122306	29.4073	11.7629	100035	100.035		0.530546	0.212218	0.128171	37.0816	14.8326	15121	15.121		0.528712	0.211485	0.0416783	27.4649	10.986	113444	113.444
0.536002	0.214401	0.0170702	35.0805	14.0322	53541	53.541		0.538269	0.215308	0.00122256	29.4154	11.7662	100001	100.001		0.538736	0.215494	0.125762	37.0897	14.8359	15054.9	15.0549		0.536902	0.214761	0.0403995	27.4895	10.9958	113016	113.016
0.544192	0.217677	0.0169428	35.0887	14.0355	53543.1	53.5431		0.546459	0.218583	0.00121931	29.4236	11.7695	99975.9	99.9759		0.546925	0.21877	0.124048	37.0979	14.8392	14996.9	14.9969		0.545092	0.218037	0.0394218	27.5141	11.0056	112626	112.626
0.552382	0.220953	0.0168135	35.0969	14.0388	53525.7	53.5257		0.554649	0.221859	0.00121216	29.4318	11.7727	99952.2	99.9522		0.555115	0.222046	0.122311	37.1061	14.8424	14961.2	14.9612		0.553282	0.221313	0.0386797	27.5386	11.0154	112218	112.218
0.560572	0.224229	0.0167352	35.1051	14.042	53496.4	53.4964		0.562838	0.225135	0.00118871	29.44	11.776	99937	99.937		0.563305	0.225322	0.120409	37.1143	14.8457	14947.7	14.9477		0.561472	0.224589	0.0378929	27.5632	11.0253	111810	111.81
0.568761	0.227505	0.0166584	35.1133	14.0453	53481.5	53.4815		0.571028	0.228411	0.00116334	29.4482	11.7793	99925.6	99.9256		0.571495	0.228598	0.11855	37.1225	14.849	14943	14.943		0.569661	0.227865	0.0369489	27.5878	11.0351	111421	111.421
0.576951	0.23078	0.0165027	35.1215	14.0486	53489.7	53.4897		0.579218	0.231687	0.00114641	29.4564	11.7826	99896.2	99.8962		0.579685	0.231874	0.117239	37.1307	14.8523	14943.5	14.9435		0.577851	0.23114	0.0357819	27.6123	11.0449	111158	111.158
0.585141	0.234056	0.0162212	35.1297	14.0519	53487.9	53.4879		0.587408	0.234963	0.00112963	29.4646	11.7858	99862.1	99.8621		0.587874	0.23515	0.116083	37.1389	14.8556	14925.8	14.9258		0.586041	0.234416	0.0345396	27.6369	11.0548	110797	110.797
0.593331	0.237332	0.0158826	35.1378	14.0551	53458.5	53.4585		0.595597	0.238239	0.00115652	29.4728	11.7891	99831.7	99.8317		0.596064	0.238426	0.114528	37.1471	14.8588	14862.5	14.8625		0.594231	0.237692	0.03336	27.6615	11.0646	112069	112.069
0.601521	0.240608	0.0155882	35.146	14.0584	53428.2	53.4282		0.603787	0.241515	0.00121355	29.481	11.7924	99804.1	99.8041		0.604254	0.241702	0.112163	37.1553	14.8621	14771.2	14.7712		0.602421	0.240968	0.0325504	27.686	11.0744	111870	111.87
0.60971	0.243884	0.015343	35.1542	14.0617	53393.6	53.3936		0.611977	0.244791	0.00125866	29.4892	11.7957	99774.1	99.7741		0.612444	0.244977	0.108978	37.1635	14.8654	14695.8	14.6958		0.61061	0.244244	0.0320608	27.7106	11.0842	111342	111.342
0.6179	0.24716	0.0151536	35.1624	14.065	53360.9	53.3609		0.620167	0.248067	0.00127942	29.4973	11.7989	99737.7	99.7377		0.620633	0.248253	0.10606	37.1716	14.8687	14648.6	14.6486		0.6188	0.24752	0.0315929	27.7352	11.0941	110758	110.758
0.62609	0.250436	0.0149996	35.1706	14.0682	53332	53.332		0.628357	0.251343	0.00127409	29.5055	11.8022	99704.1	99.7041		0.628823	0.251529	0.103654	37.1798	14.8719	14613.4	14.6134		0.62699	0.250796	0.031098	27.7597	11.1039	110215	110.215
0.63428	0.253712	0.0148538	35.1788	14.0715	53309.6	53.3096		0.636546	0.254619	0.00125084	29.5137	11.8055	99668.9	99.6689		0.637013	0.254805	0.101246	37.188	14.8752	14575	14.575		0.63518	0.254072	0.0305727	27.7843	11.1137	109818	109.818
0.642469	0.256988	0.0147123	35.187	14.0748	53313.1	53.3131		0.644736	0.257894	0.00120806	29.5219	11.8088	99626.8	99.6268		0.645203	0.258081	0.0987142	37.1962	14.8785	14521	14.521		0.643369	0.257348	0.0298334	27.8089	11.1236	109364	109.364
0.650659	0.260264	0.014575	35.1952	14.0781	53331.3	53.3313		0.652926	0.26117	0.00115663	29.5301	11.812	99595.7	99.5957		0.653393	0.261357	0.0959545	37.2044	14.8818	14464.8	14.4648		0.651559	0.260624	0.029215	27.8335	11.1334	108990	108.99
0.658849	0.26354	0.0143861	35.2034	14.0813	53316.6	53.3166		0.661116	0.264446	0.00110714	29.5383	11.8153	99566.7	99.5667		0.661582	0.264633	0.0932994	37.2126	14.885	14419.7	14.4197		0.659749	0.2639	0.0289051	27.858	11.1432	108587	108.587
0.667039	0.266816	0.0141011	35.2115	14.0846	53284.2	53.2842		0.669305	0.267722	0.00105868	29.5465	11.8186	99523.4	99.5234		0.669772	0.267909	0.0909832	37.2208	14.8883	14379.6	14.3796		0.667939	0.267176	0.0286135	27.8826	11.153	108128	108.128
0.675229	0.270091	0.013685	35.2197	14.0879	53261.4	53.2614		0.677495	0.270998	0.00101177	29.5547	11.8219	99491.8	99.4918		0.677962	0.271185	0.0888935	37.229	14.8916	14353.9	14.3539		0.676129	0.270451	0.0282565	27.9072	11.1629	107739	107.739
0.683418	0.273367	0.0132883	35.2279	14.0912	53248	53.248		0.685685	0.274274	0.000967354	29.5629	11.8251	99469	99.469		0.686152	0.274461	0.0871303	37.2372	14.8949	14349	14.349		0.684318	0.273727	0.0278753	27.9317	11.1727	107344	107.344
0.691608	0.276643	0.0130115	35.2361	14.0944	53221.7	53.2217		0.693875	0.27755	0.000917119	29.5711	11.8284	99438	99.438		0.694342	0.277737	0.0856637	37.2453	14.8981	14321.1	14.3211		0.692508	0.277003	0.0274666	27.9563	11.1825	106948	106.948
0.699798	0.279919	0.0127614	35.2443	14.0977	53189	53.189		0.702065	0.280826	0.000867457	29.5792	11.8317	99402.5	99.4025		0.702531	0.281013	0.0843012	37.2535	14.9014	14267.7	14.2677		0.700698	0.280279	0.026808	27.9809	11.1923	106541	106.541
0.707988	0.283195	0.0124976	35.2525	14.101	53172.1	53.1721		0.710254	0.284102	0.000829293	29.5874	11.835	99365	99.365		0.710721	0.284288	0.0829648	37.2617	14.9047	14221.8	14.2218		0.708888	0.283555	0.026091	28.0054	11.2022	106223	106.223
0.716178	0.286471	0.0122022	35.2607	14.1043	53160.3	53.1603		0.718444	0.287378	0.000797678	29.5956	11.8382	99316.3	99.3163		0.718911	0.287564	0.0815672	37.2699	14.908	14184.8	14.1848		0.717078	0.286831	0.025517	28.03	11.212	105919	105.919
0.724367	0.289747	0.0118768	35.2689	14.1076	53146.9	53.1469		0.726634	0.290654	0.000773618	29.6038	11.8415	99269	99.269		0.727101	0.29084	0.0800138	37.2781	14.9112	14162.6	14.1626		0.725267	0.290107	0.0249368	28.0546	11.2218	106000	106
0.732557	0.293023	0.0115361	35.2771	14.1108	53133.4	53.1334		0.734824	0.29393	0.000754669	29.612	11.8448	99241.6	99.2416		0.73529	0.294116	0.0789418	37.2863	14.9145	14157.4	14.1574		0.733457	0.293383	0.0242957	28.0791	11.2317	105572	105.572
0.740747	0.296299	0.0111612	35.2853	14.1141	53106.5	53.1065		0.743014	0.297205	0.000735272	29.6202	11.8481	99234.7	99.2347		0.74348	0.297392	0.078509	37.2945	14.9178	14166.8	14.1668		0.741647	0.296659	0.0235568	28.1037	11.2415	105201	105.201
0.748937	0.299575	0.0108367	35.2934	14.1174	53080.5	53.0805		0.751203	0.300481	0.000711195	29.6284	11.8514	99233	99.233		0.75167	0.300668	0.0781329	37.3027	14.9211	14193.5	14.1935		0.749837	0.299935	0.0229316	28.1283	11.2513	104768	104.768
0.757126	0.302851	0.0106121	35.3016	14.1207	53079.4	53.0794		0.759393	0.303757	0.000687985	29.6366	11.8546	99208.2	99.2082		0.75986	0.303944	0.0776081	37.3109	14.9243	14235.6	14.2356		0.758026	0.303211	0.0225634	28.1529	11.2611	104377	104.377
0.765316	0.306126	0.0104103	35.3098	14.1239	53087.3	53.0873		0.767583	0.307033	0.000672655	29.6448	11.8579	99159.8	99.1598		0.76805	0.30722	0.0772354	37.3191	14.9276	14267.5	14.2675		0.766216	0.306486	0.0223382	28.1774	11.271	104026	104.026
0.773506	0.309402	0.010192	35.318	14.1272	53072.2	53.0722		0.775773	0.310309	0.00065765	29.653	11.8612	99102.9	99.1029		0.776239	0.310496	0.077152	37.3272	14.9309	14260.8	14.2608		0.774406	0.309762	0.0222013	28.202	11.2808	103715	103.715
0.781696	0.312678	0.00995648	35.3262	14.1305	53039.4	53.0394		0.783962	0.313585	0.000637251	29.6611	11.8645	99046.7	99.0467		0.784429	0.313772	0.0770072	37.3354	14.9342	14218.4	14.2184		0.782596	0.313038	0.0220942	28.2266	11.2906	103419	103.419
0.789886	0.315954	0.00971267	35.3344	14.1338	53017.3	53.0173		0.792152	0.316861	0.000614167	29.6693	11.8677	98988	98.988		0.792619	0.317048	0.0765948	37.3436	14.9375	14126.8	14.1268		0.790786	0.316314	0.0219699	28.2511	11.3005	102879	102.879
0.798075	0.31923	0.0094688	35.3426	14.137	53011.8	53.0118		0.800342	0.320137	0.000590543	29.6775	11.871	98954.6	98.9546		0.800809	0.320323	0.0752224	37.3518	14.9407	14010.6	14.0106		0.798975	0.31959	0.0218139	28.2757	11.3103	102404	102.404
0.806265	0.322506	0.00918517	35.3508	14.1403	53006.7	53.0067		0.808532	0.323413	0.000566375	29.6857	11.8743	98955.9	98.9559		0.808998	0.323599	0.0730912	37.36	14.944	13908.9	13.9089		0.807165	0.322866	0.0216193	28.3003	11.3201	102081	102.081
0.814455	0.325782	0.00883405	35.359	14.1436	52972.9	52.9729		0.816722	0.326689	0.000539603	29.6939	11.8776	98966.5	98.9665		0.817188	0.326875	0.0711171	37.3682	14.9473	13813.2	13.8132		0.815355	0.326142	0.0214404	28.3248	11.3299	101725	101.725
0.822645	0.329058	0.00847901	35.3672	14.1469	52922.9	52.9229		0.824911	0.329965	0.000519623	29.7021	11.8808	98966.9	98.9669		0.825378	0.330151	0.0693411	37.3764	14.9506	13714.6	13.7146		0.823545	0.329418	0.0212735	28.3494	11.3398	101314	101.314
0.830835	0.332334	0.00820589	35.3753	14.1501	52873.6	52.8736		0.833101	0.33324	0.000509333	29.7103	11.8841	98967.9	98.9679		0.833568	0.333427	0.0676202	37.3846	14.9538	13607	13.607		0.831735	0.332694	0.0210804	28.374	11.3496	100815	100.815
0.839024	0.33561	0.00800869	35.3835	14.1534	52827.4	52.8274		0.841291	0.336516	0.000497246	29.7185	11.8874	98940	98.94		0.841758	0.336703	0.0660001	37.3928	14.9571	13518.3	13.5183		0.839924	0.33597	0.0207438	28.3985	11.3594	100420	100.42
0.847214	0.338886	0.00785505	35.3917	14.1567	52787	52.787		0.849481	0.339792	0.000478427	29.7267	11.8907	98882	98.882		0.849947	0.339979	0.0644812	37.401	14.9604	13465.6	13.4656		0.848114	0.339246	0.020333	28.4231	11.3692	99868.5	99.8685
0.855404	0.342162	0.00775431	35.3999	14.16	52753.4	52.7534		0.857671	0.343068	0.000454133	29.7348	11.8939	98838.1	98.8381		0.858137	0.343255	0.0630283	37.4091	14.9637	13425.6	13.4256		0.856304	0.342522	0.0199858	28.4477	11.3791	99414.4	99.4144
0.863594	0.345437	0.00769685	35.4081	14.1632	52726.6	52.7266		0.86586	0.346344	0.00042542	29.743	11.8972	98901.2	98.9012		0.866327	0.346531	0.0616029		0		0		0.864494	0.345797	0.0198167	28.4723	11.3889	99250.7	99.2507
0.871783	0.348713	0.0076663	35.4163	14.1665	52705.7	52.7057		0.87405	0.34962	0.000389911	29.7512	11.9005	99068.6	99.0686		0.874517	0.349807	0.0603635		0		0		0.872683	0.349073	0.0198082	28.4968	11.3987	98799.7	98.7997
0.879973	0.351989	0.00763192	35.4245	14.1698	52681.8	52.6818		0.88224	0.352896	0.000362032	29.7594	11.9038	99264.1	99.2641		0.882707	0.353083	0.0593845		0		0		0.880873	0.352349	0.0198027	28.5214	11.4086	98262.8	98.2628
0.888163	0.355265	0.00756929	35.4327	14.1731	52660	52.66		0.89043	0.356172	0.000350111	29.7676	11.907	99345.1	99.3451		0.890896	0.356359	0.0585195		0		0		0.889063	0.355625	0.0197525	28.546	11.4184	97513.7	97.5137
0.896353	0.358541	0.00745601	35.4409	14.1763	52643.2	52.6432		0.898619	0.359448	0.00034905	29.7758	11.9103	99315.4	99.3154		0.899086	0.359634	0.0574646		0		0		0.897253	0.358901	0.0196035	28.5705	11.4282	96928.6	96.9286
0.904543	0.361817	0.00731179	35.4491	14.1796	52614.1	52.6141		0.906809	0.362724	0.000357702	29.784	11.9136	99288.6	99.2886		0.907276	0.36291	0.0560282		0		0		0.905443	0.362177	0.0191942	28.5951	11.438	96487.7	96.4877
0.912732	0.365093	0.00712719	35.4572	14.1829	52568.2	52.5682		0.914999	0.366	0.000364366	29.7922	11.9169	99247.6	99.2476		0.915466	0.366186	0.0542516		0		0		0.913632	0.365453	0.0185604	28.6197	11.4479	96031.3	96.0313
0.920922	0.368369	0.00688833	35.4654	14.1862	52510.6	52.5106		0.923189	0.369276	0.000360131	29.8004	11.9201	99191.5	99.1915		0.923655	0.369462	0.0526192		0		0		0.921822	0.368729	0.017934	28.6442	11.4577	95518.4	95.5184
0.929112	0.371645	0.00678523	35.4736	14.1894	52462.2	52.4622		0.931379	0.372551	0.000350325	29.8086	11.9234	99137.4	99.1374		0.931845	0.372738	0.0512551		0		0		0.930012	0.372005	0.0173668	28.6688	11.4675	95426.8	95.4268
0.937302	0.374921	0.00685481	35.4818	14.1927	52437	52.437		0.939568	0.375827	0.000335718	29.8167	11.9267	99086.9	99.0869		0.940035	0.376014	0.049936		0		0		0.938202	0.375281	0.0168164	28.6934	11.4774	94992.3	94.9923
0.945491	0.378197	0.00693875	35.49	14.196	52418.2	52.4182		0.947758	0.379103	0.000311948	29.8249	11.93	99023.6	99.0236		0.948225	0.37929	0.0486404		0		0		0.946391	0.378557	0.0163467	28.7179	11.4872	94347.8	94.3478
0.953681	0.381473	0.00698147	35.4982	14.1993	52387.1	52.3871		0.955948	0.382379	0.000287259	29.8331	11.9333	98947.6	98.9476		0.956415	0.382566	0.0473784		0		0		0.954581	0.381833	0.0159618	28.7425	11.497	93644	93.644
0.961871	0.384748	0.00696436	35.5064	14.2026	52356	52.356		0.964138	0.385655	0.000265743	29.8413	11.9365	98866.9	98.8669		0.964604	0.385842	0.0461607		0		0		0.962771	0.385108	0.0155833	28.7671	11.5068	93175.5	93.1755
0.970061	0.388024	0.00690077	35.5146	14.2058	52334.1	52.3341		0.972327	0.388931	0.000244119	29.8495	11.9398	98810.8	98.8108		0.972794	0.389118	0.0451241		0		0		0.970961	0.388384	0.0151815	28.7917	11.5167	92722.4	92.7224
0.978251	0.3913	0.00681663	35.5228	14.2091	52364.8	52.3648		0.980517	0.392207	0.000218723	29.8577	11.9431	98764.6	98.7646		0.980984	0.392394	0.0442966		0		0		0.979151	0.39166	0.0148228	28.8162	11.5265	92044.9	92.0449
0.98644	0.394576	0.0066744	35.531	14.2124	52424.8	52.4248		0.988707	0.395483	0.00018471	29.8659	11.9464	98702.5	98.7025		0.989174	0.395669	0.0435542		0		0		0.98734	0.394936	0.0145353	28.8408	11.5363	91265.2	91.2652
0.99463	0.397852	0.00646874	35.5391	14.2157	52447.1	52.4471		0.996897	0.398759	0.000152141	29.8741	11.9496	98647.4	98.6474		0.997364	0.398945	0.0430224		0		0		0.99553	0.398212	0.0142808	28.8654	11.5461	90660.7	90.6607
1.00282	0.401128	0.00628456	35.5473	14.2189	52410.9	52.4109		1.00509	0.402035	0.000127555	29.8823	11.9529	98618.5	98.6185		1.00555	0.402221	0.0426255		0		0		1.00372	0.401488	0.0139539	28.8899	11.556	89990.6	89.9906
1.01101	0.404404	0.00613812	35.5555	14.2222	52340.8	52.3408		1.01328	0.405311	0.000106466	29.8905	11.9562	98596.2	98.5962		1.01374	0.405497	0.0421854		0		0		1.01191	0.404764	0.0134813	28.9145	11.5658	89652.4	89.6524
1.0192	0.40768	0.00599859	35.5637	14.2255	52280.3	52.2803		1.02147	0.408586	8.73133e-05	29.8986	11.9595	98583.2	98.5832		1.02193	0.408773	0.0416129		0		0		1.0201	0.40804	0.0129878	28.9391	11.5756	89075.5	89.0755
1.02739	0.410956	0.00585051	35.5719	14.2288	52230.6	52.2306		1.02966	0.411862	7.77644e-05	29.9068	11.9627	98591.4	98.5914		1.03012	0.412049	0.0409479		0		0		1.02829	0.411316	0.0125847	28.9636	11.5855	88475.3	88.4753
1.03558	0.414232	0.00569105	35.5801	14.232	52178.8	52.1788		1.03785	0.415138	8.58309e-05	29.915	11.966	98568.3	98.5683		1.03831	0.415325	0.0402887		0		0		1.03648	0.414592	0.0122982	36.1952	14.4781	23057.1	23.0571
1.04377	0.417508	0.00551352	35.5883	14.2353	52136.4	52.1364		1.04604	0.418414	0.00010417	29.9232	11.9693	98511.2	98.5112		1.0465	0.418601	0.0395241		0		0		1.04467	0.417868	0.0120588	36.2198	14.4879	22197.5	22.1975
1.05196	0.420783	0.00535582	35.5965	14.2386	52114.9	52.1149		1.05423	0.42169	0.00012543	29.9314	11.9726	98439.3	98.4393		1.05469	0.421877	0.0387266		0		0		1.05286	0.421143	0.0117952	36.2444	14.4977	21335.7	21.3357
1.06015	0.424059	0.00522628	35.6047	14.2419	52116.8	52.1168		1.06242	0.424966	0.000143404	29.9396	11.9758	98338.8	98.3388		1.06288	0.425153	0.0379272		0		0		1.06105	0.424419	0.0114804	36.2689	14.5076	20927.9	20.9279
1.06834	0.427335	0.00509576	35.6128	14.2451	52145.2	52.1452		1.0706	0.428242	0.000153177	29.9478	11.9791	98222.5	98.2225		1.07107	0.428429	0.0370365		0		0		1.06924	0.427695	0.0111486	36.2935	14.5174	20364.5	20.3645
1.07653	0.430611	0.00495719	35.621	14.2484	52191.6	52.1916		1.07879	0.431518	0.000149627	29.956	11.9824	98104	98.104		1.07926	0.431705	0.0360187		0		0		1.07743	0.430971	0.0108338	36.3181	14.5272	19803.6	19.8036
1.08472	0.433887	0.00483777	35.6292	14.2517	52214.8	52.2148		1.08698	0.434794	0.000137976	29.9642	11.9857	97979.2	97.9792		1.08745	0.43498	0.0350095		0		0		1.08562	0.434247	0.0105239	36.3426	14.5371	19220.4	19.2204
1.09291	0.437163	0.00474404	35.6374	14.255	52201.7	52.2017		1.09517	0.43807	0.000126433	29.9724	11.9889	97876	97.876		1.09564	0.438256	0.0341193		0		0		1.09381	0.437523	0.010198	36.3672	14.5469	18925.9	18.9259
1.1011	0.440439	0.00465385	35.6456	14.2582	52140.5	52.1405		1.10336	0.441346	0.000111839	29.9805	11.9922	97782.2	97.7822		1.10383	0.441532	0.0332905		0		0		1.102	0.440799	0.00989317	36.3918	14.5567	19133.8	19.1338
1.10929	0.443715	0.00456377	35.6538	14.2615	52050.9	52.0509		1.11155	0.444622	9.83469e-05	29.9887	11.9955	97668.1	97.6681		1.11202	0.444808	0.0324957		0		0		1.11019	0.444075	0.00963815	36.4163	14.5665	18840.9	18.8409
1.11748	0.446991	0.00447241	35.662	14.2648	51975.8	51.9758		1.11974	0.447897	8.96083e-05	29.9969	11.9988	97548.7	97.5487		1.12021	0.448084	0.0319177		0		0		1.11838	0.447351	0.00940552	36.4409	14.5764	18510	18.51
1.12567	0.450267	0.00437816	35.6702	14.2681	51917.5	51.9175		1.12793	0.451173	8.37432e-05		0		0		1.1284	0.45136	0.0315674		0		0		1.12657	0.450627	0.009184	36.4655	14.5862	18533.9	18.5339
1.13386	0.453543	0.00428071	35.6784	14.2713	51867.6	51.8676		1.13612	0.454449	8.41834e-05		0		0		1.13659	0.454636	0.0313201		0		0		1.13476	0.453903	0.00896108	36.4901	14.596	18333.2	18.3332
1.14205	0.456819	0.00417248	35.6866	14.2746	51822.2	51.8222		1.14431	0.457725	9.06575e-05		0		0		1.14478	0.457912	0.031187		0		0		1.14295	0.457179	0.00872934	36.5146	14.6058	18842.9	18.8429
1.15024	0.460094	0.0040552	35.6947	14.2779	51761.2	51.7612		1.1525	0.461001	0.000100342		0		0		1.15297	0.461188	0.0310473		0		0		1.15114	0.460454	0.0084914	36.5392	14.6157	18443	18.443
1.15843	0.46337	0.00393589	35.7029	14.2812	51684.8	51.6848		1.16069	0.464277	0.000120261		0		0		1.16116	0.464464	0.0307925		0		0		1.15933	0.46373	0.00825009	36.5638	14.6255	17960.3	17.9603
1.16662	0.466646	0.00378867	35.7111	14.2845	51610.6	51.6106		1.16888	0.467553	0.000142768		0		0		1.16935	0.46774	0.0303512		0		0		1.16752	0.467006	0.00800769	36.5883	14.6353	17764.7	17.7647
1.17481	0.469922	0.00362932	35.7193	14.2877	51547.9	51.5479		1.17707	0.470829	0.000156618		0		0		1.17754	0.471016	0.0297795		0		0		1.17571	0.470282	0.00774351	36.6129	14.6452	17753	17.753
1.183	0.473198	0.00348919	35.7275	14.291	51500.8	51.5008		1.18526	0.474105	0.000153992		0		0		1.18573	0.474291	0.0291848		0		0		1.1839	0.473558	0.00750588	36.6375	14.655	17457.7	17.4577
1.19119	0.476474	0.00336741	35.7357	14.2943	51351.9	51.3519		1.19345	0.477381	0.000156368		0		0		1.19392	0.477567	0.0286294		0		0		1.19209	0.476834	0.00732184	36.662	14.6648	17319.7	17.3197
1.19937	0.47975	0.00326586		0		0		1.20164	0.480657	0.0001847		0		0		1.20211	0.480843	0.0281587		0		0		1.20027	0.48011	0.00718787	36.6866	14.6746	17096.2	17.0962
1.20756	0.483026	0.00317869		0		0		1.20983	0.483932	0.000225947		0		0		1.2103	0.484119	0.0277289		0		0		1.20846	0.483386	0.00710242	36.7112	14.6845	16832.3	16.8323
1.21575	0.486302	0.00309754		0		0		1.21802	0.487208	0.00026847		0		0		1.21849	0.487395	0.027304		0		0		1.21665	0.486662	0.00704849	36.7357	14.6943	16628.6	16.6286
1.22394	0.489578	0.00301991		0		0		1.22621	0.490484	0.000296452		0		0		1.22668	0.490671	0.0267875		0		0		1.22484	0.489938	0.00702974	36.7603	14.7041	16610.5	16.6105
1.23213	0.492854	0.00294522		0		0		1.2344	0.49376	0.000299256		0		0		1.23487	0.493947	0.0262988		0		0		1.23303	0.493214	0.00711936	36.7849	14.714	17186.7	17.1867
1.24032	0.496129	0.0028575		0		0		1.24259	0.497036	0.000328029		0		0		1.24306	0.497223	0.0259635		0		0		1.24122	0.496489	0.00725914	36.8095	14.7238	17500.4	17.5004
1.24851	0.499405	0.00276551		0		0		1.25078	0.500312	0.000433121		0		0		1.25125	0.500499	0.0257696		0		0		1.24941	0.499765	0.00735195	36.834	14.7336	17153.5	17.1535
1.2567	0.502681	0.0026885		0		0		1.25897	0.503588	0.000580992		0		0		1.25944	0.503775	0.0257955		0		0		1.2576	0.503041	0.0073618	36.8586	14.7434	16921	16.921
1.26489	0.505957	0.0026149		0		0		1.26716	0.506864	0.00069397		0		0		1.26763	0.507051	0.0258587		0		0		1.26579	0.506317	0.00727486	36.8832	14.7533	16682.3	16.6823
1.27308	0.509233	0.00253552		0		0		1.27535	0.51014	0.000737254		0		0		1.27582	0.510326	0.0257718		0		0		1.27398	0.509593	0.00714962	36.9077	14.7631	16640.1	16.6401
1.28127	0.512509	0.0024555		0		0		1.28354	0.513416	0.000726897		0		0		1.28401	0.513602	0.0252595		0		0		1.28217	0.512869	0.00700557	36.9323	14.7729	16602.1	16.6021
1.28946	0.515785	0.00240685		0		0		1.29173	0.516692	0.000696845		0		0		1.2922	0.516878	0.0246019		0		0		1.29036	0.516145	0.00686619	36.9569	14.7827	16589.5	16.5895
1.29765	0.519061	0.00240277		0		0		1.29992	0.519968	0.000665577		0		0		1.30039	0.520154	0.0240857		0		0		1.29855	0.519421	0.00678618	36.9814	14.7926	16479.1	16.4791
1.30584	0.522337	0.00241703		0		0		1.30811	0.523243	0.000636931		0		0		1.30858	0.52343	0.0235872		0		0		1.30674	0.522697	0.00675211	37.006	14.8024	18262.6	18.2626
1.31403	0.525613	0.00243195		0		0		1.3163	0.526519	0.000613121		0		0		1.31677	0.526706	0.0229107		0		0		1.31493	0.525973	0.00669989	37.0306	14.8122	18842.2	18.8422
1.32222	0.528889	0.00244466		0		0		1.32449	0.529795	0.000593174		0		0		1.32495	0.529982	0.022194		0		0		1.32312	0.529249	0.00659971	37.0551	14.8221	18943.4	18.9434
1.33041	0.532165	0.00243324		0		0		1.33268	0.533071	0.000576389		0		0		1.33314	0.533258	0.0216842		0		0		1.33131	0.532525	0.00643705	37.0797	14.8319	18912.1	18.9121
1.3386	0.53544	0.00240243		0		0		1.34087	0.536347	0.000560794		0		0		1.34133	0.536534	0.021466		0		0		1.3395	0.5358	0.00629653	37.1043	14.8417	19375.4	19.3754
1.34679	0.538716	0.00237158		0		0		1.34906	0.539623	0.000545197		0		0		1.34952	0.53981	0.0214351		0		0		1.34769	0.539076	0.00622076	37.1289	14.8515	18603.1	18.6031
1.35498	0.541992	0.00233858		0		0		1.35725	0.542899	0.000528175		0		0		1.35771	0.543086	0.0214019		0		0		1.35588	0.542352	0.00614075	37.1534	14.8614	18219.8	18.2198
1.36317	0.545268	0.0023018		0		0		1.36544	0.546175	0.000526398		0		0		1.3659	0.546362	0.0213351		0		0		1.36407	0.545628	0.00602825	37.178	14.8712	18237.2	18.2372
1.37136	0.548544	0.0022576		0		0		1.37363	0.549451	0.000545395		0		0		1.37409	0.549637	0.0211983		0		0		1.37226	0.548904	0.00586868	37.2026	14.881	17855.4	17.8554
1.37955	0.55182	0.00221732		0		0		1.38182	0.552727	0.00057673		0		0		1.38228	0.552913	0.0210232		0		0		1.38045	0.55218	0.00567936	37.2271	14.8909	17231.3	17.2313
1.38774	0.555096	0.00219159		0		0		1.39001	0.556003	0.000615673		0		0		1.39047	0.556189	0.0210176		0		0		1.38864	0.555456	0.00548859	37.2517	14.9007	16896.8	16.8968
1.39593	0.558372	0.00216672		0		0		1.3982	0.559279	0.000656127		0		0		1.39866	0.559465	0.0209832		0		0		1.39683	0.558732	0.00534847	37.2763	14.9105	16808.1	16.8081
1.40412	0.561648	0.00213206		0		0		1.40639	0.562554	0.000686453		0		0		1.40685	0.562741	0.0206505		0		0		1.40502	0.562008	0.00527867	37.3008	14.9203	16740.3	16.7403
1.41231	0.564924	0.00207783		0		0		1.41458	0.56583	0.000699109		0		0		1.41504	0.566017	0.0202475		0		0		1.41321	0.565284	0.00523731	37.3254	14.9302	17088.9	17.0889
1.4205	0.5682	0.00202132		0		0		1.42277	0.569106	0.000690906		0		0		1.42323	0.569293	0.0199215		0		0		1.4214	0.56856	0.00516946	37.35	14.94	17744.4	17.7444
1.42869	0.571475	0.00197683		0		0		1.43096	0.572382	0.000671018		0		0		1.43142	0.572569	0.0196117		0		0		1.42959	0.571835	0.00504722	37.3746	14.9498	18237.1	18.2371
1.43688	0.574751	0.00193805		0		0		1.43915	0.575658	0.000649824		0		0		1.43961	0.575845	0.0192943		0		0		1.43778	0.575111	0.00490576	37.3991	14.9596	19356.4	19.3564
1.44507	0.578027	0.00190566		0		0		1.44733	0.578934	0.000620796		0		0		1.4478	0.579121	0.0189435		0		0		1.44597	0.578387	0.00478221	37.4237	14.9695	21633.4	21.6334
1.45326	0.581303	0.00187757		0		0		1.45552	0.58221	0.000585319		0		0		1.45599	0.582397	0.0183679		0		0		1.45416	0.581663	0.00468286	37.4483	14.9793	21725.9	21.7259
1.46145	0.584579	0.00185171		0		0		1.46371	0.585486	0.000549251		0		0		1.46418	0.585672	0.0176147		0		0		1.46235	0.584939	0.00467887	37.4728	14.9891	22462.2	22.4622
1.46964	0.587855	0.00183652		0		0		1.4719	0.588762	0.000510078		0		0		1.47237	0.588948	0.0168798		0		0		1.47054	0.588215	0.00477489	37.4974	14.999	23952.8	23.9528
1.47783	0.591131	0.00185447		0		0		1.48009	0.592038	0.000470919		0		0		1.48056	0.592224	0.01619		0		0		1.47873	0.591491	0.00489601		0		0
1.48602	0.594407	0.00193312		0		0		1.48828	0.595314	0.000436102		0		0		1.48875	0.5955	0.0155953		0		0		1.48692	0.594767	0.00495115		0		0
1.49421	0.597683	0.00202505		0		0		1.49647	0.598589	0.000406104		0		0		1.49694	0.598776	0.0152066		0		0		1.49511	0.598043	0.0048867		0		0
1.5024	0.600959	0.00208054		0		0		1.50466	0.601865	0.000381243		0		0		1.50513	0.602052	0.0149694		0		0		1.5033	0.601319	0.00474383		0		0
1.51059	0.604235	0.00210213		0		0		1.51285	0.605141	0.000358324		0		0		1.51332	0.605328	0.0147634		0		0		1.51149	0.604595	0.00459468		0		0
1.51878	0.607511	0.00210949		0		0		1.52104	0.608417	0.000334779		0		0		1.52151	0.608604	0.0145666		0		0		1.51968	0.607871	0.00446653		0		0
1.52697	0.610786	0.00211413		0		0		1.52923	0.611693	0.000307044		0		0		1.5297	0.61188	0.0143257		0		0		1.52787	0.611146	0.00435231		0		0
1.53516	0.614062	0.00211276		0		0		1.53742	0.614969	0.000268102		0		0		1.53789	0.615156	0.0140575		0		0		1.53606	0.614422	0.00443254		0		0
1.54335	0.617338	0.00210808		0		0		1.54561	0.618245	0.000229169		0		0		1.54608	0.618432	0.0138336		0		0		1.54425	0.617698	0.00468662		0		0
1.55154	0.620614	0.00209738		0		0		1.5538	0.621521	0.000201298		0		0		1.55427	0.621708	0.0135814		0		0		1.55244	0.620974	0.00492206		0		0
1.55973	0.62389	0.00208169		0		0		1.56199	0.624797	0.000182135		0		0		1.56246	0.624983	0.0132292		0		0		1.56063	0.62425	0.00510169		0		0
1.56792	0.627166	0.00206535		0		0		1.57018	0.628073	0.000168287		0		0		1.57065	0.628259	0.0127854		0		0		1.56882	0.627526	0.00523529		0		0
1.5761	0.630442	0.00204376		0		0		1.57837	0.631349	0.000157723		0		0		1.57884	0.631535	0.0122795		0		0		1.577	0.630802	0.00530379		0		0
1.58429	0.633718	0.00201631		0		0		1.58656	0.634625	0.000150831		0		0		1.58703	0.634811	0.0117941		0		0		1.58519	0.634078	0.00528743		0		0
1.59248	0.636994	0.00199295		0		0		1.59475	0.6379	0.000146271		0		0		1.59522	0.638087	0.0114084		0		0		1.59338	0.637354	0.00524688		0		0
1.60067	0.64027	0.00198701		0		0		1.60294	0.641176	0.00014255		0		0		1.60341	0.641363	0.011114		0		0		1.60157	0.64063	0.00523039		0		0
1.60886	0.643546	0.00198046		0		0		1.61113	0.644452	0.000142677		0		0		1.6116	0.644639	0.0108822		0		0		1.60976	0.643906	0.00522816		0		0
1.61705	0.646822	0.00195349		0		0		1.61932	0.647728	0.000149029		0		0		1.61979	0.647915	0.0107784		0		0		1.61795	0.647182	0.0051946		0		0
1.62524	0.650097	0.00191716		0		0		1.62751	0.651004	0.000156334		0		0		1.62798	0.651191	0.0109095		0		0		1.62614	0.650457	0.00509943		0		0
1.63343	0.653373	0.0018804		0		0		1.6357	0.65428	0.000160383		0		0		1.63617	0.654467	0.0113102		0		0		1.63433	0.653733	0.00495032		0		0
1.64162	0.656649	0.0018414		0		0		1.64389	0.657556	0.000157786		0		0		1.64436	0.657743	0.0118047		0		0		1.64252	0.657009	0.00479095		0		0
1.64981	0.659925	0.00180616		0		0		1.65208	0.660832	0.000147628		0		0		1.65255	0.661019	0.0122519		0		0		1.65071	0.660285	0.00464529		0		0
1.658	0.663201	0.00178525		0		0		1.66027	0.664108	0.000139246		0		0		1.66074	0.664294	0.0126354		0		0		1.6589	0.663561	0.00450635		0		0
1.66619	0.666477	0.00177469		0		0		1.66846	0.667384	0.000138864		0		0		1.66893	0.66757	0.0125939		0		0		1.66709	0.666837	0.00447411		0		0
1.67438	0.669753	0.00176596		0		0		1.67665	0.67066	0.000144979		0		0		1.67712	0.670846	0.0122444		0		0		1.67528	0.670113	0.00456043		0		0
1.68257	0.673029	0.00175701		0		0		1.68484	0.673935	0.000160292		0		0		1.68531	0.674122	0.0119124		0		0		1.68347	0.673389	0.00461435		0		0
1.69076	0.676305	0.00174371		0		0		1.69303	0.677211	0.00018049		0		0		1.6935	0.677398	0.0115817		0		0		1.69166	0.676665	0.0045632		0		0
1.69895	0.679581	0.00172282		0		0		1.70122	0.680487	0.000199214		0		0		1.70168	0.680674	0.0112377		0		0		1.69985	0.679941	0.00445246		0		0
1.70714	0.682857	0.0016871		0		0		1.70941	0.683763	0.000215252		0		0		1.70987	0.68395	0.0109536		0		0		1.70804	0.683217	0.00429395		0		0
1.71533	0.686132	0.00164893		0		0		1.7176	0.687039	0.000253635		0		0		1.71806	0.687226	0.0107669		0		0		1.71623	0.686492	0.00410804		0		0
1.72352	0.689408	0.00162703		0		0		1.72579	0.690315	0.00029164		0		0		1.72625	0.690502	0.010613		0		0		1.72442	0.689768	0.00392886		0		0
1.73171	0.692684	0.00168903		0		0		1.73398	0.693591	0.000292655		0		0		1.73444	0.693778	0.0104624		0		0		1.73261	0.693044	0.00376919		0		0
1.7399	0.69596	0.0018191		0		0		1.74217	0.696867	0.000269928		0		0		1.74263	0.697054	0.0102824		0		0		1.7408	0.69632	0.00363224		0		0
1.74809	0.699236	0.00194084		0		0		1.75036	0.700143	0.000248642		0		0		1.75082	0.700329	0.0100004		0		0		1.74899	0.699596	0.00351162		0		0
1.75628	0.702512	0.00204084		0		0		1.75855	0.703419	0.000247089		0		0		1.75901	0.703605	0.00970408		0		0		1.75718	0.702872	0.00340543		0		0
1.76447	0.705788	0.00206348		0		0		1.76674	0.706695	0.000272557		0		0		1.7672	0.706881	0.00950797		0		0		1.76537	0.706148	0.00333239		0		0
1.77266	0.709064	0.00200192		0		0		1.77493	0.709971	0.000315721		0		0		1.77539	0.710157	0.0094504		0		0		1.77356	0.709424	0.00328933		0		0
1.78085	0.71234	0.00193177		0		0		1.78312	0.713246	0.000345737		0		0		1.78358	0.713433	0.00960952		0		0		1.78175	0.7127	0.00325223		0		0
1.78904	0.715616	0.0019167		0		0		1.79131	0.716522	0.000345591		0		0		1.79177	0.716709	0.00995247		0		0		1.78994	0.715976	0.00321532		0		0
1.79723	0.718892	0.00194165		0		0		1.7995	0.719798	0.000332054		0		0		1.79996	0.719985	0.0103576		0		0		1.79813	0.719252	0.00317159		0		0
1.80542	0.722168	0.00196327		0		0		1.80769	0.723074	0.000317599		0		0		1.80815	0.723261	0.0106168		0		0		1.80632	0.722528	0.00309068		0		0
1.81361	0.725443	0.00197334		0		0		1.81588	0.72635	0.000301418		0		0		1.81634	0.726537	0.0106032		0		0		1.81451	0.725803	0.00300885		0		0
1.8218	0.728719	0.00194561		0		0		1.82407	0.729626	0.000277887		0		0		1.82453	0.729813	0.0103516		0		0		1.8227	0.729079	0.00294742		0		0
1.82999	0.731995	0.00192928		0		0		1.83225	0.732902	0.000249311		0		0		1.83272	0.733089	0.0099825		0		0		1.83089	0.732355	0.00288376		0		0
1.83818	0.735271	0.00193958		0		0		1.84044	0.736178	0.000222341		0		0		1.84091	0.736365	0.0097818		0		0		1.83908	0.735631	0.00279699		0		0
1.84637	0.738547	0.00193878		0		0		1.84863	0.739454	0.000197459		0		0		1.8491	0.73964	0.00973155		0		0		1.84727	0.738907	0.00278498		0		0
1.85456	0.741823	0.00190149		0		0		1.85682	0.74273	0.000177309		0		0		1.85729	0.742916	0.00967127		0		0		1.85546	0.742183	0.00286933		0		0
1.86275	0.745099	0.0018327		0		0		1.86501	0.746006	0.000163766		0		0		1.86548	0.746192	0.00955131		0		0		1.86365	0.745459	0.00291409		0		0
1.87094	0.748375	0.00176205		0		0		1.8732	0.749282	0.000156293		0		0		1.87367	0.749468	0.00930262		0		0		1.87184	0.748735	0.0028616		0		0
1.87913	0.751651	0.0016954		0		0		1.88139	0.752557	0.000153914		0		0		1.88186	0.752744	0.00899997		0		0		1.88003	0.752011	0.00277432		0		0
1.88732	0.754927	0.00163252		0		0		1.88958	0.755833	0.000153634		0		0		1.89005	0.75602	0.00884444		0		0		1.88822	0.755287	0.00269558		0		0
1.89551	0.758203	0.0015669		0		0		1.89777	0.759109	0.000151542		0		0		1.89824	0.759296	0.00883859		0		0		1.89641	0.758563	0.00261923		0		0
1.9037	0.761478	0.00149332		0		0		1.90596	0.762385	0.00014609		0		0		1.90643	0.762572	0.00883972		0		0		1.9046	0.761838	0.00253975		0		0
1.91189	0.764754	0.00141793		0		0		1.91415	0.765661	0.000138375		0		0		1.91462	0.765848	0.00879777		0		0		1.91279	0.765114	0.00246691		0		0
1.92008	0.76803	0.00140548		0		0		1.92234	0.768937	0.000129305		0		0		1.92281	0.769124	0.00858681		0		0		1.92098	0.76839	0.00240735		0		0
1.92827	0.771306	0.00144984		0		0		1.93053	0.772213	0.000119604		0		0		1.931	0.7724	0.00824015		0		0		1.92917	0.771666	0.00234244		0		0
1.93646	0.774582	0.00150303		0		0		1.93872	0.775489	0.000109363		0		0		1.93919	0.775675	0.00790238		0		0		1.93736	0.774942	0.00226066		0		0
1.94465	0.777858	0.00154837		0		0		1.94691	0.778765	9.82011e-05		0		0		1.94738	0.778951	0.00761026		0		0		1.94555	0.778218	0.00218004		0		0
1.95283	0.781134	0.00157269		0		0		1.9551	0.782041	9.30417e-05		0		0		1.95557	0.782227	0.0073743		0		0		1.95373	0.781494	0.00210881		0		0
1.96102	0.78441	0.00156661		0		0		1.96329	0.785317	9.90917e-05		0		0		1.96376	0.785503	0.00716594		0		0		1.96192	0.78477	0.00204144		0		0
1.96921	0.787686	0.00152554		0		0		1.97148	0.788592	0.000111205		0		0		1.97195	0.788779	0.00696267		0		0		1.97011	0.788046	0.00198579		0		0
1.9774	0.790962	0.00148797		0		0		1.97967	0.791868	0.000115503		0		0		1.98014	0.792055	0.00673546		0		0		1.9783	0.791322	0.00194218		0		0
1.98559	0.794238	0.00150115		0		0		1.98786	0.795144	0.000104041		0		0		1.98833	0.795331	0.00649539		0		0		1.98649	0.794598	0.00189949		0		0
1.99378	0.797514	0.00155323		0		0		1.99605	0.79842	8.22754e-05		0		0		1.99652	0.798607	0.00626551		0		0		1.99468	0.797874	0.00185305		0		0
2.00197	0.800789	0.00162132		0		0		2.00424	0.801696	6.53931e-05		0		0		2.00471	0.801883	0.00604		0		0		2.00287	0.801149	0.0018094		0		0
2.01016	0.804065	0.00168457		0		0		2.01243	0.804972	6.0108e-05		0		0		2.0129	0.805159	0.00587741		0		0		2.01106	0.804425	0.00177122		0		0
2.01835	0.807341	0.0017263		0		0		2.02062	0.808248	6.01277e-05		0		0		2.02109	0.808435	0.00580158		0		0		2.01925	0.807701	0.00173614		0		0
2.02654	0.810617	0.00173222		0		0		2.02881	0.811524	6.82997e-05		0		0		2.02928	0.811711	0.00578837		0		0		2.02744	0.810977	0.00170987		0		0
2.03473	0.813893	0.00170735		0		0		2.037	0.8148	8.52465e-05		0		0		2.03747	0.814986	0.00582544		0		0		2.03563	0.814253	0.00170124		0		0
2.04292	0.817169	0.00167282		0		0		2.04519	0.818076	0.000103012		0		0		2.04566	0.818262	0.00589014		0		0		2.04382	0.817529	0.00170057		0		0
2.05111	0.820445	0.00163411		0		0		2.05338	0.821352	0.000118352		0		0		2.05385	0.821538	0.0058985		0		0		2.05201	0.820805	0.00169694		0		0
2.0593	0.823721	0.00158437		0		0		2.06157	0.824628	0.000113954		0		0		2.06204	0.824814	0.00579276		0		0		2.0602	0.824081	0.00168783		0		0
2.06749	0.826997	0.00153374		0		0		2.06976	0.827903	9.62512e-05		0		0		2.07023	0.82809	0.00560174		0		0		2.06839	0.827357	0.00166678		0		0
2.07568	0.830273	0.00151527		0		0		2.07795	0.831179	8.84232e-05		0		0		2.07842	0.831366	0.00540926		0		0		2.07658	0.830633	0.00164247		0		0
2.08387	0.833549	0.0015138		0		0		2.08614	0.834455	9.29701e-05		0		0		2.0866	0.834642	0.00538441		0		0		2.08477	0.833909	0.00161784		0		0
2.09206	0.836825	0.00150288		0		0		2.09433	0.837731	0.000103181		0		0		2.09479	0.837918	0.00561213		0		0		2.09296	0.837185	0.00158691		0		0
2.10025	0.8401	0.00147517		0		0		2.10252	0.841007	0.000113747		0		0		2.10298	0.841194	0.00606071		0		0		2.10115	0.84046	0.00154138		0		0
2.10844	0.843376	0.00143952		0		0		2.11071	0.844283	0.000123772		0		0		2.11117	0.84447	0.00651864		0		0		2.10934	0.843736	0.00151359		0		0
2.11663	0.846652	0.00141983		0		0		2.1189	0.847559	0.000147869		0		0		2.11936	0.847746	0.00682619		0		0		2.11753	0.847012	0.00151959		0		0
2.12482	0.849928	0.00141818		0		0		2.12709	0.850835	0.000182112		0		0		2.12755	0.851021	0.00691088		0		0		2.12572	0.850288	0.00153784		0		0
2.13301	0.853204	0.00141865		0		0		2.13528	0.854111	0.000212894		0		0		2.13574	0.854297	0.00686211		0		0		2.13391	0.853564	0.00156239		0		0
2.1412	0.85648	0.00141299		0		0		2.14347	0.857387	0.000230951		0		0		2.14393	0.857573	0.0068097		0		0		2.1421	0.85684	0.00158676		0		0
2.14939	0.859756	0.00139771		0		0		2.15166	0.860663	0.000236935		0		0		2.15212	0.860849	0.00666722		0		0		2.15029	0.860116	0.00160579		0		0
2.15758	0.863032	0.00137586		0		0		2.15985	0.863938	0.000229543		0		0		2.16031	0.864125	0.00642306		0		0		2.15848	0.863392	0.00161003		0		0
2.16577	0.866308	0.00135273		0		0		2.16804	0.867214	0.000207436		0		0		2.1685	0.867401	0.00617633		0		0		2.16667	0.866668	0.00160013		0		0
2.17396	0.869584	0.00132027		0		0		2.17623	0.87049	0.000189907		0		0		2.17669	0.870677	0.0059753		0		0		2.17486	0.869944	0.00157666		0		0
2.18215	0.87286	0.00128944		0		0		2.18442	0.873766	0.000183036		0		0		2.18488	0.873953	0.00581056		0		0		2.18305	0.87322	0.00154791		0		0
2.19034	0.876135	0.00126785		0		0		2.19261	0.877042	0.000178907		0		0		2.19307	0.877229	0.00566734		0		0		2.19124	0.876495	0.0015473		0		0
2.19853	0.879411	0.00124917		0		0		2.2008	0.880318	0.000175068		0		0		2.20126	0.880505	0.00554604		0		0		2.19943	0.879771	0.00159148		0		0
2.20672	0.882687	0.0012338		0		0		2.20898	0.883594	0.000171432		0		0		2.20945	0.883781	0.00544039		0		0		2.20762	0.883047	0.00165473		0		0
2.21491	0.885963	0.00122113		0		0		2.21717	0.88687	0.000167963		0		0		2.21764	0.887057	0.00533893		0		0		2.21581	0.886323	0.00169444		0		0
2.2231	0.889239	0.00121024		0		0		2.22536	0.890146	0.000165224		0		0		2.22583	0.890332	0.00523679		0		0		2.224	0.889599	0.00169333		0		0
2.23129	0.892515	0.00120243		0		0		2.23355	0.893422	0.000164848		0		0		2.23402	0.893608	0.00512853		0		0		2.23219	0.892875	0.00166622		0		0
2.23948	0.895791	0.00119931		0		0		2.24174	0.896698	0.000166023		0		0		2.24221	0.896884	0.0050912		0		0		2.24038	0.896151	0.00163231		0		0
2.24767	0.899067	0.00120374		0		0		2.24993	0.899974	0.000161662		0		0		2.2504	0.90016	0.00513001		0		0		2.24857	0.899427	0.0016866		0		0
2.25586	0.902343	0.00121753		0		0		2.25812	0.903249	0.000147382		0		0		2.25859	0.903436	0.00512566		0		0		2.25676	0.902703	0.00178394		0		0
2.26405	0.905619	0.00123408		0		0		2.26631	0.906525	0.00012015		0		0		2.26678	0.906712	0.00502565		0		0		2.26495	0.905979	0.00182492		0		0
2.27224	0.908895	0.00124816		0		0		2.2745	0.909801	8.09905e-05		0		0		2.27497	0.909988	0.00488496		0		0		2.27314	0.909255	0.00182731		0		0
2.28043	0.912171	0.00125626		0		0		2.28269	0.913077	3.81906e-05		0		0		2.28316	0.913264	0.00480378		0		0		2.28133	0.912531	0.00182203		0		0
2.28862	0.915446	0.00124155		0		0		2.29088	0.916353	9.73871e-07		0		0		2.29135	0.91654	0.0048261		0		0		2.28952	0.915806	0.0018275		0		0
2.29681	0.918722	0.00120386		0		0		2.29907	0.919629	-3.01039e-05		0		0		2.29954	0.919816	0.0048592		0		0		2.29771	0.919082	0.00184733		0		0
2.305	0.921998	0.00115636		0		0		2.30726	0.922905	-5.81741e-05		0		0		2.30773	0.923092	0.0048291		0		0		2.3059	0.922358	0.00188742		0		0
2.31319	0.925274	0.00111194		0		0		2.31545	0.926181	-8.3136e-05		0		0		2.31592	0.926368	0.00468581		0		0		2.31409	0.925634	0.00190312		0		0
2.32138	0.92855	0.00108356		0		0		2.32364	0.929457	-0.000103789		0		0		2.32411	0.929643	0.00447088		0		0		2.32228	0.92891	0.00185463		0		0
2.32957	0.931826	0.00108002		0		0		2.33183	0.932733	-0.00011274		0		0		2.3323	0.932919	0.00424378		0		0		2.33047	0.932186	0.00176348		0		0
2.33775	0.935102	0.00109539		0		0		2.34002	0.936009	-0.000110982		0		0		2.34049	0.936195	0.00405956		0		0		2.33865	0.935462	0.00167204		0		0
2.34594	0.938378	0.00111534		0		0		2.34821	0.939284	-0.0001074		0		0		2.34868	0.939471	0.00400334		0		0		2.34684	0.938738	0.00159561		0		0
2.35413	0.941654	0.00112554		0		0		2.3564	0.94256	-0.000104811		0		0		2.35687	0.942747	0.00403154		0		0		2.35503	0.942014	0.00152331		0		0
2.36232	0.94493	0.00111852		0		0		2.36459	0.945836	-9.91258e-05		0		0		2.36506	0.946023	0.00406777		0		0		2.36322	0.94529	0.00145052		0		0
2.37051	0.948206	0.00109696		0		0		2.37278	0.949112	-9.33131e-05		0		0		2.37325	0.949299	0.00409712		0		0		2.37141	0.948566	0.00141325		0		0
2.3787	0.951481	0.00107428		0		0		2.38097	0.952388	-9.26217e-05		0		0		2.38144	0.952575	0.00410155		0		0		2.3796	0.951841	0.00141147		0		0
2.38689	0.954757	0.00106235		0		0		2.38916	0.955664	-9.75555e-05		0		0		2.38963	0.955851	0.00409984		0		0		2.38779	0.955117	0.00140023		0		0
2.39508	0.958033	0.00106406		0		0		2.39735	0.95894	-0.0001062		0		0		2.39782	0.959127	0.00410553		0		0		2.39598	0.958393	0.00136407		0		0
2.40327	0.961309	0.00107874		0		0		2.40554	0.962216	-0.000116431		0		0		2.40601	0.962403	0.00410641		0		0		2.40417	0.961669	0.00131313		0		0
2.41146	0.964585	0.00109335		0		0		2.41373	0.965492	-0.000130585		0		0		2.4142	0.965678	0.00407495		0		0		2.41236	0.964945	0.00126508		0		0
2.41965	0.967861	0.00109838		0		0		2.42192	0.968768	-0.000141713		0		0		2.42239	0.968954	0.00398599		0		0		2.42055	0.968221	0.00124409		0		0
2.42784	0.971137	0.00109847		0		0		2.43011	0.972044	-0.00013953		0		0		2.43058	0.97223	0.00387048		0		0		2.42874	0.971497	0.00124761		0		0
2.43603	0.974413	0.00109364		0		0		2.4383	0.97532	-0.000127764		0		0		2.43877	0.975506	0.00375625		0		0		2.43693	0.974773	0.00125624		0		0
2.44422	0.977689	0.00107206		0		0		2.44649	0.978595	-0.000102153		0		0		2.44696	0.978782	0.00363041		0		0		2.44512	0.978049	0.00126501		0		0
2.45241	0.980965	0.00107286		0		0		2.45468	0.981871	-7.37625e-05		0		0		2.45515	0.982058	0.00354711		0		0		2.45331	0.981325	0.00127664		0		0
2.4606	0.984241	0.00110184		0		0		2.46287	0.985147	-5.81724e-05		0		0		2.46333	0.985334	0.00353659		0		0		2.4615	0.984601	0.00129619		0		0
2.46879	0.987517	0.0011307		0		0		2.47106	0.988423	-6.12565e-05		0		0		2.47152	0.98861	0.00355046		0		0		2.46969	0.987877	0.00131599		0		0
2.47698	0.990792	0.00117825		0		0		2.47925	0.991699	-7.49547e-05		0		0		2.47971	0.991886	0.00356537		0		0		2.47788	0.991152	0.00132786		0		0
2.48517	0.994068	0.00121273		0		0		2.48744	0.994975	-8.80562e-05		0		0		2.4879	0.995162	0.00368667		0		0		2.48607	0.994428	0.00131803		0		0
2.49336	0.997344	0.00119556		0		0		2.49563	0.998251	-0.000103057		0		0		2.49609	0.998438	0.00398694		0		0		2.49426	0.997704	0.0013059		0		0
2.50155	1.00062	0.00113745		0		0		2.50382	1.00153	-0.000111736		0		0		2.50428	1.00171	0.0043527		0		0		2.50245	1.00098	0.00132825		0		0
2.50974	1.0039	0.00107212		0		0		2.51201	1.0048	-0.000111972		0		0		2.51247	1.00499	0.00456949		0		0		2.51064	1.00426	0.00138083		0		0
2.51793	1.00717	0.0010159		0		0		2.5202	1.00808	-0.000111478		0		0		2.52066	1.00827	0.00453521		0		0		2.51883	1.00753	0.00143259		0		0
2.52612	1.01045	0.000959481		0		0		2.52839	1.01135	-0.000112019		0		0		2.52885	1.01154	0.00437838		0		0		2.52702	1.01081	0.00146718		0		0
2.53431	1.01372	0.000899064		0		0		2.53658	1.01463	-0.000119808		0		0		2.53704	1.01482	0.00420572		0		0		2.53521	1.01408	0.00146017		0		0
2.5425	1.017	0.000848621		0		0		2.54477	1.01791	-0.000133077		0		0		2.54523	1.01809	0.00403162		0		0		2.5434	1.01736	0.00142233		0		0
2.55069	1.02028	0.000822616		0		0		2.55296	1.02118	-0.000145892		0		0		2.55342	1.02137	0.00390568		0		0		2.55159	1.02064	0.0013842		0		0
2.55888	1.02355	0.000816534		0		0		2.56115	1.02446	-0.000160186		0		0		2.56161	1.02464	0.00382369		0		0		2.55978	1.02391	0.0013489		0		0
2.56707	1.02683	0.000813112		0		0		2.56934	1.02773	-0.000179552		0		0		2.5698	1.02792	0.0037433		0		0		2.56797	1.02719	0.00132014		0		0
2.57526	1.0301	0.000802866		0		0		2.57753	1.03101	-0.000200746		0		0		2.57799	1.0312	0.00365634		0		0		2.57616	1.03046	0.00133673		0		0
2.58345	1.03338	0.000805903		0		0		2.58571	1.03429	-0.000205893		0		0		2.58618	1.03447	0.00355356		0		0		2.58435	1.03374	0.001396		0		0
2.59164	1.03666	0.000870339		0		0		2.5939	1.03756	-0.000189758		0		0		2.59437	1.03775	0.00346964		0		0		2.59254	1.03702	0.00143632		0		0
2.59983	1.03993	0.000942449		0		0		2.60209	1.04084	-0.000163922		0		0		2.60256	1.04102	0.00340423		0		0		2.60073	1.04029	0.00143037		0		0
2.60802	1.04321	0.00095636		0		0		2.61028	1.04411	-0.00013884		0		0		2.61075	1.0443	0.00332706		0		0		2.60892	1.04357	0.00140261		0		0
2.61621	1.04648	0.000937306		0		0		2.61847	1.04739	-0.000118753		0		0		2.61894	1.04758	0.00322011		0		0		2.61711	1.04684	0.0013727		0		0
2.6244	1.04976	0.000927346		0		0		2.62666	1.05067	-0.000101299		0		0		2.62713	1.05085	0.00309165		0		0		2.6253	1.05012	0.00133648		0		0
2.63259	1.05303	0.000926896		0		0		2.63485	1.05394	-8.57459e-05		0		0		2.63532	1.05413	0.00297975		0		0		2.63349	1.05339	0.00128307		0		0
2.64078	1.05631	0.000920771		0		0		2.64304	1.05722	-7.29652e-05		0		0		2.64351	1.0574	0.00287959		0		0		2.64168	1.05667	0.00122738		0		0
2.64897	1.05959	0.000905196		0		0		2.65123	1.06049	-6.67053e-05		0		0		2.6517	1.06068	0.00277438		0		0		2.64987	1.05995	0.00119891		0		0
2.65716	1.06286	0.000883769		0		0		2.65942	1.06377	-6.52552e-05		0		0		2.65989	1.06396	0.00262803		0		0		2.65806	1.06322	0.00118683		0		0
2.66535	1.06614	0.000870731		0		0		2.66761	1.06705	-6.59679e-05		0		0		2.66808	1.06723	0.00249128		0		0		2.66625	1.0665	0.00117382		0		0
2.67354	1.06941	0.000869421		0		0		2.6758	1.07032	-6.47451e-05		0		0		2.67627	1.07051	0.0024075		0		0		2.67444	1.06977	0.00114948		0		0
2.68173	1.07269	0.000866187		0		0		2.68399	1.0736	-5.72394e-05		0		0		2.68446	1.07378	0.00235446		0		0		2.68263	1.07305	0.0011187		0		0
2.68992	1.07597	0.000852502		0		0		2.69218	1.07687	-4.69425e-05		0		0		2.69265	1.07706	0.00233557		0		0		2.69082	1.07633	0.00109091		0		0
2.69811	1.07924	0.000827678		0		0		2.70037	1.08015	-3.93478e-05		0		0		2.70084	1.08034	0.0024438		0		0		2.69901	1.0796	0.00106431		0		0
2.7063	1.08252	0.000806526		0		0		2.70856	1.08342	-3.65697e-05		0		0		2.70903	1.08361	0.00258382		0		0		2.7072	1.08288	0.0010373		0		0
2.71448	1.08579	0.000814597		0		0		2.71675	1.0867	-4.13043e-05		0		0		2.71722	1.08689	0.00261485		0		0		2.71538	1.08615	0.00100878		0		0
2.72267	1.08907	0.000844882		0		0		2.72494	1.08998	-4.30866e-05		0		0		2.72541	1.09016	0.00263099		0		0		2.72357	1.08943	0.00100069		0		0
2.73086	1.09235	0.00086221		0		0		2.73313	1.09325	-3.14846e-05		0		0		2.7336	1.09344	0.0026675		0		0		2.73176	1.09271	0.00100572		0		0
2.73905	1.09562	0.000850228		0		0		2.74132	1.09653	-1.45631e-05		0		0		2.74179	1.09672	0.00268946		0		0		2.73995	1.09598	0.00100253		0		0
2.74724	1.0989	0.000840055		0		0		2.74951	1.0998	1.20042e-06		0		0		2.74998	1.09999	0.00276041		0		0		2.74814	1.09926	0.000984935		0		0
2.75543	1.10217	0.000845045		0		0		2.7577	1.10308	1.3414e-05		0		0		2.75817	1.10327	0.00288345		0		0		2.75633	1.10253	0.000971271		0		0
2.76362	1.10545	0.000855494		0		0		2.76589	1.10636	1.65187e-05		0		0		2.76636	1.10654	0.00297838		0		0		2.76452	1.10581	0.000983899		0		0
2.77181	1.10873	0.000869254		0		0		2.77408	1.10963	1.23208e-05		0		0		2.77455	1.10982	0.00301563		0		0		2.77271	1.10909	0.00101404		0		0
2.78	1.112	0.000884017		0		0		2.78227	1.11291	1.2839e-05		0		0		2.78274	1.11309	0.00302529		0		0		2.7809	1.11236	0.0010524		0		0
2.78819	1.11528	0.000901463		0		0		2.79046	1.11618	2.40183e-05		0		0		2.79093	1.11637	0.00301076		0		0		2.78909	1.11564	0.00109284		0		0
2.79638	1.11855	0.000921308		0		0		2.79865	1.11946	4.54356e-05		0		0		2.79912	1.11965	0.00293016		0		0		2.79728	1.11891	0.0011305		0		0
2.80457	1.12183	0.000938206		0		0		2.80684	1.12274	7.1497e-05		0		0		2.80731	1.12292	0.00282827		0		0		2.80547	1.12219	0.00115952		0		0
2.81276	1.1251	0.000949082		0		0		2.81503	1.12601	9.06802e-05		0		0		2.8155	1.1262	0.00272795		0		0		2.81366	1.12546	0.00119154		0		0
2.82095	1.12838	0.000964286		0		0		2.82322	1.12929	9.77219e-05		0		0		2.82369	1.12947	0.00260273		0		0		2.82185	1.12874	0.00123006		0		0
2.82914	1.13166	0.000990369		0		0		2.83141	1.13256	9.89378e-05		0		0		2.83188	1.13275	0.00249138		0		0		2.83004	1.13202	0.00126628		0		0
2.83733	1.13493	0.00101573		0		0		2.8396	1.13584	9.89017e-05		0		0		2.84006	1.13603	0.00241		0		0		2.83823	1.13529	0.00129105		0		0
2.84552	1.13821	0.00103239		0		0		2.84779	1.13912	9.72522e-05		0		0		2.84825	1.1393	0.00233377		0		0		2.84642	1.13857	0.00129096		0		0
2.85371	1.14148	0.00102334		0		0		2.85598	1.14239	8.99165e-05		0		0		2.85644	1.14258	0.0022534		0		0		2.85461	1.14184	0.00126214		0		0
2.8619	1.14476	0.000995826		0		0		2.86417	1.14567	7.35982e-05		0		0		2.86463	1.14585	0.00219083		0		0		2.8628	1.14512	0.00123143		0		0
2.87009	1.14804	0.00100203		0		0		2.87236	1.14894	4.87245e-05		0		0		2.87282	1.14913	0.00216338		0		0		2.87099	1.1484	0.00120403		0		0
2.87828	1.15131	0.00104935		0		0		2.88055	1.15222	1.49826e-05		0		0		2.88101	1.15241	0.00217995		0		0		2.87918	1.15167	0.00116603		0		0
2.88647	1.15459	0.00110399		0		0		2.88874	1.15549	-2.00924e-05		0		0		2.8892	1.15568	0.00222502		0		0		2.88737	1.15495	0.00111623		0		0
2.89466	1.15786	0.00115265		0		0		2.89693	1.15877	-4.99082e-05		0		0		2.89739	1.15896	0.00227281		0		0		2.89556	1.15822	0.00105858		0		0
2.90285	1.16114	0.00114046		0		0		2.90512	1.16205	-7.62024e-05		0		0		2.90558	1.16223	0.00228351		0		0		2.90375	1.1615	0.00100389		0		0
2.91104	1.16442	0.00107508		0		0		2.91331	1.16532	-0.000102527		0		0		2.91377	1.16551	0.00222968		0		0		2.91194	1.16478	0.000979928		0		0
2.91923	1.16769	0.00102337		0				2.9215	1.1686	-0.000130694		0				2.92196	1.16879	0.00212823		0				2.92013	1.16805	0.000985337		0
2.92742	1.17097	0.000993099		0				2.92969	1.17187	-0.000167582		0				2.93015	1.17206	0.00205047		0				2.92832	1.17133	0.000984784		0
2.93561	1.17424	0.000969874		0				2.93788	1.17515	-0.000207382		0				2.93834	1.17534	0.00200463		0				2.93651	1.1746	0.00096333		0
2.9438	1.17752	0.000947952		0				2.94607	1.17843	-0.000240046		0				2.94653	1.17861	0.00195585		0				2.9447	1.17788	0.000933456		0
2.95199	1.1808	0.00092648		0				2.95426	1.1817	-0.000262567		0				2.95472	1.18189	0.00188225		0				2.95289	1.18116	0.000905193		0
2.96018	1.18407	0.000904264		0				2.96245	1.18498	-0.000277662		0				2.96291	1.18516	0.00179113		0				2.96108	1.18443	0.000868724		0
2.96837	1.18735	0.000901733		0				2.97063	1.18825	-0.000292367		0				2.9711	1.18844	0.00170406		0				2.96927	1.18771	0.000841121		0
2.97656	1.19062	0.000920187		0				2.97882	1.19153	-0.000308929		0				2.97929	1.19172	0.00164839		0				2.97746	1.19098	0.000837429		0
2.98475	1.1939	0.000936283		0				2.98701	1.19481	-0.000323173		0				2.98748	1.19499	0.00162942		0				2.98565	1.19426	0.000902561		0
2.99294	1.19718	0.000942574		0				2.9952	1.19808	-0.000327741		0				2.99567	1.19827	0.00163131		0				2.99384	1.19754	0.00103598		0
3.00113	1.20045	0.000930629		0				3.00339	1.20136	-0.000319751		0				3.00386	1.20154	0.00166155		0				3.00203	1.20081	0.00114149		0
3.00932	1.20373	0.000891636		0				3.01158	1.20463	-0.000305768		0				3.01205	1.20482	0.00172185		0				3.01022	1.20409	0.00117092		0
3.01751	1.207	0.000843589		0				3.01977	1.20791	-0.000291194		0				3.02024	1.2081	0.00179388		0				3.01841	1.20736	0.00117666		0
3.0257	1.21028	0.000802429		0				3.02796	1.21119	-0.000276182		0				3.02843	1.21137	0.00186594		0				3.0266	1.21064	0.00119545		0
3.03389	1.21355	0.000768826		0				3.03615	1.21446	-0.000241039		0				3.03662	1.21465	0.00192446		0				3.03479	1.21391	0.0012222		0
3.04208	1.21683	0.000779476		0				3.04434	1.21774	-0.000190879		0				3.04481	1.21792	0.00195873		0				3.04298	1.21719	0.00124199		0
3.05027	1.22011	0.000821839		0				3.05253	1.22101	-0.000143963		0				3.053	1.2212	0.00193938		0				3.05117	1.22047	0.001243		0
3.05846	1.22338	0.000859811		0				3.06072	1.22429	-0.000111318		0				3.06119	1.22448	0.00190465		0				3.05936	1.22374	0.00121612		0
3.06665	1.22666	0.000886753		0				3.06891	1.22756	-0.000100251		0				3.06938	1.22775	0.0019696		0				3.06755	1.22702	0.00116168		0
3.07484	1.22993	0.00088491		0				3.0771	1.23084	-9.83644e-05		0				3.07757	1.23103	0.0020856		0				3.07574	1.23029	0.00110934		0
3.08303	1.23321	0.000859656		0				3.08529	1.23412	-9.45184e-05		0				3.08576	1.2343	0.00216896		0				3.08393	1.23357	0.00107207		0
3.09121	1.23649	0.000839278		0				3.09348	1.23739	-9.09303e-05		0				3.09395	1.23758	0.00219259		0				3.09211	1.23685	0.00104446		0
3.0994	1.23976	0.000836064		0				3.10167	1.24067	-9.08848e-05		0				3.10214	1.24086	0.00220212		0				3.1003	1.24012	0.00102602		0
3.10759	1.24304	0.0008365		0				3.10986	1.24394	-0.00010321		0				3.11033	1.24413	0.0022342		0				3.10849	1.2434	0.00100879		0
3.11578	1.24631	0.000829803		0				3.11805	1.24722	-0.00011571		0				3.11852	1.24741	0.00227027		0				3.11668	1.24667	0.000986368		0
3.12397	1.24959	0.000801612		0				3.12624	1.2505	-0.000121456		0				3.12671	1.25068	0.00232933		0				3.12487	1.24995	0.000960989		0
3.13216	1.25287	0.000759743		0				3.13443	1.25377	-0.000128612		0				3.1349	1.25396	0.00240241		0				3.13306	1.25323	0.000934468		0
3.14035	1.25614	0.000731758		0				3.14262	1.25705	-0.000140828		0				3.14309	1.25723	0.00246861		0				3.14125	1.2565	0.000910268		0
3.14854	1.25942	0.000725923		0				3.15081	1.26032	-0.000157609		0				3.15128	1.26051	0.00247811		0				3.14944	1.25978	0.000887986		0
3.15673	1.26269	0.000750899		0				3.159	1.2636	-0.000172918		0				3.15947	1.26379	0.00244758		0				3.15763	1.26305	0.000864864		0
3.16492	1.26597	0.000800386		0				3.16719	1.26688	-0.000184324		0				3.16766	1.26706	0.00241954		0				3.16582	1.26633	0.000841988		0
3.17311	1.26925	0.000829269		0				3.17538	1.27015	-0.000192531		0				3.17585	1.27034	0.00238801		0				3.17401	1.26961	0.000820237		0
3.1813	1.27252	0.000810965		0				3.18357	1.27343	-0.00017472		0				3.18404	1.27361	0.00232918		0				3.1822	1.27288	0.000791316		0
3.18949	1.2758	0.000781442		0				3.19176	1.2767	-0.000142027		0				3.19223	1.27689	0.00225618		0				3.19039	1.27616	0.000741079		0
3.19768	1.27907	0.000785358		0				3.19995	1.27998	-0.000120131		0				3.20042	1.28017	0.0021982		0				3.19858	1.27943	0.000689064		0
3.20587	1.28235	0.000808307		0				3.20814	1.28326	-0.00011541		0				3.20861	1.28344	0.00214188		0				3.20677	1.28271	0.000653246		0
3.21406	1.28562	0.000827311		0				3.21633	1.28653	-0.000121324		0				3.2168	1.28672	0.00207567		0				3.21496	1.28598	0.000630127		0
3.22225	1.2889	0.000836827		0				3.22452	1.28981	-0.000125736		0				3.22498	1.28999	0.00198963		0				3.22315	1.28926	0.000613616		0
3.23044	1.29218	0.00083209		0				3.23271	1.29308	-0.000128591		0				3.23317	1.29327	0.00190829		0				3.23134	1.29254	0.000599563		0
3.23863	1.29545	0.000819375		0				3.2409	1.29636	-0.000131207		0				3.24136	1.29655	0.00185087		0				3.23953	1.29581	0.000589123		0
3.24682	1.29873	0.000804046		0				3.24909	1.29964	-0.000123217		0				3.24955	1.29982	0.00180883		0				3.24772	1.29909	0.000578209		0
3.25501	1.302	0.000780694		0				3.25728	1.30291	-0.000104978		0				3.25774	1.3031	0.00178827		0				3.25591	1.30236	0.000563091		0
3.2632	1.30528	0.000751463		0				3.26547	1.30619	-8.15438e-05		0				3.26593	1.30637	0.00179191		0				3.2641	1.30564	0.000540722		0
3.27139	1.30856	0.000722054		0				3.27366	1.30946	-5.32144e-05		0				3.27412	1.30965	0.00180554		0				3.27229	1.30892	0.000547479		0
3.27958	1.31183	0.000688427		0				3.28185	1.31274	-2.74122e-05		0				3.28231	1.31293	0.00183224		0				3.28048	1.31219	0.000584222		0
3.28777	1.31511	0.000644887		0				3.29004	1.31601	-8.38527e-06		0				3.2905	1.3162	0.00185714		0				3.28867	1.31547	0.000623773		0
3.29596	1.31838	0.000591898		0				3.29823	1.31929	-1.75662e-06		0				3.29869	1.31948	0.00185938		0				3.29686	1.31874	0.000659694		0
3.30415	1.32166	0.000539095		0				3.30642	1.32257	-1.29259e-05		0				3.30688	1.32275	0.00181481		0				3.30505	1.32202	0.000686891		0
3.31234	1.32494	0.000494439		0				3.31461	1.32584	-3.36167e-05		0				3.31507	1.32603	0.00174795		0				3.31324	1.3253	0.00067195		0
3.32053	1.32821	0.000458935		0				3.3228	1.32912	-6.02409e-05		0				3.32326	1.3293	0.00168836		0				3.32143	1.32857	0.000618402		0
3.32872	1.33149	0.000442167		0				3.33099	1.33239	-9.74558e-05		0				3.33145	1.33258	0.00162861		0				3.32962	1.33185	0.000564771		0
3.33691	1.33476	0.00043411		0				3.33918	1.33567	-0.000138848		0				3.33964	1.33586	0.00156983		0				3.33781	1.33512	0.000520662		0
3.3451	1.33804	0.000419511		0				3.34736	1.33895	-0.000178568		0				3.34783	1.33913	0.00157473		0				3.346	1.3384	0.000483119		0
3.35329	1.34132	0.000386538		0				3.35555	1.34222	-0.000217167		0				3.35602	1.34241	0.00163271		0				3.35419	1.34168	0.000449495		0
3.36148	1.34459	0.00035055		0				3.36374	1.3455	-0.000247783		0				3.36421	1.34568	0.0016864		0				3.36238	1.34495	0.000421823		0
3.36967	1.34787	0.000325615		0				3.37193	1.34877	-0.0002639		0				3.3724	1.34896	0.0017323		0				3.37057	1.34823	0.000395496		0
3.37786	1.35114	0.000303982		0				3.38012	1.35205	-0.000269361		0				3.38059	1.35224	0.00172535		0				3.37876	1.3515	0.000365224		0
3.38605	1.35442	0.000284338		0				3.38831	1.35533	-0.000268109		0				3.38878	1.35551	0.00171643		0				3.38695	1.35478	0.000334683		0
3.39424	1.35769	0.000281061		0				3.3965	1.3586	-0.000261587		0				3.39697	1.35879	0.00180498		0				3.39514	1.35805	0.000313506		0
3.40243	1.36097	0.000302635		0				3.40469	1.36188	-0.000248466		0				3.40516	1.36206	0.00196284		0				3.40333	1.36133	0.000316128		0
3.41062	1.36425	0.000334062		0				3.41288	1.36515	-0.000231031		0				3.41335	1.36534	0.00204997		0				3.41152	1.36461	0.000333014		0
3.41881	1.36752	0.000357325		0				3.42107	1.36843	-0.000212943		0				3.42154	1.36862	0.00198764		0				3.41971	1.36788	0.00034983		0
3.427	1.3708	0.000366142		0				3.42926	1.37171	-0.000194151		0				3.42973	1.37189	0.00187137		0				3.4279	1.37116	0.0003697		0
3.43519	1.37407	0.000353335		0				3.43745	1.37498	-0.00017561		0				3.43792	1.37517	0.00177798		0				3.43609	1.37443	0.000380553		0
3.44338	1.37735	0.000325043		0				3.44564	1.37826	-0.000158143		0				3.44611	1.37844	0.00169295		0				3.44428	1.37771	0.000370611		0
3.45157	1.38063	0.000293524		0				3.45383	1.38153	-0.000151016		0				3.4543	1.38172	0.00160442		0				3.45247	1.38099	0.000351096		0
3.45976	1.3839	0.000260257		0				3.46202	1.38481	-0.000156442		0				3.46249	1.385	0.00149608		0				3.46066	1.38426	0.000330998		0
3.46795	1.38718	0.000222839		0				3.47021	1.38808	-0.000165199		0				3.47068	1.38827	0.0014055		0				3.46885	1.38754	0.00030738		0
3.47613	1.39045	0.000208415		0				3.4784	1.39136	-0.000173522		0				3.47887	1.39155	0.00134525		0				3.47703	1.39081	0.00028138		0
3.48432	1.39373	0.000225019		0				3.48659	1.39464	-0.000189379		0				3.48706	1.39482	0.00128921		0				3.48522	1.39409	0.000263191		0
3.49251	1.39701	0.000246935		0				3.49478	1.39791	-0.000206174		0				3.49525	1.3981	0.00125346		0				3.49341	1.39737	0.000251778		0
3.5007	1.40028	0.000264446		0				3.50297	1.40119	-0.000216082		0				3.50344	1.40137	0.00123446		0				3.5016	1.40064	0.000235449		0
3.50889	1.40356	0.000273552		0				3.51116	1.40446	-0.000221323		0				3.51163	1.40465	0.0012176		0				3.50979	1.40392	0.000209642		0
3.51708	1.40683	0.000276826		0				3.51935	1.40774	-0.000224624		0				3.51982	1.40793	0.00122312		0				3.51798	1.40719	0.000191127		0
3.52527	1.41011	0.000279403		0				3.52754	1.41102	-0.000228729		0				3.52801	1.4112	0.00124947		0				3.52617	1.41047	0.000183706		0
3.53346	1.41339	0.000265081		0				3.53573	1.41429	-0.000238745		0				3.5362	1.41448	0.00128407		0				3.53436	1.41375	0.000177281		0
3.54165	1.41666	0.000249392		0				3.54392	1.41757	-0.00025367		0				3.54439	1.41775	0.00128912		0				3.54255	1.41702	0.000170555		0
3.54984	1.41994	0.000268689		0				3.55211	1.42084	-0.000258479		0				3.55258	1.42103	0.00123247		0				3.55074	1.4203	0.000166991		0
3.55803	1.42321	0.000311184		0				3.5603	1.42412	-0.000252824		0				3.56077	1.42431	0.00114058		0				3.55893	1.42357	0.000178837		0
3.56622	1.42649	0.000355735		0				3.56849	1.4274	-0.000245678		0				3.56896	1.42758	0.0010761		0				3.56712	1.42685	0.000197755		0
3.57441	1.42976	0.00038396		0				3.57668	1.43067	-0.000238511		0				3.57715	1.43086	0.00104798		0				3.57531	1.43012	0.000210273		0
3.5826	1.43304	0.000383281		0				3.58487	1.43395	-0.000227376		0				3.58534	1.43413	0.00101947		0				3.5835	1.4334	0.000209304		0
3.59079	1.43632	0.000374244		0				3.59306	1.43722	-0.000209578		0				3.59353	1.43741	0.00097858		0				3.59169	1.43668	0.000199339		0
3.59898	1.43959	0.000377394		0				3.60125	1.4405	-0.000187846		0				3.60171	1.44069	0.00093219		0				3.59988	1.43995	0.00018934		0
3.60717	1.44287	0.00038908		0				3.60944	1.44378	-0.000167678		0				3.6099	1.44396	0.000885731		0				3.60807	1.44323	0.00017828		0
3.61536	1.44614	0.000403385		0				3.61763	1.44705	-0.000152004		0				3.61809	1.44724	0.000836212		0				3.61626	1.4465	0.000163253		0
3.62355	1.44942	0.000439015		0				3.62582	1.45033	-0.00014708		0				3.62628	1.45051	0.000791075		0				3.62445	1.44978	0.000148709		0
3.63174	1.4527	0.000482344		0				3.63401	1.4536	-0.000153683		0				3.63447	1.45379	0.000746696		0				3.63264	1.45306	0.000139624		0
3.63993	1.45597	0.000509022		0				3.6422	1.45688	-0.000159336		0				3.64266	1.45707	0.000693232		0				3.64083	1.45633	0.000148331		0
3.64812	1.45925	0.000507097		0				3.65039	1.46015	-0.000159221		0				3.65085	1.46034	0.000671522		0				3.64902	1.45961	0.00018056		0
3.65631	1.46252	0.000492808		0				3.65858	1.46343	-0.000155493		0				3.65904	1.46362	0.000680142		0				3.65721	1.46288	0.000213574		0
3.6645	1.4658	0.000481173		0				3.66677	1.46671	-0.00013929		0				3.66723	1.46689	0.00068897		0				3.6654	1.46616	0.000232031		0
3.67269	1.46908	0.000465941		0				3.67496	1.46998	-0.000106076		0				3.67542	1.47017	0.000699927		0				3.67359	1.46944	0.000234028		0
3.68088	1.47235	0.000444875		0				3.68315	1.47326	-7.68347e-05		0				3.68361	1.47345	0.000709568		0				3.68178	1.47271	0.00022911		0
3.68907	1.47563	0.000420865		0				3.69134	1.47653	-6.65327e-05		0				3.6918	1.47672	0.000713848		0				3.68997	1.47599	0.000224526		0
3.69726	1.4789	0.000402581		0				3.69953	1.47981	-6.52847e-05		0				3.69999	1.48	0.000684989		0				3.69816	1.47926	0.000218251		0
3.70545	1.48218	0.000389228		0				3.70772	1.48309	-6.51393e-05		0				3.70818	1.48327	0.000644052		0				3.70635	1.48254	0.00021259		0
3.71364	1.48546	0.000382199		0				3.71591	1.48636	-6.82902e-05		0				3.71637	1.48655	0.000618252		0				3.71454	1.48582	0.000209377		0
3.72183	1.48873	0.000393083		0				3.72409	1.48964	-7.93029e-05		0				3.72456	1.48982	0.000590116		0				3.72273	1.48909	0.000228525		0
3.73002	1.49201	0.000401757		0				3.73228	1.49291	-8.17777e-05		0				3.73275	1.4931	0.000552644		0				3.73092	1.49237	0.000254429		0
3.73821	1.49528	0.000386963		0				3.74047	1.49619	-7.14126e-05		0				3.74094	1.49638	0.000540881		0				3.73911	1.49564	0.000260316		0
3.7464	1.49856	0.000369645		0				3.74866	1.49947	-6.21093e-05		0				3.74913	1.49965	0.000568569		0				3.7473	1.49892	0.000246259		0
3.75459	1.50183	0.000355832		0				3.75685	1.50274	-5.72898e-05		0				3.75732	1.50293	0.000609925		0				3.75549	1.50219	0.000228595		0
3.76278	1.50511	0.000336315		0				3.76504	1.50602	-6.88327e-05		0				3.76551	1.5062	0.000650046		0				3.76368	1.50547	0.000217998		0
3.77097	1.50839	0.00031096		0				3.77323	1.50929	-9.02072e-05		0				3.7737	1.50948	0.000685387		0				3.77187	1.50875	0.000202201		0
3.77916	1.51166	0.000279704		0				3.78142	1.51257	-0.000107061		0				3.78189	1.51276	0.000712719		0				3.78006	1.51202	0.000173725		0
3.78735	1.51494	0.000241258		0				3.78961	1.51585	-0.000121099		0				3.79008	1.51603	0.00072947		0				3.78825	1.5153	0.000150037		0
3.79554	1.51821	0.000236019		0				3.7978	1.51912	-0.000134908		0				3.79827	1.51931	0.000770088		0				3.79644	1.51857	0.000143823		0
3.80373	1.52149	0.000255179		0				3.80599	1.5224	-0.000149261		0				3.80646	1.52258	0.000839627		0				3.80463	1.52185	0.000130913		0
3.81192	1.52477	0.000262051		0				3.81418	1.52567	-0.000164006		0				3.81465	1.52586	0.000917762		0				3.81282	1.52513	9.29405e-05		0
3.82011	1.52804	0.000250519		0				3.82237	1.52895	-0.00017163		0				3.82284	1.52914	0.000986333		0				3.82101	1.5284	5.80533e-05		0
3.8283	1.53132	0.000218179		0				3.83056	1.53222	-0.000168981		0				3.83103	1.53241	0.00103092		0				3.8292	1.53168	5.91153e-05		0
3.83649	1.53459	0.000180605		0				3.83875	1.5355	-0.000162156		0				3.83922	1.53569	0.00103469		0				3.83739	1.53495	8.91985e-05		0
3.84468	1.53787	0.000147155		0				3.84694	1.53878	-0.000154775		0				3.84741	1.53896	0.00100102		0				3.84558	1.53823	0.00012624		0
3.85286	1.54115	0.000116353		0				3.85513	1.54205	-0.000149304		0				3.8556	1.54224	0.000955696		0				3.85376	1.54151	0.000161628		0
3.86105	1.54442	9.18656e-05		0				3.86332	1.54533	-0.000147244		0				3.86379	1.54552	0.000934869		0				3.86195	1.54478	0.000194795		0
3.86924	1.5477	7.50467e-05		0				3.87151	1.5486	-0.000151443		0				3.87198	1.54879	0.000979226		0				3.87014	1.54806	0.00020383		0
3.87743	1.55097	7.37713e-05		0				3.8797	1.55188	-0.000162248		0				3.88017	1.55207	0.00104672		0				3.87833	1.55133	0.000196479		0
3.88562	1.55425	7.97069e-05		0				3.88789	1.55516	-0.000177384		0				3.88836	1.55534	0.00109005		0				3.88652	1.55461	0.000194752		0
3.89381	1.55753	7.93247e-05		0				3.89608	1.55843	-0.000186432		0				3.89655	1.55862	0.00107157		0				3.89471	1.55789	0.000197807		0
3.902	1.5608	6.4899e-05		0				3.90427	1.56171	-0.000187555		0				3.90474	1.56189	0.0009938		0				3.9029	1.56116	0.000224268		0
3.91019	1.56408	3.50653e-05		0				3.91246	1.56498	-0.000188409		0				3.91293	1.56517	0.000923517		0				3.91109	1.56444	0.000287082		0
3.91838	1.56735	-1.77176e-06		0				3.92065	1.56826	-0.000190704		0				3.92112	1.56845	0.000878607		0				3.91928	1.56771	0.000360808		0
3.92657	1.57063	-4.21795e-05		0				3.92884	1.57154	-0.000189291		0				3.92931	1.57172	0.000847116		0				3.92747	1.57099	0.000426578		0
3.93476	1.57391	-8.16187e-05		0				3.93703	1.57481	-0.000183995		0				3.9375	1.575	0.000847562		0				3.93566	1.57427	0.000480792		0
3.94295	1.57718	-0.000105122		0				3.94522	1.57809	-0.000178317		0				3.94569	1.57827	0.000914732		0				3.94385	1.57754	0.000506189		0
3.95114	1.58046	-9.28997e-05		0				3.95341	1.58136	-0.00017125		0				3.95388	1.58155	0.000989724		0				3.95204	1.58082	0.000529972		0
3.95933	1.58373	-5.01126e-05		0				3.9616	1.58464	-0.000164486		0				3.96207	1.58483	0.00101108		0				3.96023	1.58409	0.000560034		0
3.96752	1.58701	-1.38337e-06		0				3.96979	1.58792	-0.000160104		0				3.97026	1.5881	0.00106196		0				3.96842	1.58737	0.000575636		0
3.97571	1.59028	4.25373e-05		0				3.97798	1.59119	-0.000171893		0				3.97844	1.59138	0.00116877		0				3.97661	1.59064	0.000560743		0
3.9839	1.59356	7.99375e-05		0				3.98617	1.59447	-0.000197199		0				3.98663	1.59465	0.00124488		0				3.9848	1.59392	0.000524167		0
3.99209	1.59684	0.000123204		0				3.99436	1.59774	-0.000223331		0				3.99482	1.59793	0.00124981		0				3.99299	1.5972	0.000501771		0
4.00028	1.60011	0.000188006		0				4.00255	1.60102	-0.000249381		0				4.00301	1.60121	0.00121292		0				4.00118	1.60047	0.000495108		0
4.00847	1.60339	0.000253821		0				4.01074	1.60429	-0.000275016		0				4.0112	1.60448	0.00115207		0				4.00937	1.60375	0.000490634		0
4.01666	1.60666	0.000301086		0				4.01893	1.60757	-0.000300837		0				4.01939	1.60776	0.00106503		0				4.01756	1.60702	0.000485871		0
4.02485	1.60994	0.000285692		0				4.02712	1.61085	-0.000322851		0				4.02758	1.61103	0.00100881		0				4.02575	1.6103	0.00048		0
4.03304	1.61322	0.000228346		0				4.03531	1.61412	-0.000337482		0				4.03577	1.61431	0.00100783		0				4.03394	1.61358	0.00047237		0
4.04123	1.61649	0.00018903		0				4.0435	1.6174	-0.000346234		0				4.04396	1.61759	0.00102901		0				4.04213	1.61685	0.000453833		0
4.04942	1.61977	0.000164454		0				4.05169	1.62067	-0.000353282		0				4.05215	1.62086	0.00104164		0				4.05032	1.62013	0.00041847		0
4.05761	1.62304	0.000142412		0				4.05988	1.62395	-0.000361198		0				4.06034	1.62414	0.00103089		0				4.05851	1.6234	0.000378539		0
4.0658	1.62632	0.000121389		0				4.06807	1.62723	-0.000370156		0				4.06853	1.62741	0.00100805		0				4.0667	1.62668	0.000339893		0
4.07399	1.6296	0.000110251		0				4.07626	1.6305	-0.000380289		0				4.07672	1.63069	0.000982231		0				4.07489	1.62996	0.000299824		0
4.08218	1.63287	0.000118862		0				4.08445	1.63378	-0.000393244		0				4.08491	1.63396	0.000915091		0				4.08308	1.63323	0.000258228		0
4.09037	1.63615	0.000148564		0				4.09264	1.63705	-0.000401132		0				4.0931	1.63724	0.000827297		0				4.09127	1.63651	0.000222328		0
4.09856	1.63942	0.000182062		0				4.10083	1.64033	-0.000398819		0				4.10129	1.64052	0.000775653		0				4.09946	1.63978	0.000199349		0
4.10675	1.6427	0.000205523		0				4.10901	1.64361	-0.000391554		0				4.10948	1.64379	0.000742391		0				4.10765	1.64306	0.000184299		0
4.11494	1.64598	0.000211562		0				4.1172	1.64688	-0.000381904		0				4.11767	1.64707	0.000704138		0				4.11584	1.64634	0.000171433		0
4.12313	1.64925	0.000198		0				4.12539	1.65016	-0.000370982		0				4.12586	1.65034	0.000656964		0				4.12403	1.64961	0.000151053		0
4.13132	1.65253	0.000176872		0				4.13358	1.65343	-0.000360545		0				4.13405	1.65362	0.000588428		0				4.13222	1.65289	0.000116033		0
4.13951	1.6558	0.000155367		0				4.14177	1.65671	-0.000351315		0				4.14224	1.6569	0.000502136		0				4.14041	1.65616	8.77451e-05		0
4.1477	1.65908	0.000132337		0				4.14996	1.65999	-0.000352363		0				4.15043	1.66017	0.000456648		0				4.1486	1.65944	7.33134e-05		0
4.15589	1.66235	0.000110464		0				4.15815	1.66326	-0.000347778		0				4.15862	1.66345	0.000450596		0				4.15679	1.66271	6.29107e-05		0
4.16408	1.66563	9.88088e-05		0				4.16634	1.66654	-0.000333256		0				4.16681	1.66672	0.000439277		0				4.16498	1.66599	5.34328e-05		0
4.17227	1.66891	9.42545e-05		0				4.17453	1.66981	-0.000321877		0				4.175	1.67	0.000415778		0				4.17317	1.66927	4.29367e-05		0
4.18046	1.67218	8.99106e-05		0				4.18272	1.67309	-0.000315047		0				4.18319	1.67328	0.000370706		0				4.18136	1.67254	3.7385e-05		0
4.18865	1.67546	8.19785e-05		0				4.19091	1.67637	-0.000313185		0				4.19138	1.67655	0.000325415		0				4.18955	1.67582	3.60392e-05		0
4.19684	1.67873	8.15112e-05		0				4.1991	1.67964	-0.000315442		0				4.19957	1.67983	0.000298966		0				4.19774	1.67909	3.40728e-05		0
4.20503	1.68201	9.38636e-05		0				4.20729	1.68292	-0.000323895		0				4.20776	1.6831	0.000274274		0				4.20593	1.68237	3.66137e-05		0
4.21322	1.68529	0.000121569		0				4.21548	1.68619	-0.000336807		0				4.21595	1.68638	0.000241414		0				4.21412	1.68565	4.66727e-05		0
4.22141	1.68856	0.000172997		0				4.22367	1.68947	-0.00034201		0				4.22414	1.68966	0.000209369		0				4.22231	1.68892	6.04763e-05		0
4.22959	1.69184	0.000248652		0				4.23186	1.69274	-0.000337414		0				4.23233	1.69293	0.000286777		0				4.23049	1.6922	6.62462e-05		0
4.23778	1.69511	0.000337818		0				4.24005	1.69602	-0.000332079		0				4.24052	1.69621	0.00048334		0				4.23868	1.69547	5.64398e-05		0
4.24597	1.69839	0.000421082		0				4.24824	1.6993	-0.000329541		0				4.24871	1.69948	0.000632468		0				4.24687	1.69875	4.23771e-05		0
4.25416	1.70167	0.000489713		0				4.25643	1.70257	-0.000337462		0				4.2569	1.70276	0.00065168		0				4.25506	1.70203	3.03431e-05		0
4.26235	1.70494	0.000515117		0				4.26462	1.70585	-0.000356088		0				4.26509	1.70603	0.000599808		0				4.26325	1.7053	1.78849e-05		0
4.27054	1.70822	0.000505095		0				4.27281	1.70912	-0.000374527		0				4.27328	1.70931	0.000552547		0				4.27144	1.70858	-3.37144e-06		0
4.27873	1.71149	0.000529692		0				4.281	1.7124	-0.000387967		0				4.28147	1.71259	0.000573633		0				4.27963	1.71185	-3.12235e-05		0
4.28692	1.71477	0.000603812		0				4.28919	1.71568	-0.00039668		0				4.28966	1.71586	0.000660265		0				4.28782	1.71513	-5.78975e-05		0
4.29511	1.71805	0.000675504		0				4.29738	1.71895	-0.000394282		0				4.29785	1.71914	0.000764511		0				4.29601	1.71841	-8.4107e-05		0
4.3033	1.72132	0.00071697		0				4.30557	1.72223	-0.000386293		0				4.30604	1.72241	0.000817301		0				4.3042	1.72168	-0.000107101		0
4.31149	1.7246	0.000735832		0				4.31376	1.7255	-0.000381983		0				4.31423	1.72569	0.000775793		0				4.31239	1.72496	-0.000124248		0
4.31968	1.72787	0.000738353		0				4.32195	1.72878	-0.000385955		0				4.32242	1.72897	0.000707384		0				4.32058	1.72823	-0.000138113		0
4.32787	1.73115	0.000707249		0				4.33014	1.73206	-0.000391374		0				4.33061	1.73224	0.00065491		0				4.32877	1.73151	-0.00015077		0
4.33606	1.73442	0.00065286		0				4.33833	1.73533	-0.000387471		0				4.3388	1.73552	0.000601489		0				4.33696	1.73478	-0.000155656		0
4.34425	1.7377	0.000596604		0				4.34652	1.73861	-0.000374865		0				4.34699	1.73879	0.0005416		0				4.34515	1.73806	-0.000156486		0
4.35244	1.74098	0.000535807		0				4.35471	1.74188	-0.000359542		0				4.35518	1.74207	0.000479971		0				4.35334	1.74134	-0.000160974		0
4.36063	1.74425	0.000465263		0				4.3629	1.74516	-0.000345084		0				4.36336	1.74535	0.000426402		0				4.36153	1.74461	-0.000171455		0
4.36882	1.74753	0.000379437		0				4.37109	1.74844	-0.000340649		0				4.37155	1.74862	0.000385501		0				4.36972	1.74789	-0.00018838		0
4.37701	1.7508	0.000305361		0				4.37928	1.75171	-0.000346853		0				4.37974	1.7519	0.000366266		0				4.37791	1.75116	-0.000201747		0
4.3852	1.75408	0.000262308		0				4.38747	1.75499	-0.000350401		0				4.38793	1.75517	0.000358951		0				4.3861	1.75444	-0.000204005		0
4.39339	1.75736	0.000247121		0				4.39566	1.75826	-0.000350306		0				4.39612	1.75845	0.000348806		0				4.39429	1.75772	-0.00019231		0
4.40158	1.76063	0.000245072		0				4.40385	1.76154	-0.000350896		0				4.40431	1.76173	0.000315329		0				4.40248	1.76099	-0.000173237		0
4.40977	1.76391	0.000242532		0				4.41204	1.76481	-0.000353571		0				4.4125	1.765	0.000250517		0				4.41067	1.76427	-0.000155627		0
4.41796	1.76718	0.000229386		0				4.42023	1.76809	-0.000353887		0				4.42069	1.76828	0.000178218		0				4.41886	1.76754	-0.000140542		0
4.42615	1.77046	0.000206178		0				4.42842	1.77137	-0.000350451		0				4.42888	1.77155	0.000109802		0				4.42705	1.77082	-0.000139659		0
4.43434	1.77374	0.000181583		0				4.43661	1.77464	-0.000346672		0				4.43707	1.77483	4.33658e-05		0				4.43524	1.7741	-0.000162158		0
4.44253	1.77701	0.000156485		0				4.4448	1.77792	-0.000343031		0				4.44526	1.77811	-4.17813e-06		0				4.44343	1.77737	-0.000183814		0
4.45072	1.78029	0.000126924		0				4.45299	1.78119	-0.000338155		0				4.45345	1.78138	-2.34664e-05		0				4.45162	1.78065	-0.000190944		0
4.45891	1.78356	9.19651e-05		0				4.46118	1.78447	-0.000331953		0				4.46164	1.78466	-1.85368e-06		0				4.45981	1.78392	-0.000189093		0
4.4671	1.78684	5.37358e-05		0				4.46937	1.78775	-0.000326631		0				4.46983	1.78793	3.72039e-05		0				4.468	1.7872	-0.000181526		0
4.47529	1.79012	6.33971e-06		0				4.47756	1.79102	-0.00032323		0				4.47802	1.79121	6.2266e-05		0				4.47619	1.79048	-0.000176526		0
4.48348	1.79339	-4.85823e-05		0				4.48574	1.7943	-0.000325875		0				4.48621	1.79448	6.46324e-05		0				4.48438	1.79375	-0.000178704		0
4.49167	1.79667	-8.98422e-05		0				4.49393	1.79757	-0.000331889		0				4.4944	1.79776	4.83856e-05		0				4.49257	1.79703	-0.000181568		0
4.49986	1.79994	-0.000113026		0				4.50212	1.80085	-0.000333277		0				4.50259	1.80104	3.29548e-05		0				4.50076	1.8003	-0.000172025		0
4.50805	1.80322	-0.000128932		0				4.51031	1.80413	-0.000319346		0				4.51078	1.80431	2.60763e-05		0				4.50895	1.80358	-0.000158068		0
4.51624	1.80649	-0.000142182		0				4.5185	1.8074	-0.000292497		0				4.51897	1.80759	3.19364e-05		0				4.51714	1.80685	-0.000151727		0
4.52443	1.80977	-0.00015725		0				4.52669	1.81068	-0.000260874		0				4.52716	1.81086	5.38235e-05		0				4.52533	1.81013	-0.000137869		0
4.53262	1.81305	-0.000176589		0				4.53488	1.81395	-0.000228255		0				4.53535	1.81414	8.59928e-05		0				4.53352	1.81341	-0.000111537		0
4.54081	1.81632	-0.000192997		0				4.54307	1.81723	-0.000197646		0				4.54354	1.81742	0.000116548		0				4.54171	1.81668	-9.0873e-05		0
4.549	1.8196	-0.000204837		0				4.55126	1.82051	-0.000169207		0				4.55173	1.82069	0.0001395		0				4.5499	1.81996	-8.52709e-05		0
4.55719	1.82287	-0.000215807		0				4.55945	1.82378	-0.000145157		0				4.55992	1.82397	0.000148459		0				4.55809	1.82323	-8.19055e-05		0
4.56538	1.82615	-0.000211079		0				4.56764	1.82706	-0.000123714		0				4.56811	1.82724	0.00013852		0				4.56628	1.82651	-7.22552e-05		0
4.57357	1.82943	-0.000180972		0				4.57583	1.83033	-0.000102383		0				4.5763	1.83052	0.000110783		0				4.57447	1.82979	-6.33578e-05		0
4.58176	1.8327	-0.000145941		0				4.58402	1.83361	-8.32197e-05		0				4.58449	1.8338	0.000111732		0				4.58266	1.83306	-5.95839e-05		0
4.58995	1.83598	-0.000120887		0				4.59221	1.83688	-6.75076e-05		0				4.59268	1.83707	0.000147078		0				4.59085	1.83634	-6.12498e-05		0
4.59814	1.83925	-0.000102066		0				4.6004	1.84016	-5.21425e-05		0				4.60087	1.84035	0.000167449		0				4.59904	1.83961	-6.19767e-05		0
4.60633	1.84253	-8.64506e-05		0				4.60859	1.84344	-3.49543e-05		0				4.60906	1.84362	0.000155758		0				4.60723	1.84289	-5.62706e-05		0
4.61451	1.84581	-8.07631e-05		0				4.61678	1.84671	-8.02142e-06		0				4.61725	1.8469	0.000116619		0				4.61541	1.84617	-4.6609e-05		0
4.6227	1.84908	-7.40767e-05		0				4.62497	1.84999	2.51542e-05		0				4.62544	1.85018	5.67453e-05		0				4.6236	1.84944	-2.7565e-05		0
4.63089	1.85236	-5.64929e-05		0				4.63316	1.85326	5.58166e-05		0				4.63363	1.85345	-5.07597e-06		0				4.63179	1.85272	1.77068e-06		0
4.63908	1.85563	-3.65383e-05		0				4.64135	1.85654	8.13481e-05		0				4.64182	1.85673	-5.93663e-05		0				4.63998	1.85599	2.66431e-05		0
4.64727	1.85891	-1.8379e-05		0				4.64954	1.85982	9.40046e-05		0				4.65001	1.86	-0.000112424		0				4.64817	1.85927	3.87818e-05		0
4.65546	1.86219	-7.72183e-06		0				4.65773	1.86309	0.000106432		0				4.6582	1.86328	-0.000166825		0				4.65636	1.86255	2.66012e-05		0
4.66365	1.86546	4.16937e-06		0				4.66592	1.86637	0.000124231		0				4.66639	1.86655	-0.00022133		0				4.66455	1.86582	-1.05519e-05		0
4.67184	1.86874	2.27617e-05		0				4.67411	1.86964	0.000139879		0				4.67458	1.86983	-0.00027496		0				4.67274	1.8691	-4.34998e-05		0
4.68003	1.87201	3.36706e-05		0				4.6823	1.87292	0.000150142		0				4.68277	1.87311	-0.000326066		0				4.68093	1.87237	-5.98022e-05		0
4.68822	1.87529	2.95102e-05		0				4.69049	1.8762	0.000156543		0				4.69096	1.87638	-0.000370301		0				4.68912	1.87565	-6.9252e-05		0
4.69641	1.87857	1.69501e-05		0				4.69868	1.87947	0.000162038		0				4.69915	1.87966	-0.000407379		0				4.69731	1.87893	-7.62995e-05		0
4.7046	1.88184	1.79073e-06		0				4.70687	1.88275	0.000166102		0				4.70734	1.88293	-0.00042311		0				4.7055	1.8822	-7.82967e-05		0
4.71279	1.88512	-1.22144e-05		0				4.71506	1.88602	0.000168238		0				4.71553	1.88621	-0.00036254		0				4.71369	1.88548	-5.8033e-05		0
4.72098	1.88839	-7.12673e-06		0				4.72325	1.8893	0.00016985		0				4.72372	1.88949	-0.000257568		0				4.72188	1.88875	-2.47897e-05		0
4.72917	1.89167	1.9966e-05		0				4.73144	1.89258	0.000172477		0				4.73191	1.89276	-0.000164275		0				4.73007	1.89203	3.11757e-06		0
4.73736	1.89494	5.48352e-05		0				4.73963	1.89585	0.000180613		0				4.74009	1.89604	-9.03257e-05		0				4.73826	1.8953	1.98502e-05		0
4.74555	1.89822	7.9229e-05		0				4.74782	1.89913	0.000199558		0				4.74828	1.89931	-6.03397e-05		0				4.74645	1.89858	2.86857e-05		0
4.75374	1.9015	8.26591e-05		0				4.75601	1.9024	0.000222894		0				4.75647	1.90259	-5.90464e-05		0				4.75464	1.90186	4.54523e-05		0
4.76193	1.90477	6.35813e-05		0				4.7642	1.90568	0.000244219		0				4.76466	1.90587	-7.70595e-05		0				4.76283	1.90513	7.22072e-05		0
4.77012	1.90805	3.91349e-05		0				4.77239	1.90895	0.000257595		0				4.77285	1.90914	-0.000104648		0				4.77102	1.90841	9.98443e-05		0
4.77831	1.91132	2.60234e-05		0				4.78058	1.91223	0.00026809		0				4.78104	1.91242	-0.00010473		0				4.77921	1.91168	0.000124613		0
4.7865	1.9146	4.49126e-05		0				4.78877	1.91551	0.000278478		0				4.78923	1.91569	-8.87324e-05		0				4.7874	1.91496	0.000142286		0
4.79469	1.91788	0.000105997		0				4.79696	1.91878	0.000284038		0				4.79742	1.91897	-7.84766e-05		0				4.79559	1.91824	0.000143015		0
4.80288	1.92115	0.0001733		0				4.80515	1.92206	0.000275526		0				4.80561	1.92225	-8.90914e-05		0				4.80378	1.92151	0.000120628		0
4.81107	1.92443	0.000221833		0				4.81334	1.92533	0.000264278		0				4.8138	1.92552	-0.000114197		0				4.81197	1.92479	8.8732e-05		0
4.81926	1.9277	0.000254042		0				4.82153	1.92861	0.00027147		0				4.82199	1.9288	-0.000137575		0				4.82016	1.92806	6.95998e-05		0
4.82745	1.93098	0.000270086		0				4.82972	1.93189	0.000293406		0				4.83018	1.93207	-0.000142823		0				4.82835	1.93134	6.33728e-05		0
4.83564	1.93426	0.000269238		0				4.83791	1.93516	0.000309471		0				4.83837	1.93535	-9.54932e-05		0				4.83654	1.93462	5.71469e-05		0
4.84383	1.93753	0.000258966		0				4.8461	1.93844	0.000308418		0				4.84656	1.93862	-1.04774e-06		0				4.84473	1.93789	4.61293e-05		0
4.85202	1.94081	0.000248317		0				4.85429	1.94171	0.000298587		0				4.85475	1.9419	0.000111332		0				4.85292	1.94117	1.95415e-05		0
4.86021	1.94408	0.000236903		0				4.86247	1.94499	0.000288382		0				4.86294	1.94518	0.000208532		0				4.86111	1.94444	-2.26892e-05		0
4.8684	1.94736	0.000222265		0				4.87066	1.94827	0.000279259		0				4.87113	1.94845	0.000270785		0				4.8693	1.94772	-6.65329e-05		0
4.87659	1.95064	0.000186936		0				4.87885	1.95154	0.000271461		0				4.87932	1.95173	0.00047149		0				4.87749	1.951	-8.36002e-05		0
4.88478	1.95391	0.000128649		0				4.88704	1.95482	0.000267002		0				4.88751	1.955	0.000800847		0				4.88568	1.95427	-7.39567e-05		0
4.89297	1.95719	6.79566e-05		0				4.89523	1.95809	0.000265072		0				4.8957	1.95828	0.00107422		0				4.89387	1.95755	-6.0331e-05		0
4.90116	1.96046	1.30297e-05		0				4.90342	1.96137	0.000263401		0				4.90389	1.96156	0.00124951		0				4.90206	1.96082	-4.79666e-05		0
4.90935	1.96374	-3.36717e-05		0				4.91161	1.96465	0.000261722		0				4.91208	1.96483	0.00127864		0				4.91025	1.9641	-4.27635e-05		0
4.91754	1.96701	-6.83486e-05		0				4.9198	1.96792	0.000259951		0				4.92027	1.96811	0.00123041		0				4.91844	1.96737	-6.12292e-05		0
4.92573	1.97029	-9.17904e-05		0				4.92799	1.9712	0.000258027		0				4.92846	1.97138	0.00119666		0				4.92663	1.97065	-9.77834e-05		0
4.93392	1.97357	-0.000106365		0				4.93618	1.97447	0.000253548		0				4.93665	1.97466	0.0011695		0				4.93482	1.97393	-0.000134475		0
4.94211	1.97684	-6.24555e-05		0				4.94437	1.97775	0.000241805		0				4.94484	1.97794	0.00113765		0				4.94301	1.9772	-0.000151463		0
4.9503	1.98012	1.90128e-05		0				4.95256	1.98103	0.00023382		0				4.95303	1.98121	0.00109606		0				4.9512	1.98048	-0.00014575		0
4.95849	1.98339	8.51668e-05		0				4.96075	1.9843	0.00023112		0				4.96122	1.98449	0.00102677		0				4.95939	1.98375	-0.000138996		0
4.96668	1.98667	0.000130608		0				4.96894	1.98758	0.000225609		0				4.96941	1.98776	0.000931277		0				4.96758	1.98703	-0.000141976		0
4.97487	1.98995	0.000161323		0				4.97713	1.99085	0.000213243		0				4.9776	1.99104	0.000845943		0				4.97577	1.99031	-0.000173869		0
4.98306	1.99322	0.000172356		0				4.98532	1.99413	0.000195219		0				4.98579	1.99432	0.000782832		0				4.98396	1.99358	-0.000229468		0
4.99124	1.9965	0.000177447		0				4.99351	1.9974	0.000179916		0				4.99398	1.99759	0.000728571		0				4.99214	1.99686	-0.000274758		0
4.99943	1.99977	0.000223457		0				5.0017	2.00068	0.000166953		0				5.00217	2.00087	0.000676542		0				5.00033	2.00013	-0.000296415		0
5.00762	2.00305	0.000280321		0				5.00989	2.00396	0.000152886		0				5.01036	2.00414	0.000619417		0				5.00852	2.00341	-0.000305179		0
5.01581	2.00633	0.000305691		0				5.01808	2.00723	0.000134447		0				5.01855	2.00742	0.0005538		0				5.01671	2.00669	-0.000309606		0
5.024	2.0096	0.000315279		0				5.02627	2.01051	0.000117198		0				5.02674	2.01069	0.000502778		0				5.0249	2.00996	-0.00031655		0
5.03219	2.01288	0.000321734		0				5.03446	2.01378	0.000112151		0				5.03493	2.01397	0.000474196		0				5.03309	2.01324	-0.000331894		0
5.04038	2.01615	0.000324342		0				5.04265	2.01706	0.000114981		0				5.04312	2.01725	0.00045489		0				5.04128	2.01651	-0.000346953		0
5.04857	2.01943	0.000320713		0				5.05084	2.02034	0.000119169		0				5.05131	2.02052	0.000440445		0				5.04947	2.01979	-0.000347588		0
5.05676	2.02271	0.000309626		0				5.05903	2.02361	0.00013098		0				5.0595	2.0238	0.000442118		0				5.05766	2.02307	-0.000335065		0
5.06495	2.02598	0.000299981		0				5.06722	2.02689	0.000154762		0				5.06769	2.02707	0.000494985		0				5.06585	2.02634	-0.000319274		0
5.07314	2.02926	0.00028573		0				5.07541	2.03016	0.00017962		0				5.07588	2.03035	0.000567204		0				5.07404	2.02962	-0.000309665		0
5.08133	2.03253	0.000256041		0				5.0836	2.03344	0.000197296		0				5.08407	2.03363	0.000614571		0				5.08223	2.03289	-0.000311094		0
5.08952	2.03581	0.000221486		0				5.09179	2.03672	0.000202565		0				5.09226	2.0369	0.000642904		0				5.09042	2.03617	-0.000323546		0
5.09771	2.03908	0.000188766		0				5.09998	2.03999	0.000187555		0				5.10045	2.04018	0.000657033		0				5.09861	2.03944	-0.000342971		0
5.1059	2.04236	0.000156267		0				5.10817	2.04327	0.000172077		0				5.10864	2.04345	0.000639468		0				5.1068	2.04272	-0.00035461		0
5.11409	2.04564	0.000129912		0				5.11636	2.04654	0.000166182		0				5.11682	2.04673	0.00061221		0				5.11499	2.046	-0.000350027		0
5.12228	2.04891	0.000113591		0				5.12455	2.04982	0.000161568		0				5.12501	2.05001	0.000599271		0				5.12318	2.04927	-0.000336102		0
5.13047	2.05219	0.000101985		0				5.13274	2.0531	0.000155207		0				5.1332	2.05328	0.000590762		0				5.13137	2.05255	-0.000321091		0
5.13866	2.05546	9.09763e-05		0				5.14093	2.05637	0.00014515		0				5.14139	2.05656	0.000583537		0				5.13956	2.05582	-0.000307596		0
5.14685	2.05874	8.02341e-05		0				5.14912	2.05965	0.000131924		0				5.14958	2.05983	0.000579452		0				5.14775	2.0591	-0.000300866		0
5.15504	2.06202	6.7663e-05		0				5.15731	2.06292	0.000115977		0				5.15777	2.06311	0.000576116		0				5.15594	2.06238	-0.000295495		0
5.16323	2.06529	5.16015e-05		0				5.1655	2.0662	9.51369e-05		0				5.16596	2.06639	0.00057025		0				5.16413	2.06565	-0.000285686		0
5.17142	2.06857	2.85546e-05		0				5.17369	2.06947	8.21188e-05		0				5.17415	2.06966	0.000536678		0				5.17232	2.06893	-0.00027364		0
5.17961	2.07184	5.07684e-06		0				5.18188	2.07275	8.21417e-05		0				5.18234	2.07294	0.000485745		0				5.18051	2.0722	-0.00026037		0
5.1878	2.07512	-1.34906e-05		0				5.19007	2.07603	8.8996e-05		0				5.19053	2.07621	0.000486969		0				5.1887	2.07548	-0.000242048		0
5.19599	2.0784	-3.05133e-05		0				5.19826	2.0793	0.000116687		0				5.19872	2.07949	0.000536225		0				5.19689	2.07876	-0.000217243		0
5.20418	2.08167	-4.68784e-05		0				5.20645	2.08258	0.000152035		0				5.20691	2.08277	0.000582187		0				5.20508	2.08203	-0.000185473		0
5.21237	2.08495	-6.36722e-05		0				5.21464	2.08585	0.000174224		0				5.2151	2.08604	0.000610748		0				5.21327	2.08531	-0.000148804		0
5.22056	2.08822	-8.17608e-05		0				5.22283	2.08913	0.000187351		0				5.22329	2.08932	0.000582663		0				5.22146	2.08858	-0.000113443		0
5.22875	2.0915	-9.49164e-05		0				5.23102	2.09241	0.000197027		0				5.23148	2.09259	0.000515891		0				5.22965	2.09186	-8.15054e-05		0
5.23694	2.09478	-8.60102e-05		0				5.23921	2.09568	0.000205367		0				5.23967	2.09587	0.000458219		0				5.23784	2.09514	-5.901e-05		0
5.24513	2.09805	-6.48106e-05		0				5.24739	2.09896	0.000210897		0				5.24786	2.09914	0.000410256		0				5.24603	2.09841	-5.0675e-05		0
5.25332	2.10133	-4.79101e-05		0				5.25558	2.10223	0.000207271		0				5.25605	2.10242	0.000363019		0				5.25422	2.10169	-5.8193e-05		0
5.26151	2.1046	-4.04575e-05		0				5.26377	2.10551	0.000193065		0				5.26424	2.1057	0.000311279		0				5.26241	2.10496	-7.77123e-05		0
5.2697	2.10788	-4.3961e-05		0				5.27196	2.10879	0.000174583		0				5.27243	2.10897	0.000252745		0				5.2706	2.10824	-9.38817e-05		0
5.27789	2.11115	-6.10598e-05		0				5.28015	2.11206	0.000157277		0				5.28062	2.11225	0.000197142		0				5.27879	2.11151	-0.000102412		0
5.28608	2.11443	-9.23907e-05		0				5.28834	2.11534	0.000147518		0				5.28881	2.11552	0.000175381		0				5.28698	2.11479	-0.000104745		0
5.29427	2.11771	-0.000125963		0				5.29653	2.11861	0.00015049		0				5.297	2.1188	0.000181922		0				5.29517	2.11807	-9.79821e-05		0
5.30246	2.12098	-0.000145914		0				5.30472	2.12189	0.00016012		0				5.30519	2.12208	0.000196886		0				5.30336	2.12134	-8.79644e-05		0
5.31065	2.12426	-0.000155615		0				5.31291	2.12517	0.000168617		0				5.31338	2.12535	0.000233597		0				5.31155	2.12462	-8.01053e-05		0
5.31884	2.12753	-0.000158981		0				5.3211	2.12844	0.000174638		0				5.32157	2.12863	0.000309742		0				5.31974	2.12789	-8.3273e-05		0
5.32703	2.13081	-0.000157488		0				5.32929	2.13172	0.000177622		0				5.32976	2.1319	0.0004469		0				5.32793	2.13117	-9.21706e-05		0
5.33522	2.13409	-0.000155875		0				5.33748	2.13499	0.000164491		0				5.33795	2.13518	0.000586412		0				5.33612	2.13445	-8.71778e-05		0
5.34341	2.13736	-0.000140301		0				5.34567	2.13827	0.000143692		0				5.34614	2.13846	0.000668956		0				5.34431	2.13772	-4.56986e-05		0
5.3516	2.14064	-0.000107078		0				5.35386	2.14154	0.000143819		0				5.35433	2.14173	0.000672195		0				5.3525	2.141	2.56684e-05		0
5.35979	2.14391	-6.33416e-05		0				5.36205	2.14482	0.000155854		0				5.36252	2.14501	0.000660928		0				5.36069	2.14427	0.000105354		0
5.36797	2.14719	-1.80269e-05		0				5.37024	2.1481	0.000163398		0				5.37071	2.14828	0.00068275		0				5.36887	2.14755	0.000186452		0
5.37616	2.15047	2.17814e-05		0				5.37843	2.15137	0.000160843		0				5.3789	2.15156	0.000710043		0				5.37706	2.15083	0.000250321		0
5.38435	2.15374	4.79916e-05		0				5.38662	2.15465	0.000156726		0				5.38709	2.15484	0.000733154		0				5.38525	2.1541	0.000283962		0
5.39254	2.15702	8.02444e-05		0				5.39481	2.15792	0.000157886		0				5.39528	2.15811	0.000749425		0				5.39344	2.15738	0.000289474		0
5.40073	2.16029	0.000112732		0				5.403	2.1612	0.000156674		0				5.40347	2.16139	0.000756462		0				5.40163	2.16065	0.000308645		0
5.40892	2.16357	0.000122309		0				5.41119	2.16448	0.000149983		0				5.41166	2.16466	0.000752384		0				5.40982	2.16393	0.000348083		0
5.41711	2.16685	0.000130634		0				5.41938	2.16775	0.000136012		0				5.41985	2.16794	0.000717266		0				5.41801	2.16721	0.000384465		0
5.4253	2.17012	0.000149137		0				5.42757	2.17103	0.000120901		0				5.42804	2.17121	0.000646505		0				5.4262	2.17048	0.000404556		0
5.43349	2.1734	0.000169447		0				5.43576	2.1743	0.000112526		0				5.43623	2.17449	0.000567337		0				5.43439	2.17376	0.000384796		0
5.44168	2.17667	0.000172214		0				5.44395	2.17758	0.000108086		0				5.44442	2.17777	0.000492564		0				5.44258	2.17703	0.000343056		0
5.44987	2.17995	0.000144245		0				5.45214	2.18086	9.86275e-05		0				5.45261	2.18104	0.000420982		0				5.45077	2.18031	0.000314846		0
5.45806	2.18323	9.81441e-05		0				5.46033	2.18413	7.96881e-05		0				5.4608	2.18432	0.000353378		0				5.45896	2.18359	0.00030264		0
5.46625	2.1865	4.40866e-05		0				5.46852	2.18741	5.24185e-05		0				5.46899	2.18759	0.00028927		0				5.46715	2.18686	0.000297998		0
5.47444	2.18978	6.66978e-07		0				5.47671	2.19068	1.40069e-05		0				5.47718	2.19087	0.000227577		0				5.47534	2.19014	0.000298764		0
5.48263	2.19305	-2.20652e-05		0				5.4849	2.19396	-2.47936e-05		0				5.48537	2.19415	0.000167968		0				5.48353	2.19341	0.000302162		0
5.49082	2.19633	-3.64996e-05		0				5.49309	2.19724	-3.64418e-05		0				5.49356	2.19742	0.000110177		0				5.49172	2.19669	0.00029248		0
5.49901	2.1996	-4.92663e-05		0				5.50128	2.20051	-2.49434e-05		0				5.50174	2.2007	5.60424e-05		0				5.49991	2.19996	0.000259011		0
5.5072	2.20288	-4.08103e-05		0				5.50947	2.20379	-5.28873e-06		0				5.50993	2.20397	6.06829e-06		0				5.5081	2.20324	0.000217141		0
5.51539	2.20616	-9.31402e-06		0				5.51766	2.20706	1.75342e-05		0				5.51812	2.20725	-4.17876e-05		0				5.51629	2.20652	0.000202678		0
5.52358	2.20943	2.65418e-05		0				5.52585	2.21034	3.79113e-05		0				5.52631	2.21053	-8.85153e-05		0				5.52448	2.20979	0.000216987		0
5.53177	2.21271	4.6351e-05		0				5.53404	2.21361	5.46206e-05		0				5.5345	2.2138	-0.000130637		0				5.53267	2.21307	0.000260425		0
5.53996	2.21598	3.82304e-05		0				5.54223	2.21689	6.23299e-05		0				5.54269	2.21708	-0.000164722		0				5.54086	2.21634	0.000330245		0
5.54815	2.21926	1.69861e-05		0				5.55042	2.22017	5.39824e-05		0				5.55088	2.22035	-0.000193914		0				5.54905	2.21962	0.000405011		0
5.55634	2.22254	-5.4681e-06		0				5.55861	2.22344	3.44997e-05		0				5.55907	2.22363	-0.000221206		0				5.55724	2.2229	0.000469468		0
5.56453	2.22581	-3.27673e-05		0				5.5668	2.22672	2.14309e-05		0				5.56726	2.22691	-0.000216063		0				5.56543	2.22617	0.000516841		0
5.57272	2.22909	-5.83546e-05		0				5.57499	2.22999	3.52987e-05		0				5.57545	2.23018	-0.000154429		0				5.57362	2.22945	0.000541152		0
5.58091	2.23236	-6.18204e-05		0				5.58318	2.23327	6.16242e-05		0				5.58364	2.23346	-8.11911e-05		0				5.58181	2.23272	0.000537834		0
5.5891	2.23564	-4.53684e-05		0				5.59137	2.23655	8.07881e-05		0				5.59183	2.23673	-3.22128e-05		0				5.59	2.236	0.000518996		0
5.59729	2.23892	-3.14622e-05		0				5.59956	2.23982	8.99247e-05		0				5.60002	2.24001	-3.39845e-05		0				5.59819	2.23928	0.000481256		0
5.60548	2.24219	-2.97287e-05		0				5.60775	2.2431	8.28585e-05		0				5.60821	2.24328	-7.42925e-05		0				5.60638	2.24255	0.000426458		0
5.61367	2.24547	-2.979e-05		0				5.61594	2.24637	0.000105217		0				5.6164	2.24656	-9.70022e-05		0				5.61457	2.24583	0.000369578		0
5.62186	2.24874	-2.8295e-05		0				5.62412	2.24965	0.000153525		0				5.62459	2.24984	-9.33674e-05		0				5.62276	2.2491	0.000314098		0
5.63005	2.25202	-2.94996e-05		0				5.63231	2.25293	0.000190516		0				5.63278	2.25311	-7.17796e-05		0				5.63095	2.25238	0.000263007		0
5.63824	2.2553	-3.85754e-05		0				5.6405	2.2562	0.000211267		0				5.64097	2.25639	-1.39585e-05		0				5.63914	2.25566	0.000244932		0
5.64643	2.25857	-5.95771e-05		0				5.64869	2.25948	0.000219136		0				5.64916	2.25966	7.03086e-05		0				5.64733	2.25893	0.000252797		0
5.65462	2.26185	-9.03552e-05		0				5.65688	2.26275	0.00022087		0				5.65735	2.26294	0.000152851		0				5.65552	2.26221	0.000264539		0
5.66281	2.26512	-0.000122014		0				5.66507	2.26603	0.000210823		0				5.66554	2.26622	0.000226568		0				5.66371	2.26548	0.000271282		0
5.671	2.2684	-0.000150811		0				5.67326	2.26931	0.00018697		0				5.67373	2.26949	0.000256293		0				5.6719	2.26876	0.000264194		0
5.67919	2.27167	-0.000178851		0				5.68145	2.27258	0.0001589		0				5.68192	2.27277	0.000251846		0				5.68009	2.27203	0.000232206		0
5.68738	2.27495	-0.000202705		0				5.68964	2.27586	0.000138143		0				5.69011	2.27604	0.000222338		0				5.68828	2.27531	0.000185732		0
5.69557	2.27823	-0.000189025		0				5.69783	2.27913	0.000122641		0				5.6983	2.27932	0.000148587		0				5.69647	2.27859	0.000148246		0
5.70376	2.2815	-0.000132892		0				5.70602	2.28241	0.000106755		0				5.70649	2.2826	6.0406e-05		0				5.70466	2.28186	0.000118714		0
5.71195	2.28478	-6.87284e-05		0				5.71421	2.28569	8.84738e-05		0				5.71468	2.28587	-1.35771e-05		0				5.71285	2.28514	9.15336e-05		0
5.72014	2.28805	-1.05855e-05		0				5.7224	2.28896	6.56896e-05		0				5.72287	2.28915	-6.69157e-05		0				5.72104	2.28841	8.58684e-05		0
5.72833	2.29133	2.37747e-05		0				5.73059	2.29224	4.43429e-05		0				5.73106	2.29242	-0.000107638		0				5.72923	2.29169	0.000110294		0
5.73652	2.29461	2.60947e-05		0				5.73878	2.29551	3.30824e-05		0				5.73925	2.2957	-0.000146671		0				5.73742	2.29497	0.000150842		0
5.74471	2.29788	2.98027e-06		0				5.74697	2.29879	2.80548e-05		0				5.74744	2.29898	-0.000185889		0				5.74561	2.29824	0.000197503		0
5.75289	2.30116	-4.07242e-05		0				5.75516	2.30206	2.4749e-05		0				5.75563	2.30225	-0.000227389		0				5.75379	2.30152	0.000231588		0
5.76108	2.30443	-9.42762e-05		0				5.76335	2.30534	2.1435e-05		0				5.76382	2.30553	-0.000277752		0				5.76198	2.30479	0.000240723		0
5.76927	2.30771	-0.000140104		0				5.77154	2.30862	1.59343e-05		0				5.77201	2.3088	-0.000340269		0				5.77017	2.30807	0.000233009		0
5.77746	2.31099	-0.000174252		0				5.77973	2.31189	5.79114e-06		0				5.7802	2.31208	-0.00040789		0				5.77836	2.31135	0.000203539		0
5.78565	2.31426	-0.000201775		0				5.78792	2.31517	-6.37963e-06		0				5.78839	2.31535	-0.000467329		0				5.78655	2.31462	0.000153118		0
5.79384	2.31754	-0.000217686		0				5.79611	2.31844	-1.90867e-05		0				5.79658	2.31863	-0.0005124		0				5.79474	2.3179	0.000125464		0
5.80203	2.32081	-0.000226584		0				5.8043	2.32172	-3.43624e-05		0				5.80477	2.32191	-0.000548766		0				5.80293	2.32117	0.000152443		0
5.81022	2.32409	-0.000236026		0				5.81249	2.325	-6.04075e-05		0				5.81296	2.32518	-0.000547184		0				5.81112	2.32445	0.000178114		0
5.81841	2.32737	-0.000247994		0				5.82068	2.32827	-9.76923e-05		0				5.82115	2.32846	-0.000515513		0				5.81931	2.32773	0.000155147		0
5.8266	2.33064	-0.000261513		0				5.82887	2.33155	-0.00013413		0				5.82934	2.33173	-0.00048578		0				5.8275	2.331	0.000104006		0
5.83479	2.33392	-0.000274346		0				5.83706	2.33482	-0.000165644		0				5.83753	2.33501	-0.000459092		0				5.83569	2.33428	5.62203e-05		0
5.84298	2.33719	-0.000287301		0				5.84525	2.3381	-0.000193597		0				5.84572	2.33829	-0.000455657		0				5.84388	2.33755	1.86486e-05		0
5.85117	2.34047	-0.000297597		0				5.85344	2.34138	-0.000209417		0				5.85391	2.34156	-0.000465853		0				5.85207	2.34083	-1.60092e-05		0
5.85936	2.34374	-0.000306336		0				5.86163	2.34465	-0.000210283		0				5.8621	2.34484	-0.000456551		0				5.86026	2.3441	-4.96054e-05		0
5.86755	2.34702	-0.000316839		0				5.86982	2.34793	-0.000204969		0				5.87029	2.34811	-0.000419676		0				5.86845	2.34738	-8.42049e-05		0
5.87574	2.3503	-0.000328312		0				5.87801	2.3512	-0.000199198		0				5.87847	2.35139	-0.000362084		0				5.87664	2.35066	-0.000124642		0
5.88393	2.35357	-0.000340093		0				5.8862	2.35448	-0.000194243		0				5.88666	2.35467	-0.000296565		0				5.88483	2.35393	-0.00016945		0
5.89212	2.35685	-0.00036016		0				5.89439	2.35776	-0.000191524		0				5.89485	2.35794	-0.000247097		0				5.89302	2.35721	-0.000209883		0
5.90031	2.36012	-0.000380451		0				5.90258	2.36103	-0.000192517		0				5.90304	2.36122	-0.000227594		0				5.90121	2.36048	-0.000244176		0
5.9085	2.3634	-0.000376404		0				5.91077	2.36431	-0.00019576		0				5.91123	2.36449	-0.000253905		0				5.9094	2.36376	-0.000277496		0
5.91669	2.36668	-0.000341037		0				5.91896	2.36758	-0.000207588		0				5.91942	2.36777	-0.000308308		0				5.91759	2.36704	-0.000312235		0
5.92488	2.36995	-0.000310058		0				5.92715	2.37086	-0.000224588		0				5.92761	2.37105	-0.000329965		0				5.92578	2.37031	-0.000342608		0
5.93307	2.37323	-0.000310363		0				5.93534	2.37413	-0.000239568		0				5.9358	2.37432	-0.000309769		0				5.93397	2.37359	-0.000366299		0
5.94126	2.3765	-0.000338409		0				5.94353	2.37741	-0.000252507		0				5.94399	2.3776	-0.000292136		0				5.94216	2.37686	-0.000387106		0
5.94945	2.37978	-0.000381575		0				5.95172	2.38069	-0.000263725		0				5.95218	2.38087	-0.000299756		0				5.95035	2.38014	-0.000408877		0
5.95764	2.38306	-0.00043095		0				5.95991	2.38396	-0.000274258		0				5.96037	2.38415	-0.000306627		0				5.95854	2.38342	-0.000433578		0
5.96583	2.38633	-0.00047292		0				5.9681	2.38724	-0.000283727		0				5.96856	2.38743	-0.000291833		0				5.96673	2.38669	-0.000452659		0
5.97402	2.38961	-0.000502104		0				5.97629	2.39051	-0.000291708		0				5.97675	2.3907	-0.000274347		0				5.97492	2.38997	-0.000459325		0
5.98221	2.39288	-0.00052377		0				5.98448	2.39379	-0.00029926		0				5.98494	2.39398	-0.000269624		0				5.98311	2.39324	-0.000454268		0
5.9904	2.39616	-0.000539673		0				5.99267	2.39707	-0.000307329		0				5.99313	2.39725	-0.000291953		0				5.9913	2.39652	-0.000441381		0
5.99859	2.39944	-0.000545336		0				6.00085	2.40034	-0.000317364		0				6.00132	2.40053	-0.000304612		0				5.99949	2.3998	-0.0004362		0
6.00678	2.40271	-0.000542882		0				6.00904	2.40362	-0.000316777		0				6.00951	2.4038	-0.000286639		0				6.00768	2.40307	-0.000448729		0
6.01497	2.40599	-0.000544603		0				6.01723	2.40689	-0.000298998		0				6.0177	2.40708	-0.000278634		0				6.01587	2.40635	-0.000467645		0
6.02316	2.40926	-0.000555586		0				6.02542	2.41017	-0.000268726		0				6.02589	2.41036	-0.000299486		0				6.02406	2.40962	-0.000471219		0
6.03135	2.41254	-0.000562573		0				6.03361	2.41345	-0.000235043		0				6.03408	2.41363	-0.000330534		0				6.03225	2.4129	-0.000451013		0
6.03954	2.41581	-0.000562299		0				6.0418	2.41672	-0.000205228		0				6.04227	2.41691	-0.000356826		0				6.04044	2.41617	-0.000415955		0
6.04773	2.41909	-0.000557419		0				6.04999	2.42	-0.000183049		0				6.05046	2.42018	-0.000375451		0				6.04863	2.41945	-0.000372344		0
6.05592	2.42237	-0.000534179		0				6.05818	2.42327	-0.00017548		0				6.05865	2.42346	-0.000403721		0				6.05682	2.42273	-0.000323458		0
6.06411	2.42564	-0.000499029		0				6.06637	2.42655	-0.000168116		0				6.06684	2.42674	-0.000457603		0				6.06501	2.426	-0.000271918		0
6.0723	2.42892	-0.000466156		0				6.07456	2.42983	-0.000154195		0				6.07503	2.43001	-0.000524363		0				6.0732	2.42928	-0.000210522		0
6.08049	2.43219	-0.000436603		0				6.08275	2.4331	-0.000141247		0				6.08322	2.43329	-0.000570358		0				6.08139	2.43255	-0.000144322		0
6.08868	2.43547	-0.00041157		0				6.09094	2.43638	-0.000129851		0				6.09141	2.43656	-0.000596771		0				6.08958	2.43583	-8.26225e-05		0
6.09687	2.43875	-0.000402438		0				6.09913	2.43965	-0.000120674		0				6.0996	2.43984	-0.000622011		0				6.09777	2.43911	-4.05063e-05		0
6.10506	2.44202	-0.000412081		0				6.10732	2.44293	-0.000112638		0				6.10779	2.44312	-0.000646693		0				6.10596	2.44238	-2.75368e-05		0
6.11325	2.4453	-0.000423911		0				6.11551	2.4462	-0.000105697		0				6.11598	2.44639	-0.000671509		0				6.11415	2.44566	-3.24395e-05		0
6.12144	2.44857	-0.000411546		0				6.1237	2.44948	-0.000100939		0				6.12417	2.44967	-0.00069146		0				6.12234	2.44893	-4.77134e-05		0
6.12962	2.45185	-0.000367048		0				6.13189	2.45276	-9.73996e-05		0				6.13236	2.45294	-0.000677954		0				6.13052	2.45221	-6.33973e-05		0
6.13781	2.45513	-0.000311131		0				6.14008	2.45603	-9.43094e-05		0				6.14055	2.45622	-0.000632507		0				6.13871	2.45549	-5.50207e-05		0
6.146	2.4584	-0.000256932		0				6.14827	2.45931	-9.24718e-05		0				6.14874	2.4595	-0.000581165		0				6.1469	2.45876	-2.91265e-05		0
6.15419	2.46168	-0.000202626		0				6.15646	2.46258	-9.38961e-05		0				6.15693	2.46277	-0.000531211		0				6.15509	2.46204	-6.00316e-06		0
6.16238	2.46495	-0.000155348		0				6.16465	2.46586	-9.87906e-05		0				6.16512	2.46605	-0.00048354		0				6.16328	2.46531	1.18575e-05		0
6.17057	2.46823	-0.000121968		0				6.17284	2.46914	-0.000105583		0				6.17331	2.46932	-0.000438343		0				6.17147	2.46859	2.66008e-05		0
6.17876	2.47151	-0.000124679		0				6.18103	2.47241	-0.000110627		0				6.1815	2.4726	-0.000386244		0				6.17966	2.47187	3.99639e-05		0
6.18695	2.47478	-0.000154338		0				6.18922	2.47569	-0.00010903		0				6.18969	2.47587	-0.000334585		0				6.18785	2.47514	3.077e-05		0
6.19514	2.47806	-0.000166325		0				6.19741	2.47896	-9.87184e-05		0				6.19788	2.47915	-0.000295781		0				6.19604	2.47842	-1.08037e-06		0
6.20333	2.48133	-0.000154745		0				6.2056	2.48224	-8.42691e-05		0				6.20607	2.48243	-0.000272927		0				6.20423	2.48169	-4.03182e-05		0
6.21152	2.48461	-0.000134208		0				6.21379	2.48552	-7.10862e-05		0				6.21426	2.4857	-0.000256838		0				6.21242	2.48497	-7.14244e-05		0
6.21971	2.48789	-0.00010887		0				6.22198	2.48879	-6.03436e-05		0				6.22245	2.48898	-0.000239325		0				6.22061	2.48825	-8.70043e-05		0
6.2279	2.49116	-6.70835e-05		0				6.23017	2.49207	-5.45933e-05		0				6.23064	2.49225	-0.000222997		0				6.2288	2.49152	-9.20635e-05		0
6.23609	2.49444	-2.10023e-05		0				6.23836	2.49534	-5.48751e-05		0				6.23883	2.49553	-0.000208583		0				6.23699	2.4948	-5.56774e-05		0
6.24428	2.49771	1.11657e-05		0				6.24655	2.49862	-5.70254e-05		0				6.24702	2.49881	-0.000203378		0				6.24518	2.49807	-9.44122e-06		0
6.25247	2.50099	2.37554e-05		0				6.25474	2.5019	-5.63114e-05		0				6.2552	2.50208	-0.000213118		0				6.25337	2.50135	-1.05763e-06		0
6.26066	2.50426	2.88642e-05		0				6.26293	2.50517	-5.06532e-05		0				6.26339	2.50536	-0.000250214		0				6.26156	2.50462	-1.99041e-05		0
6.26885	2.50754	3.45166e-05		0				6.27112	2.50845	-4.26996e-05		0				6.27158	2.50863	-0.000307751		0				6.26975	2.5079	-4.94585e-05		0
6.27704	2.51082	3.53988e-05		0				6.27931	2.51172	-3.92112e-05		0				6.27977	2.51191	-0.000358434		0				6.27794	2.51118	-8.25239e-05		0
6.28523	2.51409	9.9388e-06		0				6.2875	2.515	-4.35522e-05		0				6.28796	2.51519	-0.000384321		0				6.28613	2.51445	-0.000121668		0
6.29342	2.51737	-4.51378e-05		0				6.29569	2.51827	-5.3604e-05		0				6.29615	2.51846	-0.000390386		0				6.29432	2.51773	-0.000155862		0
6.30161	2.52064	-0.000105001		0				6.30388	2.52155	-6.2985e-05		0				6.30434	2.52174	-0.000386489		0				6.30251	2.521	-0.000174518		0
6.3098	2.52392	-0.000159577		0				6.31207	2.52483	-6.90118e-05		0				6.31253	2.52501	-0.000373134		0				6.3107	2.52428	-0.000181635		0
6.31799	2.5272	-0.000201743		0				6.32026	2.5281	-7.28968e-05		0				6.32072	2.52829	-0.000358509		0				6.31889	2.52756	-0.000187118		0
6.32618	2.53047	-0.000232013		0				6.32845	2.53138	-7.5682e-05		0				6.32891	2.53157	-0.000349132		0				6.32708	2.53083	-0.000196714		0
6.33437	2.53375	-0.000256169		0				6.33664	2.53465	-7.4358e-05		0				6.3371	2.53484	-0.000368303		0				6.33527	2.53411	-0.000219378		0
6.34256	2.53702	-0.000271832		0				6.34483	2.53793	-6.79994e-05		0				6.34529	2.53812	-0.000420084		0				6.34346	2.53738	-0.000250147		0
6.35075	2.5403	-0.000277159		0				6.35302	2.54121	-5.86602e-05		0				6.35348	2.54139	-0.00045484		0				6.35165	2.54066	-0.000278854		0
6.35894	2.54358	-0.000282666		0				6.36121	2.54448	-4.02965e-05		0				6.36167	2.54467	-0.000407546		0				6.35984	2.54394	-0.00030708		0
6.36713	2.54685	-0.000296737		0				6.3694	2.54776	-1.52209e-05		0				6.36986	2.54794	-0.000306535		0				6.36803	2.54721	-0.000335798		0
6.37532	2.55013	-0.000310836		0				6.37759	2.55103	8.57191e-06		0				6.37805	2.55122	-0.000243178		0				6.37622	2.55049	-0.000354004		0
6.38351	2.5534	-0.00031802		0				6.38577	2.55431	2.97479e-05		0				6.38624	2.5545	-0.000251493		0				6.38441	2.55376	-0.000361918		0
6.3917	2.55668	-0.000325151		0				6.39396	2.55759	4.68774e-05		0				6.39443	2.55777	-0.000299471		0				6.3926	2.55704	-0.000374237		0
6.39989	2.55996	-0.000337788		0				6.40215	2.56086	5.8853e-05		0				6.40262	2.56105	-0.000350967		0				6.40079	2.56032	-0.000396295		0
6.40808	2.56323	-0.000353857		0				6.41034	2.56414	6.35187e-05		0				6.41081	2.56432	-0.000398082		0				6.40898	2.56359	-0.000423083		0
6.41627	2.56651	-0.000318806		0				6.41853	2.56741	5.69163e-05		0				6.419	2.5676	-0.000441915		0				6.41717	2.56687	-0.000457395		0
6.42446	2.56978	-0.000236682		0				6.42672	2.57069	3.90202e-05		0				6.42719	2.57088	-0.000479702		0				6.42536	2.57014	-0.000496202		0
6.43265	2.57306	-0.000162566		0				6.43491	2.57397	1.98203e-05		0				6.43538	2.57415	-0.000513983		0				6.43355	2.57342	-0.000530758		0
6.44084	2.57633	-0.000107629		0				6.4431	2.57724	1.88191e-05		0				6.44357	2.57743	-0.000548845		0				6.44174	2.57669	-0.000554697		0
6.44903	2.57961	-9.56725e-05		0				6.45129	2.58052	3.46944e-05		0				6.45176	2.5807	-0.00057727		0				6.44993	2.57997	-0.000557313		0
6.45722	2.58289	-0.000128216		0				6.45948	2.58379	5.77349e-05		0				6.45995	2.58398	-0.000583155		0				6.45812	2.58325	-0.000543455		0
6.46541	2.58616	-0.00016678		0				6.46767	2.58707	8.4629e-05		0				6.46814	2.58726	-0.000570846		0				6.46631	2.58652	-0.000529504		0
6.4736	2.58944	-0.000197052		0				6.47586	2.59034	0.000102947		0				6.47633	2.59053	-0.000555458		0				6.4745	2.5898	-0.00052185		0
6.48179	2.59271	-0.000231104		0				6.48405	2.59362	0.000105171		0				6.48452	2.59381	-0.000541111		0				6.48269	2.59307	-0.00051896		0
6.48998	2.59599	-0.000275449		0				6.49224	2.5969	9.9517e-05		0				6.49271	2.59708	-0.000528216		0				6.49088	2.59635	-0.000519608		0
6.49817	2.59927	-0.000331902		0				6.50043	2.60017	9.25988e-05		0				6.5009	2.60036	-0.000517398		0				6.49907	2.59963	-0.000526066		0
6.50635	2.60254	-0.00039239		0				6.50862	2.60345	8.05153e-05		0				6.50909	2.60364	-0.000509118		0				6.50725	2.6029	-0.000531266		0
6.51454	2.60582	-0.000434033		0				6.51681	2.60672	7.00959e-05		0				6.51728	2.60691	-0.000528349		0				6.51544	2.60618	-0.000526387		0
6.52273	2.60909	-0.000460923		0				6.525	2.61	6.27059e-05		0				6.52547	2.61019	-0.000559356		0				6.52363	2.60945	-0.000514384		0
6.53092	2.61237	-0.000486901		0				6.53319	2.61328	5.23571e-05		0				6.53366	2.61346	-0.000573982		0				6.53182	2.61273	-0.000500687		0
6.53911	2.61565	-0.000516415		0				6.54138	2.61655	3.66905e-05		0				6.54185	2.61674	-0.000581373		0				6.54001	2.61601	-0.00048806		0
6.5473	2.61892	-0.000542758		0				6.54957	2.61983	2.68686e-05		0				6.55004	2.62001	-0.000588109		0				6.5482	2.61928	-0.000477271		0
6.55549	2.6222	-0.000557471		0				6.55776	2.6231	2.52049e-05		0				6.55823	2.62329	-0.000595006		0				6.55639	2.62256	-0.000487423		0
6.56368	2.62547	-0.000533109		0				6.56595	2.62638	2.29103e-05		0				6.56642	2.62657	-0.000602979		0				6.56458	2.62583	-0.000513827		0
6.57187	2.62875	-0.000474237		0				6.57414	2.62966	1.89092e-05		0				6.57461	2.62984	-0.000606104		0				6.57277	2.62911	-0.000538916		0
6.58006	2.63203	-0.00041792		0				6.58233	2.63293	1.23452e-05		0				6.5828	2.63312	-0.00060281		0				6.58096	2.63239	-0.00056537		0
6.58825	2.6353	-0.000375069		0				6.59052	2.63621	2.5847e-06		0				6.59099	2.63639	-0.000596637		0				6.58915	2.63566	-0.00055094		0
6.59644	2.63858	-0.000358041		0				6.59871	2.63948	-1.67892e-05		0				6.59918	2.63967	-0.000587622		0				6.59734	2.63894	-0.000492762		0
6.60463	2.64185	-0.000370662		0				6.6069	2.64276	-3.35258e-05		0				6.60737	2.64295	-0.000579744		0				6.60553	2.64221	-0.000438974		0
6.61282	2.64513	-0.000385536		0				6.61509	2.64604	-3.5987e-05		0				6.61556	2.64622	-0.000576251		0				6.61372	2.64549	-0.000404845		0
6.62101	2.6484	-0.000397723		0				6.62328	2.64931	-3.1497e-05		0				6.62375	2.6495	-0.000579125		0				6.62191	2.64876	-0.000381749		0
6.6292	2.65168	-0.000418191		0				6.63147	2.65259	-2.62058e-05		0				6.63194	2.65277	-0.000584192		0				6.6301	2.65204	-0.00036269		0
6.63739	2.65496	-0.000439017		0				6.63966	2.65586	-2.20566e-05		0				6.64012	2.65605	-0.000586515		0				6.63829	2.65532	-0.0003633		0
6.64558	2.65823	-0.000440578		0				6.64785	2.65914	-3.23465e-05		0				6.64831	2.65933	-0.000590996		0				6.64648	2.65859	-0.000368721		0
6.65377	2.66151	-0.000419649		0				6.65604	2.66242	-4.88678e-05		0				6.6565	2.6626	-0.000601548		0				6.65467	2.66187	-0.000346303		0
6.66196	2.66478	-0.000381214		0				6.66423	2.66569	-5.55116e-05		0				6.66469	2.66588	-0.000623222		0				6.66286	2.66514	-0.000299942		0
6.67015	2.66806	-0.000330615		0				6.67242	2.66897	-5.3455e-05		0				6.67288	2.66915	-0.000611618		0				6.67105	2.66842	-0.000239709		0
6.67834	2.67134	-0.000290184		0				6.68061	2.67224	-4.69683e-05		0				6.68107	2.67243	-0.000554007		0				6.67924	2.6717	-0.000182221		0
6.68653	2.67461	-0.000273245		0				6.6888	2.67552	-4.02776e-05		0				6.68926	2.67571	-0.000481988		0				6.68743	2.67497	-0.000140675		0
6.69472	2.67789	-0.000265991		0				6.69699	2.67879	-3.44425e-05		0				6.69745	2.67898	-0.000402263		0				6.69562	2.67825	-0.000128726		0
6.70291	2.68116	-0.000260405		0				6.70518	2.68207	-3.01486e-05		0				6.70564	2.68226	-0.000317278		0				6.70381	2.68152	-0.000141308		0
6.7111	2.68444	-0.000258969		0				6.71337	2.68535	-2.80873e-05		0				6.71383	2.68553	-0.000239762		0				6.712	2.6848	-0.000165449		0
6.71929	2.68772	-0.000266308		0				6.72156	2.68862	-1.57865e-05		0				6.72202	2.68881	-0.000178385		0				6.72019	2.68808	-0.000191537		0
6.72748	2.69099	-0.000272389		0				6.72975	2.6919	1.59572e-05		0				6.73021	2.69208	-0.00014781		0				6.72838	2.69135	-0.000212307		0
6.73567	2.69427	-0.000269411		0				6.73794	2.69517	5.36521e-05		0				6.7384	2.69536	-0.000135245		0				6.73657	2.69463	-0.000230511		0
6.74386	2.69754	-0.000271617		0				6.74613	2.69845	8.70826e-05		0				6.74659	2.69864	-9.00554e-05		0				6.74476	2.6979	-0.000250952		0
6.75205	2.70082	-0.000287724		0				6.75432	2.70173	0.000111513		0				6.75478	2.70191	-2.36121e-05		0				6.75295	2.70118	-0.000276602		0
6.76024	2.7041	-0.000289456		0				6.7625	2.705	0.00012614		0				6.76297	2.70519	3.40607e-05		0				6.76114	2.70446	-0.00029919		0
6.76843	2.70737	-0.000268146		0				6.77069	2.70828	0.000136635		0				6.77116	2.70846	9.92682e-05		0				6.76933	2.70773	-0.000309002		0
6.77662	2.71065	-0.00024608		0				6.77888	2.71155	0.000145489		0				6.77935	2.71174	0.000178308		0				6.77752	2.71101	-0.000311254		0
6.78481	2.71392	-0.000231259		0				6.78707	2.71483	0.000151908		0				6.78754	2.71502	0.000247005		0				6.78571	2.71428	-0.000312401		0
6.793	2.7172	-0.000228981		0				6.79526	2.71811	0.000145975		0				6.79573	2.71829	0.00029092		0				6.7939	2.71756	-0.000314273		0
6.80119	2.72047	-0.000236094		0				6.80345	2.72138	0.000134382		0				6.80392	2.72157	0.000294555		0				6.80209	2.72083	-0.000318326		0
6.80938	2.72375	-0.000245939		0				6.81164	2.72466	0.000126471		0				6.81211	2.72484	0.00026825		0				6.81028	2.72411	-0.00032858		0
6.81757	2.72703	-0.000246698		0				6.81983	2.72793	0.0001179		0				6.8203	2.72812	0.000231401		0				6.81847	2.72739	-0.000350804		0
6.82576	2.7303	-0.000212718		0				6.82802	2.73121	0.000107109		0				6.82849	2.7314	0.000181984		0				6.82666	2.73066	-0.000367601		0
6.83395	2.73358	-0.000154835		0				6.83621	2.73449	8.8451e-05		0				6.83668	2.73467	0.000125137		0				6.83485	2.73394	-0.000359261		0
6.84214	2.73685	-9.55173e-05		0				6.8444	2.73776	6.94137e-05		0				6.84487	2.73795	7.53768e-05		0				6.84304	2.73721	-0.000337515		0
6.85033	2.74013	-5.36857e-05		0				6.85259	2.74104	6.16579e-05		0				6.85306	2.74122	4.00576e-05		0				6.85123	2.74049	-0.000314698		0
6.85852	2.74341	-4.28513e-05		0				6.86078	2.74431	6.14409e-05		0				6.86125	2.7445	2.31204e-05		0				6.85942	2.74377	-0.000282806		0
6.86671	2.74668	-4.27437e-05		0				6.86897	2.74759	6.26292e-05		0				6.86944	2.74778	1.87114e-05		0				6.86761	2.74704	-0.00023553		0
6.8749	2.74996	-4.53319e-05		0				6.87716	2.75086	6.34778e-05		0				6.87763	2.75105	2.25696e-06		0				6.8758	2.75032	-0.00018541		0
6.88309	2.75323	-5.73994e-05		0				6.88535	2.75414	6.55091e-05		0				6.88582	2.75433	-3.94211e-05		0				6.88399	2.75359	-0.000142486		0
6.89127	2.75651	-7.39645e-05		0				6.89354	2.75742	6.89519e-05		0				6.89401	2.7576	-8.64034e-05		0				6.89217	2.75687	-0.000109561		0
6.89946	2.75979	-9.10251e-05		0				6.90173	2.76069	7.29142e-05		0				6.9022	2.76088	-0.000123926		0				6.90036	2.76015	-7.79686e-05		0
6.90765	2.76306	-0.000102845		0				6.90992	2.76397	7.6733e-05		0				6.91039	2.76416	-0.000156191		0				6.90855	2.76342	-4.33886e-05		0
6.91584	2.76634	-0.000102099		0				6.91811	2.76724	7.98802e-05		0				6.91858	2.76743	-0.000187194		0				6.91674	2.7667	-8.28918e-06		0
6.92403	2.76961	-9.96144e-05		0				6.9263	2.77052	8.04941e-05		0				6.92677	2.77071	-0.000218169		0				6.92493	2.76997	2.54358e-05		0
6.93222	2.77289	-0.000106031		0				6.93449	2.7738	7.85176e-05		0				6.93496	2.77398	-0.000240881		0				6.93312	2.77325	5.50239e-05		0
6.94041	2.77617	-0.000126756		0				6.94268	2.77707	7.52747e-05		0				6.94315	2.77726	-0.000228193		0				6.94131	2.77653	8.01229e-05		0
6.9486	2.77944	-0.000163668		0				6.95087	2.78035	6.95049e-05		0				6.95134	2.78053	-0.000180916		0				6.9495	2.7798	0.00010049		0
6.95679	2.78272	-0.000214388		0				6.95906	2.78362	6.17849e-05		0				6.95953	2.78381	-0.000130276		0				6.95769	2.78308	9.67637e-05		0
6.96498	2.78599	-0.000273126		0				6.96725	2.7869	5.77304e-05		0				6.96772	2.78709	-8.95844e-05		0				6.96588	2.78635	7.60748e-05		0
6.97317	2.78927	-0.000305485		0				6.97544	2.79018	5.79584e-05		0				6.97591	2.79036	-9.24902e-05		0				6.97407	2.78963	5.8233e-05		0
6.98136	2.79254	-0.000303216		0				6.98363	2.79345	5.89656e-05		0				6.9841	2.79364	-0.000138766		0				6.98226	2.7929	4.27997e-05		0
6.98955	2.79582	-0.000280994		0				6.99182	2.79673	5.98873e-05		0				6.99229	2.79691	-0.000180873		0				6.99045	2.79618	4.79539e-05		0
6.99774	2.7991	-0.000250711		0				7.00001	2.8	5.97537e-05		0				7.00048	2.80019	-0.000216865		0				6.99864	2.79946	6.97374e-05		0
7.00593	2.80237	-0.000233655		0				7.0082	2.80328	5.09681e-05		0				7.00867	2.80347	-0.000261401		0				7.00683	2.80273	8.79137e-05		0
7.01412	2.80565	-0.000238981		0				7.01639	2.80656	3.49347e-05		0				7.01685	2.80674	-0.000315285		0				7.01502	2.80601	9.95386e-05		0
7.02231	2.80892	-0.000252004		0				7.02458	2.80983	2.72955e-05		0				7.02504	2.81002	-0.000364878		0				7.02321	2.80928	0.000103802		0
7.0305	2.8122	-0.000259018		0				7.03277	2.81311	2.94025e-05		0				7.03323	2.81329	-0.000396298		0				7.0314	2.81256	9.75426e-05		0
7.03869	2.81548	-0.000261358		0				7.04096	2.81638	3.42328e-05		0				7.04142	2.81657	-0.000415992		0				7.03959	2.81584	7.7343e-05		0
7.04688	2.81875	-0.000264116		0				7.04915	2.81966	4.00304e-05		0				7.04961	2.81985	-0.000430747		0				7.04778	2.81911	5.02448e-05		0
7.05507	2.82203	-0.000269485		0				7.05734	2.82293	4.21275e-05		0				7.0578	2.82312	-0.000434465		0				7.05597	2.82239	2.32146e-05		0
7.06326	2.8253	-0.000279929		0				7.06553	2.82621	3.72626e-05		0				7.06599	2.8264	-0.000415211		0				7.06416	2.82566	-6.06865e-06		0
7.07145	2.82858	-0.000297642		0				7.07372	2.82949	3.08904e-05		0				7.07418	2.82967	-0.000385955		0				7.07235	2.82894	-3.63891e-05		0
7.07964	2.83186	-0.000306952		0				7.08191	2.83276	2.50318e-05		0				7.08237	2.83295	-0.000362203		0				7.08054	2.83222	-6.39213e-05		0
7.08783	2.83513	-0.000301437		0				7.0901	2.83604	1.76856e-05		0				7.09056	2.83623	-0.000349054		0				7.08873	2.83549	-8.20979e-05		0
7.09602	2.83841	-0.000295197		0				7.09829	2.83931	1.09179e-05		0				7.09875	2.8395	-0.000343996		0				7.09692	2.83877	-8.81828e-05		0
7.10421	2.84168	-0.000295072		0				7.10648	2.84259	5.11849e-06		0				7.10694	2.84278	-0.000348837		0				7.10511	2.84204	-8.88609e-05		0
7.1124	2.84496	-0.000303729		0				7.11467	2.84587	-8.34923e-07		0				7.11513	2.84605	-0.000370065		0				7.1133	2.84532	-8.84013e-05		0
7.12059	2.84824	-0.000324446		0				7.12286	2.84914	7.92677e-06		0				7.12332	2.84933	-0.000396594		0				7.12149	2.8486	-8.6171e-05		0
7.12878	2.85151	-0.000340525		0				7.13105	2.85242	3.06696e-05		0				7.13151	2.8526	-0.000421845		0				7.12968	2.85187	-6.96027e-05		0
7.13697	2.85479	-0.000343058		0				7.13923	2.85569	4.76844e-05		0				7.1397	2.85588	-0.000448163		0				7.13787	2.85515	-4.55152e-05		0
7.14516	2.85806	-0.000337214		0				7.14742	2.85897	5.21864e-05		0				7.14789	2.85916	-0.000476923		0				7.14606	2.85842	-2.80076e-05		0
7.15335	2.86134	-0.000328153		0				7.15561	2.86225	4.17439e-05		0				7.15608	2.86243	-0.000480351		0				7.15425	2.8617	-1.98962e-05		0
7.16154	2.86462	-0.000320022		0				7.1638	2.86552	2.1349e-05		0				7.16427	2.86571	-0.000435537		0				7.16244	2.86498	-1.89129e-05		0
7.16973	2.86789	-0.000314289		0				7.17199	2.8688	2.5512e-07		0				7.17246	2.86898	-0.000361961		0				7.17063	2.86825	-1.94988e-05		0
7.17792	2.87117	-0.00032002		0				7.18018	2.87207	-1.06815e-05		0				7.18065	2.87226	-0.000287939		0				7.17882	2.87153	-2.038e-05		0
7.18611	2.87444	-0.000334741		0				7.18837	2.87535	-1.03432e-05		0				7.18884	2.87554	-0.000224131		0				7.18701	2.8748	-2.04091e-05		0
7.1943	2.87772	-0.000342105		0				7.19656	2.87863	-8.22534e-06		0				7.19703	2.87881	-0.000166646		0				7.1952	2.87808	-1.32375e-05		0
7.20249	2.88099	-0.000342224		0				7.20475	2.8819	-8.11132e-06		0				7.20522	2.88209	-0.000112327		0				7.20339	2.88135	5.32858e-06		0
7.21068	2.88427	-0.000341896		0				7.21294	2.88518	-2.68871e-06		0				7.21341	2.88536	-6.32769e-05		0				7.21158	2.88463	2.90152e-05		0
7.21887	2.88755	-0.000341531		0				7.22113	2.88845	7.15327e-06		0				7.2216	2.88864	-2.11423e-05		0				7.21977	2.88791	5.03019e-05		0
7.22706	2.89082	-0.000338162		0				7.22932	2.89173	1.55379e-05		0				7.22979	2.89192	9.43201e-06		0				7.22796	2.89118	6.7225e-05		0
7.23525	2.8941	-0.000330997		0				7.23751	2.895	1.36826e-05		0				7.23798	2.89519	2.11256e-05		0				7.23615	2.89446	7.70261e-05		0
7.24344	2.89737	-0.000321548		0				7.2457	2.89828	-1.05884e-06		0				7.24617	2.89847	2.58396e-05		0				7.24434	2.89773	8.50897e-05		0
7.25163	2.90065	-0.000305775		0				7.25389	2.90156	-9.72356e-06		0				7.25436	2.90174	2.35744e-05		0				7.25253	2.90101	9.33292e-05		0
7.25982	2.90393	-0.00028052		0				7.26208	2.90483	-7.94419e-07		0				7.26255	2.90502	4.43394e-06		0				7.26072	2.90429	9.78996e-05		0
7.268	2.9072	-0.000253527		0				7.27027	2.90811	1.80308e-05		0				7.27074	2.9083	-1.30443e-05		0				7.2689	2.90756	0.000103661		0
7.27619	2.91048	-0.000231023		0				7.27846	2.91138	4.35981e-05		0				7.27893	2.91157	-1.40848e-05		0				7.27709	2.91084	0.000112603		0
7.28438	2.91375	-0.000217623		0				7.28665	2.91466	8.18689e-05		0				7.28712	2.91485	-3.82492e-06		0				7.28528	2.91411	0.000122934		0
7.29257	2.91703	-0.000214392		0				7.29484	2.91794	0.000122769		0				7.29531	2.91812	8.52384e-06		0				7.29347	2.91739	0.000136075		0
7.30076	2.92031	-0.000213907		0				7.30303	2.92121	0.000155358		0				7.3035	2.9214	1.85946e-05		0				7.30166	2.92067	0.000153121		0
7.30895	2.92358	-0.000214365		0				7.31122	2.92449	0.000170212		0				7.31169	2.92467	2.13023e-05		0				7.30985	2.92394	0.000187031		0
7.31714	2.92686	-0.000217703		0				7.31941	2.92776	0.000159837		0				7.31988	2.92795	-2.10391e-05		0				7.31804	2.92722	0.00023376		0
7.32533	2.93013	-0.00022172		0				7.3276	2.93104	0.00013587		0				7.32807	2.93123	-0.000103479		0				7.32623	2.93049	0.000280556		0
7.33352	2.93341	-0.000226774		0				7.33579	2.93432	0.000114831		0				7.33626	2.9345	-0.000173049		0				7.33442	2.93377	0.000336156		0
7.34171	2.93669	-0.000234579		0				7.34398	2.93759	9.776e-05		0				7.34445	2.93778	-0.000220283		0				7.34261	2.93705	0.000374748		0
7.3499	2.93996	-0.00024655		0				7.35217	2.94087	8.04386e-05		0				7.35264	2.94105	-0.000258364		0				7.3508	2.94032	0.000369713		0
7.35809	2.94324	-0.000239979		0				7.36036	2.94414	6.19562e-05		0				7.36083	2.94433	-0.000294815		0				7.35899	2.9436	0.00033392		0
7.36628	2.94651	-0.000215883		0				7.36855	2.94742	4.45731e-05		0				7.36902	2.94761	-0.00033352		0				7.36718	2.94687	0.000295541		0
7.37447	2.94979	-0.000196623		0				7.37674	2.9507	3.0838e-05		0				7.37721	2.95088	-0.00038176		0				7.37537	2.95015	0.00027334		0
7.38266	2.95306	-0.000185715		0				7.38493	2.95397	2.06293e-05		0				7.3854	2.95416	-0.000432412		0				7.38356	2.95342	0.000269541		0
7.39085	2.95634	-0.000180305		0				7.39312	2.95725	2.01207e-05		0				7.39358	2.95743	-0.000460744		0				7.39175	2.9567	0.000275753		0
7.39904	2.95962	-0.000178675		0				7.40131	2.96052	5.78007e-05		0				7.40177	2.96071	-0.000465342		0				7.39994	2.95998	0.000282215		0
7.40723	2.96289	-0.000170935		0				7.4095	2.9638	0.000120672		0				7.40996	2.96399	-0.000467043		0				7.40813	2.96325	0.000286394		0
7.41542	2.96617	-0.000155484		0				7.41769	2.96708	0.000164722		0				7.41815	2.96726	-0.0004761		0				7.41632	2.96653	0.000279873		0
7.42361	2.96944	-0.000148582		0				7.42588	2.97035	0.000176999		0				7.42634	2.97054	-0.000457985		0				7.42451	2.9698	0.000250818		0
7.4318	2.97272	-0.000158357		0				7.43407	2.97363	0.000167265		0				7.43453	2.97381	-0.000407546		0				7.4327	2.97308	0.000216563		0
7.43999	2.976	-0.00018075		0				7.44226	2.9769	0.000152349		0				7.44272	2.97709	-0.000375465		0				7.44089	2.97636	0.000198313		0
7.44818	2.97927	-0.000198475		0				7.45045	2.98018	0.000134445		0				7.45091	2.98037	-0.000386229		0				7.44908	2.97963	0.000190719		0
7.45637	2.98255	-0.000208003		0				7.45864	2.98345	0.00010903		0				7.4591	2.98364	-0.000407109		0				7.45727	2.98291	0.000186849		0
7.46456	2.98582	-0.000217867		0				7.46683	2.98673	9.62763e-05		0				7.46729	2.98692	-0.000412692		0				7.46546	2.98618	0.000185066		0
7.47275	2.9891	-0.000229174		0				7.47502	2.99001	9.82642e-05		0				7.47548	2.99019	-0.000417357		0				7.47365	2.98946	0.000181294		0
7.48094	2.99238	-0.000231343		0				7.48321	2.99328	9.77725e-05		0				7.48367	2.99347	-0.000432062		0				7.48184	2.99274	0.000173315		0
7.48913	2.99565	-0.000227012		0				7.4914	2.99656	9.09914e-05		0				7.49186	2.99674	-0.00046651		0				7.49003	2.99601	0.000165782		0
7.49732	2.99893	-0.000225822		0				7.49959	2.99983	7.39518e-05		0				7.50005	3.00002	-0.000517169		0				7.49822	2.99929	0.000165952		0
7.50551	3.0022	-0.000221292		0				7.50778	3.00311	5.84434e-05		0				7.50824	3.0033	-0.000569224		0				7.50641	3.00256	0.000172463		0
7.5137	3.00548	-0.000210828		0				7.51597	3.00639	4.56958e-05		0				7.51643	3.00657	-0.000620146		0				7.5146	3.00584	0.000181625		0
7.52189	3.00876	-0.000199249		0				7.52415	3.00966	2.60685e-05		0				7.52462	3.00985	-0.000671168		0				7.52279	3.00912	0.000197723		0
7.53008	3.01203	-0.000188552		0				7.53234	3.01294	5.02929e-06		0				7.53281	3.01312	-0.000706994		0				7.53098	3.01239	0.000226738		0
7.53827	3.01531	-0.000190197		0				7.54053	3.01621	-1.38196e-05		0				7.541	3.0164	-0.000724738		0				7.53917	3.01567	0.000283701		0
7.54646	3.01858	-0.000194293		0				7.54872	3.01949	-3.12644e-05		0				7.54919	3.01968	-0.000733157		0				7.54736	3.01894	0.000341912		0
7.55465	3.02186	-0.000188928		0				7.55691	3.02277	-4.28161e-05		0				7.55738	3.02295	-0.000729996		0				7.55555	3.02222	0.000370439		0
7.56284	3.02513	-0.000180755		0				7.5651	3.02604	-4.4952e-05		0				7.56557	3.02623	-0.000721322		0				7.56374	3.02549	0.000367127		0
7.57103	3.02841	-0.000172107		0				7.57329	3.02932	-4.08143e-05		0				7.57376	3.0295	-0.000713992		0				7.57193	3.02877	0.000356436		0
7.57922	3.03169	-0.000159611		0				7.58148	3.03259	-3.42653e-05		0				7.58195	3.03278	-0.000713543		0				7.58012	3.03205	0.000350328		0
7.58741	3.03496	-0.000142584		0				7.58967	3.03587	-3.14635e-05		0				7.59014	3.03606	-0.000734391		0				7.58831	3.03532	0.000339838		0
7.5956	3.03824	-0.000128197		0				7.59786	3.03915	-3.63503e-05		0				7.59833	3.03933	-0.000745045		0				7.5965	3.0386	0.000321712		0
7.60379	3.04151	-0.000120739		0				7.60605	3.04242	-4.44359e-05		0				7.60652	3.04261	-0.000715103		0				7.60469	3.04187	0.000310995		0
7.61198	3.04479	-0.000129751		0				7.61424	3.0457	-5.21015e-05		0				7.61471	3.04588	-0.000672992		0				7.61288	3.04515	0.000310953		0
7.62017	3.04807	-0.000146998		0				7.62243	3.04897	-6.00995e-05		0				7.6229	3.04916	-0.000640157		0				7.62107	3.04843	0.000308656		0
7.62836	3.05134	-0.000160114		0				7.63062	3.05225	-7.12087e-05		0				7.63109	3.05244	-0.000620281		0				7.62926	3.0517	0.000301768		0
7.63655	3.05462	-0.000172549		0				7.63881	3.05552	-7.96706e-05		0				7.63928	3.05571	-0.000603702		0				7.63745	3.05498	0.000294264		0
7.64473	3.05789	-0.000186082		0				7.647	3.0588	-6.84544e-05		0				7.64747	3.05899	-0.000596436		0				7.64563	3.05825	0.000317879		0
7.65292	3.06117	-0.000200579		0				7.65519	3.06208	-4.43709e-05		0				7.65566	3.06226	-0.000612095		0				7.65382	3.06153	0.000359944		0
7.66111	3.06445	-0.000207253		0				7.66338	3.06535	-1.65197e-05		0				7.66385	3.06554	-0.000646035		0				7.66201	3.06481	0.000389882		0
7.6693	3.06772	-0.000207091		0				7.67157	3.06863	1.96062e-05		0				7.67204	3.06882	-0.000679064		0				7.6702	3.06808	0.00038581		0
7.67749	3.071	-0.000207096		0				7.67976	3.0719	5.37819e-05		0				7.68023	3.07209	-0.000698297		0				7.67839	3.07136	0.000353626		0
7.68568	3.07427	-0.000209191		0				7.68795	3.07518	7.70487e-05		0				7.68842	3.07537	-0.000706847		0				7.68658	3.07463	0.000327385		0
7.69387	3.07755	-0.000213881		0				7.69614	3.07846	8.47918e-05		0				7.69661	3.07864	-0.000711164		0				7.69477	3.07791	0.000320261		0
7.70206	3.08083	-0.000220173		0				7.70433	3.08173	6.86035e-05		0				7.7048	3.08192	-0.00072669		0				7.70296	3.08119	0.000333336		0
7.71025	3.0841	-0.00023985		0				7.71252	3.08501	4.8896e-05		0				7.71299	3.08519	-0.000762864		0				7.71115	3.08446	0.000358799		0
7.71844	3.08738	-0.000273946		0				7.72071	3.08828	4.08835e-05		0				7.72118	3.08847	-0.000804908		0				7.71934	3.08774	0.000386469		0
7.72663	3.09065	-0.000306785		0				7.7289	3.09156	2.91049e-05		0				7.72937	3.09175	-0.000823989		0				7.72753	3.09101	0.00040925		0
7.73482	3.09393	-0.000324897		0				7.73709	3.09484	4.53338e-06		0				7.73756	3.09502	-0.00083845		0				7.73572	3.09429	0.000424241		0
7.74301	3.0972	-0.000329548		0				7.74528	3.09811	-2.62431e-05		0				7.74575	3.0983	-0.000875067		0				7.74391	3.09756	0.000428342		0
7.7512	3.10048	-0.000329982		0				7.75347	3.10139	-5.79073e-05		0				7.75394	3.10157	-0.000913114		0				7.7521	3.10084	0.000424125		0
7.75939	3.10376	-0.000329142		0				7.76166	3.10466	-9.24784e-05		0				7.76213	3.10485	-0.000935261		0				7.76029	3.10412	0.000431987		0
7.76758	3.10703	-0.000320242		0				7.76985	3.10794	-0.000122738		0				7.77032	3.10813	-0.000941657		0				7.76848	3.10739	0.000459592		0
7.77577	3.11031	-0.000304332		0				7.77804	3.11122	-0.000146025		0				7.7785	3.1114	-0.00092681		0				7.77667	3.11067	0.000491314		0
7.78396	3.11358	-0.000287197		0				7.78623	3.11449	-0.000167451		0				7.78669	3.11468	-0.000895296		0				7.78486	3.11394	0.000518227		0
7.79215	3.11686	-0.00026214		0				7.79442	3.11777	-0.000187881		0				7.79488	3.11795	-0.000863917		0				7.79305	3.11722	0.0005334		0
7.80034	3.12014	-0.000235777		0				7.80261	3.12104	-0.000194506		0				7.80307	3.12123	-0.000839809		0				7.80124	3.1205	0.000538493		0
7.80853	3.12341	-0.000218205		0				7.8108	3.12432	-0.000182425		0				7.81126	3.12451	-0.000831041		0				7.80943	3.12377	0.000535515		0
7.81672	3.12669	-0.000213446		0				7.81899	3.12759	-0.000157056		0				7.81945	3.12778	-0.000849796		0				7.81762	3.12705	0.000532143		0
7.82491	3.12996	-0.000216314		0				7.82718	3.13087	-0.000112368		0				7.82764	3.13106	-0.000884231		0				7.82581	3.13032	0.000531595		0
7.8331	3.13324	-0.000219398		0				7.83537	3.13415	-6.26022e-05		0				7.83583	3.13433	-0.000920571		0				7.834	3.1336	0.000528546		0
7.84129	3.13652	-0.000224138		0				7.84356	3.13742	-2.3966e-05		0				7.84402	3.13761	-0.000960645		0				7.84219	3.13688	0.00052043		0
7.84948	3.13979	-0.000226471		0				7.85175	3.1407	-1.58547e-05		0				7.85221	3.14089	-0.000996183		0				7.85038	3.14015	0.00049362		0
7.85767	3.14307	-0.000224256		0				7.85994	3.14397	-3.02525e-05		0				7.8604	3.14416	-0.00102352		0				7.85857	3.14343	0.000461148		0
7.86586	3.14634	-0.000221801		0				7.86813	3.14725	-4.62373e-05		0				7.86859	3.14744	-0.00100617		0				7.86676	3.1467	0.000434446		0
7.87405	3.14962	-0.00022102		0				7.87632	3.15053	-6.69662e-05		0				7.87678	3.15071	-0.000940935		0				7.87495	3.14998	0.000407044		0
7.88224	3.1529	-0.000213804		0				7.88451	3.1538	-9.41484e-05		0				7.88497	3.15399	-0.000877966		0				7.88314	3.15326	0.000366898		0
7.89043	3.15617	-0.000196849		0				7.8927	3.15708	-0.000120372		0				7.89316	3.15726	-0.000836842		0				7.89133	3.15653	0.000313353		0
7.89862	3.15945	-0.000169665		0				7.90088	3.16035	-0.000138338		0				7.90135	3.16054	-0.000809466		0				7.89952	3.15981	0.000266366		0
7.90681	3.16272	-0.000137849		0				7.90907	3.16363	-0.000144222		0				7.90954	3.16382	-0.000800568		0				7.90771	3.16308	0.000242037		0
7.915	3.166	-0.000108509		0				7.91726	3.16691	-0.0001476		0				7.91773	3.16709	-0.00075864		0				7.9159	3.16636	0.000232486		0
7.92319	3.16928	-8.55256e-05		0				7.92545	3.17018	-0.000157993		0				7.92592	3.17037	-0.000667988		0				7.92409	3.16964	0.000224644		0
7.93138	3.17255	-6.98585e-05		0				7.93364	3.17346	-0.00018099		0				7.93411	3.17364	-0.000577441		0				7.93228	3.17291	0.000216735		0
7.93957	3.17583	-5.93134e-05		0				7.94183	3.17673	-0.000212287		0				7.9423	3.17692	-0.000502306		0				7.94047	3.17619	0.000208328		0
7.94776	3.1791	-4.94245e-05		0				7.95002	3.18001	-0.00024399		0				7.95049	3.1802	-0.000473111		0				7.94866	3.17946	0.000199077		0
7.95595	3.18238	-3.66438e-05		0				7.95821	3.18329	-0.000275963		0				7.95868	3.18347	-0.000481126		0				7.95685	3.18274	0.000186225		0
7.96414	3.18565	-2.05045e-05		0				7.9664	3.18656	-0.000288153		0				7.96687	3.18675	-0.000478914		0				7.96504	3.18601	0.000175605		0
7.97233	3.18893	-2.08835e-06		0				7.97459	3.18984	-0.00027668		0				7.97506	3.19002	-0.000473011		0				7.97323	3.18929	0.00017133		0
7.98052	3.19221	1.72754e-05		0				7.98278	3.19311	-0.000259469		0				7.98325	3.1933	-0.000481345		0				7.98142	3.19257	0.000170926		0
7.98871	3.19548	3.75147e-05		0				7.99097	3.19639	-0.000243349		0				7.99144	3.19658	-0.000511581		0				7.98961	3.19584	0.000174215		0
7.9969	3.19876	5.41933e-05		0				7.99916	3.19966	-0.000229092		0				7.99963	3.19985	-0.000569747		0				7.9978	3.19912	0.000179112		0
8.00509	3.20203	6.38231e-05		0				8.00735	3.20294	-0.00021758		0				8.00782	3.20313	-0.000632307		0				8.00599	3.20239	0.000183904		0
8.01328	3.20531	5.72245e-05		0				8.01554	3.20622	-0.000213611		0				8.01601	3.2064	-0.000684027		0				8.01418	3.20567	0.000192085		0
8.02147	3.20859	3.90976e-05		0				8.02373	3.20949	-0.000223796		0				8.0242	3.20968	-0.000728589		0				8.02237	3.20895	0.000215069		0
8.02965	3.21186	3.49277e-05		0				8.03192	3.21277	-0.000243013		0				8.03239	3.21296	-0.00076429		0				8.03055	3.21222	0.000250241		0
8.03784	3.21514	4.18968e-05		0				8.04011	3.21604	-0.000256487		0				8.04058	3.21623	-0.000793232		0				8.03874	3.2155	0.000278984		0
8.04603	3.21841	4.7116e-05		0				8.0483	3.21932	-0.000262902		0				8.04877	3.21951	-0.000820679		0				8.04693	3.21877	0.000293022		0
8.05422	3.22169	4.97057e-05		0				8.05649	3.2226	-0.000264641		0				8.05696	3.22278	-0.000848424		0				8.05512	3.22205	0.000291483		0
8.06241	3.22497	5.50085e-05		0				8.06468	3.22587	-0.000264379		0				8.06515	3.22606	-0.00086134		0				8.06331	3.22533	0.000276003		0
8.0706	3.22824	7.9794e-05		0				8.07287	3.22915	-0.000265968		0				8.07334	3.22933	-0.000859988		0				8.0715	3.2286	0.000252993		0
8.07879	3.23152	0.000122924		0				8.08106	3.23242	-0.000275197		0				8.08153	3.23261	-0.000842482		0				8.07969	3.23188	0.00023153		0
8.08698	3.23479	0.000194994		0				8.08925	3.2357	-0.000288783		0				8.08972	3.23589	-0.000810748		0				8.08788	3.23515	0.00022083		0
8.09517	3.23807	0.000319335		0				8.09744	3.23898	-0.000300406		0				8.09791	3.23916	-0.000784412		0				8.09607	3.23843	0.000237668		0
8.10336	3.24135	0.000466117		0				8.10563	3.24225	-0.000310912		0				8.1061	3.24244	-0.000770382		0				8.10426	3.24171	0.000278262		0
8.11155	3.24462	0.000587583		0				8.11382	3.24553	-0.0003206		0				8.11429	3.24571	-0.000776528		0				8.11245	3.24498	0.000323023		0
8.11974	3.2479	0.000669896		0				8.12201	3.2488	-0.000328155		0				8.12248	3.24899	-0.000803838		0				8.12064	3.24826	0.000355375		0
8.12793	3.25117	0.000697177		0				8.1302	3.25208	-0.000334344		0				8.13067	3.25227	-0.000839512		0				8.12883	3.25153	0.000367061		0
8.13612	3.25445	0.000673438		0				8.13839	3.25536	-0.000340752		0				8.13886	3.25554	-0.000876909		0				8.13702	3.25481	0.00036385		0
8.14431	3.25772	0.000643532		0				8.14658	3.25863	-0.000350935		0				8.14705	3.25882	-0.000915167		0				8.14521	3.25808	0.000355091		0
8.1525	3.261	0.000626137		0				8.15477	3.26191	-0.000354764		0				8.15523	3.26209	-0.000917945		0				8.1534	3.26136	0.000344996		0
8.16069	3.26428	0.000615832		0				8.16296	3.26518	-0.000341237		0				8.16342	3.26537	-0.000887422		0				8.16159	3.26464	0.000323322		0
8.16888	3.26755	0.00062903		0				8.17115	3.26846	-0.000318703		0				8.17161	3.26865	-0.000853578		0				8.16978	3.26791	0.000297114		0
8.17707	3.27083	0.000662872		0				8.17934	3.27174	-0.000301004		0				8.1798	3.27192	-0.000818739		0				8.17797	3.27119	0.000273695		0
8.18526	3.2741	0.00068784		0				8.18753	3.27501	-0.000293597		0				8.18799	3.2752	-0.000782053		0				8.18616	3.27446	0.00024812		0
8.19345	3.27738	0.000691705		0				8.19572	3.27829	-0.000284431		0				8.19618	3.27847	-0.000742846		0				8.19435	3.27774	0.000216028		0
8.20164	3.28066	0.000674859		0				8.20391	3.28156	-0.0002648		0				8.20437	3.28175	-0.00070807		0				8.20254	3.28102	0.000181241		0
8.20983	3.28393	0.000648384		0				8.2121	3.28484	-0.000238561		0				8.21256	3.28503	-0.000683234		0				8.21073	3.28429	0.000162309		0
8.21802	3.28721	0.000621461		0				8.22029	3.28811	-0.000207994		0				8.22075	3.2883	-0.000675399		0				8.21892	3.28757	0.000162914		0
8.22621	3.29048	0.00060385		0				8.22848	3.29139	-0.000175681		0				8.22894	3.29158	-0.000606879		0				8.22711	3.29084	0.000169485		0
8.2344	3.29376	0.000595687		0				8.23667	3.29467	-0.000156329		0				8.23713	3.29485	-0.00048668		0				8.2353	3.29412	0.000175271		0
8.24259	3.29704	0.000583038		0				8.24486	3.29794	-0.000159748		0				8.24532	3.29813	-0.000381709		0				8.24349	3.2974	0.000177361		0
8.25078	3.30031	0.000560368		0				8.25305	3.30122	-0.000179925		0				8.25351	3.3014	-0.000296104		0				8.25168	3.30067	0.000182334		0
8.25897	3.30359	0.000515198		0				8.26124	3.30449	-0.000198222		0				8.2617	3.30468	-0.000219556		0				8.25987	3.30395	0.000194084		0
8.26716	3.30686	0.00045859		0				8.26943	3.30777	-0.000206714		0				8.26989	3.30796	-0.000142902		0				8.26806	3.30722	0.000209338		0
8.27535	3.31014	0.000411376		0				8.27762	3.31105	-0.000208925		0				8.27808	3.31123	-9.04028e-05		0				8.27625	3.3105	0.000229903		0
8.28354	3.31342	0.00036526		0				8.2858	3.31432	-0.000207024		0				8.28627	3.31451	-7.92615e-05		0				8.28444	3.31378	0.00025269		0
8.29173	3.31669	0.000311754		0				8.29399	3.3176	-0.000202538		0				8.29446	3.31778	-0.000112208		0				8.29263	3.31705	0.000273799		0
8.29992	3.31997	0.000251245		0				8.30218	3.32087	-0.000197153		0				8.30265	3.32106	-0.000166995		0				8.30082	3.32033	0.000276367		0
8.30811	3.32324	0.00020091		0				8.31037	3.32415	-0.000192377		0				8.31084	3.32434	-0.000223673		0				8.30901	3.3236	0.00026282		0
8.3163	3.32652	0.000176952		0				8.31856	3.32743	-0.000186198		0				8.31903	3.32761	-0.000257266		0				8.3172	3.32688	0.000247316		0
8.32449	3.32979	0.000175695		0				8.32675	3.3307	-0.000179017		0				8.32722	3.33089	-0.000267566		0				8.32539	3.33015	0.000226632		0
8.33268	3.33307	0.00018304		0				8.33494	3.33398	-0.000172583		0				8.33541	3.33416	-0.000279239		0				8.33358	3.33343	0.000217488		0
8.34087	3.33635	0.000190378		0				8.34313	3.33725	-0.000170007		0				8.3436	3.33744	-0.000297226		0				8.34177	3.33671	0.000221983		0
8.34906	3.33962	0.000190658		0				8.35132	3.34053	-0.000169988		0				8.35179	3.34072	-0.000330469		0				8.34996	3.33998	0.000249448		0
8.35725	3.3429	0.000178626		0				8.35951	3.34381	-0.000171989		0				8.35998	3.34399	-0.000370568		0				8.35815	3.34326	0.00029163		0
8.36544	3.34617	0.000169496		0				8.3677	3.34708	-0.00017823		0				8.36817	3.34727	-0.000401219		0				8.36634	3.34653	0.000326509		0
8.37363	3.34945	0.000170104		0				8.37589	3.35036	-0.00018521		0				8.37636	3.35054	-0.000422165		0				8.37453	3.34981	0.000343756		0
8.38182	3.35273	0.000173896		0				8.38408	3.35363	-0.00018395		0				8.38455	3.35382	-0.000438536		0				8.38272	3.35309	0.000347198		0
8.39001	3.356	0.000178429		0				8.39227	3.35691	-0.000169963		0				8.39274	3.3571	-0.000467928		0				8.39091	3.35636	0.000347661		0
8.3982	3.35928	0.000182868		0				8.40046	3.36018	-0.00014797		0				8.40093	3.36037	-0.000521984		0				8.3991	3.35964	0.000334588		0
8.40638	3.36255	0.000187259		0				8.40865	3.36346	-0.000128874		0				8.40912	3.36365	-0.000586571		0				8.40728	3.36291	0.000311788		0
8.41457	3.36583	0.000216238		0				8.41684	3.36674	-0.000118642		0				8.41731	3.36692	-0.000631224		0				8.41547	3.36619	0.000288076		0
8.42276	3.36911	0.000255421		0				8.42503	3.37001	-0.000123084		0				8.4255	3.3702	-0.000640906		0				8.42366	3.36947	0.00026187		0
8.43095	3.37238	0.000275729		0				8.43322	3.37329	-0.000136844		0				8.43369	3.37348	-0.00063728		0				8.43185	3.37274	0.000229897		0
8.43914	3.37566	0.000285807		0				8.44141	3.37656	-0.000147707		0				8.44188	3.37675	-0.000637732		0				8.44004	3.37602	0.000196951		0
8.44733	3.37893	0.000292612		0				8.4496	3.37984	-0.000154623		0				8.45007	3.38003	-0.000659051		0				8.44823	3.37929	0.000176042		0
8.45552	3.38221	0.000290873		0				8.45779	3.38312	-0.000159197		0				8.45826	3.3833	-0.000662397		0				8.45642	3.38257	0.000172171		0
8.46371	3.38549	0.000282973		0				8.46598	3.38639	-0.000161457		0				8.46645	3.38658	-0.000635558		0				8.46461	3.38585	0.000176317		0
8.4719	3.38876	0.00027476		0				8.47417	3.38967	-0.000162289		0				8.47464	3.38985	-0.000612763		0				8.4728	3.38912	0.000181227		0
8.48009	3.39204	0.000258357		0				8.48236	3.39294	-0.000162491		0				8.48283	3.39313	-0.000599365		0				8.48099	3.3924	0.000186688		0
8.48828	3.39531	0.000225708		0				8.49055	3.39622	-0.000160814		0				8.49102	3.39641	-0.000592733		0				8.48918	3.39567	0.000191509		0
8.49647	3.39859	0.000191641		0				8.49874	3.3995	-0.000156237		0				8.49921	3.39968	-0.000590709		0				8.49737	3.39895	0.000194873		0
8.50466	3.40186	0.000172746		0				8.50693	3.40277	-0.000147131		0				8.5074	3.40296	-0.000596201		0				8.50556	3.40222	0.000187672		0
8.51285	3.40514	0.000195875		0				8.51512	3.40605	-0.000137072		0				8.51559	3.40623	-0.000609302		0				8.51375	3.4055	0.000159155		0
8.52104	3.40842	0.000249473		0				8.52331	3.40932	-0.000130188		0				8.52378	3.40951	-0.000627719		0				8.52194	3.40878	0.000116687		0
8.52923	3.41169	0.000306393		0				8.5315	3.4126	-0.000128129		0				8.53196	3.41279	-0.000644603		0				8.53013	3.41205	7.30607e-05		0
8.53742	3.41497	0.00037656		0				8.53969	3.41588	-0.000135214		0				8.54015	3.41606	-0.000654226		0				8.53832	3.41533	3.82645e-05		0
8.54561	3.41824	0.00046096		0				8.54788	3.41915	-0.000141042		0				8.54834	3.41934	-0.000668078		0				8.54651	3.4186	2.69636e-05		0
8.5538	3.42152	0.00054962		0				8.55607	3.42243	-0.000140921		0				8.55653	3.42261	-0.000695469		0				8.5547	3.42188	4.61211e-05		0
8.56199	3.4248	0.000615083		0				8.56426	3.4257	-0.000140018		0				8.56472	3.42589	-0.000731737		0				8.56289	3.42516	7.15116e-05		0
8.57018	3.42807	0.000638093		0				8.57245	3.42898	-0.000136983		0				8.57291	3.42917	-0.000761038		0				8.57108	3.42843	8.37766e-05		0
8.57837	3.43135	0.000632612		0				8.58064	3.43225	-0.000127559		0				8.5811	3.43244	-0.000773573		0				8.57927	3.43171	7.49613e-05		0
8.58656	3.43462	0.000630062		0				8.58883	3.43553	-0.000109035		0				8.58929	3.43572	-0.000749212		0				8.58746	3.43498	5.46132e-05		0
8.59475	3.4379	0.000640641		0				8.59702	3.43881	-8.50285e-05		0				8.59748	3.43899	-0.00069196		0				8.59565	3.43826	3.92489e-05		0
8.60294	3.44118	0.000641		0				8.60521	3.44208	-6.11647e-05		0				8.60567	3.44227	-0.000629174		0				8.60384	3.44154	3.0794e-05		0
8.61113	3.44445	0.000617291		0				8.6134	3.44536	-3.95112e-05		0				8.61386	3.44555	-0.00057308		0				8.61203	3.44481	2.87663e-05		0
8.61932	3.44773	0.000570829		0				8.62159	3.44863	-2.37837e-05		0				8.62205	3.44882	-0.000527056		0				8.62022	3.44809	3.55904e-05		0
8.62751	3.451	0.000516875		0				8.62978	3.45191	-9.19467e-06		0				8.63024	3.4521	-0.000496941		0				8.62841	3.45136	4.94214e-05		0
8.6357	3.45428	0.000467657		0				8.63797	3.45519	9.05248e-06		0				8.63843	3.45537	-0.000434467		0				8.6366	3.45464	6.67293e-05		0
8.64389	3.45756	0.000429582		0				8.64616	3.45846	2.81366e-05		0				8.64662	3.45865	-0.000365011		0				8.64479	3.45792	8.65084e-05		0
8.65208	3.46083	0.00040854		0				8.65435	3.46174	4.706e-05		0				8.65481	3.46192	-0.000346453		0				8.65298	3.46119	0.000106405		0
8.66027	3.46411	0.000390578		0				8.66253	3.46501	7.03043e-05		0				8.663	3.4652	-0.000344646		0				8.66117	3.46447	0.000125095		0
8.66846	3.46738	0.000363921		0				8.67072	3.46829	9.42204e-05		0				8.67119	3.46848	-0.000334442		0				8.66936	3.46774	0.000142421		0
8.67665	3.47066	0.000323209		0				8.67891	3.47157	0.000112713		0				8.67938	3.47175	-0.000318176		0				8.67755	3.47102	0.000158261		0
8.68484	3.47394	0.00027276		0				8.6871	3.47484	0.000119044		0				8.68757	3.47503	-0.000291897		0				8.68574	3.4743	0.00017214		0
8.69303	3.47721	0.000231397		0				8.69529	3.47812	0.000116525		0				8.69576	3.4783	-3.12e-05		0				8.69393	3.47757	0.000189958		0
8.70122	3.48049	0.000200264		0				8.70348	3.48139	0.000121566		0				8.70395	3.48158	0.000344398		0				8.70212	3.48085	0.000207406		0
8.70941	3.48376	0.00017161		0				8.71167	3.48467	0.000136532		0				8.71214	3.48486	0.000580959		0				8.71031	3.48412	0.000216581		0
8.7176	3.48704	0.000144773		0				8.71986	3.48795	0.000148117		0				8.72033	3.48813	0.000695251		0				8.7185	3.4874	0.000220967		0
8.72579	3.49031	0.000121937		0				8.72805	3.49122	0.000148966		0				8.72852	3.49141	0.000710123		0				8.72669	3.49067	0.000223377		0
8.73398	3.49359	0.000102066		0				8.73624	3.4945	0.0001387		0				8.73671	3.49468	0.000678007		0				8.73488	3.49395	0.000221473		0
8.74217	3.49687	8.26799e-05		0				8.74443	3.49777	0.000119437		0				8.7449	3.49796	0.000635065		0				8.74307	3.49723	0.000207188		0
8.75036	3.50014	5.12719e-05		0				8.75262	3.50105	9.90545e-05		0				8.75309	3.50124	0.000578276		0				8.75126	3.5005	0.000181893		0
8.75855	3.50342	7.57416e-06		0				8.76081	3.50432	8.22048e-05		0				8.76128	3.50451	0.000513983		0				8.75945	3.50378	0.000151282		0
8.76674	3.50669	-2.76089e-05		0				8.769	3.5076	6.98761e-05		0				8.76947	3.50779	0.000449902		0				8.76764	3.50705	0.00011147		0
8.77493	3.50997	-3.88663e-05		0				8.77719	3.51088	7.1221e-05		0				8.77766	3.51106	0.000389036		0				8.77583	3.51033	6.92392e-05		0
8.78311	3.51325	-3.00409e-05		0				8.78538	3.51415	9.10443e-05		0				8.78585	3.51434	0.000333751		0				8.78401	3.51361	3.18309e-05		0
8.7913	3.51652	-2.55573e-05		0				8.79357	3.51743	0.00011645		0				8.79404	3.51762	0.000288241		0				8.7922	3.51688	-2.00251e-06		0
8.79949	3.5198	-3.95992e-05		0				8.80176	3.5207	0.000138182		0				8.80223	3.52089	0.000282058		0				8.80039	3.52016	-3.26854e-05		0
8.80768	3.52307	-6.26077e-05		0				8.80995	3.52398	0.000148672		0				8.81042	3.52417	0.00030701		0				8.80858	3.52343	-6.05849e-05		0
8.81587	3.52635	-9.50579e-05		0				8.81814	3.52726	0.000143769		0				8.81861	3.52744	0.000323462		0				8.81677	3.52671	-7.44248e-05		0
8.82406	3.52963	-0.000136969		0				8.82633	3.53053	0.000136178		0				8.8268	3.53072	0.000320023		0				8.82496	3.52999	-6.92576e-05		0
8.83225	3.5329	-0.000177662		0				8.83452	3.53381	0.000131293		0				8.83499	3.53399	0.00031691		0				8.83315	3.53326	-4.88213e-05		0
8.84044	3.53618	-0.000215851		0				8.84271	3.53708	0.000126015		0				8.84318	3.53727	0.000324446		0				8.84134	3.53654	-1.94773e-05		0
8.84863	3.53945	-0.000253944		0				8.8509	3.54036	0.000117896		0				8.85137	3.54055	0.000333118		0				8.84953	3.53981	6.41816e-06		0
8.85682	3.54273	-0.000294639		0				8.85909	3.54364	0.000100555		0				8.85956	3.54382	0.000339445		0				8.85772	3.54309	2.33624e-05		0
8.86501	3.54601	-0.000346135		0				8.86728	3.54691	8.59281e-05		0				8.86775	3.5471	0.000377883		0				8.86591	3.54637	2.51134e-05		0
8.8732	3.54928	-0.000395406		0				8.87547	3.55019	8.26801e-05		0				8.87594	3.55037	0.000438383		0				8.8741	3.54964	1.74841e-05		0
8.88139	3.55256	-0.000422566		0				8.88366	3.55346	8.66749e-05		0				8.88413	3.55365	0.000488283		0				8.88229	3.55292	1.00066e-05		0
8.88958	3.55583	-0.000432523		0				8.89185	3.55674	0.000103518		0				8.89232	3.55693	0.000539794		0				8.89048	3.55619	-1.97032e-06		0
8.89777	3.55911	-0.000429862		0				8.90004	3.56002	0.000131044		0				8.90051	3.5602	0.000594121		0				8.89867	3.55947	-2.00789e-05		0
8.90596	3.56238	-0.000403037		0				8.90823	3.56329	0.000147958		0				8.9087	3.56348	0.000643922		0				8.90686	3.56274	-3.75357e-05		0
8.91415	3.56566	-0.00036444		0				8.91642	3.56657	0.000142098		0				8.91688	3.56675	0.000677991		0				8.91505	3.56602	-5.59182e-05		0
8.92234	3.56894	-0.000330855		0				8.92461	3.56984	0.000120802		0				8.92507	3.57003	0.000685188		0				8.92324	3.5693	-7.98568e-05		0
8.93053	3.57221	-0.000310412		0				8.9328	3.57312	9.27924e-05		0				8.93326	3.57331	0.000701649		0				8.93143	3.57257	-0.000102005		0
8.93872	3.57549	-0.000300563		0				8.94099	3.5764	6.0787e-05		0				8.94145	3.57658	0.000740623		0				8.93962	3.57585	-0.000124918		0
8.94691	3.57876	-0.000291908		0				8.94918	3.57967	2.70531e-05		0				8.94964	3.57986	0.000760544		0				8.94781	3.57912	-0.000155667		0
8.9551	3.58204	-0.000284713		0				8.95737	3.58295	3.03878e-06		0				8.95783	3.58313	0.000740626		0				8.956	3.5824	-0.000197861		0
8.96329	3.58532	-0.000280085		0				8.96556	3.58622	-8.26783e-06		0				8.96602	3.58641	0.000679469		0				8.96419	3.58568	-0.000236401		0
8.97148	3.58859	-0.000277951		0				8.97375	3.5895	-1.14473e-05		0				8.97421	3.58969	0.000594103		0				8.97238	3.58895	-0.000254817		0
8.97967	3.59187	-0.000278219		0				8.98194	3.59277	-6.85603e-06		0				8.9824	3.59296	0.000526319		0				8.98057	3.59223	-0.000249435		0
8.98786	3.59514	-0.000280542		0				8.99013	3.59605	4.65189e-05		0				8.99059	3.59624	0.00049882		0				8.98876	3.5955	-0.000229319		0
8.99605	3.59842	-0.000282628		0				8.99832	3.59933	0.000114806		0				8.99878	3.59951	0.000539036		0				8.99695	3.59878	-0.00022189		0
9.00424	3.6017	-0.000282811		0				9.00651	3.6026	0.000141428		0				9.00697	3.60279	0.000666582		0				9.00514	3.60206	-0.000241273		0
9.01243	3.60497	-0.000281964		0				9.0147	3.60588	0.000153212		0				9.01516	3.60606	0.000804378		0				9.01333	3.60533	-0.000258871		0
9.02062	3.60825	-0.000280795		0				9.02289	3.60915	0.000170815		0				9.02335	3.60934	0.000890912		0				9.02152	3.60861	-0.000262361		0
9.02881	3.61152	-0.000275601		0				9.03108	3.61243	0.000193182		0				9.03154	3.61262	0.000888929		0				9.02971	3.61188	-0.000264393		0
9.037	3.6148	-0.000266459		0				9.03926	3.61571	0.000222804		0				9.03973	3.61589	0.000803548		0				9.0379	3.61516	-0.000267618		0
9.04519	3.61808	-0.000257722		0				9.04745	3.61898	0.000255331		0				9.04792	3.61917	0.000691339		0				9.04609	3.61844	-0.000274098		0
9.05338	3.62135	-0.000250729		0				9.05564	3.62226	0.000285292		0				9.05611	3.62244	0.000602732		0				9.05428	3.62171	-0.000282858		0
9.06157	3.62463	-0.000248665		0				9.06383	3.62553	0.000284198		0				9.0643	3.62572	0.000539884		0				9.06247	3.62499	-0.000291581		0
9.06976	3.6279	-0.000254025		0				9.07202	3.62881	0.000255646		0				9.07249	3.629	0.000475514		0				9.07066	3.62826	-0.000304815		0
9.07795	3.63118	-0.000256599		0				9.08021	3.63209	0.000228674		0				9.08068	3.63227	0.000403084		0				9.07885	3.63154	-0.0003195		0
9.08614	3.63445	-0.000238118		0				9.0884	3.63536	0.000209842		0				9.08887	3.63555	0.00034388		0				9.08704	3.63481	-0.000319631		0
9.09433	3.63773	-0.000200006		0				9.09659	3.63864	0.000211063		0				9.09706	3.63882	0.000300568		0				9.09523	3.63809	-0.000307759		0
9.10252	3.64101	-0.00016704		0				9.10478	3.64191	0.000221268		0				9.10525	3.6421	0.000254834		0				9.10342	3.64137	-0.000293371		0
9.11071	3.64428	-0.000152657		0				9.11297	3.64519	0.000223937		0				9.11344	3.64538	0.000202189		0				9.11161	3.64464	-0.000260093		0
9.1189	3.64756	-0.000146904		0				9.12116	3.64847	0.000220756		0				9.12163	3.64865	0.000164811		0				9.1198	3.64792	-0.000208246		0
9.12709	3.65083	-0.000141749		0				9.12935	3.65174	0.000213121		0				9.12982	3.65193	0.000145739		0				9.12799	3.65119	-0.000153607		0
9.13528	3.65411	-0.000150658		0				9.13754	3.65502	0.000194928		0				9.13801	3.6552	0.000131708		0				9.13618	3.65447	-0.000107988		0
9.14347	3.65739	-0.000162882		0				9.14573	3.65829	0.000169203		0				9.1462	3.65848	0.00011728		0				9.14437	3.65775	-7.81627e-05		0
9.15166	3.66066	-0.000160912		0				9.15392	3.66157	0.000148949		0				9.15439	3.66176	9.81144e-05		0				9.15256	3.66102	-6.18155e-05		0
9.15985	3.66394	-0.000152329		0				9.16211	3.66484	0.000133205		0				9.16258	3.66503	6.66348e-05		0				9.16075	3.6643	-4.8299e-05		0
9.16803	3.66721	-0.000142713		0				9.1703	3.66812	0.000116899		0				9.17077	3.66831	3.28809e-05		0				9.16893	3.66757	-6.59445e-06		0
9.17622	3.67049	-0.000119805		0				9.17849	3.6714	9.39015e-05		0				9.17896	3.67158	1.04865e-05		0				9.17712	3.67085	5.4385e-05		0
9.18441	3.67377	-8.53186e-05		0				9.18668	3.67467	6.01217e-05		0				9.18715	3.67486	-4.36952e-06		0				9.18531	3.67413	0.000110592		0
9.1926	3.67704	-5.06461e-05		0				9.19487	3.67795	2.79216e-05		0				9.19534	3.67813	-1.70447e-05		0				9.1935	3.6774	0.000156093		0
9.20079	3.68032	-2.01735e-05		0				9.20306	3.68122	5.92995e-06		0				9.20353	3.68141	-2.9545e-05		0				9.20169	3.68068	0.000176942		0
9.20898	3.68359	3.46436e-06		0				9.21125	3.6845	-7.00627e-06		0				9.21172	3.68469	-6.07157e-05		0				9.20988	3.68395	0.000166348		0
9.21717	3.68687	1.7853e-05		0				9.21944	3.68778	-1.40498e-05		0				9.21991	3.68796	-0.000118231		0				9.21807	3.68723	0.000145926		0
9.22536	3.69015	1.54037e-05		0				9.22763	3.69105	-1.44469e-05		0				9.2281	3.69124	-0.000192962		0				9.22626	3.69051	0.000203238		0
9.23355	3.69342	5.45216e-06		0				9.23582	3.69433	-8.44251e-06		0				9.23629	3.69451	-0.000272282		0				9.23445	3.69378	0.000377108		0
9.24174	3.6967	9.62192e-06		0				9.24401	3.6976	-2.72865e-06		0				9.24448	3.69779	-0.00033684		0				9.24264	3.69706	0.00056887		0
9.24993	3.69997	2.21945e-05		0				9.2522	3.70088	-7.13661e-07		0				9.25267	3.70107	-0.000380143		0				9.25083	3.70033	0.000711109		0
9.25812	3.70325	3.13865e-05		0				9.26039	3.70416	6.63992e-06		0				9.26086	3.70434	-0.000333364		0				9.25902	3.70361	0.000737691		0
9.26631	3.70652	3.35022e-05		0				9.26858	3.70743	1.82575e-05		0				9.26905	3.70762	-0.000208063		0				9.26721	3.70688	0.000685075		0
9.2745	3.7098	3.36954e-05		0				9.27677	3.71071	2.69538e-05		0				9.27724	3.71089	-0.000132509		0				9.2754	3.71016	0.000632089		0
9.28269	3.71308	4.75292e-05		0				9.28496	3.71398	2.85576e-05		0				9.28543	3.71417	-0.000160957		0				9.28359	3.71344	0.00057628		0
9.29088	3.71635	7.13494e-05		0				9.29315	3.71726	1.84788e-05		0				9.29361	3.71745	-0.000234709		0				9.29178	3.71671	0.000529289		0
9.29907	3.71963	9.51616e-05		0				9.30134	3.72054	6.37496e-06		0				9.3018	3.72072	-0.000296501		0				9.29997	3.71999	0.000496484		0
9.30726	3.7229	0.000116151		0				9.30953	3.72381	1.31722e-06		0				9.30999	3.724	-0.000337136		0				9.30816	3.72326	0.00047235		0
9.31545	3.72618	0.000132665		0				9.31772	3.72709	3.25652e-06		0				9.31818	3.72727	-0.000346469		0				9.31635	3.72654	0.000460461		0
9.32364	3.72946	0.000150418		0				9.32591	3.73036	1.31199e-05		0				9.32637	3.73055	-0.000330845		0				9.32454	3.72982	0.000459174		0
9.33183	3.73273	0.000178143		0				9.3341	3.73364	2.64292e-05		0				9.33456	3.73383	-0.000299233		0				9.33273	3.73309	0.000458047		0
9.34002	3.73601	0.000209936		0				9.34229	3.73691	3.86499e-05		0				9.34275	3.7371	-0.000259008		0				9.34092	3.73637	0.000451869		0
9.34821	3.73928	0.000238085		0				9.35048	3.74019	4.49526e-05		0				9.35094	3.74038	-0.000226759		0				9.34911	3.73964	0.00044248		0
9.3564	3.74256	0.000258596		0				9.35867	3.74347	4.15543e-05		0				9.35913	3.74365	-0.000208792		0				9.3573	3.74292	0.000429156		0
9.36459	3.74584	0.000271865		0				9.36686	3.74674	2.03332e-05		0				9.36732	3.74693	-0.00021807		0				9.36549	3.7462	0.000408993		0
9.37278	3.74911	0.000281265		0				9.37505	3.75002	-1.47517e-05		0				9.37551	3.75021	-0.000243706		0				9.37368	3.74947	0.000390123		0
9.38097	3.75239	0.000271894		0				9.38324	3.75329	-4.38723e-05		0				9.3837	3.75348	-0.00025215		0				9.38187	3.75275	0.000378658		0
9.38916	3.75566	0.000240775		0				9.39143	3.75657	-6.3352e-05		0				9.39189	3.75676	-0.000240058		0				9.39006	3.75602	0.000373141		0
9.39735	3.75894	0.000218906		0				9.39962	3.75985	-8.1075e-05		0				9.40008	3.76003	-0.000219671		0				9.39825	3.7593	0.00037813		0
9.40554	3.76222	0.000208574		0				9.40781	3.76312	-9.99541e-05		0				9.40827	3.76331	-0.000202451		0				9.40644	3.76258	0.000385817		0
9.41373	3.76549	0.00019553		0				9.416	3.7664	-0.000113938		0				9.41646	3.76658	-0.000194525		0				9.41463	3.76585	0.000386463		0
9.42192	3.76877	0.000176938		0				9.42418	3.76967	-0.00012104		0				9.42465	3.76986	-0.00017608		0				9.42282	3.76913	0.000383961		0
9.43011	3.77204	0.000151839		0				9.43237	3.77295	-0.000125117		0				9.43284	3.77314	-9.07054e-05		0				9.43101	3.7724	0.000390839		0
9.4383	3.77532	0.000121668		0				9.44056	3.77623	-0.000128572		0				9.44103	3.77641	2.74442e-05		0				9.4392	3.77568	0.000407696		0
9.44649	3.77859	8.30045e-05		0				9.44875	3.7795	-0.000132521		0				9.44922	3.77969	0.000121838		0				9.44739	3.77895	0.000424498		0
9.45468	3.78187	4.46809e-05		0				9.45694	3.78278	-0.000137026		0				9.45741	3.78296	0.000146371		0				9.45558	3.78223	0.000438061		0
9.46287	3.78515	1.82735e-05		0				9.46513	3.78605	-0.000142137		0				9.4656	3.78624	0.000109455		0				9.46377	3.78551	0.000444796		0
9.47106	3.78842	3.26332e-07		0				9.47332	3.78933	-0.000148528		0				9.47379	3.78952	6.29979e-05		0				9.47196	3.78878	0.000421505		0
9.47925	3.7917	-1.43278e-05		0				9.48151	3.79261	-0.000151501		0				9.48198	3.79279	3.22635e-05		0				9.48015	3.79206	0.000378037		0
9.48744	3.79497	-2.67119e-05		0				9.4897	3.79588	-0.000147144		0				9.49017	3.79607	2.152e-05		0				9.48834	3.79533	0.000337717		0
9.49563	3.79825	-2.23448e-05		0				9.49789	3.79916	-0.000139789		0				9.49836	3.79934	2.29066e-05		0				9.49653	3.79861	0.000300323		0
9.50382	3.80153	2.26966e-05		0				9.50608	3.80243	-0.000137559		0				9.50655	3.80262	6.68192e-05		0				9.50472	3.80189	0.000263907		0
9.51201	3.8048	9.39771e-05		0				9.51427	3.80571	-0.000144265		0				9.51474	3.8059	0.000176051		0				9.51291	3.80516	0.00022739		0
9.5202	3.80808	0.000167939		0				9.52246	3.80898	-0.000158473		0				9.52293	3.80917	0.000273121		0				9.5211	3.80844	0.000195486		0
9.52839	3.81135	0.000240586		0				9.53065	3.81226	-0.000171064		0				9.53112	3.81245	0.000297145		0				9.52929	3.81171	0.000180547		0
9.53658	3.81463	0.000306393		0				9.53884	3.81554	-0.000176066		0				9.53931	3.81572	0.000281271		0				9.53748	3.81499	0.000180362		0
9.54476	3.81791	0.000362042		0				9.54703	3.81881	-0.000174421		0				9.5475	3.819	0.000252868		0				9.54566	3.81827	0.000174712		0
9.55295	3.82118	0.000403706		0				9.55522	3.82209	-0.000168352		0				9.55569	3.82228	0.000212928		0				9.55385	3.82154	0.000153629		0
9.56114	3.82446	0.000403627		0				9.56341	3.82536	-0.000162043		0				9.56388	3.82555	0.000168211		0				9.56204	3.82482	0.000135199		0
9.56933	3.82773	0.000367961		0				9.5716	3.82864	-0.000157507		0				9.57207	3.82883	0.000142032		0				9.57023	3.82809	0.000129058		0
9.57752	3.83101	0.000327029		0				9.57979	3.83192	-0.000154812		0				9.58026	3.8321	0.000129436		0				9.57842	3.83137	0.000126714		0
9.58571	3.83429	0.000283609		0				9.58798	3.83519	-0.000153992		0				9.58845	3.83538	0.000113762		0				9.58661	3.83465	0.000124756		0
9.5939	3.83756	0.000234664		0				9.59617	3.83847	-0.000155984		0				9.59664	3.83865	9.17006e-05		0				9.5948	3.83792	0.000131943		0
9.60209	3.84084	0.000182182		0				9.60436	3.84174	-0.000157217		0				9.60483	3.84193	5.94293e-05		0				9.60299	3.8412	0.000169836		0
9.61028	3.84411	0.000137992		0				9.61255	3.84502	-0.000155257		0				9.61302	3.84521	2.93656e-05		0				9.61118	3.84447	0.00023222		0
9.61847	3.84739	0.000115107		0				9.62074	3.8483	-0.000153022		0				9.62121	3.84848	1.49547e-05		0				9.61937	3.84775	0.00030348		0
9.62666	3.85067	0.000113467		0				9.62893	3.85157	-0.000152026		0				9.6294	3.85176	2.34934e-06		0				9.62756	3.85103	0.000374403		0
9.63485	3.85394	0.000116935		0				9.63712	3.85485	-0.000153988		0				9.63759	3.85503	-2.14082e-05		0				9.63575	3.8543	0.00043765		0
9.64304	3.85722	0.000114736		0				9.64531	3.85812	-0.000159957		0				9.64578	3.85831	-6.69181e-05		0				9.64394	3.85758	0.000480008		0
9.65123	3.86049	9.84196e-05		0				9.6535	3.8614	-0.000162888		0				9.65397	3.86159	-0.000110223		0				9.65213	3.86085	0.000487074		0
9.65942	3.86377	7.09794e-05		0				9.66169	3.86468	-0.000163034		0				9.66216	3.86486	-0.000123486		0				9.66032	3.86413	0.00049198		0
9.66761	3.86704	4.70069e-05		0				9.66988	3.86795	-0.000165315		0				9.67034	3.86814	-0.000111764		0				9.66851	3.8674	0.000504385		0
9.6758	3.87032	2.80805e-05		0				9.67807	3.87123	-0.000169929		0				9.67853	3.87141	-7.44573e-05		0				9.6767	3.87068	0.000507254		0
9.68399	3.8736	1.12605e-05		0				9.68626	3.8745	-0.000176696		0				9.68672	3.87469	-2.37307e-05		0				9.68489	3.87396	0.000491257		0
9.69218	3.87687	9.04207e-06		0				9.69445	3.87778	-0.000183844		0				9.69491	3.87797	1.90751e-05		0				9.69308	3.87723	0.000460979		0
9.70037	3.88015	2.29179e-05		0				9.70264	3.88105	-0.00019032		0				9.7031	3.88124	4.79409e-05		0				9.70127	3.88051	0.000429033		0
9.70856	3.88342	3.89053e-05		0				9.71083	3.88433	-0.000196272		0				9.71129	3.88452	4.77237e-05		0				9.70946	3.88378	0.000392628		0
9.71675	3.8867	5.17624e-05		0				9.71902	3.88761	-0.000193377		0				9.71948	3.88779	2.58215e-05		0				9.71765	3.88706	0.000353068		0
9.72494	3.88998	5.82144e-05		0				9.72721	3.89088	-0.000182157		0				9.72767	3.89107	-1.07687e-05		0				9.72584	3.89034	0.000312116		0
9.73313	3.89325	5.76685e-05		0				9.7354	3.89416	-0.000169058		0				9.73586	3.89435	-5.43424e-05		0				9.73403	3.89361	0.00026779		0
9.74132	3.89653	5.21759e-05		0				9.74359	3.89743	-0.000150595		0				9.74405	3.89762	-9.01009e-05		0				9.74222	3.89689	0.00022874		0
9.74951	3.8998	3.68272e-05		0				9.75178	3.90071	-0.000127517		0				9.75224	3.9009	-0.000111661		0				9.75041	3.90016	0.000200428		0
9.7577	3.90308	1.60166e-05		0				9.75997	3.90399	-0.000103768		0				9.76043	3.90417	-9.81392e-05		0				9.7586	3.90344	0.000181092		0
9.76589	3.90636	-3.17187e-06		0				9.76816	3.90726	-8.00315e-05		0				9.76862	3.90745	-3.56499e-05		0				9.76679	3.90672	0.000167454		0
9.77408	3.90963	-2.09838e-05		0				9.77635	3.91054	-5.63995e-05		0				9.77681	3.91072	5.33379e-05		0				9.77498	3.90999	0.000155966		0
9.78227	3.91291	-3.58697e-05		0				9.78454	3.91381	-3.60723e-05		0				9.785	3.914	0.000144845		0				9.78317	3.91327	0.000145752		0
9.79046	3.91618	-4.78297e-05		0				9.79273	3.91709	-2.15009e-05		0				9.79319	3.91728	0.00021524		0				9.79136	3.91654	0.000135559		0
9.79865	3.91946	-5.91596e-05		0				9.80091	3.92037	-1.60392e-05		0				9.80138	3.92055	0.000248837		0				9.79955	3.91982	0.000124379		0
9.80684	3.92274	-7.08224e-05		0				9.8091	3.92364	-8.46714e-06		0				9.80957	3.92383	0.000256627		0				9.80774	3.9231	0.000105938		0
9.81503	3.92601	-8.39001e-05		0				9.81729	3.92692	6.06569e-06		0				9.81776	3.9271	0.000253826		0				9.81593	3.92637	7.34394e-05		0
9.82322	3.92929	-0.000106766		0				9.82548	3.93019	2.07482e-05		0				9.82595	3.93038	0.000220906		0				9.82412	3.92965	5.94348e-05		0
9.83141	3.93256	-0.000124952		0				9.83367	3.93347	2.07726e-05		0				9.83414	3.93366	0.000159248		0				9.83231	3.93292	6.61707e-05		0
9.8396	3.93584	-0.000118692		0				9.84186	3.93675	-4.98068e-06		0				9.84233	3.93693	0.000116364		0				9.8405	3.9362	7.14948e-05		0
9.84779	3.93911	-9.55006e-05		0				9.85005	3.94002	-2.95077e-05		0				9.85052	3.94021	0.000104756		0				9.84869	3.93947	7.38267e-05		0
9.85598	3.94239	-8.49552e-05		0				9.85824	3.9433	-2.11106e-05		0				9.85871	3.94348	0.000106955		0				9.85688	3.94275	6.83555e-05		0
9.86417	3.94567	-0.000104391		0				9.86643	3.94657	2.31545e-05		0				9.8669	3.94676	0.000111306		0				9.86507	3.94603	6.4229e-05		0
9.87236	3.94894	-0.000130954		0				9.87462	3.94985	8.01149e-05		0				9.87509	3.95004	0.000113597		0				9.87326	3.9493	6.26726e-05		0
9.88055	3.95222	-0.000151081		0				9.88281	3.95313	0.000132121		0				9.88328	3.95331	9.21038e-05		0				9.88145	3.95258	5.62726e-05		0
9.88874	3.95549	-0.000171308		0				9.891	3.9564	0.000177936		0				9.89147	3.95659	6.97184e-05		0				9.88964	3.95585	3.36767e-05		0
9.89693	3.95877	-0.00019348		0				9.89919	3.95968	0.000216118		0				9.89966	3.95986	6.64666e-05		0				9.89783	3.95913	2.31536e-06		0
9.90512	3.96205	-0.000212316		0				9.90738	3.96295	0.000248317		0				9.90785	3.96314	6.64105e-05		0				9.90602	3.96241	-1.53584e-05		0
9.91331	3.96532	-0.000221577		0				9.91557	3.96623	0.000277172		0				9.91604	3.96642	5.40942e-05		0				9.91421	3.96568	-2.13929e-05		0
9.92149	3.9686	-0.000225095		0				9.92376	3.9695	0.000281905		0				9.92423	3.96969	1.958e-05		0				9.92239	3.96896	-2.64659e-05		0
9.92968	3.97187	-0.000236072		0				9.93195	3.97278	0.000258206		0				9.93242	3.97297	-1.81852e-05		0				9.93058	3.97223	-3.32506e-05		0
9.93787	3.97515	-0.000261374		0				9.94014	3.97606	0.000222144		0				9.94061	3.97624	-5.13963e-05		0				9.93877	3.97551	-4.33054e-05		0
9.94606	3.97843	-0.00029293		0				9.94833	3.97933	0.000186637		0				9.9488	3.97952	-8.64867e-05		0				9.94696	3.97879	-5.78482e-05		0
9.95425	3.9817	-0.000324252		0				9.95652	3.98261	0.000167205		0				9.95699	3.98279	-0.0001259		0				9.95515	3.98206	-8.03184e-05		0
9.96244	3.98498	-0.000359783		0				9.96471	3.98588	0.000162667		0				9.96518	3.98607	-0.000171798		0				9.96334	3.98534	-0.000102765		0
9.97063	3.98825	-0.000381402		0				9.9729	3.98916	0.000162005		0				9.97337	3.98935	-0.000218264		0				9.97153	3.98861	-0.000113947		0
9.97882	3.99153	-0.000386819		0				9.98109	3.99244	0.000159602		0				9.98156	3.99262	-0.000257739		0				9.97972	3.99189	-0.000122688		0
9.98701	3.99481	-0.000389763		0				9.98928	3.99571	0.000153866		0				9.98975	3.9959	-0.000265206		0				9.98791	3.99517	-0.000137659		0
9.9952	3.99808	-0.00038726		0				9.99747	3.99899	0.000156556		0				9.99794	3.99917	-0.000210353		0				9.9961	3.99844	-0.000165316		0
10.0034	4.00136	-0.000381945		0				10.0057	4.00226	0.000169898		0				10.0061	4.00245	-0.000133977		0				10.0043	4.00172	-0.000187807		0
10.0116	4.00463	-0.000378181		0				10.0138	4.00554	0.000184441		0				10.0143	4.00573	-7.77104e-05		0				10.0125	4.00499	-0.000194727		0
10.0198	4.00791	-0.000369482		0				10.022	4.00882	0.000197674		0				10.0225	4.009	-5.74655e-05		0				10.0207	4.00827	-0.000194232		0
10.028	4.01118	-0.000357766		0				10.0302	4.01209	0.000193831		0				10.0307	4.01228	-7.24352e-05		0				10.0289	4.01154	-0.000184587		0
10.0362	4.01446	-0.000349137		0				10.0384	4.01537	0.0001769		0				10.0389	4.01555	-0.000103482		0				10.0371	4.01482	-0.000153671		0
10.0443	4.01774	-0.000350885		0				10.0466	4.01864	0.000158809		0				10.0471	4.01883	-0.000127953		0				10.0452	4.0181	-0.000109216		0
10.0525	4.02101	-0.000358478		0				10.0548	4.02192	0.000137402		0				10.0553	4.02211	-0.000138679		0				10.0534	4.02137	-6.52269e-05		0
10.0607	4.02429	-0.000362935		0				10.063	4.0252	0.000120196		0				10.0635	4.02538	-0.000141942		0				10.0616	4.02465	-2.06858e-05		0
10.0689	4.02756	-0.00036075		0				10.0712	4.02847	0.000111985		0				10.0716	4.02866	-0.000139765		0				10.0698	4.02792	9.98874e-06		0
10.0771	4.03084	-0.000360319		0				10.0794	4.03175	0.000110247		0				10.0798	4.03193	-0.000137394		0				10.078	4.0312	1.47338e-05		0
10.0853	4.03412	-0.00037094		0				10.0876	4.03502	0.000115701		0				10.088	4.03521	-0.000137909		0				10.0862	4.03448	-5.03135e-06		0
10.0935	4.03739	-0.000389729		0				10.0957	4.0383	0.000125742		0				10.0962	4.03849	-0.000148433		0				10.0944	4.03775	-4.06042e-05		0
10.1017	4.04067	-0.000403083		0				10.1039	4.04157	0.000136903		0				10.1044	4.04176	-0.000167331		0				10.1026	4.04103	-8.49004e-05		0
10.1099	4.04394	-0.000403174		0				10.1121	4.04485	0.000148196		0				10.1126	4.04504	-0.000179786		0				10.1108	4.0443	-0.000138635		0
10.118	4.04722	-0.000396273		0				10.1203	4.04813	0.000158835		0				10.1208	4.04831	-0.000183746		0				10.1189	4.04758	-0.000188159		0
10.1262	4.0505	-0.000391834		0				10.1285	4.0514	0.000164683		0				10.129	4.05159	-0.000177824		0				10.1271	4.05086	-0.000221781		0
10.1344	4.05377	-0.000394244		0				10.1367	4.05468	0.000160598		0				10.1372	4.05487	-0.000156383		0				10.1353	4.05413	-0.000237838		0
10.1426	4.05705	-0.000398139		0				10.1449	4.05795	0.00015		0				10.1454	4.05814	-0.000127645		0				10.1435	4.05741	-0.000239558		0
10.1508	4.06032	-0.000359853		0				10.1531	4.06123	0.000136529		0				10.1535	4.06142	-9.91197e-05		0				10.1517	4.06068	-0.000236215		0
10.159	4.0636	-0.000274314		0				10.1613	4.06451	0.000128843		0				10.1617	4.06469	7.05972e-05		0				10.1599	4.06396	-0.000236345		0
10.1672	4.06688	-0.000177212		0				10.1695	4.06778	0.000130667		0				10.1699	4.06797	0.000356673		0				10.1681	4.06724	-0.000243342		0
10.1754	4.07015	-8.43294e-05		0				10.1776	4.07106	0.000134892		0				10.1781	4.07124	0.000589134		0				10.1763	4.07051	-0.000255401		0
10.1836	4.07343	-1.71261e-07		0				10.1858	4.07433	0.000138324		0				10.1863	4.07452	0.00073013		0				10.1845	4.07379	-0.000274069		0
10.1918	4.0767	4.60189e-05		0				10.194	4.07761	0.000129781		0				10.1945	4.0778	0.000736382		0				10.1927	4.07706	-0.000295828		0
10.1999	4.07998	6.74604e-05		0				10.2022	4.08089	0.000114771		0				10.2027	4.08107	0.0006667		0				10.2008	4.08034	-0.000315892		0
10.2081	4.08325	8.88269e-05		0				10.2104	4.08416	0.000104342		0				10.2109	4.08435	0.000602727		0				10.209	4.08361	-0.000334509		0
10.2163	4.08653	0.000103992		0				10.2186	4.08744	9.51073e-05		0				10.2191	4.08762	0.000543854		0				10.2172	4.08689	-0.0003509		0
10.2245	4.08981	0.000106742		0				10.2268	4.09071	8.53685e-05		0				10.2273	4.0909	0.000497907		0				10.2254	4.09017	-0.000365725		0
10.2327	4.09308	8.21777e-05		0				10.235	4.09399	8.60699e-05		0				10.2354	4.09418	0.000463484		0				10.2336	4.09344	-0.000380139		0
10.2409	4.09636	5.57169e-05		0				10.2432	4.09727	9.82639e-05		0				10.2436	4.09745	0.000433584		0				10.2418	4.09672	-0.000385378		0
10.2491	4.09963	4.50159e-05		0				10.2514	4.10054	0.000114915		0				10.2518	4.10073	0.000437025		0				10.25	4.09999	-0.00038011		0
10.2573	4.10291	3.82126e-05		0				10.2595	4.10382	0.000133265		0				10.26	4.104	0.000475528		0				10.2582	4.10327	-0.00037151		0
10.2655	4.10619	3.27669e-05		0				10.2677	4.10709	0.000153058		0				10.2682	4.10728	0.000510306		0				10.2664	4.10655	-0.00036534		0
10.2737	4.10946	3.73609e-05		0				10.2759	4.11037	0.000174493		0				10.2764	4.11056	0.000525407		0				10.2746	4.10982	-0.000364862		0
10.2818	4.11274	4.93765e-05		0				10.2841	4.11364	0.000196311		0				10.2846	4.11383	0.000490986		0				10.2827	4.1131	-0.000364494		0
10.29	4.11601	6.04317e-05		0				10.2923	4.11692	0.000217844		0				10.2928	4.11711	0.000420913		0				10.2909	4.11637	-0.000346689		0
10.2982	4.11929	8.44793e-05		0				10.3005	4.1202	0.000236468		0				10.301	4.12038	0.00035911		0				10.2991	4.11965	-0.000310477		0
10.3064	4.12257	0.00011893		0				10.3087	4.12347	0.000250586		0				10.3091	4.12366	0.000313959		0				10.3073	4.12293	-0.000269284		0
10.3146	4.12584	0.000143139		0				10.3169	4.12675	0.00025559		0				10.3173	4.12694	0.000277918		0				10.3155	4.1262	-0.000230307		0
10.3228	4.12912	0.000150421		0				10.3251	4.13002	0.000251119		0				10.3255	4.13021	0.000244381		0				10.3237	4.12948	-0.000195853		0
10.331	4.13239	0.000158157		0				10.3333	4.1333	0.00024372		0				10.3337	4.13349	0.000211076		0				10.3319	4.13275	-0.000166622		0
10.3392	4.13567	0.000176143		0				10.3414	4.13658	0.000236331		0				10.3419	4.13676	0.000176562		0				10.3401	4.13603	-0.000143607		0
10.3474	4.13895	0.00020169		0				10.3496	4.13985	0.000227953		0				10.3501	4.14004	0.000137272		0				10.3483	4.13931	-0.000128196		0
10.3556	4.14222	0.000223002		0				10.3578	4.14313	0.000218478		0				10.3583	4.14331	0.000101799		0				10.3565	4.14258	-0.000125408		0
10.3637	4.1455	0.000229764		0				10.366	4.1464	0.000209155		0				10.3665	4.14659	8.33551e-05		0				10.3646	4.14586	-0.000133098		0
10.3719	4.14877	0.000228231		0				10.3742	4.14968	0.000200733		0				10.3747	4.14987	7.05513e-05		0				10.3728	4.14913	-0.000140962		0
10.3801	4.15205	0.000223479		0				10.3824	4.15296	0.000192495		0				10.3829	4.15314	5.14788e-05		0				10.381	4.15241	-0.000146101		0
10.3883	4.15533	0.000199196		0				10.3906	4.15623	0.000183701		0				10.391	4.15642	1.52702e-05		0				10.3892	4.15569	-0.000150159		0
10.3965	4.1586	0.000162998		0				10.3988	4.15951	0.000173526		0				10.3992	4.15969	-1.06694e-05		0				10.3974	4.15896	-0.000138762		0
10.4047	4.16188	0.000138508		0				10.407	4.16278	0.000161158		0				10.4074	4.16297	-9.26683e-06		0				10.4056	4.16224	-0.000109505		0
10.4129	4.16515	0.000126938		0				10.4151	4.16606	0.000151069		0				10.4156	4.16625	7.27648e-06		0				10.4138	4.16551	-7.84266e-05		0
10.4211	4.16843	0.000123946		0				10.4233	4.16934	0.00014708		0				10.4238	4.16952	6.28146e-05		0				10.422	4.16879	-5.19726e-05		0
10.4293	4.1717	0.000124205		0				10.4315	4.17261	0.000161572		0				10.432	4.1728	0.000131503		0				10.4302	4.17206	-3.46107e-05		0
10.4375	4.17498	0.000124244		0				10.4397	4.17589	0.000190068		0				10.4402	4.17607	0.00017503		0				10.4384	4.17534	-1.96345e-05		0
10.4456	4.17826	0.000117884		0				10.4479	4.17916	0.000217		0				10.4484	4.17935	0.000215594		0				10.4465	4.17862	1.69201e-06		0
10.4538	4.18153	0.000108291		0				10.4561	4.18244	0.000240014		0				10.4566	4.18263	0.000288502		0				10.4547	4.18189	3.26739e-05		0
10.462	4.18481	0.000102433		0				10.4643	4.18571	0.000268236		0				10.4648	4.1859	0.000383189		0				10.4629	4.18517	7.80849e-05		0
10.4702	4.18808	9.97222e-05		0				10.4725	4.18899	0.000315303		0				10.4729	4.18918	0.000455249		0				10.4711	4.18844	0.000139002		0
10.4784	4.19136	0.000109266		0				10.4807	4.19227	0.000378284		0				10.4811	4.19245	0.000486315		0				10.4793	4.19172	0.000202256		0
10.4866	4.19464	0.000170198		0				10.4889	4.19554	0.000436682		0				10.4893	4.19573	0.000486573		0				10.4875	4.195	0.000257327		0
10.4948	4.19791	0.000257593		0				10.497	4.19882	0.000479398		0				10.4975	4.19901	0.000453727		0				10.4957	4.19827	0.000293404		0
10.503	4.20119	0.00032875		0				10.5052	4.20209	0.000503342		0				10.5057	4.20228	0.000402409		0				10.5039	4.20155	0.000303893		0
10.5112	4.20446	0.000375404		0				10.5134	4.20537	0.000508354		0				10.5139	4.20556	0.000364157		0				10.5121	4.20482	0.0003241		0
10.5193	4.20774	0.000424265		0				10.5216	4.20865	0.000489057		0				10.5221	4.20883	0.000340718		0				10.5202	4.2081	0.000377167		0
10.5275	4.21102	0.000513908		0				10.5298	4.21192	0.000456385		0				10.5303	4.21211	0.000334054		0				10.5284	4.21138	0.000424596		0
10.5357	4.21429	0.000615399		0				10.538	4.2152	0.000426417		0				10.5385	4.21538	0.000341643		0				10.5366	4.21465	0.000438294		0
10.5439	4.21757	0.000697893		0				10.5462	4.21847	0.000400163		0				10.5467	4.21866	0.000354808		0				10.5448	4.21793	0.00042895		0
10.5521	4.22084	0.000720748		0				10.5544	4.22175	0.000376445		0				10.5548	4.22194	0.000389422		0				10.553	4.2212	0.000418315		0
10.5603	4.22412	0.000691584		0				10.5626	4.22503	0.000353161		0				10.563	4.22521	0.000445785		0				10.5612	4.22448	0.000415408		0
10.5685	4.2274	0.000663903		0				10.5708	4.2283	0.000329318		0				10.5712	4.22849	0.000482271		0				10.5694	4.22776	0.000410481		0
10.5767	4.23067	0.000657692		0				10.5789	4.23158	0.000300654		0				10.5794	4.23176	0.000474591		0				10.5776	4.23103	0.000397278		0
10.5849	4.23395	0.000658919		0				10.5871	4.23485	0.000274504		0				10.5876	4.23504	0.000436261		0				10.5858	4.23431	0.000380479		0
10.5931	4.23722	0.000652423		0				10.5953	4.23813	0.000255352		0				10.5958	4.23832	0.000386791		0				10.594	4.23758	0.000371608		0
10.6012	4.2405	0.000632226		0				10.6035	4.24141	0.00023766		0				10.604	4.24159	0.000336182		0				10.6021	4.24086	0.000366882		0
10.6094	4.24377	0.000594079		0				10.6117	4.24468	0.000220142		0				10.6122	4.24487	0.000298509		0				10.6103	4.24413	0.000357718		0
10.6176	4.24705	0.000549278		0				10.6199	4.24796	0.000206566		0				10.6204	4.24814	0.000272861		0				10.6185	4.24741	0.00033716		0
10.6258	4.25033	0.000506592		0				10.6281	4.25123	0.000199907		0				10.6285	4.25142	0.000268356		0				10.6267	4.25069	0.000337716		0
10.634	4.2536	0.000475535		0				10.6363	4.25451	0.000212409		0				10.6367	4.2547	0.000278787		0				10.6349	4.25396	0.000370784		0
10.6422	4.25688	0.000455573		0				10.6445	4.25779	0.000232485		0				10.6449	4.25797	0.000285834		0				10.6431	4.25724	0.000400957		0
10.6504	4.26015	0.000439335		0				10.6527	4.26106	0.000241834		0				10.6531	4.26125	0.000285101		0				10.6513	4.26051	0.000413897		0
10.6586	4.26343	0.000430422		0				10.6608	4.26434	0.000246924		0				10.6613	4.26452	0.000296895		0				10.6595	4.26379	0.000389706		0
10.6668	4.26671	0.000428107		0				10.669	4.26761	0.000252142		0				10.6695	4.2678	0.000320845		0				10.6677	4.26707	0.000347728		0
10.675	4.26998	0.000429037		0				10.6772	4.27089	0.000256805		0				10.6777	4.27108	0.000339618		0				10.6759	4.27034	0.000323752		0
10.6831	4.27326	0.000439754		0				10.6854	4.27416	0.000258392		0				10.6859	4.27435	0.000349159		0				10.684	4.27362	0.000319366		0
10.6913	4.27653	0.00045867		0				10.6936	4.27744	0.000251893		0				10.6941	4.27763	0.000346318		0				10.6922	4.27689	0.000324028		0
10.6995	4.27981	0.000484575		0				10.7018	4.28072	0.00023521		0				10.7023	4.2809	0.000313303		0				10.7004	4.28017	0.000330645		0
10.7077	4.28309	0.000529046		0				10.71	4.28399	0.000223207		0				10.7104	4.28418	0.000260507		0				10.7086	4.28345	0.000334769		0
10.7159	4.28636	0.000626753		0				10.7182	4.28727	0.000225514		0				10.7186	4.28745	0.000210255		0				10.7168	4.28672	0.000332884		0
10.7241	4.28964	0.000743342		0				10.7264	4.29054	0.000231203		0				10.7268	4.29073	0.000159523		0				10.725	4.29	0.000321229		0
10.7323	4.29291	0.00083052		0				10.7346	4.29382	0.000233085		0				10.735	4.29401	0.000105428		0				10.7332	4.29327	0.000305788		0
10.7405	4.29619	0.000875596		0				10.7427	4.2971	0.000229174		0				10.7432	4.29728	4.19864e-05		0				10.7414	4.29655	0.000306887		0
10.7487	4.29947	0.000893805		0				10.7509	4.30037	0.00023155		0				10.7514	4.30056	-2.21703e-05		0				10.7496	4.29983	0.000321771		0
10.7569	4.30274	0.000895234		0				10.7591	4.30365	0.000246639		0				10.7596	4.30383	-6.85957e-05		0				10.7578	4.3031	0.000339182		0
10.765	4.30602	0.000885853		0				10.7673	4.30692	0.000269757		0				10.7678	4.30711	-9.1588e-05		0				10.7659	4.30638	0.000371424		0
10.7732	4.30929	0.000872216		0				10.7755	4.3102	0.000298709		0				10.776	4.31039	-8.90665e-05		0				10.7741	4.30965	0.000416391		0
10.7814	4.31257	0.000848468		0				10.7837	4.31348	0.000325818		0				10.7842	4.31366	-6.94837e-05		0				10.7823	4.31293	0.000463406		0
10.7896	4.31584	0.000823856		0				10.7919	4.31675	0.000346233		0				10.7923	4.31694	-4.8496e-05		0				10.7905	4.3162	0.000508884		0
10.7978	4.31912	0.000797169		0				10.8001	4.32003	0.000357793		0				10.8005	4.32021	-3.1858e-05		0				10.7987	4.31948	0.000549985		0
10.806	4.3224	0.000761271		0				10.8083	4.3233	0.0003682		0				10.8087	4.32349	-3.97242e-05		0				10.8069	4.32276	0.00058319		0
10.8142	4.32567	0.000715495		0				10.8164	4.32658	0.000381566		0				10.8169	4.32677	-6.70236e-05		0				10.8151	4.32603	0.000579674		0
10.8224	4.32895	0.000671722		0				10.8246	4.32986	0.000388379		0				10.8251	4.33004	-9.5045e-05		0				10.8233	4.32931	0.00054505		0
10.8306	4.33222	0.000638842		0				10.8328	4.33313	0.00038386		0				10.8333	4.33332	-0.000135228		0				10.8315	4.33258	0.000517338		0
10.8388	4.3355	0.000615058		0				10.841	4.33641	0.000377974		0				10.8415	4.33659	-0.000190662		0				10.8397	4.33586	0.000500276		0
10.8469	4.33878	0.000598403		0				10.8492	4.33968	0.000380902		0				10.8497	4.33987	-0.000258044		0				10.8478	4.33914	0.000486285		0
10.8551	4.34205	0.000593368		0				10.8574	4.34296	0.000384911		0				10.8579	4.34315	-0.000338864		0				10.856	4.34241	0.000484717		0
10.8633	4.34533	0.000598951		0				10.8656	4.34623	0.000382237		0				10.8661	4.34642	-0.00040729		0				10.8642	4.34569	0.000487119		0
10.8715	4.3486	0.000603044		0				10.8738	4.34951	0.00038011		0				10.8742	4.3497	-0.000443596		0				10.8724	4.34896	0.000479935		0
10.8797	4.35188	0.000599944		0				10.882	4.35279	0.000384283		0				10.8824	4.35297	-0.000458052		0				10.8806	4.35224	0.00045649		0
10.8879	4.35516	0.000593822		0				10.8902	4.35606	0.00038821		0				10.8906	4.35625	-0.000467246		0				10.8888	4.35552	0.000427322		0
10.8961	4.35843	0.000588027		0				10.8983	4.35934	0.000386664		0				10.8988	4.35953	-0.000478854		0				10.897	4.35879	0.000402372		0
10.9043	4.36171	0.000569463		0				10.9065	4.36261	0.000376209		0				10.907	4.3628	-0.000500039		0				10.9052	4.36207	0.000378327		0
10.9125	4.36498	0.000538418		0				10.9147	4.36589	0.000363334		0				10.9152	4.36608	-0.000525484		0				10.9134	4.36534	0.00035475		0
10.9206	4.36826	0.000511877		0				10.9229	4.36917	0.000357533		0				10.9234	4.36935	-0.000534934		0				10.9215	4.36862	0.000335004		0
10.9288	4.37154	0.000497808		0				10.9311	4.37244	0.000357265		0				10.9316	4.37263	-0.000532087		0				10.9297	4.3719	0.000319763		0
10.937	4.37481	0.000496091		0				10.9393	4.37572	0.000353077		0				10.9398	4.3759	-0.000527676		0				10.9379	4.37517	0.000306916		0
10.9452	4.37809	0.000499986		0				10.9475	4.37899	0.000339276		0				10.948	4.37918	-0.000506549		0				10.9461	4.37845	0.000308881		0
10.9534	4.38136	0.000504144		0				10.9557	4.38227	0.000316867		0				10.9561	4.38246	-0.000466551		0				10.9543	4.38172	0.00032626		0
10.9616	4.38464	0.000507919		0				10.9639	4.38555	0.000291538		0				10.9643	4.38573	-0.000439919		0				10.9625	4.385	0.000347678		0
10.9698	4.38791	0.000510609		0				10.9721	4.38882	0.000267507		0				10.9725	4.38901	-0.000445241		0				10.9707	4.38827	0.000369155		0
10.978	4.39119	0.000499306		0				10.9802	4.3921	0.000239911		0				10.9807	4.39228	-0.000462489		0				10.9789	4.39155	0.000382571		0
10.9862	4.39447	0.000479795		0				10.9884	4.39537	0.000219665		0				10.9889	4.39556	-0.000473198		0				10.9871	4.39483	0.000382502		0
10.9944	4.39774	0.00046556		0				10.9966	4.39865	0.000212234		0				10.9971	4.39884	-0.00047574		0				10.9953	4.3981	0.000370437		0
11.0025	4.40102	0.000456102		0				11.0048	4.40193	0.000211349		0				11.0053	4.40211	-0.000472555		0				11.0034	4.40138	0.000347686		0
11.0107	4.40429	0.000448864		0				11.013	4.4052	0.000212991		0				11.0135	4.40539	-0.000461817		0				11.0116	4.40465	0.000335482		0
11.0189	4.40757	0.00044194		0				11.0212	4.40848	0.000213909		0				11.0217	4.40866	-0.000444495		0				11.0198	4.40793	0.000331836		0
11.0271	4.41085	0.000434021		0				11.0294	4.41175	0.00021228		0				11.0298	4.41194	-0.000424125		0				11.028	4.41121	0.000320387		0
11.0353	4.41412	0.000431996		0				11.0376	4.41503	0.000203581		0				11.038	4.41522	-0.000396034		0				11.0362	4.41448	0.000297224		0
11.0435	4.4174	0.000437284		0				11.0458	4.4183	0.000186332		0				11.0462	4.41849	-0.000360966		0				11.0444	4.41776	0.000284124		0
11.0517	4.42067	0.000433385		0				11.054	4.42158	0.00016934		0				11.0544	4.42177	-0.000327464		0				11.0526	4.42103	0.000298483		0
11.0599	4.42395	0.000410729		0				11.0621	4.42486	0.00015369		0				11.0626	4.42504	-0.000299183		0				11.0608	4.42431	0.000323981		0
11.0681	4.42723	0.000374851		0				11.0703	4.42813	0.000134749		0				11.0708	4.42832	-0.000302211		0				11.069	4.42759	0.00034023		0
11.0763	4.4305	0.00033768		0				11.0785	4.43141	0.000115785		0				11.079	4.4316	-0.000346163		0				11.0772	4.43086	0.000339815		0
11.0844	4.43378	0.000305849		0				11.0867	4.43468	9.83141e-05		0				11.0872	4.43487	-0.000407987		0				11.0853	4.43414	0.000336599		0
11.0926	4.43705	0.000278207		0				11.0949	4.43796	8.13531e-05		0				11.0954	4.43815	-0.000478246		0				11.0935	4.43741	0.000336392		0
11.1008	4.44033	0.000253577		0				11.1031	4.44124	6.42712e-05		0				11.1036	4.44142	-0.000556053		0				11.1017	4.44069	0.000334615		0
11.109	4.44361	0.000232094		0				11.1113	4.44451	5.00813e-05		0				11.1117	4.4447	-0.000632706		0				11.1099	4.44397	0.000330036		0
11.1172	4.44688	0.000212586		0				11.1195	4.44779	3.65337e-05		0				11.1199	4.44797	-0.000691229		0				11.1181	4.44724	0.000312012		0
11.1254	4.45016	0.000193875		0				11.1277	4.45106	1.92987e-05		0				11.1281	4.45125	-0.000732057		0				11.1263	4.45052	0.000299047		0
11.1336	4.45343	0.000187967		0				11.1358	4.45434	-6.0767e-06		0				11.1363	4.45453	-0.000763662		0				11.1345	4.45379	0.000300055		0
11.1418	4.45671	0.000206358		0				11.144	4.45762	-3.54085e-05		0				11.1445	4.4578	-0.000779624		0				11.1427	4.45707	0.000300849		0
11.15	4.45999	0.000239077		0				11.1522	4.46089	-5.63421e-05		0				11.1527	4.46108	-0.000775952		0				11.1509	4.46035	0.000299184		0
11.1582	4.46326	0.000276586		0				11.1604	4.46417	-6.87708e-05		0				11.1609	4.46435	-0.000744176		0				11.1591	4.46362	0.000296915		0
11.1663	4.46654	0.000316663		0				11.1686	4.46744	-7.78797e-05		0				11.1691	4.46763	-0.00069289		0				11.1672	4.4669	0.000304236		0
11.1745	4.46981	0.000356128		0				11.1768	4.47072	-8.52556e-05		0				11.1773	4.47091	-0.000655295		0				11.1754	4.47017	0.000320239		0
11.1827	4.47309	0.000387008		0				11.185	4.474	-8.16574e-05		0				11.1855	4.47418	-0.000646459		0				11.1836	4.47345	0.000338212		0
11.1909	4.47636	0.000403999		0				11.1932	4.47727	-7.13014e-05		0				11.1936	4.47746	-0.000657825		0				11.1918	4.47672	0.000356553		0
11.1991	4.47964	0.000409668		0				11.2014	4.48055	-6.45117e-05		0				11.2018	4.48073	-0.000666681		0				11.2	4.48	0.000373761		0
11.2073	4.48292	0.000410927		0				11.2096	4.48382	-5.94706e-05		0				11.21	4.48401	-0.000664182		0				11.2082	4.48328	0.000365409		0
11.2155	4.48619	0.000412049		0				11.2177	4.4871	-5.47108e-05		0				11.2182	4.48729	-0.000661283		0				11.2164	4.48655	0.00033788		0
11.2237	4.48947	0.000407747		0				11.2259	4.49037	-5.37725e-05		0				11.2264	4.49056	-0.000663659		0				11.2246	4.48983	0.00032087		0
11.2319	4.49274	0.00039385		0				11.2341	4.49365	-5.84338e-05		0				11.2346	4.49384	-0.000682489		0				11.2328	4.4931	0.000304843		0
11.2401	4.49602	0.000373864		0				11.2423	4.49693	-5.82281e-05		0				11.2428	4.49711	-0.000718804		0				11.241	4.49638	0.000277199		0
11.2482	4.4993	0.000357961		0				11.2505	4.5002	-5.37514e-05		0				11.251	4.50039	-0.000755298		0				11.2491	4.49966	0.000230202		0
11.2564	4.50257	0.000342592		0				11.2587	4.50348	-5.21294e-05		0				11.2592	4.50367	-0.000783301		0				11.2573	4.50293	0.000181914		0
11.2646	4.50585	0.000319743		0				11.2669	4.50675	-5.53884e-05		0				11.2674	4.50694	-0.000800492		0				11.2655	4.50621	0.000172746		0
11.2728	4.50912	0.000291293		0				11.2751	4.51003	-6.07879e-05		0				11.2755	4.51022	-0.000805045		0				11.2737	4.50948	0.000190647		0
11.281	4.5124	0.0002739		0				11.2833	4.51331	-6.45558e-05		0				11.2837	4.51349	-0.000797438		0				11.2819	4.51276	0.000207565		0
11.2892	4.51568	0.000286103		0				11.2915	4.51658	-6.75095e-05		0				11.2919	4.51677	-0.000782582		0				11.2901	4.51604	0.000220237		0
11.2974	4.51895	0.000314776		0				11.2996	4.51986	-6.73835e-05		0				11.3001	4.52004	-0.000767824		0				11.2983	4.51931	0.000224978		0
11.3056	4.52223	0.000339899		0				11.3078	4.52313	-6.32908e-05		0				11.3083	4.52332	-0.000756067		0				11.3065	4.52259	0.00021506		0
11.3138	4.5255	0.000357612		0				11.316	4.52641	-5.79105e-05		0				11.3165	4.5266	-0.000754291		0				11.3147	4.52586	0.000209052		0
11.3219	4.52878	0.000351879		0				11.3242	4.52969	-5.50742e-05		0				11.3247	4.52987	-0.000764687		0				11.3228	4.52914	0.000222778		0
11.3301	4.53206	0.000328693		0				11.3324	4.53296	-5.68894e-05		0				11.3329	4.53315	-0.000771961		0				11.331	4.53242	0.000243506		0
11.3383	4.53533	0.000310354		0				11.3406	4.53624	-5.71418e-05		0				11.3411	4.53642	-0.000763468		0				11.3392	4.53569	0.00026224		0
11.3465	4.53861	0.000303465		0				11.3488	4.53951	-5.08914e-05		0				11.3493	4.5397	-0.000742867		0				11.3474	4.53897	0.000262935		0
11.3547	4.54188	0.000304699		0				11.357	4.54279	-4.26256e-05		0				11.3574	4.54298	-0.000715204		0				11.3556	4.54224	0.000250652		0
11.3629	4.54516	0.000309806		0				11.3652	4.54607	-3.59343e-05		0				11.3656	4.54625	-0.000669821		0				11.3638	4.54552	0.000239189		0
11.3711	4.54843	0.000335296		0				11.3734	4.54934	-3.19667e-05		0				11.3738	4.54953	-0.000616887		0				11.372	4.54879	0.000226923		0
11.3793	4.55171	0.000394143		0				11.3815	4.55262	-2.18808e-05		0				11.382	4.5528	-0.000572506		0				11.3802	4.55207	0.00019898		0
11.3875	4.55499	0.000456366		0				11.3897	4.55589	1.87008e-06		0				11.3902	4.55608	-0.000542558		0				11.3884	4.55535	0.000159361		0
11.3957	4.55826	0.00049807		0				11.3979	4.55917	4.54904e-05		0				11.3984	4.55936	-0.000505933		0				11.3966	4.55862	0.000123258		0
11.4038	4.56154	0.00050221		0				11.4061	4.56245	9.58627e-05		0				11.4066	4.56263	-0.00046509		0				11.4047	4.5619	9.27164e-05		0
11.412	4.56481	0.000482747		0				11.4143	4.56572	0.000137306		0				11.4148	4.56591	-0.000440309		0				11.4129	4.56517	7.22792e-05		0
11.4202	4.56809	0.000463966		0				11.4225	4.569	0.000159608		0				11.423	4.56918	-0.000444937		0				11.4211	4.56845	0.000104683		0
11.4284	4.57137	0.00044349		0				11.4307	4.57227	0.000159844		0				11.4311	4.57246	-0.000486256		0				11.4293	4.57173	0.000174739		0
11.4366	4.57464	0.000435748		0				11.4389	4.57555	0.000153337		0				11.4393	4.57574	-0.00054055		0				11.4375	4.575	0.000238571		0
11.4448	4.57792	0.000440835		0				11.4471	4.57882	0.000158204		0				11.4475	4.57901	-0.000583756		0				11.4457	4.57828	0.000294058		0
11.453	4.58119	0.000447078		0				11.4553	4.5821	0.000176199		0				11.4557	4.58229	-0.000610362		0				11.4539	4.58155	0.000338737		0
11.4612	4.58447	0.000453711		0				11.4634	4.58538	0.000197451		0				11.4639	4.58556	-0.000627409		0				11.4621	4.58483	0.000351822		0
11.4694	4.58775	0.000457377		0				11.4716	4.58865	0.000209429		0				11.4721	4.58884	-0.000642825		0				11.4703	4.58811	0.000342387		0
11.4776	4.59102	0.000455943		0				11.4798	4.59193	0.000205383		0				11.4803	4.59211	-0.00065857		0				11.4785	4.59138	0.00033554		0
11.4857	4.5943	0.000446933		0				11.488	4.5952	0.000187259		0				11.4885	4.59539	-0.00067941		0				11.4866	4.59466	0.000332468		0
11.4939	4.59757	0.000432367		0				11.4962	4.59848	0.000158798		0				11.4967	4.59867	-0.000700911		0				11.4948	4.59793	0.000330312		0
11.5021	4.60085	0.000409668		0				11.5044	4.60176	0.000127882		0				11.5049	4.60194	-0.000708056		0				11.503	4.60121	0.000322528		0
11.5103	4.60413	0.00037847		0				11.5126	4.60503	9.93288e-05		0				11.513	4.60522	-0.000701963		0				11.5112	4.60449	0.000304509		0
11.5185	4.6074	0.000342974		0				11.5208	4.60831	8.28359e-05		0				11.5212	4.60849	-0.000689351		0				11.5194	4.60776	0.000273067		0
11.5267	4.61068	0.000304412		0				11.529	4.61158	7.89591e-05		0				11.5294	4.61177	-0.000674877		0				11.5276	4.61104	0.000238213		0
11.5349	4.61395	0.000268278		0				11.5371	4.61486	7.78853e-05		0				11.5376	4.61505	-0.000662285		0				11.5358	4.61431	0.000214918		0
11.5431	4.61723	0.000235672		0				11.5453	4.61814	7.68252e-05		0				11.5458	4.61832	-0.000652156		0				11.544	4.61759	0.000197371		0
11.5513	4.6205	0.000204258		0				11.5535	4.62141	6.96856e-05		0				11.554	4.6216	-0.00065296		0				11.5522	4.62086	0.000177846		0
11.5595	4.62378	0.00016186		0				11.5617	4.62469	7.18056e-05		0				11.5622	4.62487	-0.000657743		0				11.5604	4.62414	0.000154143		0
11.5676	4.62706	0.000112781		0				11.5699	4.62796	8.69976e-05		0				11.5704	4.62815	-0.000656844		0				11.5685	4.62742	0.000128737		0
11.5758	4.63033	6.84492e-05		0				11.5781	4.63124	0.000102921		0				11.5786	4.63143	-0.000651972		0				11.5767	4.63069	0.000103837		0
11.584	4.63361	2.69968e-05		0				11.5863	4.63452	0.000117257		0				11.5868	4.6347	-0.000644165		0				11.5849	4.63397	7.82295e-05		0
11.5922	4.63688	-1.26497e-05		0				11.5945	4.63779	0.000128828		0				11.5949	4.63798	-0.000635529		0				11.5931	4.63724	5.56047e-05		0
11.6004	4.64016	-3.93512e-05		0				11.6027	4.64107	0.00013332		0				11.6031	4.64125	-0.000627766		0				11.6013	4.64052	3.55588e-05		0
11.6086	4.64344	-4.11606e-05		0				11.6109	4.64434	0.000137559		0				11.6113	4.64453	-0.000621338		0				11.6095	4.6438	1.51716e-05		0
11.6168	4.64671	-2.95044e-05		0				11.619	4.64762	0.000145275		0				11.6195	4.64781	-0.000624878		0				11.6177	4.64707	-7.35076e-06		0
11.625	4.64999	-1.97768e-05		0				11.6272	4.65089	0.000152152		0				11.6277	4.65108	-0.000630424		0				11.6259	4.65035	-4.44479e-05		0
11.6332	4.65326	-1.51761e-05		0				11.6354	4.65417	0.000160688		0				11.6359	4.65436	-0.000625037		0				11.6341	4.65362	-9.80528e-05		0
11.6413	4.65654	-1.9132e-05		0				11.6436	4.65745	0.000221694		0				11.6441	4.65763	-0.000609648		0				11.6422	4.6569	-0.000145067		0
11.6495	4.65982	-3.15101e-05		0				11.6518	4.66072	0.000350871		0				11.6523	4.66091	-0.000588528		0				11.6504	4.66018	-0.000177638		0
11.6577	4.66309	-3.80337e-05		0				11.66	4.664	0.000482796		0				11.6605	4.66419	-0.000572196		0				11.6586	4.66345	-0.000201541		0
11.6659	4.66637	-3.28049e-05		0				11.6682	4.66727	0.000581405		0				11.6687	4.66746	-0.000566747		0				11.6668	4.66673	-0.000209441		0
11.6741	4.66964	-2.4111e-05		0				11.6764	4.67055	0.000608907		0				11.6768	4.67074	-0.000570013		0				11.675	4.67	-0.000201641		0
11.6823	4.67292	-1.61769e-05		0				11.6846	4.67383	0.00057933		0				11.685	4.67401	-0.000575465		0				11.6832	4.67328	-0.000189491		0
11.6905	4.6762	-1.08358e-05		0				11.6928	4.6771	0.000542572		0				11.6932	4.67729	-0.000575011		0				11.6914	4.67656	-0.00018045		0
11.6987	4.67947	-1.53818e-05		0				11.7009	4.68038	0.000512529		0				11.7014	4.68056	-0.000569429		0				11.6996	4.67983	-0.000176613		0
11.7069	4.68275	-2.17899e-05		0				11.7091	4.68365	0.000490206		0				11.7096	4.68384	-0.000563715		0				11.7078	4.68311	-0.000160058		0
11.7151	4.68602	2.03807e-05		0				11.7173	4.68693	0.000471273		0				11.7178	4.68712	-0.00055917		0				11.716	4.68638	-0.000122463		0
11.7232	4.6893	0.000116239		0				11.7255	4.69021	0.000452261		0				11.726	4.69039	-0.000546427		0				11.7241	4.68966	-7.88811e-05		0
11.7314	4.69257	0.000230226		0				11.7337	4.69348	0.00043147		0				11.7342	4.69367	-0.000525507		0				11.7323	4.69293	-3.72174e-05		0
11.7396	4.69585	0.00032295		0				11.7419	4.69676	0.000410126		0				11.7424	4.69694	-0.000508283		0				11.7405	4.69621	8.14785e-06		0
11.7478	4.69913	0.000370884		0				11.7501	4.70003	0.000391109		0				11.7506	4.70022	-0.000498938		0				11.7487	4.69949	5.85169e-05		0
11.756	4.7024	0.000388875		0				11.7583	4.70331	0.000375131		0				11.7587	4.7035	-0.00050497		0				11.7569	4.70276	0.000105655		0
11.7642	4.70568	0.000399756		0				11.7665	4.70659	0.000360189		0				11.7669	4.70677	-0.00052628		0				11.7651	4.70604	0.000145302		0
11.7724	4.70895	0.000411458		0				11.7747	4.70986	0.000345224		0				11.7751	4.71005	-0.000556982		0				11.7733	4.70931	0.000172625		0
11.7806	4.71223	0.000421893		0				11.7828	4.71314	0.000327106		0				11.7833	4.71332	-0.000604449		0				11.7815	4.71259	0.000169871		0
11.7888	4.71551	0.000430487		0				11.791	4.71641	0.000307095		0				11.7915	4.7166	-0.000649172		0				11.7897	4.71587	0.000148781		0
11.797	4.71878	0.000436577		0				11.7992	4.71969	0.000285726		0				11.7997	4.71988	-0.000635226		0				11.7979	4.71914	0.00012878		0
11.8051	4.72206	0.0004275		0				11.8074	4.72296	0.000260796		0				11.8079	4.72315	-0.000576398		0				11.806	4.72242	0.000109739		0
11.8133	4.72533	0.000410185		0				11.8156	4.72624	0.000221257		0				11.8161	4.72643	-0.00051567		0				11.8142	4.72569	8.87201e-05		0
11.8215	4.72861	0.000392574		0				11.8238	4.72952	0.000176913		0				11.8243	4.7297	-0.000458896		0				11.8224	4.72897	7.22294e-05		0
11.8297	4.73189	0.000369414		0				11.832	4.73279	0.000147421		0				11.8324	4.73298	-0.000427292		0				11.8306	4.73225	6.13755e-05		0
11.8379	4.73516	0.000333224		0				11.8402	4.73607	0.00012871		0				11.8406	4.73626	-0.000415502		0				11.8388	4.73552	5.0714e-05		0
11.8461	4.73844	0.000290779		0				11.8484	4.73934	0.000113644		0				11.8488	4.73953	-0.000404514		0				11.847	4.7388	4.00074e-05		0
11.8543	4.74171	0.000254771		0				11.8566	4.74262	0.000101079		0				11.857	4.74281	-0.000394884		0				11.8552	4.74207	2.9056e-05		0
11.8625	4.74499	0.000224463		0				11.8647	4.7459	8.84947e-05		0				11.8652	4.74608	-0.000409654		0				11.8634	4.74535	5.74727e-06		0
11.8707	4.74827	0.00019355		0				11.8729	4.74917	7.3887e-05		0				11.8734	4.74936	-0.000440618		0				11.8716	4.74863	-2.37127e-05		0
11.8789	4.75154	0.000158314		0				11.8811	4.75245	5.42593e-05		0				11.8816	4.75263	-0.00046723		0				11.8798	4.7519	-4.90183e-05		0
11.887	4.75482	0.00013076		0				11.8893	4.75572	3.20874e-05		0				11.8898	4.75591	-0.000491935		0				11.8879	4.75518	-7.3225e-05		0
11.8952	4.75809	0.000112565		0				11.8975	4.759	1.2713e-05		0				11.898	4.75919	-0.0005104		0				11.8961	4.75845	-9.79521e-05		0
11.9034	4.76137	9.66097e-05		0				11.9057	4.76228	-5.07111e-06		0				11.9062	4.76246	-0.000515796		0				11.9043	4.76173	-0.000125039		0
11.9116	4.76465	9.4128e-05		0				11.9139	4.76555	-2.30513e-05		0				11.9143	4.76574	-0.000508651		0				11.9125	4.76501	-0.000143871		0
11.9198	4.76792	0.000121563		0				11.9221	4.76883	-4.48115e-05		0				11.9225	4.76901	-0.000484555		0				11.9207	4.76828	-0.000149725		0
11.928	4.7712	0.000164793		0				11.9303	4.7721	-5.25793e-05		0				11.9307	4.77229	-0.000434541		0				11.9289	4.77156	-0.000143269		0
11.9362	4.77447	0.000193701		0				11.9384	4.77538	-4.21247e-05		0				11.9389	4.77557	-0.000365971		0				11.9371	4.77483	-0.000129102		0
11.9444	4.77775	0.000197848		0				11.9466	4.77866	-2.85139e-05		0				11.9471	4.77884	-0.000291227		0				11.9453	4.77811	-0.000113453		0
11.9526	4.78102	0.000191529		0				11.9548	4.78193	-1.95665e-05		0				11.9553	4.78212	-0.000215689		0				11.9535	4.78138	-9.72404e-05		0
11.9608	4.7843	0.000191111		0				11.963	4.78521	-1.8908e-05		0				11.9635	4.78539	-0.00015187		0				11.9617	4.78466	-8.18392e-05		0
11.9689	4.78758	0.000193714		0				11.9712	4.78848	-1.17309e-05		0				11.9717	4.78867	-0.000108304		0				11.9698	4.78794	-6.7729e-05		0
11.9771	4.79085	0.000193536		0				11.9794	4.79176	6.621e-07		0				11.9799	4.79195	-8.32743e-05		0				11.978	4.79121	-5.29099e-05		0
11.9853	4.79413	0.000189182		0				11.9876	4.79503	6.96335e-06		0				11.9881	4.79522	-7.02292e-05		0				11.9862	4.79449	-3.78076e-05		0
11.9935	4.7974	0.000178007		0				11.9958	4.79831	6.10387e-06		0				11.9962	4.7985	-6.42473e-05		0				11.9944	4.79776	-2.415e-05		0
12.0017	4.80068	0.000159755		0				12.004	4.80159	3.31761e-06		0				12.0044	4.80177	-7.48088e-05		0				12.0026	4.80104	-1.95736e-05		0
12.0099	4.80396	0.000135689		0				12.0122	4.80486	3.80446e-06		0				12.0126	4.80505	-0.000100314		0				12.0108	4.80432	-2.13044e-05		0
12.0181	4.80723	0.000119732		0				12.0203	4.80814	5.64471e-06		0				12.0208	4.80833	-0.000119074		0				12.019	4.80759	-2.61788e-05		0
12.0263	4.81051	0.000113923		0				12.0285	4.81141	7.30126e-06		0				12.029	4.8116	-0.000127673		0				12.0272	4.81087	-3.79076e-05		0
12.0345	4.81378	0.000117821		0				12.0367	4.81469	8.71793e-06		0				12.0372	4.81488	-0.000134838		0				12.0354	4.81414	-4.92164e-05		0
12.0426	4.81706	0.000146831		0				12.0449	4.81797	1.6022e-07		0				12.0454	4.81815	-0.00014226		0				12.0435	4.81742	-4.99576e-05		0
12.0508	4.82034	0.000194247		0				12.0531	4.82124	4.87389e-06		0				12.0536	4.82143	-0.000158684		0				12.0517	4.8207	-3.3471e-05		0
12.059	4.82361	0.000249107		0				12.0613	4.82452	3.82812e-05		0				12.0618	4.8247	-0.000191178		0				12.0599	4.82397	-3.72018e-06		0
12.0672	4.82689	0.000302602		0				12.0695	4.82779	7.7254e-05		0				12.07	4.82798	-0.000221215		0				12.0681	4.82725	2.9278e-05		0
12.0754	4.83016	0.000346724		0				12.0777	4.83107	0.000110348		0				12.0781	4.83126	-0.00024073		0				12.0763	4.83052	6.18036e-05		0
12.0836	4.83344	0.00036772		0				12.0859	4.83435	0.000124724		0				12.0863	4.83453	-0.000256054		0				12.0845	4.8338	9.33032e-05		0
12.0918	4.83672	0.000368119		0				12.0941	4.83762	0.000121223		0				12.0945	4.83781	-0.000267989		0				12.0927	4.83708	0.00012158		0
12.1	4.83999	0.000351838		0				12.1022	4.8409	0.000115467		0				12.1027	4.84108	-0.000279278		0				12.1009	4.84035	0.000145305		0
12.1082	4.84327	0.000324457		0				12.1104	4.84417	0.000111053		0				12.1109	4.84436	-0.000291698		0				12.1091	4.84363	0.000167909		0
12.1164	4.84654	0.000305523		0				12.1186	4.84745	0.000104921		0				12.1191	4.84764	-0.000306592		0				12.1173	4.8469	0.000187256		0
12.1245	4.84982	0.000304687		0				12.1268	4.85073	9.54288e-05		0				12.1273	4.85091	-0.000319655		0				12.1254	4.85018	0.000199425		0
12.1327	4.85309	0.000318955		0				12.135	4.854	7.83556e-05		0				12.1355	4.85419	-0.000323753		0				12.1336	4.85345	0.000206607		0
12.1409	4.85637	0.000344001		0				12.1432	4.85728	5.7286e-05		0				12.1437	4.85746	-0.000313512		0				12.1418	4.85673	0.000206758		0
12.1491	4.85965	0.000369572		0				12.1514	4.86055	4.0529e-05		0				12.1518	4.86074	-0.000302876		0				12.15	4.86001	0.00020565		0
12.1573	4.86292	0.000387491		0				12.1596	4.86383	3.806e-05		0				12.16	4.86402	-0.000305491		0				12.1582	4.86328	0.000208051		0
12.1655	4.8662	0.000392132		0				12.1678	4.8671	4.64123e-05		0				12.1682	4.86729	-0.000338409		0				12.1664	4.86656	0.000210981		0
12.1737	4.86947	0.000392697		0				12.176	4.87038	5.68152e-05		0				12.1764	4.87057	-0.000373784		0				12.1746	4.86983	0.000215969		0
12.1819	4.87275	0.00040463		0				12.1841	4.87366	6.98539e-05		0				12.1846	4.87384	-0.000391191		0				12.1828	4.87311	0.000222611		0
12.1901	4.87603	0.000425664		0				12.1923	4.87693	8.58399e-05		0				12.1928	4.87712	-0.000403847		0				12.191	4.87639	0.000229081		0
12.1983	4.8793	0.000453383		0				12.2005	4.88021	0.000102638		0				12.201	4.8804	-0.000410057		0				12.1992	4.87966	0.000240196		0
12.2064	4.88258	0.000486347		0				12.2087	4.88348	0.000118641		0				12.2092	4.88367	-0.000401124		0				12.2073	4.88294	0.000257196		0
12.2146	4.88585	0.000511164		0				12.2169	4.88676	0.000134945		0				12.2174	4.88695	-0.000378055		0				12.2155	4.88621	0.000275597		0
12.2228	4.88913	0.00051928		0				12.2251	4.89004	0.000152152		0				12.2256	4.89022	-0.000347061		0				12.2237	4.88949	0.00029335		0
12.231	4.89241	0.000519339		0				12.2333	4.89331	0.000188977		0				12.2337	4.8935	-0.000304696		0				12.2319	4.89277	0.000310222		0
12.2392	4.89568	0.000518308		0				12.2415	4.89659	0.000247152		0				12.2419	4.89677	-0.000248307		0				12.2401	4.89604	0.000333943		0
12.2474	4.89896	0.00051839		0				12.2497	4.89986	0.000301061		0				12.2501	4.90005	-0.000170199		0				12.2483	4.89932	0.000366336		0
12.2556	4.90223	0.000521328		0				12.2579	4.90314	0.000339742		0				12.2583	4.90333	-9.64954e-05		0				12.2565	4.90259	0.000401168		0
12.2638	4.90551	0.000531349		0				12.266	4.90642	0.000360795		0				12.2665	4.9066	-5.40213e-05		0				12.2647	4.90587	0.000416864		0
12.272	4.90879	0.000548587		0				12.2742	4.90969	0.000388554		0				12.2747	4.90988	-6.35707e-05		0				12.2729	4.90915	0.00039792		0
12.2802	4.91206	0.000571166		0				12.2824	4.91297	0.000429826		0				12.2829	4.91315	-0.000102125		0				12.2811	4.91242	0.000365875		0
12.2883	4.91534	0.000596892		0				12.2906	4.91624	0.000469706		0				12.2911	4.91643	-0.000138738		0				12.2892	4.9157	0.000337321		0
12.2965	4.91861	0.000623123		0				12.2988	4.91952	0.000506915		0				12.2993	4.91971	-0.000176642		0				12.2974	4.91897	0.000317479		0
12.3047	4.92189	0.000671072		0				12.307	4.9228	0.000528243		0				12.3075	4.92298	-0.000220344		0				12.3056	4.92225	0.000306054		0
12.3129	4.92516	0.000748066		0				12.3152	4.92607	0.000518343		0				12.3156	4.92626	-0.000259273		0				12.3138	4.92552	0.000297068		0
12.3211	4.92844	0.00091508		0				12.3234	4.92935	0.000491393		0				12.3238	4.92953	-0.000276338		0				12.322	4.9288	0.00028847		0
12.3293	4.93172	0.00112494		0				12.3316	4.93262	0.000471034		0				12.332	4.93281	-0.00028217		0				12.3302	4.93208	0.000279632		0
12.3375	4.93499	0.00128942		0				12.3397	4.9359	0.000459378		0				12.3402	4.93609	-0.000289213		0				12.3384	4.93535	0.000258298		0
12.3457	4.93827	0.00138209		0				12.3479	4.93918	0.000446244		0				12.3484	4.93936	-0.000303528		0				12.3466	4.93863	0.000229137		0
12.3539	4.94154	0.00141176		0				12.3561	4.94245	0.000426987		0				12.3566	4.94264	-0.000324026		0				12.3548	4.9419	0.000208238		0
12.3621	4.94482	0.00142209		0				12.3643	4.94573	0.000403435		0				12.3648	4.94591	-0.000335346		0				12.363	4.94518	0.00019404		0
12.3702	4.9481	0.00142716		0				12.3725	4.949	0.000376224		0				12.373	4.94919	-0.000329018		0				12.3711	4.94846	0.000174245		0
12.3784	4.95137	0.00142155		0				12.3807	4.95228	0.000345965		0				12.3812	4.95247	-0.000311148		0				12.3793	4.95173	0.000142039		0
12.3866	4.95465	0.00139706		0				12.3889	4.95555	0.000319305		0				12.3894	4.95574	-0.000291208		0				12.3875	4.95501	0.000111407		0
12.3948	4.95792	0.00135535		0				12.3971	4.95883	0.000296398		0				12.3975	4.95902	-0.000272818		0				12.3957	4.95828	9.00382e-05		0
12.403	4.9612	0.00130314		0				12.4053	4.96211	0.000273406		0				12.4057	4.96229	-0.000256462		0				12.4039	4.96156	7.08462e-05		0
12.4112	4.96448	0.00125131		0				12.4135	4.96538	0.000247513		0				12.4139	4.96557	-0.000245506		0				12.4121	4.96484	5.06358e-05		0
12.4194	4.96775	0.00120839		0				12.4216	4.96866	0.000220868		0				12.4221	4.96884	-0.000242184		0				12.4203	4.96811	5.84912e-05		0
12.4276	4.97103	0.00117529		0				12.4298	4.97193	0.000204555		0				12.4303	4.97212	-0.00024164		0				12.4285	4.97139	8.78716e-05		0
12.4358	4.9743	0.00114826		0				12.438	4.97521	0.00019687		0				12.4385	4.9754	-0.000241426		0				12.4367	4.97466	0.000112715		0
12.4439	4.97758	0.00112261		0				12.4462	4.97849	0.000190458		0				12.4467	4.97867	-0.000242746		0				12.4448	4.97794	0.000131126		0
12.4521	4.98086	0.00109694		0				12.4544	4.98176	0.000184674		0				12.4549	4.98195	-0.000252906		0				12.453	4.98122	0.00013929		0
12.4603	4.98413	0.0010567		0				12.4626	4.98504	0.000180276		0				12.4631	4.98522	-0.000277623		0				12.4612	4.98449	0.000138159		0
12.4685	4.98741	0.00101282		0				12.4708	4.98831	0.000179225		0				12.4713	4.9885	-0.000320702		0				12.4694	4.98777	0.000131863		0
12.4767	4.99068	0.000985817		0				12.479	4.99159	0.000180559		0				12.4794	4.99178	-0.000358802		0				12.4776	4.99104	0.000122019		0
12.4849	4.99396	0.000975946		0				12.4872	4.99487	0.000181379		0				12.4876	4.99505	-0.000384786		0				12.4858	4.99432	0.000105356		0
12.4931	4.99723	0.000976474		0				12.4954	4.99814	0.000180781		0				12.4958	4.99833	-0.000411706		0				12.494	4.99759	8.64829e-05		0
12.5013	5.00051	0.000988809		0				12.5035	5.00142	0.0001775		0				12.504	5.0016	-0.000440932		0				12.5022	5.00087	7.589e-05		0
12.5095	5.00379	0.00100535		0				12.5117	5.00469	0.000183503		0				12.5122	5.00488	-0.000471578		0				12.5104	5.00415	7.30888e-05		0
12.5177	5.00706	0.00101509		0				12.5199	5.00797	0.000200248		0				12.5204	5.00816	-0.000495829		0				12.5186	5.00742	6.91976e-05		0
12.5258	5.01034	0.0010085		0				12.5281	5.01125	0.000217214		0				12.5286	5.01143	-0.00051559		0				12.5267	5.0107	5.97133e-05		0
12.534	5.01361	0.000989795		0				12.5363	5.01452	0.000232387		0				12.5368	5.01471	-0.000536755		0				12.5349	5.01397	4.08539e-05		0
12.5422	5.01689	0.000968838		0				12.5445	5.0178	0.000238		0				12.545	5.01798	-0.000570801		0				12.5431	5.01725	1.33497e-05		0
12.5504	5.02017	0.000951969		0				12.5527	5.02107	0.000240592		0				12.5531	5.02126	-0.000617737		0				12.5513	5.02053	-1.38981e-05		0
12.5586	5.02344	0.000947102		0				12.5609	5.02435	0.00025415		0				12.5613	5.02454	-0.000641562		0				12.5595	5.0238	-3.86096e-05		0
12.5668	5.02672	0.000949816		0				12.5691	5.02762	0.0002744		0				12.5695	5.02781	-0.000632763		0				12.5677	5.02708	-6.27601e-05		0
12.575	5.02999	0.000954799		0				12.5773	5.0309	0.000289823		0				12.5777	5.03109	-0.000621022		0				12.5759	5.03035	-9.01067e-05		0
12.5832	5.03327	0.000956235		0				12.5854	5.03418	0.000295779		0				12.5859	5.03436	-0.000621087		0				12.5841	5.03363	-0.00012413		0
12.5914	5.03655	0.00094953		0				12.5936	5.03745	0.000291643		0				12.5941	5.03764	-0.000630095		0				12.5923	5.03691	-0.000160381		0
12.5996	5.03982	0.000923386		0				12.6018	5.04073	0.000285214		0				12.6023	5.04092	-0.000644955		0				12.6005	5.04018	-0.000194935		0
12.6077	5.0431	0.000884321		0				12.61	5.044	0.000285014		0				12.6105	5.04419	-0.000656234		0				12.6086	5.04346	-0.000228976		0
12.6159	5.04637	0.000846009		0				12.6182	5.04728	0.000288744		0				12.6187	5.04747	-0.00065067		0				12.6168	5.04673	-0.000263468		0
12.6241	5.04965	0.000806564		0				12.6264	5.05056	0.000304617		0				12.6269	5.05074	-0.000636324		0				12.625	5.05001	-0.000300203		0
12.6323	5.05293	0.000765371		0				12.6346	5.05383	0.000322473		0				12.635	5.05402	-0.000624172		0				12.6332	5.05329	-0.000334009		0
12.6405	5.0562	0.000732722		0				12.6428	5.05711	0.00032627		0				12.6432	5.05729	-0.000625619		0				12.6414	5.05656	-0.000358209		0
12.6487	5.05948	0.000709255		0				12.651	5.06038	0.000317315		0				12.6514	5.06057	-0.000637368		0				12.6496	5.05984	-0.000375769		0
12.6569	5.06275	0.000685406		0				12.6591	5.06366	0.000303301		0				12.6596	5.06385	-0.0006463		0				12.6578	5.06311	-0.00037763		0
12.6651	5.06603	0.000658464		0				12.6673	5.06694	0.000290008		0				12.6678	5.06712	-0.000650738		0				12.666	5.06639	-0.00034376		0
12.6733	5.0693	0.000625824		0				12.6755	5.07021	0.000276936		0				12.676	5.0704	-0.000650875		0				12.6742	5.06966	-0.000304112		0
12.6815	5.07258	0.000607658		0				12.6837	5.07349	0.000263681		0				12.6842	5.07367	-0.000647432		0				12.6824	5.07294	-0.000290046		0
12.6896	5.07586	0.000605618		0				12.6919	5.07676	0.000246615		0				12.6924	5.07695	-0.000643		0				12.6905	5.07622	-0.000289193		0
12.6978	5.07913	0.000602911		0				12.7001	5.08004	0.000228901		0				12.7006	5.08023	-0.000639273		0				12.6987	5.07949	-0.00029159		0
12.706	5.08241	0.000597762		0				12.7083	5.08332	0.000213814		0				12.7088	5.0835	-0.000634967		0				12.7069	5.08277	-0.000307258		0
12.7142	5.08568	0.000588152		0				12.7165	5.08659	0.000195884		0				12.7169	5.08678	-0.000632462		0				12.7151	5.08604	-0.000334871		0
12.7224	5.08896	0.000577243		0				12.7247	5.08987	0.0001721		0				12.7251	5.09005	-0.000634508		0				12.7233	5.08932	-0.000358976		0
12.7306	5.09224	0.000572255		0				12.7329	5.09314	0.000162347		0				12.7333	5.09333	-0.000639161		0				12.7315	5.0926	-0.000376586		0
12.7388	5.09551	0.000571904		0				12.741	5.09642	0.000206476		0				12.7415	5.09661	-0.000641823		0				12.7397	5.09587	-0.000392708		0
12.747	5.09879	0.000570191		0				12.7492	5.09969	0.000276697		0				12.7497	5.09988	-0.000646115		0				12.7479	5.09915	-0.000409396		0
12.7552	5.10206	0.000564925		0				12.7574	5.10297	0.000333456		0				12.7579	5.10316	-0.000657069		0				12.7561	5.10242	-0.000398649		0
12.7634	5.10534	0.000553617		0				12.7656	5.10625	0.000344756		0				12.7661	5.10643	-0.000664977		0				12.7643	5.1057	-0.000360709		0
12.7715	5.10862	0.0005357		0				12.7738	5.10952	0.000314831		0				12.7743	5.10971	-0.000656919		0				12.7724	5.10898	-0.000328112		0
12.7797	5.11189	0.000514592		0				12.782	5.1128	0.000281451		0				12.7825	5.11299	-0.00063715		0				12.7806	5.11225	-0.000310833		0
12.7879	5.11517	0.000492073		0				12.7902	5.11607	0.000251764		0				12.7907	5.11626	-0.000618814		0				12.7888	5.11553	-0.0002992		0
12.7961	5.11844	0.000460646		0				12.7984	5.11935	0.000222824		0				12.7988	5.11954	-0.000606843		0				12.797	5.1188	-0.000279617		0
12.8043	5.12172	0.000425675		0				12.8066	5.12263	0.000193721		0				12.807	5.12281	-0.000598648		0				12.8052	5.12208	-0.000256253		0
12.8125	5.125	0.000398208		0				12.8148	5.1259	0.000170198		0				12.8152	5.12609	-0.000583357		0				12.8134	5.12536	-0.000236633		0
12.8207	5.12827	0.000374641		0				12.8229	5.12918	0.000152996		0				12.8234	5.12936	-0.000548386		0				12.8216	5.12863	-0.00022545		0
12.8289	5.13155	0.000351158		0				12.8311	5.13245	0.000138569		0				12.8316	5.13264	-0.000518577		0				12.8298	5.13191	-0.000222853		0
12.8371	5.13482	0.000325912		0				12.8393	5.13573	0.000125749		0				12.8398	5.13592	-0.00051765		0				12.838	5.13518	-0.000225387		0
12.8452	5.1381	0.000298577		0				12.8475	5.13901	0.000113598		0				12.848	5.13919	-0.00054962		0				12.8461	5.13846	-0.000225871		0
12.8534	5.14138	0.000281491		0				12.8557	5.14228	9.9692e-05		0				12.8562	5.14247	-0.000599535		0				12.8543	5.14174	-0.000216917		0
12.8616	5.14465	0.000292653		0				12.8639	5.14556	8.63894e-05		0				12.8644	5.14574	-0.000644432		0				12.8625	5.14501	-0.000200594		0
12.8698	5.14793	0.000325189		0				12.8721	5.14883	7.72661e-05		0				12.8726	5.14902	-0.000678786		0				12.8707	5.14829	-0.000185744		0
12.878	5.1512	0.000364886		0				12.8803	5.15211	7.22358e-05		0				12.8807	5.1523	-0.000700907		0				12.8789	5.15156	-0.00017731		0
12.8862	5.15448	0.000411454		0				12.8885	5.15539	6.9608e-05		0				12.8889	5.15557	-0.000705829		0				12.8871	5.15484	-0.000177105		0
12.8944	5.15775	0.000447031		0				12.8967	5.15866	6.74346e-05		0				12.8971	5.15885	-0.000691331		0				12.8953	5.15811	-0.000181491		0
12.9026	5.16103	0.000456127		0				12.9048	5.16194	6.53035e-05		0				12.9053	5.16212	-0.000675966		0				12.9035	5.16139	-0.000185982		0
12.9108	5.16431	0.000461375		0				12.913	5.16521	6.12947e-05		0				12.9135	5.1654	-0.000674529		0				12.9117	5.16467	-0.000192843		0
12.919	5.16758	0.000474122		0				12.9212	5.16849	4.97346e-05		0				12.9217	5.16868	-0.000697389		0				12.9199	5.16794	-0.000202094		0
12.9271	5.17086	0.000485129		0				12.9294	5.17176	3.40287e-05		0				12.9299	5.17195	-0.000708731		0				12.928	5.17122	-0.000211989		0
12.9353	5.17413	0.000491817		0				12.9376	5.17504	2.78659e-05		0				12.9381	5.17523	-0.00069747		0				12.9362	5.17449	-0.000222379		0
12.9435	5.17741	0.00048087		0				12.9458	5.17832	2.82201e-05		0				12.9463	5.1785	-0.000675918		0				12.9444	5.17777	-0.000239882		0
12.9517	5.18069	0.000520823		0				12.954	5.18159	2.69458e-05		0				12.9544	5.18178	-0.000599814		0				12.9526	5.18105	-0.000253474		0
12.9599	5.18396	0.00060325		0				12.9622	5.18487	2.00356e-05		0				12.9626	5.18506	-0.000494575		0				12.9608	5.18432	-0.000258191		0
12.9681	5.18724	0.000664778		0				12.9704	5.18814	9.96963e-06		0				12.9708	5.18833	-0.000406408		0				12.969	5.1876	-0.000261696		0
12.9763	5.19051	0.000687294		0				12.9786	5.19142	1.21366e-05		0				12.979	5.19161	-0.000357782		0				12.9772	5.19087	-0.000261136		0
12.9845	5.19379	0.000676259		0				12.9867	5.1947	2.602e-05		0				12.9872	5.19488	-0.00035053		0				12.9854	5.19415	-0.00025846		0
12.9927	5.19707	0.000658859		0				12.9949	5.19797	4.21706e-05		0				12.9954	5.19816	-0.00035916		0				12.9936	5.19743	-0.000257319		0
13.0009	5.20034	0.000639949		0				13.0031	5.20125	5.84751e-05		0				13.0036	5.20143	-0.000370318		0				13.0018	5.2007	-0.000243883		0
13.009	5.20362	0.000617132		0				13.0113	5.20452	6.58913e-05		0				13.0118	5.20471	-0.000368877		0				13.0099	5.20398	-0.000220231		0
13.0172	5.20689	0.000592648		0				13.0195	5.2078	5.77978e-05		0				13.02	5.20799	-0.000359121		0				13.0181	5.20725	-0.000199023		0
13.0254	5.21017	0.000569129		0				13.0277	5.21108	4.11694e-05		0				13.0282	5.21126	-0.000352737		0				13.0263	5.21053	-0.000181052		0
13.0336	5.21345	0.000563298		0				13.0359	5.21435	3.45584e-05		0				13.0363	5.21454	-0.000347021		0				13.0345	5.21381	-0.000167336		0
13.0418	5.21672	0.000568956		0				13.0441	5.21763	4.2978e-05		0				13.0445	5.21781	-0.000340057		0				13.0427	5.21708	-0.000158397		0
13.05	5.22	0.000569618		0				13.0523	5.2209	5.67633e-05		0				13.0527	5.22109	-0.000332112		0				13.0509	5.22036	-0.000153757		0
13.0582	5.22327	0.000562469		0				13.0604	5.22418	5.88632e-05		0				13.0609	5.22437	-0.000325384		0				13.0591	5.22363	-0.000162284		0
13.0664	5.22655	0.000550449		0				13.0686	5.22746	3.889e-05		0				13.0691	5.22764	-0.000321617		0				13.0673	5.22691	-0.000183636		0
13.0746	5.22982	0.000538157		0				13.0768	5.23073	1.47582e-05		0				13.0773	5.23092	-0.000327526		0				13.0755	5.23018	-0.000210478		0
13.0828	5.2331	0.000522183		0				13.085	5.23401	-4.77489e-06		0				13.0855	5.23419	-0.000344049		0				13.0837	5.23346	-0.000231462		0
13.0909	5.23638	0.000502524		0				13.0932	5.23728	-2.4661e-05		0				13.0937	5.23747	-0.000366948		0				13.0918	5.23674	-0.000247935		0
13.0991	5.23965	0.000512182		0				13.1014	5.24056	-5.1136e-05		0				13.1019	5.24075	-0.000388952		0				13.1	5.24001	-0.000268613		0
13.1073	5.24293	0.000557307		0				13.1096	5.24384	-7.71272e-05		0				13.1101	5.24402	-0.000406204		0				13.1082	5.24329	-0.000308707		0
13.1155	5.2462	0.000611101		0				13.1178	5.24711	-9.75664e-05		0				13.1182	5.2473	-0.000420599		0				13.1164	5.24656	-0.000349082		0
13.1237	5.24948	0.000642531		0				13.126	5.25039	-0.000117002		0				13.1264	5.25057	-0.000434839		0				13.1246	5.24984	-0.000373854		0
13.1319	5.25276	0.000633935		0				13.1342	5.25366	-0.000135705		0				13.1346	5.25385	-0.000451075		0				13.1328	5.25312	-0.000395985		0
13.1401	5.25603	0.000608194		0				13.1423	5.25694	-0.000149468		0				13.1428	5.25713	-0.000472993		0				13.141	5.25639	-0.000418439		0
13.1483	5.25931	0.000583679		0				13.1505	5.26021	-0.000159713		0				13.151	5.2604	-0.000491402		0				13.1492	5.25967	-0.000443842		0
13.1565	5.26258	0.000556751		0				13.1587	5.26349	-0.00017078		0				13.1592	5.26368	-0.000496317		0				13.1574	5.26294	-0.000467234		0
13.1646	5.26586	0.000531524		0				13.1669	5.26677	-0.000176555		0				13.1674	5.26695	-0.00049488		0				13.1655	5.26622	-0.000479231		0
13.1728	5.26914	0.000511216		0				13.1751	5.27004	-0.000170509		0				13.1756	5.27023	-0.000495945		0				13.1737	5.2695	-0.000434489		0
13.181	5.27241	0.000497414		0				13.1833	5.27332	-0.000155671		0				13.1838	5.2735	-0.00050199		0				13.1819	5.27277	-0.000338035		0
13.1892	5.27569	0.000492684		0				13.1915	5.27659	-0.000134935		0				13.192	5.27678	-0.00051446		0				13.1901	5.27605	-0.000234337		0
13.1974	5.27896	0.000506019		0				13.1997	5.27987	-0.000105691		0				13.2001	5.28006	-0.000524964		0				13.1983	5.27932	-0.00016303		0
13.2056	5.28224	0.000532546		0				13.2079	5.28315	-7.5175e-05		0				13.2083	5.28333	-0.000523123		0				13.2065	5.2826	-0.000148713		0
13.2138	5.28552	0.000561183		0				13.2161	5.28642	-5.07829e-05		0				13.2165	5.28661	-0.000507546		0				13.2147	5.28588	-0.000169204		0
13.222	5.28879	0.000598059		0				13.2242	5.2897	-3.59004e-05		0				13.2247	5.28988	-0.000482483		0				13.2229	5.28915	-0.000184939		0
13.2302	5.29207	0.000642152		0				13.2324	5.29297	-2.95777e-05		0				13.2329	5.29316	-0.00045483		0				13.2311	5.29243	-0.000181008		0
13.2384	5.29534	0.000684887		0				13.2406	5.29625	-2.3319e-05		0				13.2411	5.29644	-0.000433344		0				13.2393	5.2957	-0.000177795		0
13.2465	5.29862	0.000723588		0				13.2488	5.29953	-1.41377e-05		0				13.2493	5.29971	-0.000422523		0				13.2474	5.29898	-0.000189351		0
13.2547	5.30189	0.000747296		0				13.257	5.3028	-4.41191e-06		0				13.2575	5.30299	-0.00041716		0				13.2556	5.30225	-0.000207888		0
13.2629	5.30517	0.000747391		0				13.2652	5.30608	4.82947e-06		0				13.2657	5.30626	-0.000414182		0				13.2638	5.30553	-0.00022714		0
13.2711	5.30845	0.000741717		0				13.2734	5.30935	2.61265e-05		0				13.2739	5.30954	-0.000412781		0				13.272	5.30881	-0.000242684		0
13.2793	5.31172	0.000766351		0				13.2816	5.31263	7.20964e-05		0				13.282	5.31282	-0.000417045		0				13.2802	5.31208	-0.000231374		0
13.2875	5.315	0.000808291		0				13.2898	5.31591	0.000131894		0				13.2902	5.31609	-0.0004313		0				13.2884	5.31536	-0.000196098		0
13.2957	5.31827	0.000841493		0				13.298	5.31918	0.000179101		0				13.2984	5.31937	-0.000445157		0				13.2966	5.31863	-0.000162049		0
13.3039	5.32155	0.000853262		0				13.3061	5.32246	0.000201162		0				13.3066	5.32264	-0.000452384		0				13.3048	5.32191	-0.00013649		0
13.3121	5.32483	0.000823858		0				13.3143	5.32573	0.000211135		0				13.3148	5.32592	-0.000455082		0				13.313	5.32519	-0.000125097		0
13.3203	5.3281	0.000774551		0				13.3225	5.32901	0.000220976		0				13.323	5.3292	-0.000454873		0				13.3212	5.32846	-0.000126634		0
13.3284	5.33138	0.000742793		0				13.3307	5.33228	0.000231938		0				13.3312	5.33247	-0.000453071		0				13.3293	5.33174	-0.00013562		0
13.3366	5.33465	0.000733404		0				13.3389	5.33556	0.000249702		0				13.3394	5.33575	-0.000444378		0				13.3375	5.33501	-0.000160488		0
13.3448	5.33793	0.000740524		0				13.3471	5.33884	0.000282801		0				13.3476	5.33902	-0.000429821		0				13.3457	5.33829	-0.000197468		0
13.353	5.34121	0.000777666		0				13.3553	5.34211	0.000325797		0				13.3557	5.3423	-0.000415839		0				13.3539	5.34157	-0.000229137		0
13.3612	5.34448	0.000827348		0				13.3635	5.34539	0.00036898		0				13.3639	5.34558	-0.000403814		0				13.3621	5.34484	-0.000245454		0
13.3694	5.34776	0.000865237		0				13.3717	5.34866	0.00041036		0				13.3721	5.34885	-0.000401652		0				13.3703	5.34812	-0.000249974		0
13.3776	5.35103	0.000865838		0				13.3799	5.35194	0.00044632		0				13.3803	5.35213	-0.000405591		0				13.3785	5.35139	-0.000251557		0
13.3858	5.35431	0.000839577		0				13.388	5.35522	0.000474028		0				13.3885	5.3554	-0.000400826		0				13.3867	5.35467	-0.000253225		0
13.394	5.35759	0.000808298		0				13.3962	5.35849	0.000489396		0				13.3967	5.35868	-0.000381239		0				13.3949	5.35795	-0.00025835		0
13.4022	5.36086	0.000767229		0				13.4044	5.36177	0.000481379		0				13.4049	5.36195	-0.000352455		0				13.4031	5.36122	-0.000260323		0
13.4103	5.36414	0.000727501		0				13.4126	5.36504	0.000457106		0				13.4131	5.36523	-0.000331087		0				13.4112	5.3645	-0.000256071		0
13.4185	5.36741	0.000692737		0				13.4208	5.36832	0.000432635		0				13.4213	5.36851	-0.000325996		0				13.4194	5.36777	-0.000251195		0
13.4267	5.37069	0.000657774		0				13.429	5.3716	0.000411841		0				13.4295	5.37178	-0.000328152		0				13.4276	5.37105	-0.000246893		0
13.4349	5.37396	0.000637737		0				13.4372	5.37487	0.000393456		0				13.4376	5.37506	-0.000335327		0				13.4358	5.37432	-0.000242973		0
13.4431	5.37724	0.000642357		0				13.4454	5.37815	0.000376469		0				13.4458	5.37833	-0.000351497		0				13.444	5.3776	-0.000242208		0
13.4513	5.38052	0.000668429		0				13.4536	5.38142	0.000364132		0				13.454	5.38161	-0.000372441		0				13.4522	5.38088	-0.000246898		0
13.4595	5.38379	0.000693563		0				13.4617	5.3847	0.00036155		0				13.4622	5.38489	-0.000389796		0				13.4604	5.38415	-0.000247888		0
13.4677	5.38707	0.000699932		0				13.4699	5.38798	0.000360072		0				13.4704	5.38816	-0.000403184		0				13.4686	5.38743	-0.000243436		0
13.4759	5.39034	0.000674392		0				13.4781	5.39125	0.000350976		0				13.4786	5.39144	-0.000415869		0				13.4768	5.3907	-0.000238865		0
13.4841	5.39362	0.000626451		0				13.4863	5.39453	0.000331773		0				13.4868	5.39471	-0.000432553		0				13.485	5.39398	-0.000234646		0
13.4922	5.3969	0.000582302		0				13.4945	5.3978	0.00030201		0				13.495	5.39799	-0.000449093		0				13.4931	5.39726	-0.000230905		0
13.5004	5.40017	0.000543832		0				13.5027	5.40108	0.000267819		0				13.5032	5.40127	-0.000460707		0				13.5013	5.40053	-0.000232708		0
13.5086	5.40345	0.000506585		0				13.5109	5.40435	0.00023207		0				13.5114	5.40454	-0.000473397		0				13.5095	5.40381	-0.000236501		0
13.5168	5.40672	0.000463763		0				13.5191	5.40763	0.000193981		0				13.5195	5.40782	-0.000490625		0				13.5177	5.40708	-0.000235759		0
13.525	5.41	0.000422225		0				13.5273	5.41091	0.000161609		0				13.5277	5.41109	-0.000510371		0				13.5259	5.41036	-0.000234561		0
13.5332	5.41328	0.000394003		0				13.5355	5.41418	0.000140751		0				13.5359	5.41437	-0.000527001		0				13.5341	5.41364	-0.000236158		0
13.5414	5.41655	0.000375977		0				13.5436	5.41746	0.000126031		0				13.5441	5.41765	-0.00051334		0				13.5423	5.41691	-0.000242204		0
13.5496	5.41983	0.000364315		0				13.5518	5.42073	0.00011173		0				13.5523	5.42092	-0.000474985		0				13.5505	5.42019	-0.00024803		0
13.5578	5.4231	0.000363454		0				13.56	5.42401	9.6314e-05		0				13.5605	5.4242	-0.000443436		0				13.5587	5.42346	-0.000251393		0
13.5659	5.42638	0.000371315		0				13.5682	5.42729	7.46565e-05		0				13.5687	5.42747	-0.000426572		0				13.5668	5.42674	-0.00025477		0
13.5741	5.42966	0.000373677		0				13.5764	5.43056	5.19693e-05		0				13.5769	5.43075	-0.000431344		0				13.575	5.43002	-0.000253224		0
13.5823	5.43293	0.000363203		0				13.5846	5.43384	4.24848e-05		0				13.5851	5.43402	-0.000444711		0				13.5832	5.43329	-0.000246793		0
13.5905	5.43621	0.000357356		0				13.5928	5.43711	4.61231e-05		0				13.5933	5.4373	-0.000456061		0				13.5914	5.43657	-0.000240303		0
13.5987	5.43948	0.000365819		0				13.601	5.44039	5.5601e-05		0				13.6014	5.44058	-0.000470068		0				13.5996	5.43984	-0.000234801		0
13.6069	5.44276	0.000375961		0				13.6092	5.44367	6.65682e-05		0				13.6096	5.44385	-0.000484937		0				13.6078	5.44312	-0.000219847		0
13.6151	5.44604	0.00038071		0				13.6174	5.44694	7.18684e-05		0				13.6178	5.44713	-0.000487364		0				13.616	5.4464	-0.000186058		0
13.6233	5.44931	0.000377557		0				13.6255	5.45022	6.71848e-05		0				13.626	5.4504	-0.000477494		0				13.6242	5.44967	-0.00011949		0
13.6315	5.45259	0.000373964		0				13.6337	5.45349	4.75939e-05		0				13.6342	5.45368	-0.000472662		0				13.6324	5.45295	3.18971e-05		0
13.6397	5.45586	0.000379985		0				13.6419	5.45677	2.48081e-05		0				13.6424	5.45696	-0.000479913		0				13.6406	5.45622	0.000248618		0
13.6478	5.45914	0.000396992		0				13.6501	5.46005	1.10787e-05		0				13.6506	5.46023	-0.000497897		0				13.6487	5.4595	0.000411286		0
13.656	5.46241	0.000416111		0				13.6583	5.46332	5.03541e-06		0				13.6588	5.46351	-0.000512555		0				13.6569	5.46277	0.000461026		0
13.6642	5.46569	0.000430156		0				13.6665	5.4666	8.75582e-06		0				13.667	5.46678	-0.000515761		0				13.6651	5.46605	0.000448154		0
13.6724	5.46897	0.000432226		0				13.6747	5.46987	1.4853e-05		0				13.6751	5.47006	-0.000510313		0				13.6733	5.46933	0.000431477		0
13.6806	5.47224	0.000426672		0				13.6829	5.47315	1.56378e-05		0				13.6833	5.47334	-0.0005005		0				13.6815	5.4726	0.00041538		0
13.6888	5.47552	0.000416152		0				13.6911	5.47642	-2.27981e-06		0				13.6915	5.47661	-0.00048227		0				13.6897	5.47588	0.000390409		0
13.697	5.47879	0.000395861		0				13.6993	5.4797	-3.17332e-05		0				13.6997	5.47989	-0.000458608		0				13.6979	5.47915	0.000345396		0
13.7052	5.48207	0.000371352		0				13.7074	5.48298	-5.88102e-05		0				13.7079	5.48316	-0.000437281		0				13.7061	5.48243	0.000281279		0
13.7134	5.48535	0.000354505		0				13.7156	5.48625	-8.50471e-05		0				13.7161	5.48644	-0.000420306		0				13.7143	5.48571	0.00022377		0
13.7216	5.48862	0.000345834		0				13.7238	5.48953	-0.000111125		0				13.7243	5.48972	-0.000404683		0				13.7225	5.48898	0.000178427		0
13.7297	5.4919	0.000336393		0				13.732	5.4928	-0.000139279		0				13.7325	5.49299	-0.000392922		0				13.7306	5.49226	0.000131595		0
13.7379	5.49517	0.000322863		0				13.7402	5.49608	-0.000170291		0				13.7407	5.49627	-0.000390272		0				13.7388	5.49553	7.8101e-05		0
13.7461	5.49845	0.000317597		0				13.7484	5.49936	-0.000197315		0				13.7489	5.49954	-0.0004003		0				13.747	5.49881	2.34884e-05		0
13.7543	5.50173	0.000328227		0				13.7566	5.50263	-0.000205295		0				13.757	5.50282	-0.000416802		0				13.7552	5.50209	-2.13851e-05		0
13.7625	5.505	0.00034639		0				13.7648	5.50591	-0.000196139		0				13.7652	5.50609	-0.000430815		0				13.7634	5.50536	-5.4141e-05		0
13.7707	5.50828	0.000366857		0				13.773	5.50918	-0.000184146		0				13.7734	5.50937	-0.000439003		0				13.7716	5.50864	-7.92095e-05		0
13.7789	5.51155	0.000389625		0				13.7811	5.51246	-0.000174116		0				13.7816	5.51265	-0.000442503		0				13.7798	5.51191	-9.83906e-05		0
13.7871	5.51483	0.000410461		0				13.7893	5.51574	-0.000160375		0				13.7898	5.51592	-0.0004441		0				13.788	5.51519	-0.000106063		0
13.7953	5.51811	0.000425927		0				13.7975	5.51901	-0.000133083		0				13.798	5.5192	-0.000446743		0				13.7962	5.51847	-0.000105926		0
13.8035	5.52138	0.000440505		0				13.8057	5.52229	-9.84138e-05		0				13.8062	5.52247	-0.000452765		0				13.8044	5.52174	-0.000109454		0
13.8116	5.52466	0.0004556		0				13.8139	5.52556	-7.32635e-05		0				13.8144	5.52575	-0.000468949		0				13.8125	5.52502	-0.000119999		0
13.8198	5.52793	0.000469346		0				13.8221	5.52884	-6.3951e-05		0				13.8226	5.52903	-0.000498144		0				13.8207	5.52829	-0.000129685		0
13.828	5.53121	0.000481084		0				13.8303	5.53212	-6.21027e-05		0				13.8308	5.5323	-0.000527839		0				13.8289	5.53157	-0.000135347		0
13.8362	5.53448	0.000491244		0				13.8385	5.53539	-6.09238e-05		0				13.8389	5.53558	-0.000543305		0				13.8371	5.53484	-0.000139831		0
13.8444	5.53776	0.000500705		0				13.8467	5.53867	-5.97718e-05		0				13.8471	5.53885	-0.000545077		0				13.8453	5.53812	-0.000144433		0
13.8526	5.54104	0.000501498		0				13.8549	5.54194	-5.92841e-05		0				13.8553	5.54213	-0.000546132		0				13.8535	5.5414	-0.00015015		0
13.8608	5.54431	0.000488388		0				13.863	5.54522	-6.04442e-05		0				13.8635	5.54541	-0.000553082		0				13.8617	5.54467	-0.000161271		0
13.869	5.54759	0.000472855		0				13.8712	5.5485	-6.3119e-05		0				13.8717	5.54868	-0.000559226		0				13.8699	5.54795	-0.00017114		0
13.8772	5.55086	0.000500062		0				13.8794	5.55177	-6.61235e-05		0				13.8799	5.55196	-0.000562853		0				13.8781	5.55122	-0.000166016		0
13.8854	5.55414	0.000564271		0				13.8876	5.55505	-7.1337e-05		0				13.8881	5.55523	-0.000567165		0				13.8863	5.5545	-0.000148046		0
13.8935	5.55742	0.00062899		0				13.8958	5.55832	-8.09909e-05		0				13.8963	5.55851	-0.000565884		0				13.8944	5.55778	-0.000129293		0
13.9017	5.56069	0.000689623		0				13.904	5.5616	-9.31387e-05		0				13.9045	5.56179	-0.000559877		0				13.9026	5.56105	-0.00011524		0
13.9099	5.56397	0.000740997		0				13.9122	5.56487	-0.0001062		0				13.9127	5.56506	-0.000554322		0				13.9108	5.56433	-0.000106789		0
13.9181	5.56724	0.00076667		0				13.9204	5.56815	-0.000121438		0				13.9208	5.56834	-0.000551321		0				13.919	5.5676	-0.000109059		0
13.9263	5.57052	0.000773149		0				13.9286	5.57143	-0.000141015		0				13.929	5.57161	-0.000558103		0				13.9272	5.57088	-0.000118764		0
13.9345	5.5738	0.000774616		0				13.9368	5.5747	-0.000161783		0				13.9372	5.57489	-0.000570803		0				13.9354	5.57416	-0.000131188		0
13.9427	5.57707	0.000762938		0				13.9449	5.57798	-0.000180385		0				13.9454	5.57816	-0.00056974		0				13.9436	5.57743	-0.000153664		0
13.9509	5.58035	0.00074998		0				13.9531	5.58125	-0.000193662		0				13.9536	5.58144	-0.000543858		0				13.9518	5.58071	-0.000191625		0
13.9591	5.58362	0.000747788		0				13.9613	5.58453	-0.000193585		0				13.9618	5.58472	-0.000506114		0				13.96	5.58398	-0.000230059		0
13.9672	5.5869	0.000749586		0				13.9695	5.58781	-0.000181636		0				13.97	5.58799	-0.00046704		0				13.9681	5.58726	-0.000231569		0
13.9754	5.59018	0.000743241		0				13.9777	5.59108	-0.0001655		0				13.9782	5.59127	-0.00042762		0				13.9763	5.59054	-0.000195401		0
13.9836	5.59345	0.000721515		0				13.9859	5.59436	-0.000155917		0				13.9864	5.59454	-0.000388549		0				13.9845	5.59381	-0.000139166		0
13.9918	5.59673	0.000689554		0				13.9941	5.59763	-0.000159647		0				13.9946	5.59782	-0.000355021		0				13.9927	5.59709	-8.48736e-05		0
14	5.6	0.000654062		0				14.0023	5.60091	-0.00016227		0				14.0027	5.6011	-0.000331579		0				14.0009	5.60036	-5.00411e-05		0
14.0082	5.60328	0.000621613		0				14.0105	5.60419	-0.000157792		0				14.0109	5.60437	-0.000326928		0				14.0091	5.60364	-4.95602e-05		0
14.0164	5.60655	0.000595608		0				14.0187	5.60746	-0.000155308		0				14.0191	5.60765	-0.00032352		0				14.0173	5.60691	-8.15381e-05		0
14.0246	5.60983	0.000577954		0				14.0268	5.61074	-0.000158139		0				14.0273	5.61092	-0.000308874		0				14.0255	5.61019	-0.000112738		0
14.0328	5.61311	0.000565858		0				14.035	5.61401	-0.000162116		0				14.0355	5.6142	-0.000308209		0				14.0337	5.61347	-0.000132754		0
14.041	5.61638	0.000552756		0				14.0432	5.61729	-0.000158251		0				14.0437	5.61748	-0.000335692		0				14.0419	5.61674	-0.00014901		0
14.0491	5.61966	0.000536579		0				14.0514	5.62057	-0.000139359		0				14.0519	5.62075	-0.000380909		0				14.05	5.62002	-0.000168886		0
14.0573	5.62293	0.000514909		0				14.0596	5.62384	-9.62471e-05		0				14.0601	5.62403	-0.000425079		0				14.0582	5.62329	-0.000197307		0
14.0655	5.62621	0.000495685		0				14.0678	5.62712	-5.6036e-05		0				14.0683	5.6273	-0.000462457		0				14.0664	5.62657	-0.000229211		0
14.0737	5.62949	0.00048327		0				14.076	5.63039	-4.5738e-05		0				14.0764	5.63058	-0.000495945		0				14.0746	5.62985	-0.00026053		0
14.0819	5.63276	0.000473192		0				14.0842	5.63367	-6.25099e-05		0				14.0846	5.63386	-0.000521553		0				14.0828	5.63312	-0.000292528		0
14.0901	5.63604	0.000462343		0				14.0924	5.63694	-9.12834e-05		0				14.0928	5.63713	-0.000527134		0				14.091	5.6364	-0.000328081		0
14.0983	5.63931	0.000448901		0				14.1006	5.64022	-0.000110727		0				14.101	5.64041	-0.000515103		0				14.0992	5.63967	-0.000363634		0
14.1065	5.64259	0.000431913		0				14.1087	5.6435	-0.000117885		0				14.1092	5.64368	-0.000498333		0				14.1074	5.64295	-0.000395591		0
14.1147	5.64587	0.000410654		0				14.1169	5.64677	-0.000117675		0				14.1174	5.64696	-0.000480783		0				14.1156	5.64623	-0.000425123		0
14.1229	5.64914	0.000382382		0				14.1251	5.65005	-0.000100896		0				14.1256	5.65024	-0.000450265		0				14.1238	5.6495	-0.000452787		0
14.131	5.65242	0.000355891		0				14.1333	5.65332	-7.79379e-05		0				14.1338	5.65351	-0.00041463		0				14.1319	5.65278	-0.000469016		0
14.1392	5.65569	0.00034729		0				14.1415	5.6566	-6.39912e-05		0				14.142	5.65679	-0.000388896		0				14.1401	5.65605	-0.000473382		0
14.1474	5.65897	0.000351537		0				14.1497	5.65988	-6.61417e-05		0				14.1502	5.66006	-0.000381762		0				14.1483	5.65933	-0.000475475		0
14.1556	5.66225	0.00035711		0				14.1579	5.66315	-7.75116e-05		0				14.1583	5.66334	-0.000377625		0				14.1565	5.66261	-0.000477913		0
14.1638	5.66552	0.000361919		0				14.1661	5.66643	-8.43251e-05		0				14.1665	5.66661	-0.000359124		0				14.1647	5.66588	-0.000484602		0
14.172	5.6688	0.000364463		0				14.1743	5.6697	-8.64909e-05		0				14.1747	5.66989	-0.000335928		0				14.1729	5.66916	-0.000497249		0
14.1802	5.67207	0.000363562		0				14.1824	5.67298	-8.70014e-05		0				14.1829	5.67317	-0.000314572		0				14.1811	5.67243	-0.000515596		0
14.1884	5.67535	0.000355105		0				14.1906	5.67626	-8.95004e-05		0				14.1911	5.67644	-0.000303413		0				14.1893	5.67571	-0.000532916		0
14.1966	5.67862	0.000351134		0				14.1988	5.67953	-9.61653e-05		0				14.1993	5.67972	-0.00031844		0				14.1975	5.67898	-0.000531691		0
14.2048	5.6819	0.000359238		0				14.207	5.68281	-0.000105593		0				14.2075	5.68299	-0.000356135		0				14.2057	5.68226	-0.000512163		0
14.2129	5.68518	0.00036994		0				14.2152	5.68608	-0.000116646		0				14.2157	5.68627	-0.000389935		0				14.2138	5.68554	-0.000487664		0
14.2211	5.68845	0.000379213		0				14.2234	5.68936	-0.000131006		0				14.2239	5.68955	-0.00041447		0				14.222	5.68881	-0.000475563		0
14.2293	5.69173	0.000394123		0				14.2316	5.69264	-0.0001391		0				14.2321	5.69282	-0.000437541		0				14.2302	5.69209	-0.000486045		0
14.2375	5.695	0.000407666		0				14.2398	5.69591	-0.000139545		0				14.2402	5.6961	-0.000451863		0				14.2384	5.69536	-0.000512798		0
14.2457	5.69828	0.000409286		0				14.248	5.69919	-0.000139636		0				14.2484	5.69937	-0.000448613		0				14.2466	5.69864	-0.000538924		0
14.2539	5.70156	0.000405009		0				14.2562	5.70246	-0.000139882		0				14.2566	5.70265	-0.000419505		0				14.2548	5.70192	-0.000558075		0
14.2621	5.70483	0.000454983		0				14.2643	5.70574	-0.000138426		0				14.2648	5.70593	-0.000381726		0				14.263	5.70519	-0.000573651		0
14.2703	5.70811	0.000543297		0				14.2725	5.70901	-0.000135258		0				14.273	5.7092	-0.000353788		0				14.2712	5.70847	-0.000581901		0
14.2785	5.71138	0.000617545		0				14.2807	5.71229	-0.000131704		0				14.2812	5.71248	-0.000337121		0				14.2794	5.71174	-0.000585161		0
14.2866	5.71466	0.000671762		0				14.2889	5.71557	-0.000125681		0				14.2894	5.71575	-0.000333591		0				14.2875	5.71502	-0.000588518		0
14.2948	5.71794	0.000685491		0				14.2971	5.71884	-0.000107695		0				14.2976	5.71903	-0.000343149		0				14.2957	5.7183	-0.000592308		0
14.303	5.72121	0.000674391		0				14.3053	5.72212	-7.74552e-05		0				14.3058	5.72231	-0.00035591		0				14.3039	5.72157	-0.000608709		0
14.3112	5.72449	0.000662475		0				14.3135	5.72539	-4.88492e-05		0				14.314	5.72558	-0.000363791		0				14.3121	5.72485	-0.000635916		0
14.3194	5.72776	0.000644205		0				14.3217	5.72867	-2.8899e-05		0				14.3221	5.72886	-0.000371832		0				14.3203	5.72812	-0.000662525		0
14.3276	5.73104	0.000622949		0				14.3299	5.73195	-4.71697e-06		0				14.3303	5.73213	-0.000384167		0				14.3285	5.7314	-0.000686838		0
14.3358	5.73432	0.000607185		0				14.3381	5.73522	2.5915e-05		0				14.3385	5.73541	-0.000396866		0				14.3367	5.73468	-0.00070424		0
14.344	5.73759	0.000596745		0				14.3462	5.7385	5.5868e-05		0				14.3467	5.73868	-0.000410165		0				14.3449	5.73795	-0.000714494		0
14.3522	5.74087	0.000582646		0				14.3544	5.74177	8.13367e-05		0				14.3549	5.74196	-0.000426871		0				14.3531	5.74123	-0.000720412		0
14.3604	5.74414	0.000558734		0				14.3626	5.74505	9.93174e-05		0				14.3631	5.74524	-0.000440278		0				14.3613	5.7445	-0.000708745		0
14.3685	5.74742	0.000524809		0				14.3708	5.74833	9.97859e-05		0				14.3713	5.74851	-0.000428672		0				14.3694	5.74778	-0.000681718		0
14.3767	5.7507	0.000481324		0				14.379	5.7516	9.04162e-05		0				14.3795	5.75179	-0.000419749		0				14.3776	5.75106	-0.00065906		0
14.3849	5.75397	0.000460062		0				14.3872	5.75488	9.34189e-05		0				14.3877	5.75506	-0.000447238		0				14.3858	5.75433	-0.000647471		0
14.3931	5.75725	0.000471497		0				14.3954	5.75815	0.000107347		0				14.3959	5.75834	-0.00049002		0				14.394	5.75761	-0.000654569		0
14.4013	5.76052	0.000489614		0				14.4036	5.76143	0.000119764		0				14.404	5.76162	-0.000517033		0				14.4022	5.76088	-0.000666645		0
14.4095	5.7638	0.000503802		0				14.4118	5.76471	0.000126474		0				14.4122	5.76489	-0.000526039		0				14.4104	5.76416	-0.000671583		0
14.4177	5.76707	0.000511403		0				14.42	5.76798	0.000118672		0				14.4204	5.76817	-0.000528593		0				14.4186	5.76743	-0.000673759		0
14.4259	5.77035	0.00050545		0				14.4281	5.77126	0.000100783		0				14.4286	5.77144	-0.000531309		0				14.4268	5.77071	-0.000672961		0
14.4341	5.77363	0.000494011		0				14.4363	5.77453	8.29201e-05		0				14.4368	5.77472	-0.000537216		0				14.435	5.77399	-0.000664148		0
14.4423	5.7769	0.000491208		0				14.4445	5.77781	6.38645e-05		0				14.445	5.778	-0.000541222		0				14.4432	5.77726	-0.000643333		0
14.4504	5.78018	0.000495042		0				14.4527	5.78108	5.24197e-05		0				14.4532	5.78127	-0.000532116		0				14.4513	5.78054	-0.000616045		0
14.4586	5.78345	0.000500878		0				14.4609	5.78436	4.88845e-05		0				14.4614	5.78455	-0.00050914		0				14.4595	5.78381	-0.000588035		0
14.4668	5.78673	0.00051076		0				14.4691	5.78764	4.52084e-05		0				14.4696	5.78782	-0.000482041		0				14.4677	5.78709	-0.000560257		0
14.475	5.79001	0.000524484		0				14.4773	5.79091	4.03331e-05		0				14.4777	5.7911	-0.000455367		0				14.4759	5.79037	-0.000533513		0
14.4832	5.79328	0.000536991		0				14.4855	5.79419	2.78622e-05		0				14.4859	5.79438	-0.000433553		0				14.4841	5.79364	-0.000508433		0
14.4914	5.79656	0.000545508		0				14.4937	5.79746	1.05073e-05		0				14.4941	5.79765	-0.000420081		0				14.4923	5.79692	-0.000490774		0
14.4996	5.79983	0.000537086		0				14.5019	5.80074	-1.02072e-06		0				14.5023	5.80093	-0.000427847		0				14.5005	5.80019	-0.00048383		0
14.5078	5.80311	0.000504873		0				14.51	5.80402	-1.62452e-06		0				14.5105	5.8042	-0.000440446		0				14.5087	5.80347	-0.000482161		0
14.516	5.80639	0.000463484		0				14.5182	5.80729	3.85446e-06		0				14.5187	5.80748	-0.000443769		0				14.5169	5.80675	-0.000482258		0
14.5242	5.80966	0.000424939		0				14.5264	5.81057	8.61226e-06		0				14.5269	5.81075	-0.000446029		0				14.5251	5.81002	-0.000487842		0
14.5323	5.81294	0.000405871		0				14.5346	5.81384	1.1523e-05		0				14.5351	5.81403	-0.000447712		0				14.5332	5.8133	-0.000502337		0
14.5405	5.81621	0.000402499		0				14.5428	5.81712	1.13055e-05		0				14.5433	5.81731	-0.000448311		0				14.5414	5.81657	-0.000511613		0
14.5487	5.81949	0.000401331		0				14.551	5.8204	-1.02273e-06		0				14.5515	5.82058	-0.000446961		0				14.5496	5.81985	-0.000512271		0
14.5569	5.82277	0.000404575		0				14.5592	5.82367	-2.58857e-05		0				14.5596	5.82386	-0.000444231		0				14.5578	5.82313	-0.000514434		0
14.5651	5.82604	0.000411193		0				14.5674	5.82695	-5.48165e-05		0				14.5678	5.82713	-0.000440918		0				14.566	5.8264	-0.000520338		0
14.5733	5.82932	0.000412864		0				14.5756	5.83022	-7.3546e-05		0				14.576	5.83041	-0.000435213		0				14.5742	5.82968	-0.000529516		0
14.5815	5.83259	0.000404983		0				14.5837	5.8335	-7.79807e-05		0				14.5842	5.83369	-0.000429716		0				14.5824	5.83295	-0.000541571		0
14.5897	5.83587	0.000393907		0				14.5919	5.83678	-7.31791e-05		0				14.5924	5.83696	-0.000427802		0				14.5906	5.83623	-0.000550128		0
14.5979	5.83914	0.000403732		0				14.6001	5.84005	-6.75974e-05		0				14.6006	5.84024	-0.000434385		0				14.5988	5.8395	-0.000543524		0
14.6061	5.84242	0.000447444		0				14.6083	5.84333	-6.79811e-05		0				14.6088	5.84351	-0.000431857		0				14.607	5.84278	-0.000523249		0
14.6142	5.8457	0.000503743		0				14.6165	5.8466	-7.88401e-05		0				14.617	5.84679	-0.000393968		0				14.6151	5.84606	-0.000511614		0
14.6224	5.84897	0.000556905		0				14.6247	5.84988	-0.00010315		0				14.6252	5.85007	-0.000324165		0				14.6233	5.84933	-0.000521883		0
14.6306	5.85225	0.000610912		0				14.6329	5.85316	-0.000126679		0				14.6334	5.85334	-0.000252432		0				14.6315	5.85261	-0.000532815		0
14.6388	5.85552	0.000662097		0				14.6411	5.85643	-0.000141299		0				14.6415	5.85662	-0.000196388		0				14.6397	5.85588	-0.000533194		0
14.647	5.8588	0.000704849		0				14.6493	5.85971	-0.000149899		0				14.6497	5.85989	-0.000138971		0				14.6479	5.85916	-0.000531592		0
14.6552	5.86208	0.000730994		0				14.6575	5.86298	-0.000143883		0				14.6579	5.86317	-8.28178e-05		0				14.6561	5.86244	-0.000530796		0
14.6634	5.86535	0.000743912		0				14.6656	5.86626	-0.000125294		0				14.6661	5.86645	-4.15352e-05		0				14.6643	5.86571	-0.000527307		0
14.6716	5.86863	0.000752571		0				14.6738	5.86953	-0.000102233		0				14.6743	5.86972	-2.75383e-05		0				14.6725	5.86899	-0.000520586		0
14.6798	5.8719	0.000759728		0				14.682	5.87281	-7.54988e-05		0				14.6825	5.873	-4.40578e-05		0				14.6807	5.87226	-0.000512699		0
14.6879	5.87518	0.000764912		0				14.6902	5.87609	-4.57608e-05		0				14.6907	5.87627	-2.01267e-05		0				14.6888	5.87554	-0.000500144		0
14.6961	5.87846	0.000765964		0				14.6984	5.87936	-9.48025e-06		0				14.6989	5.87955	4.69937e-05		0				14.697	5.87882	-0.000480146		0
14.7043	5.88173	0.000762272		0				14.7066	5.88264	3.23189e-05		0				14.7071	5.88282	0.000113604		0				14.7052	5.88209	-0.00045405		0
14.7125	5.88501	0.000758012		0				14.7148	5.88591	7.55757e-05		0				14.7153	5.8861	0.00021067		0				14.7134	5.88537	-0.000424852		0
14.7207	5.88828	0.000766092		0				14.723	5.88919	0.00014858		0				14.7234	5.88938	0.000343865		0				14.7216	5.88864	-0.000399688		0
14.7289	5.89156	0.000796371		0				14.7312	5.89247	0.000236765		0				14.7316	5.89265	0.000480991		0				14.7298	5.89192	-0.00038283		0
14.7371	5.89484	0.000835314		0				14.7394	5.89574	0.000307862		0				14.7398	5.89593	0.000609705		0				14.738	5.8952	-0.000379126		0
14.7453	5.89811	0.000869947		0				14.7475	5.89902	0.000351784		0				14.748	5.8992	0.000673967		0				14.7462	5.89847	-0.000395546		0
14.7535	5.90139	0.000898853		0				14.7557	5.90229	0.000382354		0				14.7562	5.90248	0.000680067		0				14.7544	5.90175	-0.000424475		0
14.7617	5.90466	0.000917429		0				14.7639	5.90557	0.000432422		0				14.7644	5.90576	0.000673783		0				14.7626	5.90502	-0.000452112		0
14.7698	5.90794	0.000925787		0				14.7721	5.90885	0.000512577		0				14.7726	5.90903	0.000651255		0				14.7707	5.9083	-0.000466274		0
14.778	5.91121	0.000926639		0				14.7803	5.91212	0.000611975		0				14.7808	5.91231	0.00061879		0				14.7789	5.91157	-0.000468417		0
14.7862	5.91449	0.000905708		0				14.7885	5.9154	0.000689071		0				14.789	5.91558	0.000582277		0				14.7871	5.91485	-0.000466806		0
14.7944	5.91777	0.000879221		0				14.7967	5.91867	0.000717504		0				14.7971	5.91886	0.000539849		0				14.7953	5.91813	-0.000462929		0
14.8026	5.92104	0.000865949		0				14.8049	5.92195	0.00068849		0				14.8053	5.92214	0.000484477		0				14.8035	5.9214	-0.000457608		0
14.8108	5.92432	0.000852491		0				14.8131	5.92523	0.000626323		0				14.8135	5.92541	0.000423048		0				14.8117	5.92468	-0.000450642		0
14.819	5.92759	0.0008315		0				14.8213	5.9285	0.00057291		0				14.8217	5.92869	0.000366653		0				14.8199	5.92795	-0.000439355		0
14.8272	5.93087	0.000808767		0				14.8294	5.93178	0.000536961		0				14.8299	5.93196	0.000312588		0				14.8281	5.93123	-0.000421672		0
14.8354	5.93415	0.000792931		0				14.8376	5.93505	0.000513774		0				14.8381	5.93524	0.000258473		0				14.8363	5.93451	-0.000364977		0
14.8436	5.93742	0.000779077		0				14.8458	5.93833	0.000496648		0				14.8463	5.93852	0.000200417		0				14.8445	5.93778	-0.000279805		0
14.8517	5.9407	0.000760411		0				14.854	5.9416	0.000478369		0				14.8545	5.94179	0.000150003		0				14.8526	5.94106	-0.000214262		0
14.8599	5.94397	0.000738262		0				14.8622	5.94488	0.000456579		0				14.8627	5.94507	0.000119158		0				14.8608	5.94433	-0.000181034		0
14.8681	5.94725	0.000723718		0				14.8704	5.94816	0.000428686		0				14.8709	5.94834	0.00010149		0				14.869	5.94761	-0.000164841		0
14.8763	5.95053	0.000722846		0				14.8786	5.95143	0.000394562		0				14.879	5.95162	8.69156e-05		0				14.8772	5.95089	-0.000144325		0
14.8845	5.9538	0.000733232		0				14.8868	5.95471	0.000364519		0				14.8872	5.9549	7.11513e-05		0				14.8854	5.95416	-0.000117134		0
14.8927	5.95708	0.000767636		0				14.895	5.95798	0.000347828		0				14.8954	5.95817	3.58315e-05		0				14.8936	5.95744	-9.04206e-05		0
14.9009	5.96035	0.000813995		0				14.9032	5.96126	0.000339962		0				14.9036	5.96145	-1.38251e-05		0				14.9018	5.96071	-6.62873e-05		0
14.9091	5.96363	0.000853049		0				14.9113	5.96454	0.000334061		0				14.9118	5.96472	-6.35242e-05		0				14.91	5.96399	-6.58752e-05		0
14.9173	5.96691	0.00088072		0				14.9195	5.96781	0.000328785		0				14.92	5.968	-0.000115901		0				14.9182	5.96727	-8.84584e-05		0
14.9255	5.97018	0.000876706		0				14.9277	5.97109	0.000326011		0				14.9282	5.97127	-0.000170876		0				14.9264	5.97054	-0.000116779		0
14.9336	5.97346	0.000842776		0				14.9359	5.97436	0.000327365		0				14.9364	5.97455	-0.000222297		0				14.9345	5.97382	-0.0001494		0
14.9418	5.97673	0.000797486		0				14.9441	5.97764	0.000334729		0				14.9446	5.97783	-0.000240458		0				14.9427	5.97709	-0.000178088		0
14.95	5.98001	0.000753739		0				14.9523	5.98092	0.000346203		0				14.9528	5.9811	-0.000234789		0				14.9509	5.98037	-0.000197207		0
14.9582	5.98328	0.000746255		0				14.9605	5.98419	0.000350868		0				14.9609	5.98438	-0.000230681		0				14.9591	5.98364	-0.000205738		0
14.9664	5.98656	0.000789061		0				14.9687	5.98747	0.000342385		0				14.9691	5.98765	-0.000229721		0				14.9673	5.98692	-0.000207934		0
14.9746	5.98984	0.000825438		0				14.9769	5.99074	0.000354891		0				14.9773	5.99093	-0.000234526		0				14.9755	5.9902	-0.000210102		0
14.9828	5.99311	0.000815469		0				14.985	5.99402	0.000422244		0				14.9855	5.99421	-0.000245943		0				14.9837	5.99347	-0.000213267		0
14.991	5.99639	0.000790885		0				14.9932	5.9973	0.000504609		0				14.9937	5.99748	-0.000261019		0				14.9919	5.99675	-0.000218591		0
14.9992	5.99966	0.000773553		0				15.0014	6.00057	0.000565243		0				15.0019	6.00076	-0.000276081		0				15.0001	6.00002	-0.000230276		0
15.0074	6.00294	0.000757982		0				15.0096	6.00385	0.000576708		0				15.0101	6.00403	-0.000289493		0				15.0083	6.0033	-0.000241807		0
15.0155	6.00622	0.000742291		0				15.0178	6.00712	0.000557731		0				15.0183	6.00731	-0.000296494		0				15.0164	6.00658	-0.000247446		0
15.0237	6.00949	0.000730772		0				15.026	6.0104	0.000539378		0				15.0265	6.01059	-0.000297604		0				15.0246	6.00985	-0.000250597		0
15.0319	6.01277	0.000726819		0				15.0342	6.01367	0.000517784		0				15.0347	6.01386	-0.00029825		0				15.0328	6.01313	-0.000254037		0
15.0401	6.01604	0.000742303		0				15.0424	6.01695	0.000492619		0				15.0428	6.01714	-0.000299997		0				15.041	6.0164	-0.000258862		0
15.0483	6.01932	0.000769912		0				15.0506	6.02023	0.000471131		0				15.051	6.02041	-0.000303743		0				15.0492	6.01968	-0.000265678		0
15.0565	6.0226	0.000794946		0				15.0588	6.0235	0.000455846		0				15.0592	6.02369	-0.000308723		0				15.0574	6.02296	-0.000281046		0
15.0647	6.02587	0.000811942		0				15.0669	6.02678	0.000443391		0				15.0674	6.02697	-0.000309987		0				15.0656	6.02623	-0.000309609		0
15.0729	6.02915	0.000821933		0				15.0751	6.03005	0.000429196		0				15.0756	6.03024	-0.000305874		0				15.0738	6.02951	-0.000345231		0
15.0811	6.03242	0.0008298		0				15.0833	6.03333	0.000409632		0				15.0838	6.03352	-0.000294808		0				15.082	6.03278	-0.000370064		0
15.0892	6.0357	0.000817907		0				15.0915	6.03661	0.000378847		0				15.092	6.03679	-0.000285699		0				15.0901	6.03606	-0.000371129		0
15.0974	6.03898	0.000800601		0				15.0997	6.03988	0.000346951		0				15.1002	6.04007	-0.000287678		0				15.0983	6.03934	-0.000361452		0
15.1056	6.04225	0.000798589		0				15.1079	6.04316	0.000322414		0				15.1084	6.04334	-0.000303206		0				15.1065	6.04261	-0.00035346		0
15.1138	6.04553	0.000803494		0				15.1161	6.04643	0.000301478		0				15.1166	6.04662	-0.00032407		0				15.1147	6.04589	-0.00035026		0
15.122	6.0488	0.000802907		0				15.1243	6.04971	0.000284813		0				15.1247	6.0499	-0.000345408		0				15.1229	6.04916	-0.00035427		0
15.1302	6.05208	0.000790285		0				15.1325	6.05299	0.00027418		0				15.1329	6.05317	-0.000370498		0				15.1311	6.05244	-0.000365088		0
15.1384	6.05535	0.000768039		0				15.1407	6.05626	0.00027048		0				15.1411	6.05645	-0.00039672		0				15.1393	6.05571	-0.000387663		0
15.1466	6.05863	0.000737888		0				15.1488	6.05954	0.000270885		0				15.1493	6.05972	-0.000408667		0				15.1475	6.05899	-0.000423789		0
15.1548	6.06191	0.000706261		0				15.157	6.06281	0.000271271		0				15.1575	6.063	-0.000413584		0				15.1557	6.06227	-0.000460242		0
15.163	6.06518	0.00067851		0				15.1652	6.06609	0.000270166		0				15.1657	6.06628	-0.000426795		0				15.1639	6.06554	-0.000474295		0
15.1711	6.06846	0.000654477		0				15.1734	6.06937	0.000263033		0				15.1739	6.06955	-0.000448961		0				15.172	6.06882	-0.000463084		0
15.1793	6.07173	0.000631365		0				15.1816	6.07264	0.000256219		0				15.1821	6.07283	-0.000474744		0				15.1802	6.07209	-0.000448793		0
15.1875	6.07501	0.0006069		0				15.1898	6.07592	0.000250064		0				15.1903	6.0761	-0.000499046		0				15.1884	6.07537	-0.000443864		0
15.1957	6.07829	0.000582517		0				15.198	6.07919	0.000237777		0				15.1984	6.07938	-0.000518163		0				15.1966	6.07865	-0.000455067		0
15.2039	6.08156	0.000559359		0				15.2062	6.08247	0.000216946		0				15.2066	6.08266	-0.000531271		0				15.2048	6.08192	-0.000471456		0
15.2121	6.08484	0.000535996		0				15.2144	6.08574	0.000188387		0				15.2148	6.08593	-0.000540476		0				15.213	6.0852	-0.000481333		0
15.2203	6.08811	0.000518825		0				15.2226	6.08902	0.000163549		0				15.223	6.08921	-0.000525585		0				15.2212	6.08847	-0.000486988		0
15.2285	6.09139	0.000517712		0				15.2307	6.0923	0.000146455		0				15.2312	6.09248	-0.000487405		0				15.2294	6.09175	-0.000481286		0
15.2367	6.09467	0.000542289		0				15.2389	6.09557	0.000132608		0				15.2394	6.09576	-0.000441307		0				15.2376	6.09503	-0.000469302		0
15.2449	6.09794	0.000583282		0				15.2471	6.09885	0.0001192		0				15.2476	6.09904	-0.00039129		0				15.2458	6.0983	-0.000460387		0
15.253	6.10122	0.00062142		0				15.2553	6.10212	0.000105004		0				15.2558	6.10231	-0.000340559		0				15.2539	6.10158	-0.00046309		0
15.2612	6.10449	0.00065133		0				15.2635	6.1054	0.000104926		0				15.264	6.10559	-0.000287206		0				15.2621	6.10485	-0.000464797		0
15.2694	6.10777	0.000652465		0				15.2717	6.10868	0.000121081		0				15.2722	6.10886	-0.000225582		0				15.2703	6.10813	-0.000456704		0
15.2776	6.11105	0.000624827		0				15.2799	6.11195	0.000139682		0				15.2803	6.11214	-0.000159622		0				15.2785	6.11141	-0.00044798		0
15.2858	6.11432	0.00059801		0				15.2881	6.11523	0.00015659		0				15.2885	6.11541	-0.000109172		0				15.2867	6.11468	-0.00044063		0
15.294	6.1176	0.000582571		0				15.2963	6.1185	0.000170766		0				15.2967	6.11869	-8.49398e-05		0				15.2949	6.11796	-0.000436889		0
15.3022	6.12087	0.000576982		0				15.3044	6.12178	0.000183316		0				15.3049	6.12197	-0.00010424		0				15.3031	6.12123	-0.000436444		0
15.3104	6.12415	0.000580267		0				15.3126	6.12506	0.000195654		0				15.3131	6.12524	-0.0001554		0				15.3113	6.12451	-0.00043574		0
15.3186	6.12743	0.000590485		0				15.3208	6.12833	0.000207035		0				15.3213	6.12852	-0.000189462		0				15.3195	6.12779	-0.00043343		0
15.3268	6.1307	0.000603319		0				15.329	6.13161	0.000217103		0				15.3295	6.13179	-0.000196102		0				15.3277	6.13106	-0.00042969		0
15.3349	6.13398	0.000608427		0				15.3372	6.13488	0.000225482		0				15.3377	6.13507	-0.000193741		0				15.3358	6.13434	-0.000425644		0
15.3431	6.13725	0.000599969		0				15.3454	6.13816	0.000231887		0				15.3459	6.13835	-0.000197124		0				15.344	6.13761	-0.000422121		0
15.3513	6.14053	0.000582694		0				15.3536	6.14144	0.000240627		0				15.3541	6.14162	-0.000212312		0				15.3522	6.14089	-0.000417054		0
15.3595	6.1438	0.000568619		0				15.3618	6.14471	0.000255117		0				15.3622	6.1449	-0.000244135		0				15.3604	6.14416	-0.000410443		0
15.3677	6.14708	0.000560431		0				15.37	6.14799	0.000272485		0				15.3704	6.14817	-0.000279424		0				15.3686	6.14744	-0.000403748		0
15.3759	6.15036	0.000554476		0				15.3782	6.15126	0.000288679		0				15.3786	6.15145	-0.000290933		0				15.3768	6.15072	-0.00039624		0
15.3841	6.15363	0.000556659		0				15.3863	6.15454	0.000302291		0				15.3868	6.15473	-0.000286795		0				15.385	6.15399	-0.000374289		0
15.3923	6.15691	0.000565074		0				15.3945	6.15781	0.000312857		0				15.395	6.158	-0.000285802		0				15.3932	6.15727	-0.000341923		0
15.4005	6.16018	0.000573885		0				15.4027	6.16109	0.000319663		0				15.4032	6.16128	-0.000290344		0				15.4014	6.16054	-0.000311764		0
15.4087	6.16346	0.000580328		0				15.4109	6.16437	0.000322603		0				15.4114	6.16455	-0.000291978		0				15.4096	6.16382	-0.00028715		0
15.4168	6.16674	0.000582211		0				15.4191	6.16764	0.000311986		0				15.4196	6.16783	-0.000287658		0				15.4177	6.1671	-0.000270691		0
15.425	6.17001	0.000577039		0				15.4273	6.17092	0.00028949		0				15.4278	6.17111	-0.000286384		0				15.4259	6.17037	-0.000265895		0
15.4332	6.17329	0.000559161		0				15.4355	6.17419	0.00026793		0				15.436	6.17438	-0.000292692		0				15.4341	6.17365	-0.000275451		0
15.4414	6.17656	0.000532248		0				15.4437	6.17747	0.000250907		0				15.4441	6.17766	-0.000306921		0				15.4423	6.17692	-0.00030037		0
15.4496	6.17984	0.000501896		0				15.4519	6.18075	0.000240767		0				15.4523	6.18093	-0.000325033		0				15.4505	6.1802	-0.00032077		0
15.4578	6.18312	0.000472238		0				15.4601	6.18402	0.000289372		0				15.4605	6.18421	-0.000352135		0				15.4587	6.18348	-0.000329638		0
15.466	6.18639	0.000456419		0				15.4682	6.1873	0.000355759		0				15.4687	6.18748	-0.000386914		0				15.4669	6.18675	-0.000336145		0
15.4742	6.18967	0.000457203		0				15.4764	6.19057	0.000371477		0				15.4769	6.19076	-0.000420449		0				15.4751	6.19003	-0.000338224		0
15.4824	6.19294	0.000469692		0				15.4846	6.19385	0.000358894		0				15.4851	6.19404	-0.000446158		0				15.4833	6.1933	-0.000335717		0
15.4905	6.19622	0.000485552		0				15.4928	6.19713	0.000334457		0				15.4933	6.19731	-0.000463533		0				15.4914	6.19658	-0.000330128		0
15.4987	6.1995	0.000498102		0				15.501	6.2004	0.000303396		0				15.5015	6.20059	-0.000476073		0				15.4996	6.19986	-0.000321765		0
15.5069	6.20277	0.000504929		0				15.5092	6.20368	0.000271095		0				15.5097	6.20386	-0.000486975		0				15.5078	6.20313	-0.000310924		0
15.5151	6.20605	0.000507198		0				15.5174	6.20695	0.000235675		0				15.5179	6.20714	-0.000498802		0				15.516	6.20641	-0.000296217		0
15.5233	6.20932	0.000507721		0				15.5256	6.21023	0.000201777		0				15.526	6.21042	-0.000512747		0				15.5242	6.20968	-0.000284368		0
15.5315	6.2126	0.000502594		0				15.5338	6.21351	0.000172621		0				15.5342	6.21369	-0.000529281		0				15.5324	6.21296	-0.000281807		0
15.5397	6.21587	0.000492025		0				15.542	6.21678	0.000145743		0				15.5424	6.21697	-0.000538577		0				15.5406	6.21623	-0.000296957		0
15.5479	6.21915	0.000487205		0				15.5501	6.22006	0.000125952		0				15.5506	6.22024	-0.000537715		0				15.5488	6.21951	-0.000321167		0
15.5561	6.22243	0.000500091		0				15.5583	6.22333	0.000114099		0				15.5588	6.22352	-0.000536899		0				15.557	6.22279	-0.000341777		0
15.5643	6.2257	0.000541017		0				15.5665	6.22661	0.000109729		0				15.567	6.2268	-0.000541038		0				15.5652	6.22606	-0.000360439		0
15.5724	6.22898	0.000595784		0				15.5747	6.22989	0.000112778		0				15.5752	6.23007	-0.000550066		0				15.5733	6.22934	-0.000380629		0
15.5806	6.23225	0.00064539		0				15.5829	6.23316	0.000121106		0				15.5834	6.23335	-0.000572888		0				15.5815	6.23261	-0.000404478		0
15.5888	6.23553	0.000687812		0				15.5911	6.23644	0.000132798		0				15.5916	6.23662	-0.000604432		0				15.5897	6.23589	-0.000427417		0
15.597	6.23881	0.000698875		0				15.5993	6.23971	0.000145382		0				15.5997	6.2399	-0.000630137		0				15.5979	6.23917	-0.000445244		0
15.6052	6.24208	0.000679558		0				15.6075	6.24299	0.000155668		0				15.6079	6.24318	-0.000650487		0				15.6061	6.24244	-0.000459006		0
15.6134	6.24536	0.000669927		0				15.6157	6.24626	0.000161787		0				15.6161	6.24645	-0.000654781		0				15.6143	6.24572	-0.000469973		0
15.6216	6.24863	0.000672554		0				15.6239	6.24954	0.000161603		0				15.6243	6.24973	-0.00063429		0				15.6225	6.24899	-0.000475606		0
15.6298	6.25191	0.000674079		0				15.632	6.25282	0.000142288		0				15.6325	6.253	-0.000598503		0				15.6307	6.25227	-0.000473941		0
15.638	6.25519	0.000671117		0				15.6402	6.25609	0.000121688		0				15.6407	6.25628	-0.000560447		0				15.6389	6.25555	-0.000468364		0
15.6462	6.25846	0.000659728		0				15.6484	6.25937	0.0001156		0				15.6489	6.25955	-0.00052608		0				15.6471	6.25882	-0.000466739		0
15.6543	6.26174	0.000639308		0				15.6566	6.26264	0.000112026		0				15.6571	6.26283	-0.00050705		0				15.6552	6.2621	-0.000473176		0
15.6625	6.26501	0.000614667		0				15.6648	6.26592	0.000105927		0				15.6653	6.26611	-0.000495344		0				15.6634	6.26537	-0.000480051		0
15.6707	6.26829	0.000593055		0				15.673	6.2692	9.32468e-05		0				15.6735	6.26938	-0.000472163		0				15.6716	6.26865	-0.000482861		0
15.6789	6.27157	0.000575057		0				15.6812	6.27247	7.89706e-05		0				15.6816	6.27266	-0.000439884		0				15.6798	6.27193	-0.000483165		0
15.6871	6.27484	0.000558687		0				15.6894	6.27575	6.77785e-05		0				15.6898	6.27593	-0.000409504		0				15.688	6.2752	-0.000470951		0
15.6953	6.27812	0.000544384		0				15.6976	6.27902	5.50184e-05		0				15.698	6.27921	-0.000386208		0				15.6962	6.27848	-0.000431981		0
15.7035	6.28139	0.000531398		0				15.7057	6.2823	3.8646e-05		0				15.7062	6.28249	-0.000369442		0				15.7044	6.28175	-0.000366124		0
15.7117	6.28467	0.000518731		0				15.7139	6.28558	1.1234e-05		0				15.7144	6.28576	-0.000358693		0				15.7126	6.28503	-0.000296405		0
15.7199	6.28794	0.000505138		0				15.7221	6.28885	-2.65708e-05		0				15.7226	6.28904	-0.000357205		0				15.7208	6.2883	-0.000238545		0
15.7281	6.29122	0.000481304		0				15.7303	6.29213	-6.275e-05		0				15.7308	6.29231	-0.000367279		0				15.729	6.29158	-0.000208464		0
15.7362	6.2945	0.000454752		0				15.7385	6.2954	-9.32805e-05		0				15.739	6.29559	-0.00039635		0				15.7371	6.29486	-0.00019917		0
15.7444	6.29777	0.000434588		0				15.7467	6.29868	-0.000111423		0				15.7472	6.29887	-0.00042495		0				15.7453	6.29813	-0.000193096		0
15.7526	6.30105	0.000416768		0				15.7549	6.30196	-0.000117429		0				15.7554	6.30214	-0.000442568		0				15.7535	6.30141	-0.000196783		0
15.7608	6.30432	0.000400098		0				15.7631	6.30523	-0.000124269		0				15.7635	6.30542	-0.000458977		0				15.7617	6.30468	-0.000206435		0
15.769	6.3076	0.000387519		0				15.7713	6.30851	-0.000137861		0				15.7717	6.30869	-0.000464109		0				15.7699	6.30796	-0.000216881		0
15.7772	6.31088	0.000381344		0				15.7795	6.31178	-0.000155329		0				15.7799	6.31197	-0.000457837		0				15.7781	6.31124	-0.000230353		0
15.7854	6.31415	0.000378791		0				15.7876	6.31506	-0.000177872		0				15.7881	6.31525	-0.000429906		0				15.7863	6.31451	-0.000238063		0
15.7936	6.31743	0.000377019		0				15.7958	6.31833	-0.000198545		0				15.7963	6.31852	-0.00038781		0				15.7945	6.31779	-0.00022958		0
15.8018	6.3207	0.000374257		0				15.804	6.32161	-0.000203852		0				15.8045	6.3218	-0.000350064		0				15.8027	6.32106	-0.000218634		0
15.8099	6.32398	0.000369522		0				15.8122	6.32489	-0.000197629		0				15.8127	6.32507	-0.000318652		0				15.8108	6.32434	-0.000218658		0
15.8181	6.32726	0.000366613		0				15.8204	6.32816	-0.00018923		0				15.8209	6.32835	-0.000295102		0				15.819	6.32762	-0.000225816		0
15.8263	6.33053	0.000373975		0				15.8286	6.33144	-0.000178938		0				15.8291	6.33163	-0.000303968		0				15.8272	6.33089	-0.000232541		0
15.8345	6.33381	0.000389116		0				15.8368	6.33471	-0.000165656		0				15.8373	6.3349	-0.000332289		0				15.8354	6.33417	-0.000237249		0
15.8427	6.33708	0.000406123		0				15.845	6.33799	-0.000151871		0				15.8454	6.33818	-0.000355265		0				15.8436	6.33744	-0.000241873		0
15.8509	6.34036	0.00051303		0				15.8532	6.34127	-0.000139314		0				15.8536	6.34145	-0.000376087		0				15.8518	6.34072	-0.000250537		0
15.8591	6.34364	0.000702194		0				15.8614	6.34454	-0.000129289		0				15.8618	6.34473	-0.000381752		0				15.86	6.344	-0.000252649		0
15.8673	6.34691	0.000874857		0				15.8695	6.34782	-0.000129256		0				15.87	6.348	-0.000371753		0				15.8682	6.34727	-0.000232919		0
15.8755	6.35019	0.00100735		0				15.8777	6.35109	-0.000135248		0				15.8782	6.35128	-0.000360019		0				15.8764	6.35055	-0.000205095		0
15.8837	6.35346	0.00107275		0				15.8859	6.35437	-0.000140486		0				15.8864	6.35456	-0.000350745		0				15.8846	6.35382	-0.000183027		0
15.8918	6.35674	0.00106484		0				15.8941	6.35765	-0.000145852		0				15.8946	6.35783	-0.000341712		0				15.8927	6.3571	-0.000170333		0
15.9	6.36001	0.00101994		0				15.9023	6.36092	-0.000141108		0				15.9028	6.36111	-0.00033834		0				15.9009	6.36037	-0.00017405		0
15.9082	6.36329	0.000955092		0				15.9105	6.3642	-0.000124833		0				15.911	6.36438	-0.000346365		0				15.9091	6.36365	-0.000187581		0
15.9164	6.36657	0.000879823		0				15.9187	6.36747	-0.000107564		0				15.9192	6.36766	-0.000358786		0				15.9173	6.36693	-0.000197361		0
15.9246	6.36984	0.000813721		0				15.9269	6.37075	-9.29686e-05		0				15.9273	6.37094	-0.000362572		0				15.9255	6.3702	-0.000199236		0
15.9328	6.37312	0.000761997		0				15.9351	6.37403	-8.7031e-05		0				15.9355	6.37421	-0.000359368		0				15.9337	6.37348	-0.000193104		0
15.941	6.37639	0.000726757		0				15.9433	6.3773	-7.73639e-05		0				15.9437	6.37749	-0.000351103		0				15.9419	6.37675	-0.000184652		0
15.9492	6.37967	0.000700737		0				15.9514	6.38058	-5.88586e-05		0				15.9519	6.38076	-0.000314829		0				15.9501	6.38003	-0.000178815		0
15.9574	6.38295	0.000674032		0				15.9596	6.38385	-4.67501e-05		0				15.9601	6.38404	-0.000259529		0				15.9583	6.38331	-0.000170221		0
15.9656	6.38622	0.00064318		0				15.9678	6.38713	-4.66413e-05		0				15.9683	6.38732	-0.00020801		0				15.9665	6.38658	-0.000161744		0
15.9737	6.3895	0.000608852		0				15.976	6.3904	-5.83496e-05		0				15.9765	6.39059	-0.000161568		0				15.9746	6.38986	-0.000159395		0
15.9819	6.39277	0.000574095		0				15.9842	6.39368	-7.55175e-05		0				15.9847	6.39387	-0.000130377		0				15.9828	6.39313	-0.00017102		0
15.9901	6.39605	0.000557352		0				15.9924	6.39696	-9.15121e-05		0				15.9929	6.39714	-0.000123202		0				15.991	6.39641	-0.000171581		0
15.9983	6.39933	0.000562996		0				16.0006	6.40023	-0.000107224		0				16.001	6.40042	-0.000124558		0				15.9992	6.39969	-0.000145401		0
16.0065	6.4026	0.00058121		0				16.0088	6.40351	-0.000124199		0				16.0092	6.4037	-7.93139e-05		0				16.0074	6.40296	-0.000112395		0
16.0147	6.40588	0.000600449		0				16.017	6.40678	-0.000136682		0				16.0174	6.40697	5.56844e-06		0				16.0156	6.40624	-8.13253e-05		0
16.0229	6.40915	0.000611479		0				16.0252	6.41006	-0.000140812		0				16.0256	6.41025	8.3402e-05		0				16.0238	6.40951	-5.57637e-05		0
16.0311	6.41243	0.000604942		0				16.0333	6.41334	-0.000143692		0				16.0338	6.41352	0.000145502		0				16.032	6.41279	-3.50902e-05		0
16.0393	6.41571	0.00058457		0				16.0415	6.41661	-0.0001505		0				16.042	6.4168	0.000160058		0				16.0402	6.41607	-1.61401e-05		0
16.0475	6.41898	0.000572267		0				16.0497	6.41989	-0.000163837		0				16.0502	6.42007	0.000130337		0				16.0484	6.41934	-6.41979e-07		0
16.0556	6.42226	0.000572366		0				16.0579	6.42316	-0.000179818		0				16.0584	6.42335	9.44766e-05		0				16.0565	6.42262	9.80808e-06		0
16.0638	6.42553	0.000574337		0				16.0661	6.42644	-0.000193846		0				16.0666	6.42663	7.09131e-05		0				16.0647	6.42589	1.52788e-05		0
16.072	6.42881	0.000573445		0				16.0743	6.42972	-0.000206457		0				16.0748	6.4299	5.67571e-05		0				16.0729	6.42917	1.68867e-05		0
16.0802	6.43209	0.000569463		0				16.0825	6.43299	-0.000218914		0				16.0829	6.43318	3.96104e-05		0				16.0811	6.43245	1.55563e-05		0
16.0884	6.43536	0.000562261		0				16.0907	6.43627	-0.000232255		0				16.0911	6.43645	1.60605e-05		0				16.0893	6.43572	2.9869e-05		0
16.0966	6.43864	0.000538749		0				16.0989	6.43954	-0.000254924		0				16.0993	6.43973	-1.77738e-05		0				16.0975	6.439	6.83922e-05		0
16.1048	6.44191	0.000507829		0				16.107	6.44282	-0.000289585		0				16.1075	6.44301	-5.47112e-05		0				16.1057	6.44227	0.000110844		0
16.113	6.44519	0.000489642		0				16.1152	6.4461	-0.00030461		0				16.1157	6.44628	-7.13569e-05		0				16.1139	6.44555	0.000145369		0
16.1212	6.44846	0.000481297		0				16.1234	6.44937	-0.00029092		0				16.1239	6.44956	-5.65083e-05		0				16.1221	6.44882	0.000160151		0
16.1294	6.45174	0.000477876		0				16.1316	6.45265	-0.000267835		0				16.1321	6.45283	-2.65793e-05		0				16.1303	6.4521	0.000158886		0
16.1375	6.45502	0.000477537		0				16.1398	6.45592	-0.000244871		0				16.1403	6.45611	0.000123303		0				16.1384	6.45538	0.000153402		0
16.1457	6.45829	0.000484221		0				16.148	6.4592	-0.000224839		0				16.1485	6.45939	0.000421748		0				16.1466	6.45865	0.000136331		0
16.1539	6.46157	0.000494341		0				16.1562	6.46247	-0.000210531		0				16.1567	6.46266	0.000764762		0				16.1548	6.46193	0.00011553		0
16.1621	6.46484	0.000501122		0				16.1644	6.46575	-0.000203189		0				16.1648	6.46594	0.00104346		0				16.163	6.4652	0.00018187		0
16.1703	6.46812	0.000500344		0				16.1726	6.46903	-0.000206246		0				16.173	6.46921	0.0012011		0				16.1712	6.46848	0.000319129		0
16.1785	6.4714	0.0005122		0				16.1808	6.4723	-0.000214369		0				16.1812	6.47249	0.00120767		0				16.1794	6.47176	0.000443073		0
16.1867	6.47467	0.00053295		0				16.1889	6.47558	-0.000215705		0				16.1894	6.47577	0.00111503		0				16.1876	6.47503	0.000542401		0
[truncated: 8,013 more rows]
