# Supplementary material for: NADH-bound AIF activates the mitochondrial CHCHD4/MIA40 chaperone by a substrate-mimicry mechanism
Source: EMBO J. 2025 Jan 13;44(4):1220–48. doi: 10.1038/s44318-024-00360-6 (PMC11832770; doi:10.1038/s44318-024-00360-6)
Supplement: Supplementary file 11 — Figure EV and Appendix Source Data [file 44318_2024_360_MOESM11_ESM.zip › Appendix/Appendix Figure 2/2B/Appendix-Figure-2B-SAXS.xlsx]

## Sheet: Appendix-Fig-2B
SAXS Analysis of AIF-W196A-CHCHD4-N45 Chimera - Appendix Fig. 2B
Scattering Intensity I(q)									Normalized Kratky Transform							Gunier Transform
AIF121			AIF121 + NADH			AIF-W196A-CHCHD4-N45 Chimera			AIF		AIF + NADH		AIF-W196A-CHCHD4-N45 Chimera			AIF		AIF + NADH		AIF-W196A-CHCHD4-N45 Chimera
q	I(q)	Scaled I(q)	q	I(q)	Scaled I(q)	q	I(q)		q*Rg	I(q)/I(0)*[qRg]2	q*Rg	I(q)/I(0)*[qRg]2	q*Rg	I(q)/I(0)*[qRg]2		q2	ln(I)	q2	ln(I)	q2	ln(I)
0.011859	1834.04	98.9697	0.011859	3333.11	179.864	0.011428	184.009		0.308334	0.101021	0.455386	0.191949	0.438835	0.179877		0.000140636	4.59481	0.000140636	5.1922	0.000130599	5.21498
0.012467	1801.6	97.2192	0.012467	3321.59	179.242	0.011985	180.197		0.324142	0.10967	0.478733	0.211402	0.460224	0.19374		0.000155426	4.57697	0.000155426	5.18874	0.00014364	5.19405
0.013075	1704.53	91.9813	0.013075	3307.43	178.478	0.012543	181.247		0.33995	0.114128	0.50208	0.231533	0.481651	0.213437		0.000170956	4.52158	0.000170956	5.18447	0.000157327	5.19986
0.013683	1645.27	88.7832	0.013683	3295.91	177.856	0.0131	180.403		0.355758	0.120644	0.525427	0.252683	0.50304	0.23173		0.000187224	4.4862	0.000187224	5.18098	0.00017161	5.19519
0.014291	1663.56	89.7704	0.014291	3265.82	176.233	0.013658	179.238		0.371566	0.133067	0.548774	0.273122	0.524467	0.250265		0.000204233	4.49726	0.000204233	5.17181	0.000186541	5.18871
0.014899	1637.22	88.349	0.014899	3212	173.329	0.014215	177.457		0.387374	0.14234	0.572122	0.291964	0.545856	0.2684		0.00022198	4.4813	0.00022198	5.15519	0.000202066	5.17873
0.015507	1621.92	87.5237	0.015507	3200.41	172.703	0.014772	176.164		0.403182	0.152754	0.595469	0.315138	0.567245	0.287735		0.000240467	4.47191	0.000240467	5.15158	0.000218212	5.17142
0.016115	1615.96	87.202	0.016115	3177.91	171.489	0.01533	174.907		0.41899	0.164361	0.618816	0.337941	0.588672	0.307672		0.000259693	4.46823	0.000259693	5.14452	0.000235009	5.16425
0.016723	1645.98	88.8217	0.016723	3139.04	169.391	0.015887	173.816		0.434798	0.180285	0.642163	0.359472	0.610061	0.328375		0.000279659	4.48663	0.000279659	5.13221	0.000252397	5.158
0.017331	1627.97	87.8499	0.017331	3097.34	167.141	0.016445	172.455		0.450606	0.191514	0.66551	0.380956	0.631488	0.349092		0.000300364	4.47563	0.000300364	5.11884	0.000270438	5.15014
0.017939	1614.67	87.1324	0.017939	3072.09	165.778	0.017002	171.19		0.466414	0.203511	0.688858	0.404827	0.652877	0.370403		0.000321808	4.46743	0.000321808	5.11065	0.000289068	5.14277
0.018547	1605.43	86.6338	0.018547	3013.55	162.619	0.01756	170.266		0.482222	0.216295	0.712205	0.424487	0.674304	0.392982		0.000343991	4.46169	0.000343991	5.09141	0.000308354	5.13736
0.019155	1585.27	85.5457	0.019155	2996.88	161.72	0.018117	168.137		0.49803	0.22781	0.735552	0.450269	0.695693	0.413078		0.000366914	4.44905	0.000366914	5.08587	0.000328226	5.12478
0.019763	1607.98	86.7712	0.019763	2987.14	161.195	0.018675	166.612		0.513838	0.245976	0.758899	0.47775	0.71712	0.434934		0.000390576	4.46327	0.000390576	5.08261	0.000348756	5.11567
0.020371	1577.17	85.1086	0.020371	2942.24	158.772	0.019232	164.607		0.529646	0.256336	0.782246	0.499969	0.738509	0.455715		0.000414978	4.44393	0.000414978	5.06747	0.00036987	5.10356
0.020979	1564.95	84.4494	0.020979	2897.07	156.334	0.019789	162.703		0.545454	0.26976	0.805594	0.522116	0.759898	0.476913		0.000440118	4.43615	0.000440118	5.05199	0.000391605	5.09193
0.021587	1563.81	84.3873	0.021587	2874.89	155.137	0.020347	161.063		0.561262	0.285413	0.828941	0.548586	0.781325	0.499106		0.000465999	4.43542	0.000465999	5.04431	0.000414	5.0818
0.022195	1531.48	82.643	0.022195	2831.07	152.773	0.020904	159.036		0.57707	0.29548	0.852288	0.571084	0.802714	0.520176		0.000492618	4.41453	0.000492618	5.02895	0.000436977	5.06913
0.022803	1522.88	82.1792	0.022803	2785.57	150.317	0.021462	157.441		0.592878	0.310139	0.875635	0.593113	0.824141	0.542818		0.000519977	4.4089	0.000519977	5.01275	0.000460617	5.05905
0.023411	1505.18	81.224	0.023411	2760.32	148.955	0.022019	155.192		0.608686	0.323099	0.898982	0.619496	0.84553	0.563198		0.000548075	4.39721	0.000548075	5.00364	0.000484836	5.04466
0.024019	1497.98	80.8352	0.024019	2720.03	146.78	0.022577	153.879		0.624494	0.338471	0.92233	0.642572	0.866957	0.587095		0.000576912	4.39241	0.000576912	4.98894	0.000509721	5.03617
0.024627	1498.74	80.8763	0.024627	2670.68	144.118	0.023134	151.336		0.640302	0.356004	0.945677	0.663262	0.888346	0.606234		0.000606489	4.39292	0.000606489	4.97063	0.000535182	5.0195
0.025235	1495.43	80.6979	0.025235	2636.78	142.288	0.023692	149.865		0.65611	0.372975	0.969024	0.687576	0.909773	0.629651		0.000636805	4.39071	0.000636805	4.95786	0.000561311	5.00973
0.025843	1479.48	79.8369	0.025843	2603.1	140.471	0.024249	147.685		0.671918	0.386991	0.992371	0.711895	0.931162	0.65001		0.000667861	4.37999	0.000667861	4.945	0.000588014	4.99508
0.026451	1463.52	78.9754	0.026451	2553.15	137.775	0.024807	146.056		0.687726	0.40104	1.01572	0.731476	0.952589	0.672766		0.000699655	4.36914	0.000699655	4.92562	0.000615387	4.98399
0.027059	1466.84	79.1548	0.027059	2513.87	135.656	0.025364	144.141		0.703534	0.420642	1.03907	0.753712	0.973978	0.694096		0.000732189	4.37141	0.000732189	4.91012	0.000643332	4.97079
0.027667	1446.27	78.0448	0.027667	2484.41	134.066	0.025921	142.039		0.719342	0.43359	1.06241	0.778731	0.995366	0.714344		0.000765463	4.35728	0.000765463	4.89833	0.000671898	4.9561
0.028275	1443.76	77.9091	0.028275	2427.14	130.976	0.026479	139.836		0.73515	0.452069	1.08576	0.794585	1.01679	0.733869		0.000799476	4.35554	0.000799476	4.87501	0.000701137	4.94047
0.028883	1431.23	77.2335	0.028883	2394.03	129.189	0.027036	137.697		0.750958	0.467629	1.10911	0.817812	1.03818	0.753365		0.000834228	4.34683	0.000834228	4.86127	0.000730945	4.92506
0.029491	1417.09	76.4702	0.029491	2347.11	126.657	0.027594	135.338		0.766766	0.482706	1.13245	0.835895	1.05961	0.771339		0.000869719	4.3369	0.000869719	4.84148	0.000761429	4.90778
0.030099	1397.28	75.4009	0.030099	2297.71	123.991	0.028151	133.518		0.782574	0.495783	1.1558	0.852391	1.081	0.791997		0.00090595	4.32282	0.00090595	4.82021	0.000792479	4.89424
0.030707	1402.16	75.6645	0.030707	2268.64	122.423	0.028709	131.221		0.798382	0.517819	1.17915	0.875953	1.10243	0.809535		0.00094292	4.32631	0.00094292	4.80748	0.000824207	4.87688
0.031315	1378	74.3608	0.031315	2220.47	119.823	0.029266	128.817		0.81419	0.529249	1.2025	0.891641	1.12381	0.82584		0.000980629	4.30893	0.000980629	4.78602	0.000856499	4.85839
0.031923	1373.37	74.1107	0.031923	2180.24	117.652	0.029824	126.795		0.829998	0.54815	1.22584	0.909809	1.14524	0.84417		0.00101908	4.30556	0.00101908	4.76773	0.000889471	4.84257
0.032531	1360.36	73.4089	0.032531	2146.95	115.855	0.030381	124.808		0.845806	0.563838	1.24919	0.930369	1.16663	0.862269		0.00105827	4.29604	0.00105827	4.75234	0.000923005	4.82678
0.033139	1338.47	72.2279	0.033139	2098.16	113.223	0.030938	123.007		0.861614	0.575698	1.27254	0.943534	1.18802	0.881273		0.00109819	4.27983	0.00109819	4.72936	0.00095716	4.81224
0.033747	1341.72	72.403	0.033747	2058.61	111.089	0.031496	120.615		0.877422	0.598464	1.29588	0.96003	1.20945	0.895588		0.00113886	4.28225	0.00113886	4.71033	0.000991998	4.7926
0.034355	1316.09	71.0199	0.034355	2024.32	109.238	0.032053	118.443		0.89323	0.608375	1.31923	0.978359	1.23084	0.910842		0.00118027	4.26296	0.00118027	4.69353	0.00102739	4.77443
0.034963	1312.45	70.8235	0.034963	1980.91	106.896	0.032611	116.23		0.909038	0.628356	1.34258	0.991568	1.25226	0.925215		0.00122241	4.26019	0.00122241	4.67185	0.00106348	4.75557
0.035571	1301.74	70.2458	0.035571	1943.23	104.862	0.033168	114.794		0.924846	0.645095	1.36593	1.00683	1.27365	0.945266		0.0012653	4.252	0.0012653	4.65265	0.00110012	4.74314
0.036179	1290.69	69.6496	0.036179	1909.66	103.051	0.033726	112.69		0.940654	0.661672	1.38927	1.02355	1.29508	0.959426		0.00130892	4.24348	0.00130892	4.63522	0.00113744	4.72464
0.036787	1281.44	69.1504	0.036787	1875.52	101.208	0.034283	110.61		0.956462	0.679195	1.41262	1.03932	1.31647	0.973079		0.00135328	4.23628			0.00117532	4.70601
0.037395	1251.98	67.5604	0.037395	1815.14	97.9504	0.034841	108.604		0.97227	0.685694	1.43597	1.03939	1.33789	0.986787		0.00139839	4.21302
0.038003	1243.11	67.0815	0.038003	1790.63	96.6277	0.035398	106.508		0.988078	0.703152	1.45932	1.05897	1.35928	0.998932		0.00144423	4.20591
0.038611	1227.52	66.2402	0.038611	1749.25	94.3945	0.035955	104.391		1.00389	0.716729	1.48266	1.06786	1.38067	1.01013		0.00149081	4.19329
0.039219	1216.95	65.6703	0.039219	1713.48	92.4645	0.036513	102.725		1.01969	0.733117	1.50601	1.07923	1.4021	1.0251		0.00153813	4.18465
0.039827	1202.85	64.9092	0.039827	1679.89	90.6516	0.03707	100.56		1.0355	0.747261	1.52936	1.09113	1.42349	1.03435		0.00158619	4.17299
0.040435	1193.34	64.396	0.040435	1640.68	88.5357	0.037628	98.5191		1.05131	0.764161	1.5527	1.09844	1.44492	1.04409		0.00163499	4.16505
0.041043	1176.86	63.5064	0.041043	1606.52	86.6921	0.038185	96.662		1.06712	0.776438	1.57605	1.10816	1.4663	1.05496		0.00168453	4.15114
0.041651	1167.23	62.9873	0.041651	1571.34	84.794	0.038743	94.6356		1.08293	0.793076	1.5994	1.11625	1.48773	1.06325		0.00173481	4.14293
0.042259	1151.93	62.1617	0.042259	1536.03	82.8885	0.0393	92.6754		1.09873	0.805698	1.62275	1.12325	1.50912	1.07139		0.00178582	4.12974
0.042867	1143.12	61.6863	0.042867	1502.06	81.0551	0.039858	90.6655		1.11454	0.822708	1.64609	1.13024	1.53055	1.07813		0.00183758	4.12206
0.043475	1127.97	60.8685	0.043475	1462.52	78.9215	0.040415	88.7711		1.13035	0.834993	1.66944	1.13193	1.55194	1.08531		0.00189008	4.10872
0.044083	1118.36	60.3499	0.044083	1435.69	77.4739	0.040973	86.9737		1.14616	0.851196	1.69279	1.14246	1.57336	1.0929		0.00194331	4.10016
0.044691	1097.9	59.2461	0.044691	1394.72	75.2633	0.04153	85.2155		1.16197	0.858837	1.71613	1.14069	1.59475	1.10012		0.00199729	4.0817
0.045299	1090.18	58.8295	0.045299	1362.64	73.5319	0.042087	83.2675		1.17777	0.87616	1.73948	1.14498	1.61614	1.104
0.045907	1067.94	57.6293	0.045907	1325.62	71.5339	0.042645	81.3796		1.19358	0.88148	1.76283	1.14397	1.63757	1.10777
0.046515	1061.88	57.3018	0.046515	1297.6	70.0219	0.043202	79.9314		1.20939	0.89984	1.78618	1.14965	1.65896	1.11666
0.047123	1034.92	55.8475	0.047123	1270.06	68.536	0.04376	78.1956		1.2252	0.900079	1.80952	1.15486	1.68038	1.12081
0.047731	1033.2	55.7547	0.047731	1235.84	66.6894	0.044317	76.3007		1.24101	0.92192	1.83287	1.15293	1.70177	1.12167
0.048339	1020.53	55.071	0.048339	1207.09	65.1377	0.044875	74.5139		1.25681	0.933962	1.85622	1.15497	1.7232	1.12316
0.048947	1003.6	54.1573	0.048947	1169.98	63.1354	0.045432	72.9683		1.27262	0.941717	1.87956	1.14781	1.74459	1.12734
0.049555	997.285	53.8163	0.049555	1153.02	62.22	0.04599	71.3178		1.28843	0.959181	1.90291	1.15944	1.76602	1.12907
0.050163	968.191	52.2463	0.050163	1111.41	59.9751	0.046547	69.5943		1.30424	0.954188	1.92626	1.1452	1.7874	1.12863
0.050771	966.983	52.1811	0.050771	1091.37	58.8931	0.047104	67.8478		1.32005	0.976239	1.94961	1.15197	1.80879	1.1268
0.051379	948.909	51.2058	0.051379	1063.78	57.4043	0.047662	66.3246		1.33585	0.981073	1.97295	1.1499	1.83022	1.12776
0.051987	934.884	50.449	0.051987	1038.16	56.0221	0.048219	64.8739		1.35166	0.989585	1.9963	1.14893	1.85161	1.12902
0.052595	928.168	50.0866	0.052595	1006.63	54.3209	0.048777	63.2541		1.36747	1.00559	2.01965	1.14025	1.87304	1.12646
0.053203	912.645	49.2489	0.053203	989.931	53.4195	0.049334	61.7547		1.38328	1.01177	2.043	1.1474	1.89443	1.12502
0.053811	899.94	48.5633	0.053811	956.441	51.6123	0.049892	60.227		1.39909	1.02061	2.06634	1.13407	1.91585	1.12215
0.054419	885.564	47.7875	0.054419	930.688	50.2226	0.050449	58.6759		1.41489	1.02713	2.08969	1.12861	1.93724	1.11779
0.055027	867.372	46.8058	0.055027	905.634	48.8705	0.051007	57.1781		1.4307	1.02864	2.11304	1.12291	1.95867	1.11349
0.055635	856.254	46.2059	0.055635	876.668	47.3075	0.051564	55.8053		1.44651	1.03802	2.13638	1.11114	1.98006	1.11062
0.056243	837.63	45.2009	0.056243	855.546	46.1677	0.052121	54.4523		1.46232	1.03776	2.15973	1.1082	2.00145	1.10723
0.056851	830.154	44.7975	0.056851	834.548	45.0346	0.052679	52.9459		1.47813	1.05085	2.18308	1.1045	2.02287	1.09977
0.057459	818.111	44.1476	0.057459	810.566	43.7404	0.053236	51.7895		1.49393	1.05787	2.20643	1.09583	2.04426	1.09862
0.058067	802.012	43.2788	0.058067	790.171	42.6399	0.053794	50.3214		1.50974	1.05912	2.22977	1.09099	2.06569	1.08998
0.058675	798.808	43.1059	0.058675	771.654	41.6406	0.054351	49.1481		1.52555	1.0771	2.25312	1.08785	2.08708	1.08672
0.059283	780.518	42.1189	0.059283	747.937	40.3608	0.054909	47.9021		1.54136	1.07436	2.27647	1.07638	2.10851	1.08103
0.059891	768.472	41.469	0.059891	730.997	39.4467	0.055466	46.5594		1.55717	1.07959	2.29981	1.07369	2.12989	1.07215
0.060499	756.888	40.8438	0.060499	708.005	38.206	0.056024	45.4516		1.57297	1.08501	2.32316	1.06114	2.15132	1.06781
0.061107	743.975	40.147	0.061107	689.984	37.2335	0.056581	44.2866		1.58878	1.08804	2.34651	1.05502	2.17271	1.06123
0.061715	735.01	39.6632	0.061715	668.255	36.0609	0.057138	43.1887		1.60459	1.09643	2.36986	1.04223	2.1941	1.0554
0.062323	725.582	39.1545	0.062323	654.944	35.3427	0.057696	41.8691		1.6204	1.1038	2.3932	1.04169	2.21553	1.04323
0.062931	716.843	38.6829	0.062931	634.284	34.2277	0.058253	40.9545		1.63621	1.11188	2.41655	1.02861	2.23692	1.04024
0.063539	705.006	38.0441	0.063539	617.63	33.329	0.058811	39.7668		1.65201	1.11476	2.4399	1.02105	2.25834	1.02952
0.064147	696.975	37.6107	0.064147	602.035	32.4875	0.059368	38.634		1.66782	1.12325	2.46324	1.01441	2.27973	1.01923
0.064755	683.178	36.8662	0.064755	586.07	31.626	0.059926	37.5869		1.68363	1.12198	2.48659	1.00632	2.30116	1.01033
0.065363	668	36.0471	0.065363	566.433	30.5663	0.060483	36.9069		1.69944	1.11775	2.50994	0.99095	2.32255	1.01058
0.065971	660.854	35.6615	0.065971	551.473	29.759	0.061041	35.6956		1.71525	1.12646	2.53329	0.98281	2.34397	0.99553
0.066579	651.444	35.1538	0.066579	537.193	28.9885	0.061598	34.9158		1.73105	1.13099	2.55663	0.975089	2.36536	0.991634
0.067187	638.496	34.4551	0.067187	523.337	28.2408	0.062155	33.93		1.74686	1.12885	2.57998	0.967368	2.38675	0.981143
0.067795	626.908	33.8297	0.067795	509.151	27.4752	0.062713	32.9721		1.76267	1.12851	2.60333	0.958255	2.40818	0.97064
0.068403	621.342	33.5294	0.068403	497.274	26.8343	0.06327	32.0376		1.77848	1.13864	2.62668	0.952764	2.42957	0.959957
0.069011	608.955	32.8609	0.069011	483.137	26.0715	0.063828	31.212		1.79429	1.13587	2.65002	0.942208	2.451	0.951788
0.069619	598.822	32.3141	0.069619	471.224	25.4286	0.064385	30.4546		1.81009	1.13673	2.67337	0.935238	2.47238	0.944971
0.070227	589.953	31.8356	0.070227	458.499	24.7419	0.064943	29.5904		1.8259	1.13955	2.69672	0.925947	2.49381	0.93414
0.070835	567.264	30.6112	0.070835	443.471	23.9309	0.0655	28.9039		1.84171	1.11478	2.72006	0.911171	2.5152	0.928187
0.071443	564.49	30.4615	0.071443	434.132	23.427	0.066057	28.0605		1.85752	1.12845	2.74341	0.907361	2.53659	0.916493
0.072051	554	29.8954	0.072051	422.034	22.7742	0.066615	27.3389		1.87333	1.12641	2.76676	0.897155	2.55802	0.908074
0.072659	542.745	29.2881	0.072659	413.106	22.2923	0.067172	26.6241		1.88913	1.12223	2.79011	0.893057	2.5794	0.899182
0.073267	534.299	28.8323	0.073267	401.16	21.6477	0.06773	25.8324		1.90494	1.12333	2.81345	0.881807	2.60083	0.886999
0.073875	518.542	27.982	0.073875	390.983	21.0986	0.068287	25.3328		1.92075	1.10837	2.8368	0.873761	2.62222	0.88421
0.074483	509.43	27.4903	0.074483	377.995	20.3977	0.068845	24.6666		1.93656	1.10689	2.86015	0.858697	2.64365	0.875085
0.075091	501.748	27.0757	0.075091	369.875	19.9595	0.069402	24.0004		1.95237	1.10807	2.88349	0.854025	2.66504	0.865284
0.075699	487.772	26.3216	0.075699	357.932	19.315	0.06996	23.3205		1.96817	1.09472	2.90684	0.839884	2.68646	0.854346
0.076307	480.903	25.9509	0.076307	351.93	18.9911	0.070517	22.9345		1.98398	1.09671	2.93019	0.839121	2.70785	0.853637
0.076915	475.029	25.6339	0.076915	342.245	18.4685	0.071074	22.4146		1.99979	1.10065	2.95354	0.829084	2.72924	0.847518
0.077523	465.043	25.095	0.077523	335.575	18.1086	0.071632	21.7294		2.0156	1.09461	2.97688	0.825828	2.75067	0.834561
0.078131	456.887	24.6549	0.078131	326.205	17.6029	0.072189	21.0969		2.03141	1.09235	3.00023	0.815411	2.77206	0.822919
0.078739	452.339	24.4095	0.078739	319.09	17.219	0.072747	20.6417		2.04721	1.09837	3.02358	0.810088	2.79348	0.817658
0.079347	441.103	23.8032	0.079347	310.277	16.7434	0.073304	20.183		2.06302	1.0877	3.04692	0.799926	2.81487	0.811778
0.079955	429.179	23.1597	0.079955	300.224	16.201	0.073862	19.6856		2.07883	1.07457	3.07027	0.785917	2.8363	0.803872
0.080563	423.394	22.8475	0.080563	292.675	15.7936	0.074419	19.2337		2.09464	1.07627	3.09362	0.777852	2.85769	0.797309
0.081171	409.342	22.0893	0.081171	288.865	15.5879	0.074977	18.7363		2.11045	1.05632	3.11697	0.779355	2.87912	0.788381
0.081779	402.534	21.7218	0.081779	281.089	15.1684	0.075534	18.3896		2.12625	1.05437	3.14031	0.76978	2.90051	0.785332
0.082387	393.127	21.2142	0.082387	274.38	14.8063	0.076091	17.9088		2.14206	1.0451	3.16366	0.762622	2.92189	0.776121
0.082995	389.762	21.0326	0.082995	270.146	14.5778	0.076649	17.5161		2.15787	1.0515	3.18701	0.761975	2.94332	0.770276
0.083603	381.678	20.5964	0.083603	260.635	14.0646	0.077206	17.1329		2.17368	1.04483	3.21036	0.745962	2.96471	0.764415
0.084211	374.563	20.2125	0.084211	258.557	13.9524	0.077764	16.7815		2.18949	1.04032	3.2337	0.750814	2.98614	0.759599
0.084819	364.938	19.6931	0.084819	250.04	13.4928	0.078321	16.329		2.20529	1.02828	3.25705	0.736604	3.00753	0.749743
0.085427	357.708	19.3029	0.085427	244.223	13.179	0.078879	15.9741		2.2211	1.02241	3.2804	0.729821	3.02895	0.743936
0.086035	349.413	18.8553	0.086035	237.416	12.8116	0.079436	15.5828		2.23691	1.01297	3.30374	0.719613	3.05034	0.735998
0.086643	342.157	18.4638	0.086643	234.698	12.665	0.079993	15.3226		2.25272	1.006	3.32709	0.721467	3.07173	0.733893
0.087251	332.999	17.9696	0.087251	229.162	12.3663	0.080551	14.9085		2.26853	0.992864	3.35044	0.714371	3.09316	0.724056
0.087859	326.061	17.5952	0.087859	223.844	12.0792	0.081108	14.649		2.28433	0.985774	3.37379	0.707549	3.11455	0.721326
0.088467	320.219	17.2799	0.088467	218.995	11.8176	0.081666	14.3883		2.30014	0.981556	3.39713	0.701837	3.13597	0.718271
0.089075	315.851	17.0442	0.089075	213.857	11.5403	0.082223	14.0471		2.31595	0.981523	3.42048	0.694822	3.15736	0.710836
0.089683	305.175	16.4681	0.089683	207.27	11.1849	0.082781	13.7673		2.33176	0.961337	3.44383	0.682648	3.17879	0.706165
0.090291	301.765	16.2841	0.090291	205.893	11.1106	0.083338	13.4343		2.34757	0.963528	3.46717	0.687339	3.20018	0.698389
0.090899	293.026	15.8125	0.090899	198.655	10.72	0.083895	13.193		2.36337	0.948266	3.49052	0.672138	3.22157	0.695043
0.091507	282.849	15.2633	0.091507	196.342	10.5952	0.084453	12.9176		2.37918	0.927618	3.51387	0.673226	3.243	0.689617
0.092115	280.238	15.1225	0.092115	191.606	10.3396	0.08501	12.6975		2.39499	0.93131	3.53722	0.665745	3.26438	0.686838
0.092723	270.261	14.584	0.092723	190.025	10.2543	0.085568	12.402		2.4108	0.910048	3.56056	0.669	3.28581	0.67969
0.093331	263.251	14.2058	0.093331	184.762	9.97031	0.086125	12.172		2.42661	0.898106	3.58391	0.65903	3.3072	0.675798
0.093939	259.695	14.0139	0.093939	182.88	9.8687	0.086683	11.9645		2.44241	0.897556	3.60726	0.66084	3.32863	0.672913
0.094547	252.554	13.6285	0.094547	177.921	9.60112	0.08724	11.6411		2.45822	0.884209	3.6306	0.651271	3.35002	0.663165
0.095155	246.679	13.3115	0.095155	174.272	9.40421	0.087798	11.4699		2.47403	0.874787	3.65395	0.646145	3.37144	0.661797
0.095763	239.641	12.9317	0.095763	171.776	9.26952	0.088355	11.3331		2.48984	0.860719	3.6773	0.645056	3.39283	0.662227
0.096371	238.37	12.8631	0.096371	168.255	9.07949	0.088912	11.0735		2.50565	0.867062	3.70065	0.63988	3.41422	0.655242
0.096979	227.592	12.2815	0.096979	165.331	8.9217	0.08947	10.8736		2.52145	0.838336	3.72399	0.636719	3.43565	0.651515
0.097587	223.767	12.0751	0.097587	162.508	8.76939	0.090027	10.6786		2.53726	0.834614	3.74734	0.633721	3.45704	0.647823
0.098195	220.399	11.8934	0.098195	160.151	8.6422	0.090585	10.5227		2.55307	0.832329	3.77069	0.632336	3.47846	0.646303
0.098803	217.142	11.7176	0.098803	154.597	8.34252	0.091142	10.3253		2.56888	0.830212	3.79404	0.617991	3.49985	0.642001
0.099411	211.761	11.4272	0.099411	152.172	8.21161	0.0917	10.1326		2.58469	0.819634	3.81738	0.615803	3.52128	0.637758
0.100019	205.536	11.0913	0.100019	148.796	8.02943	0.092257	9.96696		2.60049	0.805302	3.84073	0.609529	3.54267	0.634976
0.100627	198.73	10.724	0.100627	147.387	7.95342	0.092814	9.81378		2.6163	0.788131	3.86408	0.611121	3.56406	0.63279
0.101235	197.502	10.6578	0.101235	144.333	7.78859	0.093372	9.67056		2.63211	0.792757	3.88742	0.60571	3.58548	0.631075
0.101843	191.577	10.338	0.101843	141.8	7.65193	0.093929	9.46007		2.64792	0.778235	3.91077	0.602252	3.60687	0.624727
0.102451	190.987	10.3062	0.102451	138.625	7.48057	0.094487	9.29126		2.66373	0.785129	3.93412	0.595815	3.6283	0.62089
0.103059	184.255	9.94292	0.103059	137.78	7.43497	0.095044	9.17676		2.67953	0.766473	3.95747	0.599233	3.64969	0.62049
0.103667	179.555	9.6893	0.103667	133.788	7.21961	0.095602	9.02071		2.69534	0.755761	3.98081	0.588761	3.67112	0.617122
0.104275	174.721	9.42844	0.104275	131.839	7.11443	0.096159	8.83184		2.71115	0.744066	4.00416	0.58701	3.69251	0.611262
0.104883	169.058	9.12285	0.104883	130.524	7.04344	0.096716	8.66911		2.72696	0.72837	4.02751	0.587949	3.71389	0.60697
0.105491	165.153	8.91212	0.105491	127.868	6.90012	0.097274	8.52035		2.74277	0.719819	4.05085	0.582683	3.73532	0.603458
0.106099	158.914	8.57545	0.106099	125.9	6.79395	0.097831	8.48651		2.75857	0.700633	4.0742	0.580349	3.75671	0.607965
0.106707	157.079	8.47643	0.106707	123.327	6.65507	0.098389	8.26863		2.77438	0.700503	4.09755	0.57502	3.77814	0.599132
0.107315	153.315	8.27328	0.107315	119.457	6.44624	0.098946	8.1634		2.79019	0.691528	4.1209	0.563342	3.79953	0.598224
0.107923	153.28	8.2714	0.107923	117.585	6.34525	0.099504	8.03107		2.806	0.699227	4.14424	0.560817	3.82095	0.595183
0.108531	147.53	7.96114	0.108531	115.052	6.20856	0.100061	7.92661		2.82181	0.680603	4.16759	0.554936	3.84234	0.594037
0.109139	143.536	7.74561	0.109139	113.213	6.10927	0.100618	7.829		2.83761	0.669617	4.19094	0.552196	3.86373	0.593272
0.109747	136.907	7.38792	0.109747	111.587	6.02152	0.101176	7.57536		2.85342	0.64583	4.21428	0.550347	3.88516	0.580436
0.110355	132.625	7.15685	0.110355	110.537	5.96492	0.101733	7.51232		2.86923	0.632582	4.23763	0.55123	3.90655	0.581961
0.110963	131.752	7.10971	0.110963	109.356	5.90116	0.102291	7.38058		2.88504	0.635359	4.26098	0.551364	3.92797	0.578045
0.111571	127.031	6.85493	0.111571	105.413	5.68841	0.102848	7.28272		2.90085	0.619322	4.28433	0.537326	3.94936	0.576609
0.112179	123.773	6.67914	0.112179	103.684	5.59511	0.103406	7.12922		2.91665	0.610035	4.30767	0.534289	3.97079	0.570597
0.112787	120.346	6.49421	0.112787	101.535	5.47914	0.103963	7.06734		2.93246	0.599592	4.33102	0.528902	3.99218	0.571755
0.113395	119.326	6.4392	0.113395	99.4713	5.36775	0.10452	6.90879		2.94827	0.600939	4.35437	0.523751	4.01357	0.564933
0.114003	114.752	6.19234	0.114003	99.2379	5.35516	0.105078	6.78845		2.96408	0.584115	4.37772	0.52814	4.035	0.561036
0.114611	114.248	6.16512	0.114611	96.8086	5.22407	0.105635	6.72621		2.97989	0.587767	4.40106	0.520722	4.05638	0.561801
0.115219	109.915	5.9313	0.115219	94.0478	5.07509	0.106193	6.61448		2.99569	0.571491	4.42441	0.511253	4.07781	0.558321
0.115827	106.626	5.75381	0.115827	93.2253	5.0307	0.10675	6.59636		3.0115	0.560256	4.44776	0.512144	4.0992	0.562647
0.116435	104.105	5.61777	0.116435	92.0088	4.96506	0.107308	6.43781		3.02731	0.552768	4.4711	0.510782	4.12063	0.554879
0.117043	103.118	5.56451	0.117043	91.0319	4.91234	0.107865	6.36605		3.04312	0.55326	4.49445	0.510651	4.14202	0.554405
0.117651	98.0598	5.29158	0.117651	88.9786	4.80154	0.108422	6.20451		3.05893	0.531604	4.5178	0.504332	4.1634	0.545932
0.118259	96.567	5.21103	0.118259	87.1636	4.70359	0.10898	6.06183		3.07473	0.528936	4.54115	0.499164	4.18483	0.538882
0.118867	93.6128	5.05161	0.118867	85.7284	4.62615	0.109537	6.06739		3.09054	0.518041	4.56449	0.496006	4.20622	0.544904
0.119475	91.097	4.91585	0.119475	84.2433	4.54601	0.110095	5.92822		3.10635	0.509289	4.58784	0.492412	4.22765	0.537843
0.120083	91.0273	4.91209	0.120083	82.0854	4.42956	0.110652	5.84233		3.12216	0.514092	4.61119	0.484695	4.24904	0.535428
0.120691	87.5132	4.72246	0.120691	81.0157	4.37184	0.11121	5.76564		3.13797	0.499263	4.63453	0.483235	4.27046	0.533742
0.121299	85.5017	4.61391	0.121299	79.1348	4.27034	0.111767	5.69028		3.15377	0.492714	4.65788	0.476784	4.29185	0.532056
0.121907	80.5931	4.34903	0.121907	77.4354	4.17863	0.112324	5.60331		3.16958	0.469095	4.68123	0.471234	4.31324	0.529159
0.122515	78.6607	4.24475	0.122515	77.7498	4.1956	0.112882	5.47815		3.18539	0.462426	4.70458	0.477878	4.33467	0.522492
0.123123	78.1839	4.21903	0.123123	75.4034	4.06898	0.113439	5.43803		3.2012	0.464197	4.72792	0.468068	4.35606	0.523797
0.123731	75.9244	4.0971	0.123731	73.9132	3.98856	0.113997	5.32115		3.21701	0.455244	4.75127	0.46336	4.37748	0.517593
0.124339	75.9459	4.09826	0.124339	72.444	3.90928	0.114554	5.2291		3.23281	0.45986	4.77462	0.458623	4.39887	0.513622
0.124947	73.2617	3.95341	0.124947	71.2231	3.8434	0.115111	5.17471		3.24862	0.447955	4.79796	0.455315	4.42026	0.513235
0.125555	70.1285	3.78433	0.125555	69.5875	3.75514	0.115669	5.09113		3.26443	0.432981	4.82131	0.449199	4.44169	0.509852
0.126163	69.9014	3.77208	0.126163	68.1556	3.67787	0.116226	5.00162		3.28024	0.435768	4.84466	0.444227	4.46308	0.505724
0.126771	68.7288	3.7088	0.126771	67.3778	3.6359	0.116784	4.94869		3.29605	0.432598	4.86801	0.443401	4.48451	0.505188
0.127379	63.4151	3.42206	0.127379	65.6582	3.54311	0.117341	4.79475		3.31185	0.40299	4.89135	0.436239	4.50589	0.494153
0.127987	62.9016	3.39435	0.127987	64.075	3.45767	0.117899	4.76761		3.32766	0.403552	4.9147	0.429793	4.52732	0.496041
0.128595	60.002	3.23788	0.128595	62.0166	3.34659	0.118456	4.68253		3.34347	0.388615	4.93805	0.419948	4.54871	0.491803
0.129203	59.828	3.22849	0.129203	60.4125	3.26003	0.119013	4.58827		3.35928	0.391161	4.9614	0.412963	4.5701	0.486445
0.129811	59.0656	3.18735	0.129811	58.9759	3.18251	0.119571	4.53206		3.37509	0.38982	4.98474	0.406946	4.59153	0.485002
0.130419	56.6882	3.05906	0.130419	58.0664	3.13343	0.120128	4.47128		3.39089	0.377642	5.00809	0.404432	4.61292	0.482966
0.131027	55.1987	2.97868	0.131027	56.1825	3.03177	0.120686	4.39499		3.4067	0.371156	5.03144	0.394968	4.63434	0.479146
0.131635	56.3285	3.03965	0.131635	55.7106	3.0063	0.121243	4.30376		3.42251	0.382276	5.05478	0.395294	4.65573	0.473541
0.132243	54.2853	2.92939	0.132243	54.7259	2.95317	0.1218	4.18139		3.43832	0.371821	5.07813	0.391902	4.67712	0.464314
0.132851	54.818	2.95813	0.132851	52.8291	2.85081	0.122358	4.1435		3.45413	0.378929	5.10148	0.381805	4.69855	0.464332
0.133459	51.6362	2.78644	0.133459	52.2929	2.82187	0.122915	4.08692		3.46993	0.36021	5.12483	0.381397	4.71994	0.46217
0.134067	49.4231	2.66701	0.134067	52.285	2.82144	0.123473	4.00117		3.48574	0.34792	5.14817	0.384822	4.74136	0.456591
0.134675	48.7764	2.63211	0.134675	51.0614	2.75542	0.12403	3.93348		3.50155	0.346489	5.17152	0.379233	4.76275	0.452925
0.135283	48.3584	2.60956	0.135283	49.7689	2.68567	0.124588	3.88302		3.51736	0.346629	5.19487	0.372979	4.78418	0.451147
0.135891	48.3548	2.60936	0.135891	48.5945	2.6223	0.125145	3.73573		3.53317	0.349725	5.21821	0.367458	4.80557	0.437924
0.136499	42.6709	2.30264	0.136499	47.6998	2.57402	0.125702	3.72716		3.54897	0.311384	5.24156	0.363928	4.82696	0.440817
0.137107	44.482	2.40037	0.137107	47.2244	2.54836	0.12626	3.63569		3.56478	0.327499	5.26491	0.363517	4.84838	0.433825
0.137715	43.4329	2.34376	0.137715	45.5926	2.46031	0.126817	3.61407		3.58059	0.322617	5.28826	0.354076	4.86977	0.435059
0.138323	42.02	2.26752	0.138323	43.877	2.36773	0.127375	3.51535		3.5964	0.314884	5.3116	0.343768	4.8912	0.426907
0.138931	41.0696	2.21623	0.138931	43.0673	2.32403	0.127932	3.42477		3.61221	0.310474	5.33495	0.340396	4.91259	0.419552
0.139539	42.6912	2.30374	0.139539	43.989	2.37377	0.128489	3.38803		3.62801	0.325563	5.3583	0.350732	4.93398	0.418673
0.140147	39.1739	2.11393	0.140147	42.3569	2.2857	0.129047	3.34213		3.64382	0.301349	5.38164	0.340667	4.9554	0.416596
0.140755	39.7721	2.14622	0.140755	42.724	2.30551	0.129604	3.25656		3.65963	0.308611	5.40499	0.346608	4.97679	0.409442
0.141363	36.5185	1.97064	0.141363	40.7501	2.19899	0.130162	3.20564		3.67544	0.285819	5.42834	0.333457	4.99822	0.406518
0.141971	35.8986	1.93719	0.141971	39.0134	2.10527	0.130719	3.15546		3.69125	0.283389	5.45169	0.321997	5.01961	0.403586
0.142579	34.3678	1.85458	0.142579	37.7401	2.03657	0.131277	3.06573		3.70705	0.273633	5.47503	0.314162	5.04104	0.395464
0.143187	34.5842	1.86626	0.143187	36.2947	1.95856	0.131834	3.08404		3.72286	0.27771	5.49838	0.304712	5.06243	0.401209
0.143795	34.0425	1.83703	0.143795	37.0642	2.00009	0.132391	2.96376		3.73867	0.275687	5.52173	0.313821	5.08381	0.388827
0.144403	34.4155	1.85716	0.144403	35.4308	1.91195	0.132949	2.98507		3.75448	0.281069	5.54508	0.302533	5.10524	0.394931
0.145011	33.2289	1.79313	0.145011	35.062	1.89204	0.133506	2.87975		3.77029	0.273668	5.56842	0.30191	5.12663	0.384196
0.145619	31.8589	1.7192	0.145619	33.8275	1.82543	0.134064	2.79798		3.78609	0.26459	5.59177	0.293728	5.14806	0.376413
0.146227	30.8968	1.66728	0.146227	33.8226	1.82516	0.134621	2.72195		3.8019	0.258746	5.61512	0.296143	5.16945	0.369234
0.146835	30.8124	1.66273	0.146835	32.2537	1.7405	0.135178	2.67417		3.81771	0.26019	5.63846	0.284759	5.19084	0.365761
0.147443	32.9905	1.78026	0.147443	32.1913	1.73713	0.135736	2.64975		3.83352	0.280894	5.66181	0.286567	5.21226	0.365419
0.148051	29.1307	1.57198	0.148051	29.8513	1.61086	0.136293	2.60292		3.84933	0.250081	5.68516	0.267932	5.23365	0.361913
0.148659	30.4826	1.64493	0.148659	30.9178	1.66841	0.136851	2.53269		3.86513	0.26384	5.70851	0.279789	5.25508	0.355037
0.149267	28.3098	1.52768	0.149267	30.9203	1.66855	0.137408	2.46051		3.88094	0.247042	5.73185	0.282105	5.27647	0.347733
0.149875	29.9506	1.61622	0.149875	30.1712	1.62812	0.137965	2.45518		3.89675	0.263494	5.7552	0.277517	5.29786	0.349798
0.150483	26.9059	1.45192	0.150483	28.8177	1.55508	0.138523	2.43187		3.91256	0.238632	5.77855	0.267223	5.31928	0.349285
0.151091	26.6057	1.43572	0.151091	29.4902	1.59137	0.13908	2.37271		3.92837	0.237879	5.80189	0.275673	5.34067	0.343534
0.151699	28.3881	1.5319	0.151699	27.7982	1.50007	0.139638	2.3172		3.94417	0.255864	5.82524	0.261952	5.3621	0.338195
0.152307	25.5844	1.38061	0.152307	26.5753	1.43408	0.140195	2.26253		3.95998	0.232445	5.84859	0.252439	5.38349	0.332855
0.152915	27.6637	1.49281	0.152915	27.4829	1.48306	0.140752	2.25485		3.97579	0.253347	5.87194	0.26315	5.40488	0.334367
0.153523	26.3152	1.42005	0.153523	25.6097	1.38197	0.14131	2.15287		3.9916	0.242918	5.89528	0.247167	5.4263	0.321781
0.154131	25.4369	1.37265	0.154131	26.0601	1.40628	0.141867	2.16		4.00741	0.236674	5.91863	0.25351	5.44769	0.325396
0.154739	24.4078	1.31712	0.154739	25.0149	1.34987	0.142425	2.11054		4.02321	0.228894	5.94198	0.245266	5.46912	0.320451
0.155347	22.2394	1.2001	0.155347	24.6741	1.33148	0.142982	2.02952		4.03902	0.210201	5.96532	0.243829	5.49051	0.310565
0.155955	22.7755	1.22903	0.155955	24.127	1.30196	0.14354	2.04857		4.05483	0.216956	5.98867	0.240293	5.51194	0.315931
0.156563	21.2045	1.14425	0.156563	23.2168	1.25284	0.144097	2.02703		4.07064	0.203569	6.01202	0.233034	5.53332	0.31504
0.157171	20.6237	1.11291	0.157171	21.5842	1.16474	0.144654	1.98733		4.08645	0.199534	6.03537	0.218333	5.55471	0.311263
0.157779	23.0393	1.24327	0.157779	22.9228	1.23698	0.145212	1.95292		4.10225	0.224633	6.05871	0.233671	5.57614	0.308238
0.158387	21.9628	1.18518	0.158387	21.2061	1.14434	0.145769	1.91792		4.11806	0.215791	6.08206	0.21784	5.59753	0.30504
0.158995	22.2956	1.20314	0.158995	20.4073	1.10123	0.146327	1.86288		4.13387	0.220746	6.10541	0.211247	5.61896	0.298559
0.159603	22.7978	1.23023	0.159603	19.7224	1.06428	0.146884	1.8041		4.14968	0.227447	6.12876	0.205723	5.64035	0.291344
0.160211	19.7989	1.0684	0.160211	20.5309	1.10791	0.147441	1.75337		4.16549	0.199035	6.1521	0.21579	5.66173	0.285303
0.160819	20.3722	1.09934	0.160819	20.2639	1.0935	0.147999	1.77973		4.18129	0.206357	6.17545	0.214604	5.68316	0.291788
0.161427	19.732	1.06479	0.161427	20.7871	1.12173	0.148556	1.70421		4.1971	0.201386	6.1988	0.221812	5.70455	0.281514
0.162035	20.578	1.11045	0.162035	18.4538	0.995822	0.149114	1.72503		4.21291	0.211605	6.22214	0.198401	5.72598	0.287098
0.162643	20.5418	1.10849	0.162643	20.0685	1.08295	0.149671	1.67125		4.22872	0.212821	6.24549	0.217383	5.74737	0.280229
0.163251	19.6898	1.06252	0.163251	19.0406	1.02749	0.150228	1.61523		4.24453	0.205522	6.26884	0.207794	5.76876	0.272855
0.163859	17.7175	0.956089	0.163859	18.4771	0.997077	0.150786	1.58505		4.26033	0.186316	6.29219	0.203149	5.79018	0.26975
0.164467	19.5533	1.05515	0.164467	18.4798	0.997222	0.151343	1.5775		4.27614	0.20715	6.31553	0.204689	5.81157	0.270452
0.165075	18.8414	1.01674	0.165075	17.4093	0.939452	0.151901	1.55745		4.29195	0.201086	6.33888	0.194259	5.833	0.268987
0.165683	18.902	1.02001	0.165683	18.1523	0.979552	0.152458	1.53759		4.30776	0.203222	6.36223	0.204046	5.85439	0.267508
0.166291	18.9837	1.02441	0.166291	17.5443	0.946737	0.153015	1.52101		4.32357	0.205601	6.38557	0.198661	5.87578	0.266561
0.166899	17.5735	0.948313	0.166899	18.2875	0.986848	0.153573	1.48334		4.33937	0.191721	6.40892	0.208594	5.8972	0.261858
0.167507	19.7295	1.06466	0.167507	15.7889	0.852016	0.15413	1.4666		4.35518	0.216814	6.43227	0.181409	5.91859	0.260785
0.168115	19.5582	1.05542	0.168115	17.4839	0.943481	0.154688	1.44755		4.37099	0.216495	6.45562	0.202344	5.94002	0.259264
0.168723	19.3096	1.042	0.168723	15.9805	0.862356	0.155245	1.40038		4.3868	0.215291	6.47896	0.186286	5.96141	0.252626
0.169331	18.9987	1.02522	0.169331	16.7315	0.902882	0.155802	1.39264		4.40261	0.213355	6.50231	0.196448	5.9828	0.253035
0.169939	18.1205	0.977833	0.169939	16.713	0.901881	0.15636	1.37551		4.41841	0.204957	6.52566	0.197642	6.00422	0.251716
0.170547	18.7281	1.01062	0.170547	14.3425	0.773962	0.156917	1.31725		4.43422	0.213348	6.549	0.170825	6.02561	0.242775
0.171155	16.7157	0.902027	0.171155	15.4538	0.833934	0.157475	1.32997		4.45003	0.191783	6.57235	0.185377	6.04704	0.246866
0.171763	15.6478	0.8444	0.171763	14.3629	0.775063	0.158032	1.29202		4.46584	0.180808	6.5957	0.173516	6.06843	0.241521
0.172371	15.3149	0.826438	0.172371	14.8704	0.802449	0.158589	1.30149		4.48165	0.178217	6.61905	0.180922	6.08982	0.24501
0.172979	15.9356	0.85993	0.172979	13.8615	0.748006	0.159147	1.27829		4.49745	0.18675	6.64239	0.169839	6.11124	0.242339
0.173587	14.9654	0.807575	0.173587	13.8333	0.746487	0.159704	1.30162		4.51326	0.176615	6.66574	0.170687	6.13263	0.248492
0.174195	14.9209	0.805174	0.174195	14.7995	0.798623	0.160261	1.2236		4.52907	0.177326	6.68909	0.18389	6.15402	0.235229
0.174803	16.6644	0.899261	0.174803	13.9749	0.754125	0.160819	1.26317		4.54488	0.199432	6.71244	0.174858	6.17545	0.24453
0.175411	15.2935	0.825283	0.175411	13.2386	0.71439	0.161376	1.20835		4.56069	0.184301	6.73578	0.166799	6.19684	0.235541
0.176019	15.4433	0.833364	0.176019	12.7972	0.690573	0.161934	1.20908		4.57649	0.187398	6.75913	0.162358	6.21827	0.237316
0.176627	16.4038	0.885198	0.176627	12.7125	0.686	0.162491	1.18676		4.5923	0.200431	6.78248	0.162399	6.23965	0.23454
0.177235	15.0299	0.811059	0.177235	12.7577	0.688444	0.163048	1.18445		4.60811	0.184911	6.80582	0.164101	6.26104	0.235691
0.177843	14.9464	0.80655	0.177843	12.3843	0.668295	0.163606	1.14448		4.62392	0.185147	6.82917	0.160393	6.28247	0.229299
0.178451	11.9359	0.644095	0.178451	12.1411	0.655168	0.164163	1.14894		4.63973	0.148867	6.85252	0.15832	6.30386	0.231763
0.179059	12.2109	0.658935	0.179059	13.027	0.702974	0.164721	1.10182		4.65553	0.153337	6.87587	0.171031	6.32529	0.223772
0.179667	11.6337	0.627787	0.179667	12.9344	0.697977	0.165278	1.12671		4.67134	0.147082	6.89921	0.170971	6.34668	0.230377
0.180275	12.6986	0.685252	0.180275	13.3821	0.722139	0.165835	1.11248		4.68715	0.161634	6.92256	0.178089	6.36806	0.229003
0.180883	11.655	0.628939	0.180883	13.6463	0.73639	0.166393	1.09375		4.70296	0.149354	6.94591	0.18283	6.38949	0.226665
0.181491	12.6253	0.6813	0.181491	12.8298	0.69233	0.16695	1.05008		4.71877	0.162877	6.96925	0.173048	6.41088	0.219074
0.182099	11.5988	0.625901	0.182099	12.8905	0.695611	0.167508	1.0473		4.73457	0.150637	6.9926	0.175035	6.43231	0.219957
0.182707	11.3139	0.61053	0.182707	12.3006	0.663775	0.168065	1.04367		4.75038	0.147921	7.01595	0.168142	6.4537	0.220655
0.183315	11.8382	0.63882	0.183315	11.3224	0.610989	0.168622	1.07329		4.76619	0.155807	7.0393	0.155802	6.47508	0.228424
0.183923	9.89626	0.53403	0.183923	11.2162	0.605258	0.16918	0.999567		4.782	0.131114	7.06264	0.155366	6.49651	0.214144
0.184531	10.9084	0.588646	0.184531	10.3054	0.556111	0.169737	1.01292		4.79781	0.14548	7.08599	0.143696	6.5179	0.218436
0.185139	10.0037	0.539829	0.185139	10.5561	0.569637	0.170294	1.02204		4.81361	0.134296	7.10934	0.148163	6.53929	0.221852
0.185747	12.0741	0.651555	0.185747	11.0907	0.598488	0.170852	0.977238		4.82942	0.163157	7.13268	0.156691	6.56072	0.213519
0.186355	11.2973	0.609632	0.186355	10.4483	0.56382	0.171409	0.995331		4.84523	0.15366	7.15603	0.148582	6.58211	0.218893
0.186963	11.0067	0.593953	0.186963	9.95087	0.536977	0.171967	0.994139		4.86104	0.150687	7.17938	0.142433	6.60353	0.220056
0.187571	11.6182	0.626954	0.187571	9.85518	0.531813	0.172524	0.983008		4.87685	0.160095	7.20273	0.141983	6.62492	0.219004
0.188179	11.2335	0.606194	0.188179	9.73863	0.525524	0.173081	0.948798		4.89265	0.155799	7.22607	0.141215	6.64631	0.21275
0.188787	11.6117	0.6266	0.188787	10.0626	0.543007	0.173639	0.96031		4.90846	0.162086	7.24942	0.146857	6.66774	0.216722
0.189395	8.87083	0.478695	0.189395	9.25667	0.499516	0.174196	0.91278		4.92427	0.124626	7.27277	0.135966	6.68913	0.207319
0.190003	10.5783	0.570832	0.190003	9.87877	0.533087	0.174754	0.922981		4.94008	0.149569	7.29612	0.146037	6.71055	0.210981
0.190611	10.9577	0.591309	0.190611	9.1046	0.49131	0.175311	0.954304		4.95589	0.155927	7.31946	0.135455	6.73194	0.219534
0.191219	9.12883	0.492618	0.191219	9.17886	0.495317	0.175868	0.877929		4.97169	0.130732	7.34281	0.137433	6.75333	0.203249
0.191827	12.1661	0.656517	0.191827	9.35717	0.504939	0.176426	0.877903		4.9875	0.175338	7.36616	0.140995	6.77476	0.204535
0.192435	10.7385	0.579477	0.192435	9.43778	0.509289	0.176983	0.908405		5.00331	0.155746	7.3895	0.143112	6.79615	0.21298
0.193043	12.3756	0.66782	0.193043	8.49783	0.458567	0.17754	0.862192		5.01912	0.180625	7.41285	0.129675	6.81754	0.20342
0.193651	11.1629	0.602379	0.193651	8.49289	0.4583	0.178098	0.856855		5.03493	0.163953	7.4362	0.130417	6.83896	0.203433
0.194259	9.94938	0.536897	0.194259	8.5359	0.460621	0.178655	0.84584		5.05073	0.14705	7.45955	0.131902	6.86035	0.202076
0.194867	9.30401	0.50207	0.194867	8.93258	0.482027	0.179213	0.830059		5.06654	0.138373	7.48289	0.138897	6.88178	0.199547
0.195475	9.26862	0.500161	0.195475	8.1152	0.437919	0.17977	0.888283		5.08235	0.138709	7.50624	0.126976	6.90317	0.214873
0.196083	9.57968	0.516947	0.196083	7.83319	0.422701	0.180327	0.825026		5.09816	0.144257	7.52959	0.123327	6.92456	0.20081
0.196691	9.19432	0.496152	0.196691	7.30837	0.39438	0.180885	0.836702		5.11397	0.139314	7.55293	0.115779	6.94598	0.204914
0.197299	8.63293	0.465857	0.197299	7.72306	0.416758	0.181442	0.828023		5.12977	0.131618	7.57628	0.123106	6.96737	0.20404
0.197907	9.01141	0.486281	0.197907	7.28706	0.39323	0.181999	0.804043		5.14558	0.138236	7.59963	0.116873	6.98876	0.199349
0.198515	8.63499	0.465969	0.198515	8.20021	0.442506	0.182557	0.822828		5.16139	0.133277	7.62298	0.132328	7.01019	0.205259
0.199123	7.93655	0.428279	0.199123	8.02484	0.433043	0.183114	0.790817		5.1772	0.123248	7.64632	0.130292	7.03158	0.198479
0.199731	7.34935	0.396592	0.199731	8.67996	0.468395	0.183672	0.785732		5.19301	0.114827	7.66967	0.141791	7.053	0.198407
0.200339	8.73024	0.471108	0.200339	7.70585	0.415829	0.184229	0.820362		5.20881	0.137234	7.69302	0.126646	7.07439	0.20841
0.200947	7.96153	0.429627	0.200947	6.92935	0.373927	0.184786	0.747391		5.22462	0.125912	7.71636	0.114576	7.09578	0.191021
0.201555	8.59528	0.463826	0.201555	6.68635	0.360814	0.185344	0.762964		5.24043	0.136758	7.73971	0.111228	7.11721	0.196181
0.202163	7.51631	0.405602	0.202163	7.01954	0.378794	0.185901	0.754285		5.25624	0.120313	7.76306	0.117477	7.1386	0.195117
0.202771	6.98439	0.376897	0.202771	7.77382	0.419497	0.186458	0.747581		5.27205	0.112472	7.78641	0.130884	7.15999	0.194543
0.203379	8.11876	0.438112	0.203379	7.09842	0.383051	0.187016	0.790233		5.28785	0.131525	7.80975	0.12023	7.18141	0.206875
0.203987	7.8362	0.422864	0.203987	8.02644	0.433129	0.187573	0.731634		5.30366	0.127707	7.8331	0.136763	7.2028	0.192677
0.204595	10.9377	0.59023	0.204595	7.56436	0.408195	0.188131	0.725099		5.31947	0.179318	7.85645	0.129659	7.22423	0.192094
0.205203	7.32456	0.395254	0.205203	7.11943	0.384185	0.188688	0.731454		5.33528	0.120797	7.8798	0.122759	7.24562	0.194927
0.205811	7.11727	0.384068	0.205811	6.52168	0.351929	0.189245	0.703421		5.35109	0.118075	7.90314	0.113119	7.26701	0.188565
0.206419	7.94585	0.428781	0.206419	6.90756	0.372751	0.189803	0.701577		5.36689	0.132601	7.92649	0.120521	7.28844	0.189181
0.207027	6.26592	0.338127	0.207027	6.46508	0.348874	0.19036	0.72679		5.3827	0.105183	7.94984	0.113466	7.30982	0.197132
0.207635	6.53634	0.352719	0.207635	6.5417	0.353009	0.190917	0.698941		5.39851	0.110368	7.97318	0.115486	7.33121	0.190689
0.208243	6.82712	0.36841	0.208243	5.96723	0.322008	0.191475	0.688685		5.41432	0.115954	7.99653	0.105963	7.35264	0.188991
0.208851	6.21814	0.335548	0.208851	5.50978	0.297323	0.192032	0.672603		5.43013	0.106228	8.01988	0.0984117	7.37403	0.185653
0.209459	7.10797	0.383566	0.209459	6.28037	0.338907	0.19259	0.627806		5.44593	0.122138	8.04323	0.112829	7.39546	0.174297
0.210067	6.27364	0.338543	0.210067	5.93523	0.320282	0.193147	0.634519		5.46174	0.108428	8.06657	0.107249	7.41684	0.177181
0.210675	6.69692	0.361385	0.210675	5.67277	0.306118	0.193704	0.679933		5.47755	0.116414	8.08992	0.1031	7.43823	0.190959
0.211283	6.84401	0.369322	0.211283	4.91128	0.265027	0.194262	0.667466		5.49336	0.119659	8.11327	0.0897766	7.45966	0.188539
0.211891	5.7256	0.30897	0.211891	5.31858	0.287006	0.194819	0.638203		5.50917	0.100682	8.13661	0.0977823	7.48105	0.181308
0.212499	5.41922	0.292437	0.212499	5.40974	0.291925	0.195376	0.633611		5.52497	0.0958422	8.15996	0.10003	7.50244	0.181035
0.213107	7.17216	0.38703	0.213107	4.43655	0.239409	0.195934	0.617024		5.54078	0.127571	8.18331	0.082505	7.52387	0.177304
0.213715	5.7649	0.311091	0.213715	4.38227	0.23648	0.196491	0.668339		5.55659	0.103126	8.20666	0.0819613	7.54525	0.193143
0.214323	4.91374	0.26516	0.214323	4.5533	0.245709	0.197048	0.610396		5.5724	0.0884008	8.23	0.0856451	7.56664	0.177399
0.214931	5.33033	0.28764	0.214931	4.36735	0.235674	0.197606	0.622481		5.58821	0.0964402	8.25335	0.0826142	7.58807	0.181938
0.215539	5.55119	0.299558	0.215539	4.21525	0.227467	0.198163	0.612167		5.60401	0.101005	8.2767	0.0801888	7.60946	0.179933
0.216147	7.35123	0.396693	0.216147	5.0516	0.272599	0.198721	0.598379		5.61982	0.134513	8.30004	0.0966422	7.63089	0.176872
0.216755	5.28121	0.284989	0.216755	3.98253	0.214909	0.199278	0.57903		5.63563	0.0971802	8.32339	0.076619	7.65228	0.172114
0.217363	6.83338	0.368749	0.217363	4.46242	0.240805	0.199835	0.560651		5.65144	0.126448	8.34674	0.0863339	7.67366	0.167584
0.217971	4.37017	0.235826	0.217971	3.41344	0.184199	0.200393	0.59114		5.66725	0.0813207	8.37009	0.0664094	7.69509	0.177685
0.218579	5.38886	0.290798	0.218579	4.12797	0.222757	0.20095	0.577413		5.68305	0.100837	8.39343	0.0807593	7.71648	0.174525
0.219187	5.21406	0.281366	0.219187	4.05872	0.21902	0.201507	0.558314		5.69886	0.0981097	8.41678	0.0798468	7.73787	0.16969
0.219795	5.77444	0.311605	0.219795	4.8059	0.25934	0.202065	0.526111		5.71467	0.109258	8.44013	0.0950714	7.7593	0.160789
0.220403	4.99188	0.269376	0.220403	5.03406	0.271652	0.202622	0.519138		5.73048	0.0949741	8.46348	0.100136	7.78068	0.159534
0.221011	5.36605	0.289567	0.221011	4.82763	0.260513	0.203179	0.558947		5.74629	0.102657	8.48682	0.0965609	7.80207	0.172713
0.221619	2.72929	0.14728	0.221619	5.29711	0.285847	0.203737	0.550577		5.76209	0.0525012	8.51017	0.106535	7.8235	0.171062
0.222227	4.98827	0.269181	0.222227	4.77095	0.257454	0.204294	0.533045		5.7779	0.0964828	8.53352	0.09648	7.84489	0.166522
0.222835	4.60682	0.248597	0.222835	4.87077	0.262841	0.204851	0.509128		5.79371	0.0895931	8.55686	0.0990384	7.86628	0.159919
0.223443	5.07563	0.273895	0.223443	4.54249	0.245125	0.205409	0.506181		5.80952	0.0992497	8.58021	0.0928681	7.88771	0.15986
0.224051	4.93848	0.266494	0.224051	4.32191	0.233222	0.205966	0.492983		5.82533	0.0970941	8.60356	0.08884	7.90909	0.156538
0.224659	6.36791	0.34363	0.224659	4.76654	0.257216	0.206524	0.495551		5.84113	0.125878	8.62691	0.0985121	7.93052	0.158207
0.225267	4.58881	0.247625	0.225267	4.22581	0.228036	0.207081	0.478912		5.85694	0.0912013	8.65025	0.08781	7.95191	0.153721
0.225875	5.28073	0.284963	0.225875	4.4356	0.239358	0.207638	0.459708		5.87275	0.10552	8.6736	0.0926677	7.9733	0.148352
0.226483	4.47694	0.241589	0.226483	4.18674	0.225928	0.208196	0.469422		5.88856	0.0899412	8.69695	0.08794	7.99473	0.152302
0.227091	5.39365	0.291057	0.227091	4.87236	0.262926	0.208753	0.415034		5.90437	0.10894	8.72029	0.102891	8.01612	0.135377
0.227699	5.13535	0.277118	0.227699	4.74374	0.255986	0.20931	0.499209		5.92017	0.104279	8.74364	0.100712	8.0375	0.163704
0.228307	4.79296	0.258641	0.228307	3.9576	0.213563	0.209868	0.50844		5.93598	0.097847	8.76699	0.0844714	8.05893	0.167621
0.228915	4.94627	0.266915	0.228915	4.26752	0.230287	0.210425	0.461205		5.95179	0.101515	8.79034	0.091572	8.08032	0.152857
0.229523	3.90582	0.210769	0.229523	4.18586	0.225881	0.210982	0.452081		5.9676	0.080588	8.81368	0.0902977	8.10171	0.150627
0.230131	4.47611	0.241544	0.230131	4.16685	0.224855	0.21154	0.448197		5.98341	0.0928447	8.83703	0.0903644	8.12314	0.150124
0.230739	1.92423	0.103837	0.230739	4.22614	0.228055	0.212097	0.428469		5.99921	0.0401242	8.86038	0.0921352	8.14452	0.144273
0.231347	3.15828	0.170429	0.231347	3.90392	0.210666	0.212654	0.438568		6.01502	0.0662039	8.88372	0.0855593	8.16591	0.14845
0.231955	3.53006	0.190492	0.231955	4.46824	0.241119	0.213212	0.416368		6.03083	0.0743867	8.90707	0.0984428	8.18734	0.141676
0.232563	3.83725	0.207069	0.232563	3.59342	0.193911	0.213769	0.421913		6.04664	0.0812845	8.93042	0.0795845	8.20873	0.144314
0.233171	4.37727	0.23621	0.233171	4.23465	0.228513	0.214326	0.424681		6.06245	0.0932091	8.95377	0.0942769	8.23012	0.146019
0.233779	3.72216	0.200858	0.233779	3.3243	0.179388	0.214884	0.398779		6.07825	0.0796731	8.97711	0.074396	8.25155	0.137828
0.234387	2.82389	0.152385	0.234387	4.57285	0.246764	0.215441	0.419532		6.09406	0.0607604	9.00046	0.102871	8.27293	0.145753
0.234995	4.82972	0.260625	0.234995	4.14245	0.223538	0.215999	0.399014		6.10987	0.104459	9.02381	0.0936728	8.29436	0.139344
0.235603	4.2287	0.228192	0.235603	4.62866	0.249775	0.216556	0.388482		6.12568	0.0919335	9.04716	0.10521	8.31575	0.136366
0.236211	5.44208	0.29367	0.236211	4.22087	0.22777	0.217113	0.403909		6.14149	0.118925	9.0705	0.0964365	8.33714	0.142512
0.236819	5.08861	0.274596	0.236819	4.41298	0.238137	0.217671	0.373348		6.15729	0.111773	9.09385	0.101345	8.35857	0.132407
0.237427	5.54586	0.29927	0.237427	4.70502	0.253896	0.218228	0.408127		6.1731	0.122443	9.1172	0.108608	8.37996	0.145483
0.238035	5.08972	0.274656	0.238035	5.22914	0.282179	0.218785	0.392504		6.18891	0.112949	9.14054	0.121325	8.40134	0.140629
0.238643	5.54582	0.299268	0.238643	5.20528	0.280892	0.219343	0.372467		6.20472	0.1237	9.16389	0.12139	8.42277	0.134132
0.239251	4.54237	0.245119	0.239251	4.82898	0.260585	0.2199	0.397063		6.22053	0.101835	9.18724	0.113188	8.44416	0.143716
0.239859	4.34434	0.234433	0.239859	4.58654	0.247503	0.220457	0.402935		6.23633	0.0978907	9.21059	0.108053	8.46555	0.146581
0.240467	5.42936	0.292983	0.240467	4.10567	0.221554	0.221015	0.366045		6.25214	0.12296	9.23393	0.0972152	8.48698	0.133836
0.241075	3.49164	0.188419	0.241075	4.88209	0.263452	0.221572	0.361943		6.26795	0.0794766	9.25728	0.116185	8.50836	0.133004
0.241683	6.45575	0.348371	0.241683	4.70452	0.253869	0.222129	0.389602		6.28376	0.147688	9.28063	0.112524	8.52975	0.143889
0.242291	3.83717	0.207065	0.242291	4.53737	0.244849	0.222687	0.334665		6.29957	0.0882251	9.30397	0.109073	8.55118	0.124221
0.242899	3.90808	0.210891	0.242899	4.57474	0.246866	0.223244	0.363205		6.31537	0.090307	9.32732	0.110524	8.57257	0.13549
0.243507	2.5524	0.137735	0.243507	4.78599	0.258265	0.223801	0.368991		6.33118	0.0592759	9.35067	0.116207	8.59396	0.138336
0.244115	2.47677	0.133654	0.244115	4.30786	0.232464	0.224359	0.357693		6.34699	0.057807	9.37402	0.105121	8.61539	0.13477
0.244723	1.11283	0.0600515	0.244723	4.54749	0.245396	0.224916	0.356391		6.3628	0.0261026	9.39736	0.111522	8.63677	0.134947
0.245331	3.70038	0.199683	0.245331	4.31539	0.232871	0.225473	0.338207		6.37861	0.0872284	9.42071	0.106357	8.65816	0.128697
0.245939	3.29096	0.17759	0.245939	4.51618	0.243706	0.226031	0.342491		6.39441	0.0779621	9.44406	0.111858	8.67959	0.130973
0.246547	3.37203	0.181964	0.246547	4.48888	0.242233	0.226588	0.341215		6.41022	0.080278	9.4674	0.111732	8.70098	0.131129
0.247155	2.59429	0.139995	0.247155	4.62425	0.249538	0.227145	0.355209		6.42603	0.0620672	9.49075	0.11567	8.72237	0.137179
0.247763	2.58041	0.139246	0.247763	4.50387	0.243042	0.227703	0.330545		6.44184	0.0620394	9.5141	0.113213	8.7438	0.128282
0.248371	1.36468	0.0736422	0.248371	4.16681	0.224853	0.22826	0.320253		6.45765	0.0329716	9.53745	0.105256	8.76518	0.124896
0.248979	3.81732	0.205994	0.248979	3.87577	0.209148	0.228817	0.337842		6.47345	0.092681	9.56079	0.0983836	8.78657	0.1324
0.249587	3.38126	0.182463	0.249587	3.84077	0.207259	0.229375	0.346863		6.48926	0.0824953	9.58414	0.097972	8.808	0.136599
0.250195	4.32601	0.233444	0.250195	3.9976	0.215722	0.229932	0.359209		6.50507	0.10606	9.60749	0.10247	8.82939	0.142148
0.250803	4.10575	0.221558	0.250803	3.85839	0.20821	0.230489	0.345123		6.52088	0.10115	9.63084	0.0993829	8.85078	0.137237
0.251411	5.52486	0.298137	0.251411	4.17529	0.22531	0.231047	0.302944		6.53669	0.136772	9.65418	0.108067	8.8722	0.121048
0.252019	5.9223	0.319584	0.252019	3.54422	0.191256	0.231604	0.318779		6.55249	0.147321	9.67753	0.092178	8.89359	0.127991
0.252627	5.17809	0.279425	0.252627	4.55216	0.245648	0.232161	0.323056		6.5683	0.12943	9.70088	0.118964	8.91498	0.130332
0.253235	4.25979	0.22987	0.253235	4.21332	0.227363	0.232719	0.334063		6.58411	0.10699	9.72422	0.11064	8.93641	0.135422
0.253843	4.86256	0.262397	0.253843	4.83284	0.260794	0.233276	0.304711		6.59992	0.122716	9.74757	0.127518	8.9578	0.124115
0.254451	4.80447	0.259263	0.254451	3.51368	0.189608	0.233833	0.288305		6.61573	0.121831	9.77092	0.0931558	8.97919	0.117994
0.255059	4.56883	0.246547	0.255059	3.96027	0.213707	0.234391	0.354063		6.63153	0.11641	9.79427	0.105498	9.00061	0.145599
0.255667	5.39919	0.291356	0.255667	3.97732	0.214627	0.234948	0.345583		6.64734	0.138224	9.81761	0.106458	9.022	0.142788
0.256275	6.57621	0.354871	0.256275	3.60499	0.194535	0.235505	0.323097		6.66315	0.169159	9.84096	0.0969517	9.04339	0.134131
0.256883	4.24796	0.229232	0.256883	3.50062	0.188904	0.236063	0.301129		6.67896	0.109789	9.86431	0.0945923	9.06482	0.125604
0.257491	4.44475	0.239852	0.257491	5.05305	0.272677	0.23662	0.319662		6.69477	0.115419	9.88765	0.137188	9.08621	0.133965
0.258099	5.65539	0.305181	0.258099	5.27748	0.284788	0.237177	0.279155		6.71057	0.147551	9.911	0.143959	9.1076	0.11754
0.258707	4.75206	0.256435	0.258707	5.94446	0.32078	0.237735	0.318626		6.72638	0.124567	9.93435	0.162918	9.12902	0.134792
0.259315	5.41587	0.292256	0.259315	4.8674	0.262658	0.238292	0.278992		6.74219	0.142636	9.9577	0.134027	9.15041	0.118579
0.259923	4.37972	0.236342	0.259923	5.07548	0.273888	0.238849	0.324441		6.758	0.115889	9.98104	0.140413	9.1718	0.138541
0.260531	4.81125	0.259629	0.260531	4.57482	0.246871	0.239407	0.3235		6.77381	0.127904	10.0044	0.127155	9.19323	0.138786
0.261139	3.67291	0.198201	0.261139	4.15857	0.224408	0.239964	0.349378		6.78961	0.0980979	10.0277	0.116125	9.21462	0.150586
0.261747	4.21626	0.227522	0.261747	5.6125	0.302866	0.240521	0.283624		6.80542	0.113135	10.0511	0.157456	9.23601	0.122813
0.262355	4.86285	0.262413	0.262355	4.78057	0.257973	0.241079	0.316757		6.82123	0.131092	10.0744	0.13474	9.25743	0.137797
0.262963	5.45214	0.294213	0.262963	5.0757	0.273899	0.241636	0.327855		6.83704	0.14766	10.0978	0.143722	9.27882	0.143285
0.263571	4.4613	0.240744	0.263571	4.99653	0.269627	0.242193	0.326353		6.85285	0.121384	10.1211	0.142136	9.30021	0.143287
0.264179	4.61095	0.24882	0.264179	5.332	0.28773	0.24275	0.30582		6.86865	0.126036	10.1445	0.152379	9.3216	0.13489
0.264787	5.43232	0.293143	0.264787	5.51298	0.297496	0.243308	0.317331		6.88446	0.149171	10.1678	0.158277	9.34303	0.140612
0.265395	5.45864	0.294564	0.265395	4.50124	0.2429	0.243865	0.313167		6.90027	0.150583	10.1912	0.129825	9.36442	0.139403
0.266003	5.86897	0.316706	0.266003	4.92059	0.265529	0.244422	0.313181		6.91608	0.162645	10.2145	0.142571	9.3858	0.140046
0.266611	7.38876	0.398718	0.266611	4.98869	0.269204	0.24498	0.308098		6.93189	0.2057	10.2379	0.145205	9.40723	0.138403
0.267219	6.34512	0.342401	0.267219	5.26988	0.284378	0.245537	0.317093		6.94769	0.177452	10.2612	0.15409	9.42862	0.143092
0.267827	6.08929	0.328596	0.267827	5.14625	0.277706	0.246094	0.329432		6.9635	0.171073	10.2846	0.151161	9.45001	0.149336
0.268435	6.33889	0.342065	0.268435	5.23262	0.282367	0.246652	0.306156		6.97931	0.178895	10.3079	0.154396	9.47144	0.139415
0.269043	5.74607	0.310074	0.269043	5.21732	0.281542	0.247209	0.293065		6.99512	0.1629	10.3313	0.154643	9.49283	0.134057
0.269651	6.17502	0.333222	0.269651	3.98229	0.214896	0.247766	0.312541		7.01093	0.175853	10.3546	0.11857	9.51421	0.143611
0.270259	6.9394	0.37447	0.270259	5.48506	0.295989	0.248324	0.32843		7.02673	0.198513	10.3779	0.164052	9.53564	0.151592
0.270867	5.78443	0.312144	0.270867	4.40534	0.237725	0.248881	0.31745		7.04254	0.166218	10.4013	0.132352	9.55703	0.147182
0.271475	6.85135	0.369718	0.271475	4.4532	0.240308	0.249438	0.319439		7.05835	0.197761	10.4246	0.134391	9.57842	0.148768
0.272083	7.04549	0.380195	0.272083	4.82602	0.260426	0.249996	0.33886		7.07416	0.204277	10.448	0.146296	9.59985	0.158519
0.272691	4.98288	0.268891	0.272691	4.9203	0.265513	0.250553	0.313617		7.08997	0.14512	10.4713	0.149821	9.62124	0.147365
0.273299	6.63717	0.35816	0.273299	4.50549	0.243129	0.25111	0.300264		7.10577	0.194162	10.4947	0.137803	9.64262	0.141719
0.273907	6.64094	0.358364	0.273907	5.06814	0.273491	0.251667	0.283864		7.12158	0.195138	10.518	0.155702	9.66401	0.134573
0.274515	5.70681	0.307956	0.274515	4.35245	0.23487	0.252225	0.339269		7.13739	0.168435	10.5414	0.134309	9.68544	0.161554
0.275123	6.611	0.356749	0.275123	4.6482	0.25083	0.252782	0.316967		7.1532	0.195987	10.5647	0.144071	9.70683	0.151601
0.275731	6.36043	0.343227	0.275731	4.38883	0.236834	0.253339	0.321176		7.16901	0.189393	10.5881	0.136634	9.72822	0.154292
0.276339	6.23342	0.336373	0.276339	5.21798	0.281577	0.253897	0.311347		7.18481	0.18643	10.6114	0.163165	9.74964	0.15023
0.276947	5.62688	0.303642	0.276947	5.55298	0.299655	0.254454	0.323136		7.20062	0.169031	10.6348	0.174405	9.77103	0.156603
0.277555	7.50462	0.404971	0.277555	5.33209	0.287735	0.255011	0.329573		7.21643	0.226429	10.6581	0.168203	9.79242	0.160423
0.278163	4.78576	0.258253	0.278163	4.97259	0.268335	0.255569	0.327993		7.23224	0.145029	10.6815	0.157551	9.81385	0.160353
0.278771	6.54575	0.353227	0.278771	4.68202	0.252655	0.256126	0.322594		7.24805	0.199233	10.7048	0.148994	9.83524	0.158402
0.279379	5.0868	0.274498	0.279379	4.4399	0.23959	0.256683	0.351503		7.26385	0.155503	10.7282	0.141906	9.85663	0.173348
0.279987	6.16867	0.332879	0.279987	4.6633	0.251645	0.257241	0.323614		7.27966	0.189397	10.7515	0.149695	9.87805	0.160289
0.280595	6.80377	0.367151	0.280595	4.62714	0.249694	0.257798	0.340483		7.29547	0.209805	10.7748	0.149181	9.89944	0.169376
0.281203	6.297	0.339804	0.281203	4.89245	0.26401	0.258355	0.35713		7.31128	0.19502	10.7982	0.158418	9.92083	0.178425
0.281811	6.79901	0.366894	0.281811	5.43527	0.293302	0.258912	0.328173		7.32709	0.211479	10.8215	0.176757	9.94222	0.164666
0.282419	6.19199	0.334137	0.282419	4.61167	0.248859	0.25947	0.309456		7.34289	0.19343	10.8449	0.150621	9.96365	0.155944
0.283027	6.17956	0.333467	0.283027	5.13797	0.277259	0.260027	0.323367		7.3587	0.193874	10.8682	0.168533	9.98504	0.163655
0.283635	6.03283	0.325549	0.283635	5.14208	0.277481	0.260584	0.333148		7.37451	0.190084	10.8916	0.169394	10.0064	0.169328
0.284243	6.0782	0.327997	0.284243	4.90412	0.26464	0.261142	0.325356		7.39032	0.192336	10.9149	0.162248	10.0279	0.166077
0.284851	6.59841	0.356069	0.284851	4.98724	0.269126	0.261699	0.297472		7.40613	0.209691	10.9383	0.165705	10.0492	0.152492
0.285459	4.16355	0.224677	0.285459	5.92026	0.319474	0.262256	0.364715		7.42193	0.132879	10.9616	0.197546	10.0706	0.187759
0.286067	5.49252	0.296392	0.286067	5.8967	0.318203	0.262814	0.323116		7.43774	0.176041	10.985	0.197599	10.0921	0.167052
0.286675	5.64313	0.304519	0.286675	5.25445	0.283545	0.263371	0.325497		7.45355	0.181638	11.0083	0.176826	10.1134	0.168997
0.287283	6.2752	0.338627	0.287283	5.76369	0.311025	0.263928	0.316347		7.46936	0.20284	11.0317	0.194787	10.1348	0.164942
0.287891	6.37507	0.344017	0.287891	5.8922	0.31796	0.264485	0.349974		7.48517	0.206941	11.055	0.199974	10.1562	0.183246
0.288499	4.93203	0.266146	0.288499	6.06228	0.327138	0.265043	0.318254		7.50097	0.160775	11.0784	0.206616	10.1777	0.167341
0.289107	7.17509	0.387188	0.289107	5.05334	0.272693	0.2656	0.353755		7.51678	0.234882	11.1017	0.172956	10.199	0.186791
0.289715	5.92607	0.319787	0.289715	5.69526	0.307332	0.266157	0.341689		7.53259	0.194811	11.1251	0.195747	10.2204	0.181177
0.290323	6.58856	0.355537	0.290323	5.63119	0.303875	0.266715	0.316825		7.5484	0.2175	11.1484	0.194358	10.2419	0.168698
0.290931	6.14759	0.331741	0.290931	5.18114	0.279589	0.267272	0.304476		7.56421	0.203794	11.1718	0.179575	10.2632	0.162801
0.291539	6.21692	0.335482	0.291539	5.21005	0.281149	0.267829	0.335955		7.58001	0.206954	11.1951	0.181332	10.2846	0.180382
0.292147	6.5045	0.351001	0.292147	5.33664	0.28798	0.268386	0.352345		7.59582	0.217431	11.2184	0.186513	10.306	0.18997
0.292755	6.29464	0.339676	0.292755	5.66282	0.305582	0.268944	0.366847		7.61163	0.211293	11.2418	0.198738	10.3274	0.198612
0.293363	5.11984	0.276281	0.293363	5.1804	0.279549	0.269501	0.355841		7.62744	0.172573	11.2651	0.182563	10.3488	0.193452
0.293971	6.37761	0.344154	0.293971	5.68438	0.306745	0.270058	0.339588		7.64325	0.215861	11.2885	0.201155	10.3702	0.18538
0.294579	5.05176	0.272608	0.294579	5.26968	0.284367	0.270616	0.362057		7.65905	0.171693	11.3118	0.187252	10.3917	0.198463
0.295187	6.39051	0.34485	0.295187	5.67901	0.306455	0.271173	0.346877		7.67486	0.21809	11.3352	0.202631	10.413	0.190926
0.295795	5.80664	0.313343	0.295795	4.86939	0.262766	0.27173	0.327794		7.69067	0.198982	11.3585	0.17446	10.4344	0.181164
0.296403	6.68257	0.36061	0.296403	4.85058	0.261751	0.272287	0.328721		7.70648	0.22994	11.3819	0.174501	10.4558	0.182422
0.297011	6.4092	0.345859	0.297011	5.25042	0.283327	0.272845	0.365764		7.72229	0.221439	11.4052	0.189661	10.4772	0.203812
0.297619	6.30689	0.340338	0.297619	4.82134	0.260173	0.273402	0.345512		7.73809	0.218798	11.4286	0.174875	10.4986	0.193314
0.298227	4.29864	0.231967	0.298227	5.04458	0.27222	0.273959	0.344361		7.7539	0.149738	11.4519	0.183721	10.52	0.193456
0.298835	5.81269	0.313669	0.298835	5.50516	0.297074	0.274517	0.366066		7.76971	0.203304	11.4753	0.201313	10.5415	0.206488
0.299443	6.7109	0.362139	0.299443	5.67038	0.30599	0.275074	0.336709		7.78552	0.235676	11.4986	0.2082	10.5628	0.1907
0.300051	5.08758	0.27454	0.300051	5.3952	0.29114	0.275631	0.353414		7.80133	0.179394	11.522	0.198901	10.5842	0.200972
0.300659	5.43767	0.293432	0.300659	5.57554	0.300872	0.276188	0.314524		7.81713	0.192516	11.5453	0.206383	10.6056	0.179581
0.301267	5.12774	0.276708	0.301267	5.55129	0.299563	0.276746	0.348946		7.83294	0.182279	11.5687	0.206318	10.627	0.20004
0.301875	5.67781	0.30639	0.301875	4.99287	0.26943	0.277303	0.343431		7.84875	0.202647	11.592	0.186313	10.6484	0.197672
0.302483	7.31484	0.394729	0.302483	4.87338	0.262982	0.27786	0.33564		7.86456	0.262128	11.6153	0.182588	10.6698	0.193964
0.303091	6.23151	0.33627	0.303091	5.29669	0.285825	0.278418	0.346241		7.88037	0.224205	11.6387	0.199246	10.6913	0.200895
0.303699	7.10794	0.383564	0.303699	5.19308	0.280233	0.278975	0.34799		7.89617	0.256765	11.662	0.196133	10.7126	0.202719
0.304307	5.25797	0.283735	0.304307	5.76343	0.311011	0.279532	0.340867		7.91198	0.190699	11.6854	0.218547	10.734	0.199363
0.304915	5.70136	0.307661	0.304915	5.19527	0.280351	0.280089	0.347687		7.92779	0.207607	11.7087	0.19779	10.7554	0.204163
0.305523	6.14304	0.331496	0.305523	6.34878	0.342598	0.280647	0.361285		7.9436	0.224583	11.7321	0.242671	10.7768	0.212994
0.306131	7.64545	0.41257	0.306131	5.06969	0.273575	0.281204	0.338505		7.95941	0.280623	11.7554	0.194552	10.7982	0.200357
0.306739	6.51394	0.351511	0.306739	5.2611	0.283904	0.281761	0.351379		7.97521	0.240042	11.7788	0.2027	10.8196	0.208802
0.307347	6.30272	0.340113	0.307347	5.17059	0.27902	0.282318	0.392794		7.99102	0.23318	11.8021	0.200004	10.841	0.234336
0.307955	5.18511	0.279803	0.307955	5.34399	0.288377	0.282876	0.369687		8.00683	0.192592	11.8255	0.20753	10.8624	0.221423
0.308563	6.25354	0.337458	0.308563	5.72601	0.308992	0.283433	0.341865		8.02264	0.233195	11.8488	0.223244	10.8838	0.205566
0.309171	4.26025	0.229895	0.309171	5.39095	0.290911	0.28399	0.341203		8.03845	0.159492	11.8722	0.21101	10.9052	0.205975
0.309779	6.08401	0.328311	0.309779	4.91775	0.265376	0.284548	0.368609		8.05425	0.228665	11.8955	0.193246	10.9266	0.223395
0.310387	4.64526	0.250671	0.310387	5.05482	0.272772	0.285105	0.366291		8.07006	0.175276	11.9189	0.199412	10.948	0.22286
0.310995	6.09441	0.328872	0.310995	5.66561	0.305733	0.285662	0.347892		8.08587	0.230858	11.9422	0.224385	10.9694	0.212493
0.311603	6.7734	0.365512	0.311603	5.20141	0.280683	0.286219	0.372744		8.10168	0.257582	11.9656	0.206806	10.9908	0.228562
0.312211	6.70535	0.36184	0.312211	4.73433	0.255478	0.286777	0.37481		8.11749	0.25599	11.9889	0.188971	11.0122	0.230726
0.312819	6.06393	0.327227	0.312819	5.07681	0.273959	0.287334	0.353918		8.13329	0.232405	12.0122	0.203431	11.0336	0.218712
0.313427	7.88396	0.425441	0.313427	4.78116	0.258005	0.287891	0.343019		8.1491	0.303336	12.0356	0.192329	11.055	0.212799
0.314035	6.26778	0.338227	0.314035	4.78466	0.258194	0.288448	0.349669		8.16491	0.24209	12.0589	0.193218	11.0764	0.217765
0.314643	5.05915	0.273006	0.314643	5.00176	0.269909	0.289006	0.339835		8.18072	0.196164	12.0823	0.202767	11.0978	0.21246
0.315251	5.5193	0.297837	0.315251	5.32955	0.287597	0.289563	0.34539		8.19653	0.214834	12.1056	0.216891	11.1192	0.216766
0.315859	7.03015	0.379367	0.315859	3.77992	0.203975	0.29012	0.344161		8.21233	0.274699	12.129	0.154422	11.1406	0.216827
0.316467	5.56632	0.300375	0.316467	4.21683	0.227552	0.290677	0.351519		8.22814	0.218339	12.1523	0.172935	11.162	0.222314
0.317075	6.95733	0.375437	0.317075	4.44752	0.240001	0.291235	0.364451		8.24395	0.273951	12.1757	0.183097	11.1834	0.231378
0.317683	6.97271	0.376267	0.317683	3.74797	0.202251	0.291792	0.351898		8.25976	0.27561	12.199	0.15489	11.2048	0.224264
0.318291	6.78916	0.366363	0.318291	5.32437	0.287318	0.292349	0.355262		8.27557	0.269383	12.2224	0.22088	11.2262	0.227273
0.318899	7.94623	0.428801	0.318899	4.11544	0.222081	0.292906	0.359673		8.29137	0.3165	12.2457	0.171381	11.2476	0.230973
0.319507	3.55592	0.191888	0.319507	4.83588	0.260958	0.293464	0.346964		8.30718	0.142174	12.2691	0.202151	11.269	0.223661
0.320115	5.69021	0.30706	0.320115	4.00223	0.215971	0.294021	0.321624		8.32299	0.228374	12.2924	0.16794	11.2904	0.208114
0.320723	4.59596	0.248011	0.320723	4.57408	0.24683	0.294578	0.337132		8.3388	0.185158	12.3158	0.192665	11.3118	0.218976
0.321331	4.44899	0.24008	0.321331	4.05155	0.218633	0.295136	0.391891		8.35461	0.179917	12.3391	0.171303	11.3332	0.255509
0.321939	5.34926	0.288661	0.321939	3.67157	0.198128	0.295693	0.355472		8.37041	0.217143	12.3625	0.155825	11.3546	0.23264
0.322547	5.43083	0.293063	0.322547	5.30568	0.28631	0.29625	0.360327		8.38622	0.221288	12.3858	0.22603	11.376	0.236706
0.323155	3.5914	0.193802	0.323155	5.31619	0.286877	0.296807	0.377769		8.40203	0.14689	12.4092	0.227333	11.3974	0.249098
0.323763	3.10185		0.323763	5.71333	0.308307	0.297365	0.363622		8.41784	0.127345	12.4325	0.245235	11.4188	0.240672
						0.297922	0.356717						11.4402	0.236987
						0.298479	0.340084						11.4616	0.226783
						0.299036	0.326278						11.483	0.218389
						0.299594	0.34382						11.5044	0.23099
						0.300151	0.374733						11.5258	0.252696
						0.300708	0.342245						11.5472	0.231645
						0.301265	0.341603						11.5686	0.232068
						0.301823	0.331418						11.59	0.225984
						0.30238	0.329355						11.6114	0.225407
						0.302937	0.317398						11.6328	0.218024
						0.303494	0.343415						11.6542	0.236764
						0.304052	0.327021						11.6756	0.226291
						0.304609	0.330318						11.697	0.229411
						0.305166	0.319974						11.7184	0.22304
						0.305723	0.327101						11.7398	0.228841
						0.30628	0.360642						11.7612	0.253227
						0.306838	0.308297						11.7826	0.217262
						0.307395	0.324907						11.804	0.229799
						0.307952	0.341544						11.8254	0.242443
						0.308509	0.36045						11.8467	0.256789
						0.309067	0.336678						11.8682	0.240722
						0.309624	0.322365						11.8896	0.23132
						0.310181	0.330547						11.911	0.238045
						0.310738	0.343998						11.9323	0.248623
						0.311296	0.326316						11.9538	0.236691
						0.311853	0.359877						11.9752	0.261969
						0.31241	0.347002						11.9965	0.2535
						0.312967	0.340076						12.0179	0.249327
						0.313525	0.307597						12.0394	0.22632
						0.314082	0.333069						12.0607	0.245933
						0.314639	0.305415						12.0821	0.226314
						0.315196	0.357304						12.1035	0.265702
						0.315753	0.335116						12.1249	0.250084
						0.316311	0.305801						12.1463	0.229015
						0.316868	0.290843						12.1677	0.218581
						0.317425	0.320611						12.1891	0.2418
						0.317982	0.335775						12.2105	0.254126
						0.31854	0.288954						12.2319	0.219459
						0.319097	0.307148						12.2533	0.234094
						0.319654	0.309682						12.2747	0.23685
						0.320211	0.294122						12.2961	0.225734
						0.320768	0.298391						12.3175	0.229807
						0.321326	0.287712						12.3389	0.222355
						0.321883	0.316746						12.3603	0.245642
						0.32244	0.335244						12.3817	0.260889
						0.322997	0.316048						12.4031	0.246801
						0.323555	0.258175						12.4245	0.202305
						0.324112	0.314567						12.4459	0.247343
						0.324669	0.301192						12.4673	0.237641
						0.325226	0.274119						12.4887	0.217023
						0.325783	0.298423						12.5101	0.237075
						0.326341	0.298519						12.5315	0.237964
						0.326898	0.329836						12.5529	0.263827
						0.327455	0.295559						12.5743	0.237216
						0.328012	0.310204						12.5957	0.249818
						0.328569	0.319852						12.617	0.258463
						0.329127	0.339303						12.6385	0.275113
						0.329684	0.29406						12.6599	0.239237
						0.330241	0.303446						12.6813	0.247708
						0.330798	0.294386						12.7026	0.241123
						0.331355	0.274295						12.724	0.225425
						0.331913	0.290371						12.7455	0.239441
						0.33247	0.271034						12.7668	0.224246
						0.333027	0.27095						12.7882	0.224928
						0.333584	0.315392						12.8096	0.262698
						0.334141	0.306363						12.831	0.256031
						0.334699	0.276791						12.8524	0.23209
						0.335256	0.27758						12.8738	0.233527
						0.335813	0.304213						12.8952	0.256785
						0.33637	0.254862						12.9166	0.215842
						0.336927	0.28483						12.938	0.242021
						0.337485	0.262631						12.9594	0.223898
						0.338042	0.311276						12.9808	0.266246
						0.338599	0.244232						13.0022	0.20959
						0.339156	0.271945						13.0236	0.23414
						0.339713	0.298086						13.045	0.257491
						0.340271	0.282535						13.0664	0.24486
						0.340828	0.272585						13.0878	0.237011
						0.341385	0.292902						13.1092	0.25551
						0.341942	0.316671						13.1306	0.277147
						0.342499	0.2613						13.152	0.229432
						0.343057	0.279239						13.1734	0.245983
						0.343614	0.320141						13.1948	0.28293
						0.344171	0.276652						13.2162	0.245289
						0.344728	0.236672						13.2376	0.210521
						0.345285	0.301446						13.2589	0.269006
						0.345842	0.246463						13.2803	0.22065
						0.3464	0.282516						13.3018	0.253744
						0.346957	0.182326						13.3231	0.164284
						0.347514	0.288844						13.3445	0.261098
						0.348071	0.294433						13.3659	0.267004
						0.348628	0.219948						13.3873	0.200097
						0.349186	0.257401						13.4087	0.23492
						0.349743	0.269652						13.4301	0.246887
						0.3503	0.260908						13.4515	0.239643
						0.350857	0.27676						13.4729	0.255012
						0.351414	0.289794						13.4943	0.26787
						0.351971	0.284698						13.5157	0.263994
						0.352529	0.285384						13.5371	0.26547
						0.353086	0.235325						13.5585	0.219596
						0.353643	0.216403						13.5799	0.202577
						0.3542	0.299318						13.6013	0.281078
						0.354757	0.271558						13.6227	0.255812
						0.355314	0.259112						13.6441	0.244855
						0.355872	0.295916						13.6655	0.280513
						0.356429	0.257029						13.6869	0.244413
						0.356986	0.29988						13.7083	0.286053
						0.357543	0.268477						13.7297	0.256897
						0.3581	0.247612						13.751	0.237671
						0.358657	0.257936						13.7724	0.248352
						0.359215	0.321131						13.7939	0.310161
						0.359772	0.246549						13.8152	0.238866
						0.360329	0.293229						13.8366	0.284972
						0.360886	0.234409						13.858	0.228513
						0.361443	0.307529						13.8794	0.30072
						0.362	0.270392						13.9008	0.265221
						0.362558	0.272635						13.9222	0.268246
						0.363115	0.222294						13.9436	0.219388
						0.363672	0.299261						13.965	0.296255
						0.364229	0.271354						13.9864	0.269452
						0.364786	0.292383						14.0078	0.291222
						0.365343	0.239679						14.0292	0.239457
						0.3659	0.331037						14.0506	0.33174
						0.366458	0.289023						14.072	0.290521
						0.367015	0.306631						14.0934	0.309158
						0.367572	0.292938						14.1148	0.296249
						0.368129	0.25364						14.1362	0.257285
						0.368686	0.241097						14.1575	0.245302
						0.369243	0.287463						14.1789	0.293361
						0.369801	0.270394						14.2004	0.276777
						0.370358	0.245203						14.2217	0.251748
						0.370915	0.272638						14.2431	0.280758
						0.371472	0.285608						14.2645	0.294998
						0.372029	0.277166						14.2859	0.287137
						0.372586	0.214074						14.3073	0.22244
						0.373143	0.277318						14.3287	0.289018
						0.3737	0.328191						14.3501	0.343059
						0.374258	0.235399						14.3715	0.246799
						0.374815	0.275833						14.3929	0.290052
						0.375372	0.224081						14.4143	0.236333
						0.375929	0.250761						14.4357	0.265258
						0.376486	0.297876						14.4571	0.316031
						0.377043	0.270521						14.4785	0.287858
						0.3776	0.222089						14.4998	0.237021
						0.378158	0.274365						14.5213	0.293678
						0.378715	0.257879						14.5427	0.276845
						0.379272	0.288289						14.564	0.310403
						0.379829	0.255211						14.5854	0.275595
						0.380386	0.209786						14.6068	0.227207
						0.380943	0.302312						14.6282	0.328376
						0.3815	0.294873						14.6496	0.321233
						0.382057	0.263944						14.671	0.288379
						0.382615	0.224506						14.6924	0.246007
						0.383172	0.26293						14.7138	0.288951
						0.383729	0.275562						14.7352	0.303714
						0.384286	0.197972						14.7566	0.218831
						0.384843	0.195324						14.778	0.21653
						0.3854	0.243191						14.7994	0.270375
						0.385957	0.291625						14.8207	0.325161
						0.386514	0.199747						14.8421	0.223361
						0.387072	0.219606						14.8636	0.246277
						0.387629	0.279543						14.885	0.314396
						0.388186	0.231881						14.9063	0.261542
						0.388743	0.227377						14.9277	0.257198
						0.3893	0.277218						14.9491	0.314475
						0.389857	0.281785						14.9705	0.320571
						0.390414	0.287155						14.9919	0.327615
						0.390971	0.199086						15.0133	0.227785
						0.391528	0.343179						15.0347	0.39377
						0.392086	0.345465						15.0561	0.397524
						0.392643	0.284591						15.0775	0.328408
