# Supplementary material for: NADH-bound AIF activates the mitochondrial CHCHD4/MIA40 chaperone by a substrate-mimicry mechanism
Source: EMBO J. 2025 Jan 13;44(4):1220–48. doi: 10.1038/s44318-024-00360-6 (PMC11832770; doi:10.1038/s44318-024-00360-6)
Supplement: Supplementary file 11 — Figure EV and Appendix Source Data [file 44318_2024_360_MOESM11_ESM.zip › Appendix/Appendix Figure 2/2C/Appendix-Fig-2C-MST.xlsx]

## Sheet: Appendix-Fig-2C
MST Binding Analysis of wild-type CHCHD4 to AIF-W196A and AIF-W196A-CHCHD4-N45 - Appendix Fig. 2C
AIF Construct	AIF-W196A			AIF-W196A-CHCHD4-N45
Concentration (M)	Mean	Std. Dev.	N	Mean	Std. Dev.	N
1.8e-09	0.034113	0.00693	3	0.004099	0.014365	3
3.6e-09	0.013236	0.014568	3	-0.02239	0.021604	3
7e-09	0	0.008453	3	0.004606	0.010203	3
1.5e-08	0.051839	0.007682	3	-0.01827	0.017697	3
2.9e-08	0.017815	0.004944	3	0.024737	0.012091	3
5.9e-08	0.062674	0.002513	3	0.031317	0.014444	3
1.17e-07	0.089257	0.009369	3	0.064106	0.014052	3
2.34e-07	0.131387	0.012869	3	0.029565	0.014207	3
4.69e-07	0.137131	0.010754	3	0.045284	0.016143	3
9.36e-07	0.306207	0.01334	3	0.038196	0.023421	3
1.88e-06	0.461112	0.020942	3	0.055181	0.024347	3
3.75e-06	0.764681	0.012147	3	0.067987	0.03262	3
7.5e-06	0.935334	0.002649	3	0.120822	0.022959	3
1.5e-05	1	0.006801	3	0.240937	0.03104	3
3e-05	0.961583	0.003564	3	0.225537	0.030596	3
**Titration into 100 nM Atto488-CHCHD4
**Averages represent three thermopheresis scans**
