# Supplementary material for: NADH-bound AIF activates the mitochondrial CHCHD4/MIA40 chaperone by a substrate-mimicry mechanism
Source: EMBO J. 2025 Jan 13;44(4):1220–48. doi: 10.1038/s44318-024-00360-6 (PMC11832770; doi:10.1038/s44318-024-00360-6)
Supplement: Supplementary file 11 — Figure EV and Appendix Source Data [file 44318_2024_360_MOESM11_ESM.zip › Appendix/Appendix Figure 3/3A/Appendix-Figure-3A-BilboMD-Modeling.xlsx]

## Sheet: Appendix-Fig-3A
BilboMD Modeling of AIF-W196A-CHCHD4-N45 Chimera SAXS Data - Appendix Fig. 3A
	AIF-CHCHD4-45 Chimera SAXS			BilboMD Ensemble 1
	q	I(q)		q	I(q)
	0.011428	184.009		0.011428	190.234
	0.011985	180.197		0.011985	188.986
	0.012543	181.247		0.012543	187.537
	0.0131	180.403		0.0131	186.081
	0.013658	179.238		0.013658	184.607
	0.014215	177.457		0.014215	183.128
	0.014772	176.164		0.014772	181.636
	0.01533	174.907		0.01533	180.083
	0.015887	173.816		0.015887	178.49
	0.016445	172.455		0.016445	176.792
	0.017002	171.19		0.017002	175.072
	0.01756	170.266		0.01756	173.31
	0.018117	168.137		0.018117	171.543
	0.018675	166.612		0.018675	169.736
	0.019232	164.607		0.019232	167.877
	0.019789	162.703		0.019789	165.941
	0.020347	161.063		0.020347	164.154
	0.020904	159.036		0.020904	162.482
	0.021462	157.441		0.021462	160.495
	0.022019	155.192		0.022019	158.453
	0.022577	153.879		0.022577	156.434
	0.023134	151.336		0.023134	154.378
	0.023692	149.865		0.023692	152.189
	0.024249	147.685		0.024249	150.076
	0.024807	146.056		0.024807	148.053
	0.025364	144.141		0.025364	145.764
	0.025921	142.039		0.025921	143.328
	0.026479	139.836		0.026479	140.13
	0.027036	137.697		0.027036	136.986
	0.027594	135.338		0.027594	136.378
	0.028151	133.518		0.028151	135.185
	0.028709	131.221		0.028709	132.416
	0.029266	128.817		0.029266	130.185
	0.029824	126.795		0.029824	128.535
	0.030381	124.808		0.030381	126.482
	0.030938	123.007		0.030938	124.245
	0.031496	120.615		0.031496	122.127
	0.032053	118.443		0.032053	120.018
	0.032611	116.23		0.032611	117.802
	0.033168	114.794		0.033168	115.623
	0.033726	112.69		0.033726	113.52
	0.034283	110.61		0.034283	111.409
	0.034841	108.604		0.034841	109.279
	0.035398	106.508		0.035398	107.139
	0.035955	104.391		0.035955	105.006
	0.036513	102.725		0.036513	102.97
	0.03707	100.56		0.03707	100.934
	0.037628	98.5191		0.037628	98.812
	0.038185	96.662		0.038185	96.7072
	0.038743	94.6356		0.038743	94.6286
	0.0393	92.6754		0.0393	92.6218
	0.039858	90.6655		0.039858	90.6696
	0.040415	88.7711		0.040415	88.6908
	0.040973	86.9737		0.040973	86.6991
	0.04153	85.2155		0.04153	84.7644
	0.042087	83.2675		0.042087	82.84
	0.042645	81.3796		0.042645	80.9534
	0.043202	79.9314		0.043202	79.0899
	0.04376	78.1956		0.04376	77.2554
	0.044317	76.3007		0.044317	75.4814
	0.044875	74.5139		0.044875	73.7473
	0.045432	72.9683		0.045432	72.0001
	0.04599	71.3178		0.04599	70.2456
	0.046547	69.5943		0.046547	68.6084
	0.047104	67.8478		0.047104	66.97
	0.047662	66.3246		0.047662	65.3535
	0.048219	64.8739		0.048219	63.7487
	0.048777	63.2541		0.048777	62.1558
	0.049334	61.7547		0.049334	60.5109
	0.049892	60.227		0.049892	58.8261
	0.050449	58.6759		0.050449	57.3194
	0.051007	57.1781		0.051007	55.8559
	0.051564	55.8053		0.051564	54.6737
	0.052121	54.4523		0.052121	53.4725
	0.052679	52.9459		0.052679	52.2021
	0.053236	51.7895		0.053236	50.8937
	0.053794	50.3214		0.053794	49.5301
	0.054351	49.1481		0.054351	48.2464
	0.054909	47.9021		0.054909	47.0124
	0.055466	46.5594		0.055466	45.8073
	0.056024	45.4516		0.056024	44.6088
	0.056581	44.2866		0.056581	43.447
	0.057138	43.1887		0.057138	42.3023
	0.057696	41.8691		0.057696	41.2077
	0.058253	40.9545		0.058253	40.1645
	0.058811	39.7668		0.058811	39.1802
	0.059368	38.634		0.059368	38.1801
	0.059926	37.5869		0.059926	37.1698
	0.060483	36.9069		0.060483	36.1946
	0.061041	35.6956		0.061041	35.2269
	0.061598	34.9158		0.061598	34.314
	0.062155	33.93		0.062155	33.4161
	0.062713	32.9721		0.062713	32.5392
	0.06327	32.0376		0.06327	31.6802
	0.063828	31.212		0.063828	30.8364
	0.064385	30.4546		0.064385	30.0509
	0.064943	29.5904		0.064943	29.2889
	0.0655	28.9039		0.0655	28.5261
	0.066057	28.0605		0.066057	27.7693
	0.066615	27.3389		0.066615	27.068
	0.067172	26.6241		0.067172	26.3816
	0.06773	25.8324		0.06773	25.7236
	0.068287	25.3328		0.068287	25.097
	0.068845	24.6666		0.068845	24.5004
	0.069402	24.0004		0.069402	23.905
	0.06996	23.3205		0.06996	23.3101
	0.070517	22.9345		0.070517	22.7351
	0.071074	22.4146		0.071074	22.1682
	0.071632	21.7294		0.071632	21.6446
	0.072189	21.0969		0.072189	21.1261
	0.072747	20.6417		0.072747	20.6147
	0.073304	20.183		0.073304	20.1292
	0.073862	19.6856		0.073862	19.6637
	0.074419	19.2337		0.074419	19.215
	0.074977	18.7363		0.074977	18.7733
	0.075534	18.3896		0.075534	18.3371
	0.076091	17.9088		0.076091	17.9069
	0.076649	17.5161		0.076649	17.5063
	0.077206	17.1329		0.077206	17.1184
	0.077764	16.7815		0.077764	16.7501
	0.078321	16.329		0.078321	16.3913
	0.078879	15.9741		0.078879	16.0383
	0.079436	15.5828		0.079436	15.7081
	0.079993	15.3226		0.079993	15.3846
	0.080551	14.9085		0.080551	15.063
	0.081108	14.649		0.081108	14.7447
	0.081666	14.3883		0.081666	14.4447
	0.082223	14.0471		0.082223	14.15
	0.082781	13.7673		0.082781	13.8619
	0.083338	13.4343		0.083338	13.5863
	0.083895	13.193		0.083895	13.3182
	0.084453	12.9176		0.084453	13.0633
	0.08501	12.6975		0.08501	12.812
	0.085568	12.402		0.085568	12.5674
	0.086125	12.172		0.086125	12.3236
	0.086683	11.9645		0.086683	12.0863
	0.08724	11.6411		0.08724	11.8531
	0.087798	11.4699		0.087798	11.6242
	0.088355	11.3331		0.088355	11.4035
	0.088912	11.0735		0.088912	11.1873
	0.08947	10.8736		0.08947	10.9879
	0.090027	10.6786		0.090027	10.7923
	0.090585	10.5227		0.090585	10.6036
	0.091142	10.3253		0.091142	10.4166
	0.0917	10.1326		0.0917	10.2366
	0.092257	9.96696		0.092257	10.0626
	0.092814	9.81378		0.092814	9.89543
	0.093372	9.67056		0.093372	9.73044
	0.093929	9.46007		0.093929	9.56714
	0.094487	9.29126		0.094487	9.39945
	0.095044	9.17676		0.095044	9.23358
	0.095602	9.02071		0.095602	9.07609
	0.096159	8.83184		0.096159	8.91934
	0.096716	8.66911		0.096716	8.76361
	0.097274	8.52035		0.097274	8.61548
	0.097831	8.48651		0.097831	8.47611
	0.098389	8.26863		0.098389	8.33717
	0.098946	8.1634		0.098946	8.19883
	0.099504	8.03107		0.099504	8.06747
	0.100061	7.92661		0.100061	7.9344
	0.100618	7.829		0.100618	7.78908
	0.101176	7.57536		0.101176	7.6511
	0.101733	7.51232		0.101733	7.5298
	0.102291	7.38058		0.102291	7.40708
	0.102848	7.28272		0.102848	7.28347
	0.103406	7.12922		0.103406	7.16494
	0.103963	7.06734		0.103963	7.04739
	0.10452	6.90879		0.10452	6.93318
	0.105078	6.78845		0.105078	6.81909
	0.105635	6.72621		0.105635	6.70568
	0.106193	6.61448		0.106193	6.5956
	0.10675	6.59636		0.10675	6.49222
	0.107308	6.43781		0.107308	6.39062
	0.107865	6.36605		0.107865	6.29157
	0.108422	6.20451		0.108422	6.18849
	0.10898	6.06183		0.10898	6.08423
	0.109537	6.06739		0.109537	5.99265
	0.110095	5.92822		0.110095	5.9004
	0.110652	5.84233		0.110652	5.80306
	0.11121	5.76564		0.11121	5.70704
	0.111767	5.69028		0.111767	5.61435
	0.112324	5.60331		0.112324	5.52282
	0.112882	5.47815		0.112882	5.43245
	0.113439	5.43803		0.113439	5.34396
	0.113997	5.32115		0.113997	5.25573
	0.114554	5.2291		0.114554	5.16943
	0.115111	5.17471		0.115111	5.08436
	0.115669	5.09113		0.115669	5.00104
	0.116226	5.00162		0.116226	4.91812
	0.116784	4.94869		0.116784	4.83527
	0.117341	4.79475		0.117341	4.75629
	0.117899	4.76761		0.117899	4.67966
	0.118456	4.68253		0.118456	4.60285
	0.119013	4.58827		0.119013	4.52666
	0.119571	4.53206		0.119571	4.45309
	0.120128	4.47128		0.120128	4.37923
	0.120686	4.39499		0.120686	4.30382
	0.121243	4.30376		0.121243	4.2314
	0.1218	4.18139		0.1218	4.16273
	0.122358	4.1435		0.122358	4.0927
	0.122915	4.08692		0.122915	4.02131
	0.123473	4.00117		0.123473	3.95529
	0.12403	3.93348		0.12403	3.89015
	0.124588	3.88302		0.124588	3.82154
	0.125145	3.73573		0.125145	3.75537
	0.125702	3.72716		0.125702	3.69601
	0.12626	3.63569		0.12626	3.63571
	0.126817	3.61407		0.126817	3.57509
	0.127375	3.51535		0.127375	3.51761
	0.127932	3.42477		0.127932	3.46179
	0.128489	3.38803		0.128489	3.40389
	0.129047	3.34213		0.129047	3.34619
	0.129604	3.25656		0.129604	3.29055
	0.130162	3.20564		0.130162	3.23462
	0.130719	3.15546		0.130719	3.17806
	0.131277	3.06573		0.131277	3.12425
	0.131834	3.08404		0.131834	3.07343
	0.132391	2.96376		0.132391	3.0223
	0.132949	2.98507		0.132949	2.97034
	0.133506	2.87975		0.133506	2.91974
	0.134064	2.79798		0.134064	2.8694
	0.134621	2.72195		0.134621	2.82107
	0.135178	2.67417		0.135178	2.77256
	0.135736	2.64975		0.135736	2.72396
	0.136293	2.60292		0.136293	2.67846
	0.136851	2.53269		0.136851	2.63582
	0.137408	2.46051		0.137408	2.59326
	0.137965	2.45518		0.137965	2.55063
	0.138523	2.43187		0.138523	2.50631
	0.13908	2.37271		0.13908	2.46284
	0.139638	2.3172		0.139638	2.42205
	0.140195	2.26253		0.140195	2.38171
	0.140752	2.25485		0.140752	2.34205
	0.14131	2.15287		0.14131	2.30319
	0.141867	2.16		0.141867	2.26538
	0.142425	2.11054		0.142425	2.227
	0.142982	2.02952		0.142982	2.18871
	0.14354	2.04857		0.14354	2.15381
	0.144097	2.02703		0.144097	2.11929
	0.144654	1.98733		0.144654	2.08571
	0.145212	1.95292		0.145212	2.05307
	0.145769	1.91792		0.145769	2.02257
	0.146327	1.86288		0.146327	1.98989
	0.146884	1.8041		0.146884	1.95579
	0.147441	1.75337		0.147441	1.92574
	0.147999	1.77973		0.147999	1.89701
	0.148556	1.70421		0.148556	1.86572
	0.149114	1.72503		0.149114	1.83521
	0.149671	1.67125		0.149671	1.80794
	0.150228	1.61523		0.150228	1.78104
	0.150786	1.58505		0.150786	1.75485
	0.151343	1.5775		0.151343	1.72921
	0.151901	1.55745		0.151901	1.70395
	0.152458	1.53759		0.152458	1.67807
	0.153015	1.52101		0.153015	1.65211
	0.153573	1.48334		0.153573	1.62843
	0.15413	1.4666		0.15413	1.60505
	0.154688	1.44755		0.154688	1.58332
	0.155245	1.40038		0.155245	1.56099
	0.155802	1.39264		0.155802	1.53783
	0.15636	1.37551		0.15636	1.51556
	0.156917	1.31725		0.156917	1.4935
	0.157475	1.32997		0.157475	1.47406
	0.158032	1.29202		0.158032	1.45498
	0.158589	1.30149		0.158589	1.43371
	0.159147	1.27829		0.159147	1.41315
	0.159704	1.30162		0.159704	1.39405
	0.160261	1.2236		0.160261	1.37556
	0.160819	1.26317		0.160819	1.35779
	0.161376	1.20835		0.161376	1.34076
	0.161934	1.20908		0.161934	1.32378
	0.162491	1.18676		0.162491	1.30635
	0.163048	1.18445		0.163048	1.28904
	0.163606	1.14448		0.163606	1.27317
	0.164163	1.14894		0.164163	1.25756
	0.164721	1.10182		0.164721	1.24176
	0.165278	1.12671		0.165278	1.22594
	0.165835	1.11248		0.165835	1.21002
	0.166393	1.09375		0.166393	1.19606
	0.16695	1.05008		0.16695	1.18313
	0.167508	1.0473		0.167508	1.16936
	0.168065	1.04367		0.168065	1.15549
	0.168622	1.07329		0.168622	1.1413
	0.16918	0.999567		0.16918	1.12751
	0.169737	1.01292		0.169737	1.11414
	0.170294	1.02204		0.170294	1.10169
	0.170852	0.977238		0.170852	1.09007
	0.171409	0.995331		0.171409	1.07773
	0.171967	0.994139		0.171967	1.06527
	0.172524	0.983008		0.172524	1.05301
	0.173081	0.948798		0.173081	1.04077
	0.173639	0.96031		0.173639	1.02838
	0.174196	0.91278		0.174196	1.01624
	0.174754	0.922981		0.174754	1.00413
	0.175311	0.954304		0.175311	0.992751
	0.175868	0.877929		0.175868	0.981925
	0.176426	0.877903		0.176426	0.971985
	0.176983	0.908405		0.176983	0.962484
	0.17754	0.862192		0.17754	0.951472
	0.178098	0.856855		0.178098	0.940267
	0.178655	0.84584		0.178655	0.928533
	0.179213	0.830059		0.179213	0.917252
	0.17977	0.888283		0.17977	0.906438
	0.180327	0.825026		0.180327	0.896292
	0.180885	0.836702		0.180885	0.886606
	0.181442	0.828023		0.181442	0.876907
	0.181999	0.804043		0.181999	0.86701
	0.182557	0.822828		0.182557	0.856247
	0.183114	0.790817		0.183114	0.845737
	0.183672	0.785732		0.183672	0.83623
	0.184229	0.820362		0.184229	0.826413
	0.184786	0.747391		0.184786	0.816339
	0.185344	0.762964		0.185344	0.806448
	0.185901	0.754285		0.185901	0.796716
	0.186458	0.747581		0.186458	0.787489
	0.187016	0.790233		0.187016	0.778206
	0.187573	0.731634		0.187573	0.768374
	0.188131	0.725099		0.188131	0.758766
	0.188688	0.731454		0.188688	0.749998
	0.189245	0.703421		0.189245	0.740533
	0.189803	0.701577		0.189803	0.730335
	0.19036	0.72679		0.19036	0.720894
	0.190917	0.698941		0.190917	0.711967
	0.191475	0.688685		0.191475	0.702207
	0.192032	0.672603		0.192032	0.692332
	0.19259	0.627806		0.19259	0.682811
	0.193147	0.634519		0.193147	0.673443
	0.193704	0.679933		0.193704	0.664141
	0.194262	0.667466		0.194262	0.654846
	0.194819	0.638203		0.194819	0.645611
	0.195376	0.633611		0.195376	0.636586
	0.195934	0.617024		0.195934	0.627517
	0.196491	0.668339		0.196491	0.618566
	0.197048	0.610396		0.197048	0.609697
	0.197606	0.622481		0.197606	0.600331
	0.198163	0.612167		0.198163	0.591001
	0.198721	0.598379		0.198721	0.581679
	0.199278	0.57903		0.199278	0.572704
	0.199835	0.560651		0.199835	0.563874
	0.200393	0.59114		0.200393	0.554965
	0.20095	0.577413		0.20095	0.546044
	0.201507	0.558314		0.201507	0.537115
	0.202065	0.526111		0.202065	0.528086
	0.202622	0.519138		0.202622	0.519154
	0.203179	0.558947		0.203179	0.510463
	0.203737	0.550577		0.203737	0.502378
	0.204294	0.533045		0.204294	0.494198
	0.204851	0.509128		0.204851	0.486006
	0.205409	0.506181		0.205409	0.477056
	0.205966	0.492983		0.205966	0.467916
	0.206524	0.495551		0.206524	0.460056
	0.207081	0.478912		0.207081	0.452321
	0.207638	0.459708		0.207638	0.444812
	0.208196	0.469422		0.208196	0.437011
	0.208753	0.415034		0.208753	0.428818
	0.20931	0.499209		0.20931	0.420712
	0.209868	0.50844		0.209868	0.412703
	0.210425	0.461205		0.210425	0.405065
	0.210982	0.452081		0.210982	0.397565
	0.21154	0.448197		0.21154	0.390462
	0.212097	0.428469		0.212097	0.383391
	0.212654	0.438568		0.212654	0.375989
	0.213212	0.416368		0.213212	0.368852
	0.213769	0.421913		0.213769	0.362236
	0.214326	0.424681		0.214326	0.355918
	0.214884	0.398779		0.214884	0.349836
	0.215441	0.419532		0.215441	0.343538
	0.215999	0.399014		0.215999	0.337221
	0.216556	0.388482		0.216556	0.330704
	0.217113	0.403909		0.217113	0.324346
	0.217671	0.373348		0.217671	0.318678
	0.218228	0.408127		0.218228	0.313079
	0.218785	0.392504		0.218785	0.307624
	0.219343	0.372467		0.219343	0.302351
	0.2199	0.397063		0.2199	0.29725
	0.220457	0.402935		0.220457	0.292825
	0.221015	0.366045		0.221015	0.288547
	0.221572	0.361943		0.221572	0.284205
	0.222129	0.389602		0.222129	0.279771
	0.222687	0.334665		0.222687	0.275142
	0.223244	0.363205		0.223244	0.271019
	0.223801	0.368991		0.223801	0.267579
	0.224359	0.357693		0.224359	0.264239
	0.224916	0.356391		0.224916	0.260985
	0.225473	0.338207		0.225473	0.25754
	0.226031	0.342491		0.226031	0.254081
	0.226588	0.341215		0.226588	0.251698
	0.227145	0.355209		0.227145	0.249292
	0.227703	0.330545		0.227703	0.246842
	0.22826	0.320253		0.22826	0.24456
	0.228817	0.337842		0.228817	0.242498
	0.229375	0.346863		0.229375	0.240686
	0.229932	0.359209		0.229932	0.238954
	0.230489	0.345123		0.230489	0.237547
	0.231047	0.302944		0.231047	0.236218
	0.231604	0.318779		0.231604	0.234992
	0.232161	0.323056		0.232161	0.234068
	0.232719	0.334063		0.232719	0.233894
	0.233276	0.304711		0.233276	0.233653
	0.233833	0.288305		0.233833	0.233297
	0.234391	0.354063		0.234391	0.232957
	0.234948	0.345583		0.234948	0.232659
	0.235505	0.323097		0.235505	0.233032
	0.236063	0.301129		0.236063	0.233475
	0.23662	0.319662		0.23662	0.233901
	0.237177	0.279155		0.237177	0.234465
	0.237735	0.318626		0.237735	0.235373
	0.238292	0.278992		0.238292	0.236018
	0.238849	0.324441		0.238849	0.236391
	0.239407	0.3235		0.239407	0.237722
	0.239964	0.349378		0.239964	0.239405
	0.240521	0.283624		0.240521	0.241134
	0.241079	0.316757		0.241079	0.242819
	0.241636	0.327855		0.241636	0.244297
	0.242193	0.326353		0.242193	0.245913
	0.24275	0.30582		0.24275	0.247735
	0.243308	0.317331		0.243308	0.249616
	0.243865	0.313167		0.243865	0.251564
	0.244422	0.313181		0.244422	0.25389
	0.24498	0.308098		0.24498	0.256348
	0.245537	0.317093		0.245537	0.258812
	0.246094	0.329432		0.246094	0.261256
	0.246652	0.306156		0.246652	0.263701
	0.247209	0.293065		0.247209	0.266157
	0.247766	0.312541		0.247766	0.268578
	0.248324	0.32843		0.248324	0.271245
	0.248881	0.31745		0.248881	0.274098
	0.249438	0.319439		0.249438	0.276826
	0.249996	0.33886		0.249996	0.279531
	0.250553	0.313617		0.250553	0.282176
	0.25111	0.300264		0.25111	0.284886
	0.251667	0.283864		0.251667	0.28794
	0.252225	0.339269		0.252225	0.29084
	0.252782	0.316967		0.252782	0.29345
	0.253339	0.321176		0.253339	0.296218
	0.253897	0.311347		0.253897	0.299122
	0.254454	0.323136		0.254454	0.302152
	0.255011	0.329573		0.255011	0.305209
	0.255569	0.327993		0.255569	0.307741
	0.256126	0.322594		0.256126	0.310322
	0.256683	0.351503		0.256683	0.313158
	0.257241	0.323614		0.257241	0.315978
	0.257798	0.340483		0.257798	0.318718
	0.258355	0.35713		0.258355	0.321342
	0.258912	0.328173		0.258912	0.323925
	0.25947	0.309456		0.25947	0.32626
	0.260027	0.323367		0.260027	0.328569
	0.260584	0.333148		0.260584	0.331266
	0.261142	0.325356		0.261142	0.333859
	0.261699	0.297472		0.261699	0.336193
	0.262256	0.364715		0.262256	0.3385
	0.262814	0.323116		0.262814	0.34072
	0.263371	0.325497		0.263371	0.342807
	0.263928	0.316347		0.263928	0.344853
	0.264485	0.349974		0.264485	0.346736
	0.265043	0.318254		0.265043	0.348611
	0.2656	0.353755		0.2656	0.35064
	0.266157	0.341689		0.266157	0.352524
	0.266715	0.316825		0.266715	0.354103
	0.267272	0.304476		0.267272	0.3559
	0.267829	0.335955		0.267829	0.357875
	0.268386	0.352345		0.268386	0.359316
	0.268944	0.366847		0.268944	0.360545
	0.269501	0.355841		0.269501	0.361873
	0.270058	0.339588		0.270058	0.363209
	0.270616	0.362057		0.270616	0.364551
	0.271173	0.346877		0.271173	0.365755
	0.27173	0.327794		0.27173	0.36673
	0.272287	0.328721		0.272287	0.367766
	0.272845	0.365764		0.272845	0.368886
	0.273402	0.345512		0.273402	0.369887
	0.273959	0.344361		0.273959	0.370811
	0.274517	0.366066		0.274517	0.37158
	0.275074	0.336709		0.275074	0.372325
	0.275631	0.353414		0.275631	0.372819
	0.276188	0.314524		0.276188	0.37335
	0.276746	0.348946		0.276746	0.373984
	0.277303	0.343431		0.277303	0.37455
	0.27786	0.33564		0.27786	0.375079
	0.278418	0.346241		0.278418	0.375434
	0.278975	0.34799		0.278975	0.375695
	0.279532	0.340867		0.279532	0.37587
	0.280089	0.347687		0.280089	0.376015
	0.280647	0.361285		0.280647	0.376183
	0.281204	0.338505		0.281204	0.376268
	0.281761	0.351379		0.281761	0.376139
	0.282318	0.392794		0.282318	0.376102
	0.282876	0.369687		0.282876	0.376158
	0.283433	0.341865		0.283433	0.376136
	0.28399	0.341203		0.28399	0.376123
	0.284548	0.368609		0.284548	0.376145
	0.285105	0.366291		0.285105	0.376046
	0.285662	0.347892		0.285662	0.375434
	0.286219	0.372744		0.286219	0.374992
	0.286777	0.37481		0.286777	0.374853
	0.287334	0.353918		0.287334	0.374492
	0.287891	0.343019		0.287891	0.373942
	0.288448	0.349669		0.288448	0.373752
	0.289006	0.339835		0.289006	0.373614
	0.289563	0.34539		0.289563	0.37294
	0.29012	0.344161		0.29012	0.372349
	0.290677	0.351519		0.290677	0.371937
	0.291235	0.364451		0.291235	0.371399
	0.291792	0.351898		0.291792	0.370715
	0.292349	0.355262		0.292349	0.370169
	0.292906	0.359673		0.292906	0.369746
	0.293464	0.346964		0.293464	0.369169
	0.294021	0.321624		0.294021	0.368565
	0.294578	0.337132		0.294578	0.367985
	0.295136	0.391891		0.295136	0.367354
	0.295693	0.355472		0.295693	0.36665
	0.29625	0.360327		0.29625	0.365946
	0.296807	0.377769		0.296807	0.365187
	0.297365	0.363622		0.297365	0.364474
	0.297922	0.356717		0.297922	0.363749
	0.298479	0.340084		0.298479	0.362924
	0.299036	0.326278		0.299036	0.36211
	0.299594	0.34382		0.299594	0.361309
	0.300151	0.374733		0.300151	0.360537
	0.300708	0.342245		0.300708	0.359751
	0.301265	0.341603		0.301265	0.358936
	0.301823	0.331418		0.301823	0.358113
	0.30238	0.329355		0.30238	0.357244
	0.302937	0.317398		0.302937	0.356391
	0.303494	0.343415		0.303494	0.355537
	0.304052	0.327021		0.304052	0.354662
	0.304609	0.330318		0.304609	0.353587
	0.305166	0.319974		0.305166	0.352526
	0.305723	0.327101		0.305723	0.351579
	0.30628	0.360642		0.30628	0.35054
	0.306838	0.308297		0.306838	0.349431
	0.307395	0.324907		0.307395	0.348509
	0.307952	0.341544		0.307952	0.347628
	0.308509	0.36045		0.308509	0.346595
	0.309067	0.336678		0.309067	0.345504
	0.309624	0.322365		0.309624	0.344297
	0.310181	0.330547		0.310181	0.343186
	0.310738	0.343998		0.310738	0.342201
	0.311296	0.326316		0.311296	0.341063
	0.311853	0.359877		0.311853	0.339744
	0.31241	0.347002		0.31241	0.338599
	0.312967	0.340076		0.312967	0.337539
	0.313525	0.307597		0.313525	0.336324
	0.314082	0.333069		0.314082	0.335138
	0.314639	0.305415		0.314639	0.334
	0.315196	0.357304		0.315196	0.332782
	0.315753	0.335116		0.315753	0.331443
	0.316311	0.305801		0.316311	0.330129
	0.316868	0.290843		0.316868	0.328879
	0.317425	0.320611		0.317425	0.327594
	0.317982	0.335775		0.317982	0.326307
	0.31854	0.288954		0.31854	0.324996
	0.319097	0.307148		0.319097	0.323657
	0.319654	0.309682		0.319654	0.322305
	0.320211	0.294122		0.320211	0.321012
	0.320768	0.298391		0.320768	0.319868
	0.321326	0.287712		0.321326	0.3185
	0.321883	0.316746		0.321883	0.316992
	0.32244	0.335244		0.32244	0.315616
	0.322997	0.316048		0.322997	0.314247
	0.323555	0.258175		0.323555	0.312881
	0.324112	0.314567		0.324112	0.311521
	0.324669	0.301192		0.324669	0.310285
	0.325226	0.274119		0.325226	0.309019
	0.325783	0.298423		0.325783	0.307742
	0.326341	0.298519		0.326341	0.306428
	0.326898	0.329836		0.326898	0.305062
	0.327455	0.295559		0.327455	0.303674
	0.328012	0.310204		0.328012	0.302267
	0.328569	0.319852		0.328569	0.30126
	0.329127	0.339303		0.329127	0.300103
	0.329684	0.29406		0.329684	0.29852
	0.330241	0.303446		0.330241	0.297154
	0.330798	0.294386		0.330798	0.296026
	0.331355	0.274295		0.331355	0.294852
	0.331913	0.290371		0.331913	0.293624
	0.33247	0.271034		0.33247	0.292435
	0.333027	0.27095		0.333027	0.291235
	0.333584	0.315392		0.333584	0.290045
	0.334141	0.306363		0.334141	0.288883
	0.334699	0.276791		0.334699	0.287718
	0.335256	0.27758		0.335256	0.286531
	0.335813	0.304213		0.335813	0.285272
	0.33637	0.254862		0.33637	0.284192
	0.336927	0.28483		0.336927	0.283175
	0.337485	0.262631		0.337485	0.282143
	0.338042	0.311276		0.338042	0.281136
	0.338599	0.244232		0.338599	0.280172
	0.339156	0.271945		0.339156	0.279224
	0.339713	0.298086		0.339713	0.278247
	0.340271	0.282535		0.340271	0.277314
	0.340828	0.272585		0.340828	0.276396
	0.341385	0.292902		0.341385	0.275689
	0.341942	0.316671		0.341942	0.275049
	0.342499	0.2613		0.342499	0.274206
	0.343057	0.279239		0.343057	0.273363
	0.343614	0.320141		0.343614	0.272567
	0.344171	0.276652		0.344171	0.271856
	0.344728	0.236672		0.344728	0.271271
	0.345285	0.301446		0.345285	0.270686
	0.345842	0.246463		0.345842	0.270074
	0.3464	0.282516		0.3464	0.269506
	0.346957	0.182326		0.346957	0.268934
	0.347514	0.288844		0.347514	0.26835
	0.348071	0.294433		0.348071	0.267759
	0.348628	0.219948		0.348628	0.267248
	0.349186	0.257401		0.349186	0.266791
	0.349743	0.269652		0.349743	0.266395
	0.3503	0.260908		0.3503	0.266065
	0.350857	0.27676		0.350857	0.265762
	0.351414	0.289794		0.351414	0.265422
	0.351971	0.284698		0.351971	0.265049
	0.352529	0.285384		0.352529	0.264634
	0.353086	0.235325		0.353086	0.264235
	0.353643	0.216403		0.353643	0.264035
	0.3542	0.299318		0.3542	0.263819
	0.354757	0.271558		0.354757	0.263607
	0.355314	0.259112		0.355314	0.263308
	0.355872	0.295916		0.355872	0.262913
	0.356429	0.257029		0.356429	0.262753
	0.356986	0.29988		0.356986	0.262642
	0.357543	0.268477		0.357543	0.26255
	0.3581	0.247612		0.3581	0.262443
	0.358657	0.257936		0.358657	0.262343
	0.359215	0.321131		0.359215	0.262173
	0.359772	0.246549		0.359772	0.26193
	0.360329	0.293229		0.360329	0.261805
	0.360886	0.234409		0.360886	0.261785
	0.361443	0.307529		0.361443	0.26173
	0.362	0.270392		0.362	0.261687
	0.362558	0.272635		0.362558	0.261512
	0.363115	0.222294		0.363115	0.261373
	0.363672	0.299261		0.363672	0.261301
	0.364229	0.271354		0.364229	0.261267
	0.364786	0.292383		0.364786	0.261303
	0.365343	0.239679		0.365343	0.26125
	0.3659	0.331037		0.3659	0.261165
	0.366458	0.289023		0.366458	0.261083
	0.367015	0.306631		0.367015	0.261014
	0.367572	0.292938		0.367572	0.260782
	0.368129	0.25364		0.368129	0.260648
	0.368686	0.241097		0.368686	0.260772
	0.369243	0.287463		0.369243	0.260767
	0.369801	0.270394		0.369801	0.260556
	0.370358	0.245203		0.370358	0.260333
	0.370915	0.272638		0.370915	0.26008
	0.371472	0.285608		0.371472	0.260056
	0.372029	0.277166		0.372029	0.260049
	0.372586	0.214074		0.372586	0.259944
	0.373143	0.277318		0.373143	0.259827
	0.3737	0.328191		0.3737	0.259739
	0.374258	0.235399		0.374258	0.259502
	0.374815	0.275833		0.374815	0.259123
	0.375372	0.224081		0.375372	0.259002
	0.375929	0.250761		0.375929	0.259033
	0.376486	0.297876		0.376486	0.258718
	0.377043	0.270521		0.377043	0.258387
	0.3776	0.222089		0.3776	0.258228
	0.378158	0.274365		0.378158	0.258096
	0.378715	0.257879		0.378715	0.257974
	0.379272	0.288289		0.379272	0.257826
	0.379829	0.255211		0.379829	0.25762
	0.380386	0.209786		0.380386	0.257388
	0.380943	0.302312		0.380943	0.257126
	0.3815	0.294873		0.3815	0.256955
	0.382057	0.263944		0.382057	0.256764
	0.382615	0.224506		0.382615	0.256451
	0.383172	0.26293		0.383172	0.25614
	0.383729	0.275562		0.383729	0.255879
	0.384286	0.197972		0.384286	0.255567
	0.384843	0.195324		0.384843	0.25523
	0.3854	0.243191		0.3854	0.255102
	0.385957	0.291625		0.385957	0.255076
	0.386514	0.199747		0.386514	0.254628
	0.387072	0.219606		0.387072	0.254186
	0.387629	0.279543		0.387629	0.253899
	0.388186	0.231881		0.388186	0.253668
	0.388743	0.227377		0.388743	0.253509
	0.3893	0.277218		0.3893	0.253295
	0.389857	0.281785		0.389857	0.253011
	0.390414	0.287155		0.390414	0.252722
	0.390971	0.199086		0.390971	0.252413
	0.391528	0.343179		0.391528	0.25236
	0.392086	0.345465		0.392086	0.252259
	0.392643	0.284591		0.3932	0.251644
