# Supplementary material for: NADH-bound AIF activates the mitochondrial CHCHD4/MIA40 chaperone by a substrate-mimicry mechanism
Source: EMBO J. 2025 Jan 13;44(4):1220–48. doi: 10.1038/s44318-024-00360-6 (PMC11832770; doi:10.1038/s44318-024-00360-6)
Supplement: Supplementary file 11 — Figure EV and Appendix Source Data [file 44318_2024_360_MOESM11_ESM.zip › Appendix/Appendix Figure 5/5B/Appendix-Figure-5B-SAXS.xlsx]

## Sheet: Appendix-Fig-5B
SAXS Analysis of Wild-type and Mutant CHCHD4 - Appendix Fig. 5B
Scattering Intensity I(q)									Gunier Transform									P(r)
CHCHD4-WT		AIA-A		H20D		L28D			CHCHD4-WT		AIA-A		H20D		L28D			CHCHD4-WT		AIA-A		H20D		L28D
q	I(q)	q	I(q)	q	I(q)	q	I(q)		q2	ln(I)	q2	ln(I)	q2	ln(I)	q2	ln(I)		r	P(r)	r	P(r)	r	P(r)	r	P(r)
0.00938	27.4733	0.00938	48.177	0.00938	34.4418	0.00938	43.5539		8.79844e-05	3.31321	8.79844e-05	3.52147	8.79844e-05	3.53288	8.79844e-05	3.56574		0	0	0	0	0	0	0	0
0	27.378	0.00988	48.1879	0.00988	35.1535	0.00988	37.7913		0	3.30974	9.76144e-05	3.5217	9.76144e-05	3.55333	9.76144e-05	3.42382		0.911	3.75e-05	1.04	4.04e-05	1.12	4.49e-05	0.911	3.78e-05
0.01039	30.0135	0.01039	47.4701	0.01039	35.626	0.01039	32.6558		0.000107952	3.40165	0.000107952	3.50669	0.000107952	3.56669	0.000107952	3.27777		1.82	0.000149	2.08	0.00016	2.24	0.000178	1.82	0.00015
0.0109	29.083	0.0109	47.0932	0.0109	35.753	0.0109	34.0116		0.00011881	3.37015	0.00011881	3.49872	0.00011881	3.57025	0.00011881	3.31844		2.73	0.000331	3.12	0.000355	3.36	0.000395	2.73	0.000335
0.0114	28.3939	0.0114	46.3215	0.0114	34.9954	0.0114	32.1004		0.00012996	3.34617	0.00012996	3.48219	0.00012996	3.54883	0.00012996	3.26061		3.64	0.00058	4.16	0.000619	4.48	0.000689	3.64	0.000586
0.01191	28.749	0.01191	46.6841	0.01191	35.0791	0.01191	34.9901		0.000141848	3.3586	0.000141848	3.48999	0.000141848	3.55122	0.000141848	3.34681		4.55	0.000889	5.2	0.000944	5.59	0.00105	4.55	0.000898
0.01242	28.9457	0.01242	46.2194	0.01242	35.1689	0.01242	35.1156		0.000154256	3.36542	0.000154256	3.47999	0.000154256	3.55377	0.000154256	3.35039		5.47	0.00125	6.24	0.00132	6.71	0.00146	5.47	0.00126
0.01292	28.9106	0.01292	47.4029	0.01292	35.0317	0.01292	33.552		0.000166926	3.36421	0.000166926	3.50527	0.000166926	3.54986	0.000166926	3.30484		6.38	0.00165	7.28	0.00173	7.83	0.00192	6.38	0.00167
0.01343	27.7584	0.01343	46.6186	0.01343	34.7251	0.01343	29.7911		0.000180365	3.32354	0.000180365	3.48859	0.000180365	3.54107	0.000180365	3.18595		7.29	0.00209	8.32	0.00217	8.95	0.0024	7.29	0.00211
0.01394	29.0764	0.01394	46.0885	0.01394	34.5476	0.01394	33.7811		0.000194324	3.36993	0.000194324	3.47715	0.000194324	3.53595	0.000194324	3.31164		8.2	0.00255	9.36	0.00263	10.1	0.0029	8.2	0.00258
0.01444	28.6503	0.01444	46.2668	0.01444	34.1296	0.01444	34.757		0.000208514	3.35517	0.000208514	3.48101	0.000208514	3.52378	0.000208514	3.34012		9.11	0.00302	10.4	0.00308	11.2	0.0034	9.11	0.00305
0.01495	27.868	0.01495	45.7421	0.01495	33.6841	0.01495	33.0903		0.000223502	3.32748	0.000223502	3.46961	0.000223502	3.51064	0.000223502	3.29098		10	0.0035	11.4	0.00353	12.3	0.00388	10	0.00354
0.01546	27.4907	0.01546	45.0271	0.01546	33.7234	0.01546	31.6565		0.000239012	3.31385	0.000239012	3.45385	0.000239012	3.5118	0.000239012	3.24669		10.9	0.00397	12.5	0.00396	13.4	0.00434	10.9	0.00401
0.01596	27.9814	0.01596	45.2874	0.01596	33.309	0.01596	32.9391		0.000254722	3.33154	0.000254722	3.45962	0.000254722	3.49944	0.000254722	3.2864		11.8	0.00442	13.5	0.00436	14.5	0.00476	11.8	0.00447
0.01647	27.8102	0.01647	44.8399	0.01647	33.1616	0.01647	32.2278		0.000271261	3.3254	0.000271261	3.44969	0.000271261	3.495	0.000271261	3.26457		12.8	0.00485	14.6	0.00472	15.7	0.00514	12.8	0.0049
0.01698	27.1738	0.01698	44.6647	0.01698	32.9477	0.01698	31.5312		0.00028832	3.30225	0.00028832	3.44577	0.00028832	3.48853	0.00028832	3.24272		13.7	0.00525	15.6	0.00505	16.8	0.00548	13.7	0.00531
0.01748	27.379	0.01748	44.3068	0.01748	32.6665	0.01748	30.9408		0.00030555	3.30978	0.00030555	3.43773	0.00030555	3.47996	0.00030555	3.22382		14.6	0.00562	16.6	0.00533	17.9	0.00576	14.6	0.00568
0.01799	27.0348	0.01799	44.27	0.01799	32.2718	0.01799	31.3231		0.00032364	3.29713	0.00032364	3.4369	0.00032364	3.4678	0.00032364	3.2361		15.5	0.00594	17.7	0.00558	19	0.00599	15.5	0.00601
0.0185	26.8639	0.0185	43.7626	0.0185	32.0982	0.0185	30.9417		0.00034225	3.29078	0.00034225	3.42537	0.00034225	3.46241	0.00034225	3.22385		16.4	0.00623	18.7	0.00577	20.1	0.00616	16.4	0.0063
0.019	26.3659	0.019	43.9111	0.019	32.4019	0.019	31.4472		0.000361	3.27207	0.000361	3.42876	0.000361	3.47183	0.000361	3.24005		17.3	0.00648	19.8	0.00593	21.3	0.00629	17.3	0.00654
0.01951	26.7467	0.01951	43.3154	0.01951	31.9958	0.01951	30.9545		0.00038064	3.28641	0.00038064	3.4151	0.00038064	3.45922	0.00038064	3.22426		18.2	0.00668	20.8	0.00605	22.4	0.00638	18.2	0.00675
0.02002	26.2913	0.02002	43.209	0.02002	31.7016	0.02002	31.1267		0.0004008	3.26924	0.0004008	3.41264	0.0004008	3.44998	0.0004008	3.22981		19.1	0.00684	21.8	0.00613	23.5	0.00642	19.1	0.00691
0.02052	26.4254	0.02052	42.6607	0.02052	31.672	0.02052	30.8348		0.00042107	3.27433	0.00042107	3.39987	0.00042107	3.44904	0.00042107	3.22039		20	0.00697	22.9	0.00618	24.6	0.00643	20	0.00702
0.02103	25.9744	0.02103	42.3488	0.02103	31.457	0.02103	30.2018		0.000442261	3.25711	0.000442261	3.39253	0.000442261	3.44223	0.000442261	3.19964		21	0.00706	23.9	0.00621	25.7	0.00642	21	0.00711
0.02154	25.7635	0.02154	42.0323	0.02154	31.0821	0.02154	30.0116		0.000463972	3.24896	0.000463972	3.38503	0.000463972	3.43024	0.000463972	3.19332		21.9	0.00711	25	0.00621	26.9	0.00638	21.9	0.00715
0.02204	25.6699	0.02204	42.0819	0.02204	30.7935	0.02204	29.8183		0.000485762	3.24532	0.000485762	3.38621	0.000485762	3.42091	0.000485762	3.18686		22.8	0.00714	26	0.0062	28	0.00633	22.8	0.00717
0.02255	25.4927	0.02255	41.6609	0.02255	30.5021	0.02255	29.5901		0.000508503	3.23839	0.000508503	3.37615	0.000508503	3.41141	0.000508503	3.17918		23.7	0.00714	27	0.00617	29.1	0.00626	23.7	0.00715
0.02306	25.0824	0.02306	41.2517	0.02306	30.3012	0.02306	29.498		0.000531764	3.22216	0.000531764	3.36628	0.000531764	3.4048	0.000531764	3.17607		24.6	0.00712	28.1	0.00613	30.2	0.00618	24.6	0.00711
0.02356	25.041	0.02356	41.1946	0.02356	30.011	0.02356	29.6517		0.000555074	3.22051	0.000555074	3.3649	0.000555074	3.39518	0.000555074	3.18126		25.5	0.00707	29.1	0.00607	31.3	0.0061	25.5	0.00705
0.02407	25.1114	0.02407	40.6892	0.02407	29.8143	0.02407	29.255		0.000579365	3.22332	0.000579365	3.35255	0.000579365	3.3886	0.000579365	3.16779		26.4	0.00701	30.1	0.00601	32.4	0.00602	26.4	0.00697
0.02458	24.7303	0.02458	40.2993	0.02458	29.4243	0.02458	28.5618		0.000604176	3.20803	0.000604176	3.34292	0.000604176	3.37543	0.000604176	3.14381		27.3	0.00694	31.2	0.00594	33.6	0.00593	27.3	0.00688
0.02509	24.9422	0.02509	40.1567	0.02509	29.1721	0.02509	28.894		0.000629508	3.21656	0.000629508	3.33938	0.000629508	3.36682	0.000629508	3.15538		28.2	0.00685	32.2	0.00586	34.7	0.00585	28.2	0.00677
0.02559	24.5788	0.02559	39.7328	0.02559	28.8387	0.02559	28.9231		0.000654848	3.20189	0.000654848	3.32876	0.000654848	3.35533	0.000654848	3.15638		29.1	0.00675	33.3	0.00578	35.8	0.00576	29.1	0.00665
0.0261	24.2061	0.0261	39.0994	0.0261	28.6344	0.0261	27.9045		0.00068121	3.18661	0.00068121	3.31269	0.00068121	3.34822	0.00068121	3.12053		30.1	0.00664	34.3	0.00569	36.9	0.00567	30.1	0.00651
0.02661	24.1606	0.02661	38.8799	0.02661	28.3304	0.02661	28.6357		0.000708092	3.18472	0.000708092	3.30706	0.000708092	3.33755	0.000708092	3.1464		31	0.00652	35.3	0.00559	38	0.00558	31	0.00637
0.02711	23.9891	0.02711	38.4243	0.02711	28.0056	0.02711	27.7127		0.000734952	3.1776	0.000734952	3.29528	0.000734952	3.32601	0.000734952	3.11363		31.9	0.00639	36.4	0.00548	39.2	0.00548	31.9	0.00623
0.02762	23.9327	0.02762	38.0592	0.02762	27.852	0.02762	27.9554		0.000762864	3.17525	0.000762864	3.28573	0.000762864	3.32052	0.000762864	3.12235		32.8	0.00626	37.4	0.00537	40.3	0.00538	32.8	0.00607
0.02813	23.3989	0.02813	37.6895	0.02813	27.4254	0.02813	27.7535		0.000791297	3.15269	0.000791297	3.27597	0.000791297	3.30508	0.000791297	3.1151		33.7	0.00612	38.5	0.00526	41.4	0.00528	33.7	0.00591
0.02863	23.4947	0.02863	37.4928	0.02863	27.2316	0.02863	27.4556		0.000819677	3.15677	0.000819677	3.27074	0.000819677	3.29799	0.000819677	3.10431		34.6	0.00598	39.5	0.00514	42.5	0.00517	34.6	0.00575
0.02914	23.1333	0.02914	37.0967	0.02914	27.0887	0.02914	27.185		0.00084914	3.14127	0.00084914	3.26012	0.00084914	3.29273	0.00084914	3.09441		35.5	0.00584	40.5	0.00502	43.6	0.00505	35.5	0.00559
0.02965	22.9223	0.02965	36.8528	0.02965	26.7133	0.02965	27.0197		0.000879122	3.13211	0.000879122	3.25352	0.000879122	3.27877	0.000879122	3.08831		36.4	0.00569	41.6	0.0049	44.8	0.00493	36.4	0.00542
0.03015	22.5814	0.03015	36.4507	0.03015	26.3322	0.03015	26.7668		0.000909022	3.11712	0.000909022	3.24255	0.000909022	3.2644	0.000909022	3.07891		37.3	0.00554	42.6	0.00478	45.9	0.00481	37.3	0.00525
0.03066	22.518	0.03066	36.1427	0.03066	26.1754	0.03066	26.2571		0.000940036	3.11431	0.000940036	3.23406	0.000940036	3.25843	0.000940036	3.05968		38.3	0.00539	43.7	0.00466	47	0.00468	38.3	0.00509
0.03117	22.3309	0.03117	35.5088	0.03117	25.8122	0.03117	26.4044		0.000971569	3.10597	0.000971569	3.21637	0.000971569	3.24446	0.000971569	3.06527		39.2	0.00524	44.7	0.00454	48.1	0.00455	39.2	0.00493
0.03167	22.3363	0.03167	35.4439	0.03167	25.5501	0.03167	25.8826		0.00100299	3.10621	0.00100299	3.21454	0.00100299	3.23425	0.00100299	3.04531		40.1	0.00509	45.7	0.00443	49.2	0.00442	40.1	0.00477
0.03218	22.0741	0.03218	34.9029	0.03218	25.2984	0.03218	25.6564		0.00103555	3.0944	0.00103555	3.19916	0.00103555	3.22435	0.00103555	3.03654		41	0.00495	46.8	0.00431	50.3	0.00429	41	0.00462
0.03269	21.5605	0.03269	34.6538	0.03269	25.015	0.03269	25.7909		0.00106864	3.07086	0.00106864	3.192	0.00106864	3.21309	0.00106864	3.04176		41.9	0.00481	47.8	0.00421	51.5	0.00416	41.9	0.00447
0.03319	21.4828	0.03319	34.2044	0.03319	24.7872	0.03319	25.2333		0.00110158	3.06725	0.00110158	3.17894	0.00110158	3.20394	0.00110158	3.01991		42.8	0.00468	48.9	0.0041	52.6	0.00403	42.8	0.00433
0.0337	21.353	0.0337	33.7655	0.0337	24.4267	0.0337	25.1571		0.00113569	3.06119	0.00113569	3.16603	0.00113569	3.18929	0.00113569	3.01688		43.7	0.00455	49.9	0.00399	53.7	0.00391	43.7	0.0042
0.03421	21.0425	0.03421	33.7768	0.03421	24.126	0.03421	25.1407		0.00117032	3.04654	0.00117032	3.16636	0.00117032	3.1769	0.00117032	3.01623		44.6	0.00443	50.9	0.00389	54.8	0.00378	44.6	0.00408
0.03471	20.9138	0.03471	33.2502	0.03471	23.9475	0.03471	24.7921		0.00120478	3.04041	0.00120478	3.15065	0.00120478	3.16948	0.00120478	3.00227		45.5	0.00432	52	0.00379	55.9	0.00366	45.5	0.00396
0.03522	20.92	0.03522	32.7055	0.03522	23.624	0.03522	24.7073		0.00124045	3.04071	0.00124045	3.13413	0.00124045	3.15587	0.00124045	2.99884		46.5	0.00421	53	0.00368	57.1	0.00353	46.5	0.00385
0.03573	20.4998	0.03573	32.4443	0.03573	23.4483	0.03573	24.4405		0.00127663	3.02042	0.00127663	3.12611	0.00127663	3.14841	0.00127663	2.98798		47.4	0.0041	54.1	0.00357	58.2	0.00341	47.4	0.00375
0.03623	20.3057	0.03623	32.1106	0.03623	23.0902	0.03623	23.7032		0.00131261	3.0109	0.00131261	3.11577	0.00131261	3.13302	0.00131261	2.95735		48.3	0.00401	55.1	0.00346	59.3	0.00329	48.3	0.00365
0.03674	20.0686	0.03674	31.5585	0.03674	22.767	0.03674	24.1335		0.00134983	2.99915	0.00134983	3.09843	0.00134983	3.11892	0.00134983	2.97534		49.2	0.00391	56.1	0.00334	60.4	0.00317	49.2	0.00355
0.03725	20.0174	0.03725	31.4021	0.03725	22.4283	0.03725	23.8151		0.00138756	2.9966	0.00138756	3.09346	0.00138756	3.10393	0.00138756	2.96206		50.1	0.00382	57.2	0.00322	61.5	0.00305	50.1	0.00346
0.03775	19.6049	0.03775	30.9191	0.03775	22.174	0.03775	23.2504		0.00142506	2.97578	0.00142506	3.07796	0.00142506	3.09253	0.00142506	2.93807		51	0.00373	58.2	0.0031	62.7	0.00292	51	0.00337
0.03826	19.5886	0.03826	30.6446	0.03826	21.8135	0.03826	23.1261		0.00146383	2.97495	0.00146383	3.06904	0.00146383	3.07614	0.00146383	2.9327		51.9	0.00363	59.3	0.00297	63.8	0.0028	51.9	0.00327
0.03877	19.3598	0.03877	30.3875	0.03877	21.6509	0.03877	23.0075		0.00150311	2.9632	0.00150311	3.06062	0.00150311	3.06866	0.00150311	2.92756		52.8	0.00354	60.3	0.00284	64.9	0.00268	52.8	0.00318
0.03927	18.9941	0.03927	30.1186	0.03927	21.3756	0.03927	22.3895		0.00154213	2.94413	0.00154213	3.05173	0.00154213	3.05586	0.00154213	2.90033		53.7	0.00344	61.3	0.0027	66	0.00255	53.7	0.00308
0.03978	18.8973	0.03978	29.6881	0.03978	21.076	0.03978	21.9359		0.00158245	2.93902	0.00158245	3.03734	0.00158245	3.04174	0.00158245	2.87987		54.7	0.00334	62.4	0.00257	67.1	0.00243	54.7	0.00298
0.04029	18.7538	0.04029	29.2798	0.04029	20.816	0.04029	21.8193		0.00162328	2.9314	0.00162328	3.02349	0.00162328	3.02933	0.00162328	2.87454		55.6	0.00323	63.4	0.00243	68.2	0.0023	55.6	0.00288
0.0408	18.5239	0.0408	28.9577	0.0408	20.6048	0.0408	21.8023		0.00166464	2.91906	0.00166464	3.01243	0.00166464	3.01913	0.00166464	2.87376		56.5	0.00312	64.5	0.0023	69.4	0.00218	56.5	0.00277
0.0413	18.4109	0.0413	28.6955	0.0413	20.3545	0.0413	21.6592		0.00170569	2.91294	0.00170569	3.00333	0.00170569	3.00691	0.00170569	2.86717		57.4	0.00301	65.5	0.00217	70.5	0.00206	57.4	0.00266
0.04181	18.1837	0.04181	28.3136	0.04181	20.0529	0.04181	21.4685		0.00174808	2.90053	0.00174808	2.98993	0.00174808	2.99198	0.00174808	2.85833		58.3	0.0029	66.5	0.00205	71.6	0.00194	58.3	0.00254
0.04232	17.9956	0.04232	27.9166	0.04232	19.8508	0.04232	21.204		0.00179098	2.89013	0.00179098	2.97581	0.00179098	2.98186	0.00179098	2.84593		59.2	0.00278	67.6	0.00193	72.7	0.00182	59.2	0.00243
0.04282	17.6016	0.04282	27.5496	0.04282	19.5981	0.04282	20.8974		0.00183355	2.86799	0.00183355	2.96257	0.00183355	2.96904	0.00183355	2.83137		60.1	0.00266	68.6	0.00182	73.8	0.00171	60.1	0.00231
0.04333	17.511	0.04333	27.2957	0.04333	19.3325	0.04333	20.7316		0.00187749	2.86283	0.00187749	2.95332	0.00187749	2.9554	0.00187749	2.8234		61	0.00254	69.7	0.00171	75	0.0016	61	0.0022
0.04384	17.5071	0.04384	26.7346	0.04384	19.1363	0.04384	21.1009		0.00192195	2.86261	0.00192195	2.93255	0.00192195	2.9452	0.00192195	2.84106		61.9	0.00242	70.7	0.00161	76.1	0.0015	61.9	0.00208
0.04434	17.0564	0.04434	26.7204	0.04434	18.8896	0.04434	20.2998		0.00196604	2.83653	0.00196604	2.93201	0.00196604	2.93222	0.00196604	2.80235		62.9	0.0023	71.7	0.00152	77.2	0.0014	62.9	0.00197
0.04485	17.0698	0.04485	26.4026	0.04485	18.6049	0.04485	20.2398		0.00201152	2.83731	0.00201152	2.92005	0.00201152	2.91703	0.00201152	2.79939		63.8	0.00219	72.8	0.00143	78.3	0.00131	63.8	0.00187
0.04536	17.0198	0.04536	26.1162	0.04536	18.3963	0.04536	19.5903		0.00205753	2.83438	0.00205753	2.90914	0.00205753	2.90576	0.00205753	2.76678		64.7	0.00208	73.8	0.00134	79.4	0.00122	64.7	0.00176
0.04586	16.5819	0.04586	25.7204	0.04586	18.1651	0.04586	19.5878		0.00210314	2.80831	0.00210314	2.89387	0.00210314	2.89311	0.00210314	2.76665		65.6	0.00198	74.9	0.00126	80.6	0.00114	65.6	0.00167
0.04637	16.4442	0.04637	25.2549	0.04637	17.9489	0.04637	19.6597		0.00215018	2.79997	0.00215018	2.87561	0.00215018	2.88114	0.00215018	2.77031		66.5	0.00189	75.9	0.00118	81.7	0.00106	66.5	0.00158
0.04688	16.3068	0.04688	24.9765	0.04688	17.7835	0.04688	19.4346		0.00219773	2.79158	0.00219773	2.86452	0.00219773	2.87188	0.00219773	2.7588		67.4	0.00179	76.9	0.0011	82.8	0.000983	67.4	0.0015
0.04738	16.1037	0.04738	24.6066	0.04738	17.5086	0.04738	19.1135		0.00224486	2.77905	0.00224486	2.8496	0.00224486	2.8563	0.00224486	2.74214		68.3	0.00171	78	0.00102	83.9	0.000909	68.3	0.00142
0.04789	15.8476	0.04789	24.37	0.04789	17.226	0.04789	19.0495		0.00229345	2.76302	0.00229345	2.83994	0.00229345	2.84003	0.00229345	2.73878		69.2	0.00163	79	0.000945	85	0.000839	69.2	0.00135
0.0484	15.6361	0.0484	24.0601	0.0484	17.1115	0.0484	18.8864		0.00234256	2.74958	0.00234256	2.82714	0.00234256	2.83336	0.00234256	2.73018		70.1	0.00155	80	0.000866	86.1	0.000772	70.1	0.00128
0.0489	15.4858	0.0489	23.6445	0.0489	16.8261	0.0489	18.4399		0.00239121	2.73993	0.00239121	2.80972	0.00239121	2.81654	0.00239121	2.70626		71	0.00147	81.1	0.000787	87.3	0.000707	71	0.00121
0.04941	15.3174	0.04941	23.247	0.04941	16.5857	0.04941	18.3617		0.00244135	2.72899	0.00244135	2.79276	0.00244135	2.80215	0.00244135	2.70201		72	0.0014	82.1	0.000708	88.4	0.000646	72	0.00115
0.04992	15.2217	0.04992	23.2349	0.04992	16.3564	0.04992	18.1366		0.00249201	2.72272	0.00249201	2.79224	0.00249201	2.78823	0.00249201	2.68968		72.9	0.00133	83.2	0.00063	89.5	0.000587	72.9	0.00108
0.05042	14.9515	0.05042	23.0981	0.05042	16.1635	0.05042	18.0408		0.00254218	2.70481	0.00254218	2.78634	0.00254218	2.77637	0.00254218	2.68438		73.8	0.00125	84.2	0.000555	90.6	0.000533	73.8	0.00102
0.05093	14.7193	0.05093	22.8685	0.05093	15.927	0.05093	17.6162											74.7	0.00118	85.2	0.000483	91.7	0.000482	74.7	0.000949
0.05144	14.6076	0.05144	22.5334	0.05144	15.698	0.05144	17.6616											75.6	0.0011	86.3	0.000417	92.9	0.000436	75.6	0.000879
0.05194	14.3506	0.05194	22.2793	0.05194	15.5137	0.05194	17.4553											76.5	0.00102	87.3	0.000356	94	0.000395	76.5	0.000807
0.05245	14.3307	0.05245	21.918	0.05245	15.2972	0.05245	17.1926											77.4	0.000937	88.4	0.000302	95.1	0.000358	77.4	0.000731
0.05296	14.135	0.05296	21.6675	0.05296	15.1324	0.05296	17.0026											78.3	0.000852	89.4	0.000255	96.2	0.000326	78.3	0.000654
0.05346	13.8139	0.05346	21.4263	0.05346	14.8981	0.05346	16.8919											79.2	0.000765	90.4	0.000216	97.3	0.000298	79.2	0.000576
0.05397	13.7241	0.05397	21.1326	0.05397	14.6559	0.05397	16.8699											80.2	0.000678	91.5	0.000184	98.5	0.000275	80.2	0.000498
0.05448	13.5875	0.05448	20.8267	0.05448	14.5526	0.05448	16.4321											81.1	0.000593	92.5	0.000159	99.6	0.000255	81.1	0.000422
0.05498	13.4098	0.05498	20.602	0.05498	14.3056	0.05498	16.333											82	0.000509	93.6	0.000139	101	0.000237	82	0.000348
0.05549	13.2409	0.05549	20.253	0.05549	14.1376	0.05549	16.2331											82.9	0.00043	94.6	0.000125	102	0.000222	82.9	0.000279
0.056	13.0684	0.056	19.9896	0.056	13.8957	0.056	15.8179											83.8	0.000356	95.6	0.000114	103	0.000207	83.8	0.000216
0.0565	12.9353	0.0565	19.7019	0.0565	13.7271	0.0565	15.6307											84.7	0.000288	96.7	0.000105	104	0.000191	84.7	0.00016
0.05701	12.7574	0.05701	19.5818	0.05701	13.546	0.05701	15.5413											85.6	0.000228	97.7	9.71e-05	105	0.000175	85.6	0.000113
0.05752	12.5969	0.05752	19.2444	0.05752	13.4465	0.05752	15.2639											86.5	0.000175	98.8	8.86e-05	106	0.000157	86.5	7.43e-05
0.05803	12.4517	0.05803	18.9739	0.05803	13.2684	0.05803	15.1384											87.4	0.000131	99.8	7.87e-05	107	0.000137	87.4	4.46e-05
0.05853	12.3892	0.05853	18.7274	0.05853	13.0829	0.05853	14.9109											88.4	9.39e-05	101	6.7e-05	109	0.000114	88.4	2.35e-05
0.05904	12.1486	0.05904	18.4749	0.05904	12.8674	0.05904	14.7101											89.3	6.39e-05	102	5.3e-05	110	8.87e-05	89.3	1.01e-05
0.05955	12.0725	0.05955	18.2111	0.05955	12.691	0.05955	14.4711											90.2	3.95e-05	103	3.69e-05	111	6.09e-05	90.2	2.99e-06
0.06005	11.9466	0.06005	18.0624	0.06005	12.5422	0.06005	14.5921											91.1	1.88e-05	104	1.9e-05	112	3.11e-05	91.1	3.22e-07
0.06056	11.7446	0.06056	17.7481	0.06056	12.3725	0.06056	14.2703											92	7.33e-20	105	7.61e-20			92	-3.13e-22
0.06107	11.6269	0.06107	17.5086	0.06107	12.2569	0.06107	13.9192
0.06157	11.4417	0.06157	17.2686	0.06157	12.003	0.06157	13.8621
0.06208	11.3428	0.06208	17.0189	0.06208	11.899	0.06208	13.8106
0.06259	11.1391	0.06259	16.8666	0.06259	11.72	0.06259	13.6612
0.06309	11.024	0.06309	16.6164	0.06309	11.6048	0.06309	13.3721
0.0636	10.9582	0.0636	16.3874	0.0636	11.3623	0.0636	13.4001
0.06411	10.7641	0.06411	16.1242	0.06411	11.2288	0.06411	13.1317
0.06461	10.6298	0.06461	15.953	0.06461	11.0617	0.06461	12.9081
0.06512	10.5195	0.06512	15.6991	0.06512	10.9602	0.06512	12.8823
0.06563	10.3907	0.06563	15.5465	0.06563	10.8129	0.06563	12.849
0.06613	10.2683	0.06613	15.3042	0.06613	10.6917	0.06613	12.4263
0.06664	10.1074	0.06664	15.1102	0.06664	10.5517	0.06664	12.4021
0.06715	10.0305	0.06715	14.9518	0.06715	10.3719	0.06715	12.2796
0.06765	9.95278	0.06765	14.7527	0.06765	10.2042	0.06765	12.1181
0.06816	9.82983	0.06816	14.4832	0.06816	10.1083	0.06816	12.0407
0.06867	9.63747	0.06867	14.3002	0.06867	10.0036	0.06867	11.8471
0.06917	9.53062	0.06917	14.1226	0.06917	9.85291	0.06917	11.7156
0.06968	9.40219	0.06968	13.978	0.06968	9.71257	0.06968	11.6173
0.07019	9.389	0.07019	13.7922	0.07019	9.65206	0.07019	11.3605
0.07069	9.22275	0.07069	13.6687	0.07069	9.48032	0.07069	11.2653
0.0712	9.0952	0.0712	13.4704	0.0712	9.39739	0.0712	11.0866
0.07171	9.02244	0.07171	13.2392	0.07171	9.27007	0.07171	11.1107
0.07221	8.87987	0.07221	13.1516	0.07221	9.16234	0.07221	10.9985
0.07272	8.79407	0.07272	12.9166	0.07272	9.00869	0.07272	10.7515
0.07323	8.66089	0.07323	12.7079	0.07323	8.90123	0.07323	10.7033
0.07373	8.59877	0.07373	12.653	0.07373	8.80896	0.07373	10.6782
0.07424	8.54161	0.07424	12.4956	0.07424	8.66777	0.07424	10.4124
0.07475	8.38621	0.07475	12.2407	0.07475	8.61307	0.07475	10.2476
0.07526	8.34526	0.07526	12.1532	0.07526	8.48068	0.07526	10.2465
0.07576	8.19136	0.07576	12.0042	0.07576	8.37374	0.07576	10.1818
0.07627	8.07148	0.07627	11.8063	0.07627	8.19437	0.07627	9.9862
0.07678	8.03902	0.07678	11.6574	0.07678	8.15451	0.07678	9.77559
0.07728	7.92066	0.07728	11.5862	0.07728	8.05307	0.07728	9.51248
0.07779	7.83889	0.07779	11.3834	0.07779	7.92702	0.07779	9.67234
0.0783	7.71797	0.0783	11.2858	0.0783	7.85777	0.0783	9.44944
0.0788	7.64488	0.0788	11.1659	0.0788	7.77967	0.0788	9.4118
0.07931	7.52028	0.07931	10.9811	0.07931	7.67665	0.07931	9.4512
0.07982	7.48363	0.07982	10.8786	0.07982	7.61816	0.07982	9.3581
0.08032	7.37908	0.08032	10.7381	0.08032	7.47352	0.08032	9.05588
0.08083	7.26437	0.08083	10.6647	0.08083	7.41599	0.08083	9.03062
0.08134	7.24592	0.08134	10.4721	0.08134	7.32783	0.08134	8.9361
0.08184	7.14665	0.08184	10.3459	0.08184	7.22036	0.08184	8.66914
0.08235	7.07857	0.08235	10.2164	0.08235	7.15496	0.08235	8.76443
0.08286	7.00281	0.08286	10.1492	0.08286	7.02791	0.08286	8.58891
0.08336	6.9268	0.08336	9.93928	0.08336	6.98288	0.08336	8.54317
0.08387	6.8182	0.08387	9.88191	0.08387	6.87455	0.08387	8.44568
0.08438	6.74599	0.08438	9.81916	0.08438	6.81663	0.08438	8.34028
0.08488	6.66792	0.08488	9.64685	0.08488	6.78574	0.08488	8.28554
0.08539	6.65965	0.08539	9.53997	0.08539	6.6719	0.08539	8.20761
0.0859	6.55568	0.0859	9.43109	0.0859	6.58576	0.0859	8.12958
0.0864	6.45146	0.0864	9.33402	0.0864	6.51927	0.0864	8.01176
0.08691	6.38723	0.08691	9.21172	0.08691	6.46411	0.08691	7.87213
0.08742	6.32606	0.08742	9.0874	0.08742	6.39358	0.08742	7.77541
0.08792	6.26818	0.08792	8.96453	0.08792	6.30637	0.08792	7.80284
0.08843	6.18369	0.08843	8.88689	0.08843	6.19114	0.08843	7.64071
0.08894	6.12957	0.08894	8.79668	0.08894	6.16469	0.08894	7.52745
0.08944	6.09164	0.08944	8.73227	0.08944	6.1097	0.08944	7.50736
0.08995	6.05404	0.08995	8.63118	0.08995	5.96625	0.08995	7.34392
0.09046	5.88345	0.09046	8.53185	0.09046	5.91575	0.09046	7.39892
0.09096	5.84712	0.09096	8.43732	0.09096	5.88346	0.09096	7.33493
0.09147	5.83858	0.09147	8.27399	0.09147	5.78929	0.09147	7.186
0.09198	5.72796	0.09198	8.21165	0.09198	5.78269	0.09198	6.97615
0.09248	5.61334	0.09248	8.13772	0.09248	5.67668	0.09248	7.09078
0.09299	5.58063	0.09299	8.03015	0.09299	5.61729	0.09299	6.93692
0.0935	5.53909	0.0935	7.91879	0.0935	5.58831	0.0935	6.87876
0.09401	5.49586	0.09401	7.84208	0.09401	5.50376	0.09401	6.73902
0.09451	5.40999	0.09451	7.78759	0.09451	5.45584	0.09451	6.75436
0.09502	5.35969	0.09502	7.64802	0.09502	5.41296	0.09502	6.52977
0.09553	5.36765	0.09553	7.57721	0.09553	5.29805	0.09553	6.57922
0.09603	5.23546	0.09603	7.45139	0.09603	5.24707	0.09603	6.29908
0.09654	5.20528	0.09654	7.46044	0.09654	5.22548	0.09654	6.3565
0.09705	5.13807	0.09705	7.36791	0.09705	5.14228	0.09705	6.20371
0.09755	5.0972	0.09755	7.34837	0.09755	5.09854	0.09755	6.35522
0.09806	5.09349	0.09806	7.2323	0.09806	5.09914	0.09806	6.29885
0.09857	5.02667	0.09857	7.20688	0.09857	5.02868	0.09857	6.21119
0.09907	4.99852	0.09907	7.1203	0.09907	4.94004	0.09907	6.1397
0.09958	4.90448	0.09958	7.02209	0.09958	4.90769	0.09958	5.95844
0.10009	4.89513	0.10009	6.9083	0.10009	4.83985	0.10009	5.95366
0.10059	4.80167	0.10059	6.85758	0.10059	4.80844	0.10059	5.86572
0.1011	4.7857	0.1011	6.86182	0.1011	4.71061	0.1011	5.82555
0.10161	4.76422	0.10161	6.76563	0.10161	4.7128	0.10161	6.03048
0.10211	4.67258	0.10211	6.68954	0.10211	4.63985	0.10211	5.70868
0.10262	4.62236	0.10262	6.54105	0.10262	4.59167	0.10262	5.58679
0.10313	4.61617	0.10313	6.49711	0.10313	4.58141	0.10313	5.74598
0.10363	4.52086	0.10363	6.41925	0.10363	4.53263	0.10363	5.56341
0.10414	4.5001	0.10414	6.40764	0.10414	4.41414	0.10414	5.51391
0.10465	4.4537	0.10465	6.3266	0.10465	4.41373	0.10465	5.5814
0.10515	4.40028	0.10515	6.22098	0.10515	4.36364	0.10515	5.3054
0.10566	4.34175	0.10566	6.24325	0.10566	4.33884	0.10566	5.29256
0.10617	4.32435	0.10617	6.17521	0.10617	4.30964	0.10617	5.1608
0.10667	4.24841	0.10667	6.11718	0.10667	4.24191	0.10667	5.24462
0.10718	4.19384	0.10718	6.02742	0.10718	4.2214	0.10718	5.18615
0.10769	4.2155	0.10769	5.94771	0.10769	4.12428	0.10769	5.23406
0.10819	4.0875	0.10819	5.89256	0.10819	4.11935	0.10819	5.01648
0.1087	4.13218	0.1087	5.8351	0.1087	4.08332	0.1087	5.14618
0.10921	4.05771	0.10921	5.77519	0.10921	4.03834	0.10921	5.07907
0.10971	4.01422	0.10971	5.71868	0.10971	3.99777	0.10971	5.13217
0.11022	3.96737	0.11022	5.68556	0.11022	3.9169	0.11022	4.93098
0.11073	3.9322	0.11073	5.62433	0.11073	3.88058	0.11073	4.74406
0.11123	3.94239	0.11123	5.5342	0.11123	3.86568	0.11123	4.79941
0.11174	3.85001	0.11174	5.48966	0.11174	3.83226	0.11174	4.78411
0.11225	3.83971	0.11225	5.43976	0.11225	3.80077	0.11225	4.65738
0.11275	3.80107	0.11275	5.39526	0.11275	3.79152	0.11275	4.66941
0.11326	3.75888	0.11326	5.3517	0.11326	3.71394	0.11326	4.67171
0.11377	3.70063	0.11377	5.26543	0.11377	3.69718	0.11377	4.58788
0.11428	3.68463	0.11428	5.21707	0.11428	3.65921	0.11428	4.6167
0.11478	3.64674	0.11478	5.19865	0.11478	3.62137	0.11478	4.50212
0.11529	3.58626	0.11529	5.15532	0.11529	3.57219	0.11529	4.47288
0.1158	3.57848	0.1158	5.08441	0.1158	3.55139	0.1158	4.41605
0.1163	3.53462	0.1163	5.04385	0.1163	3.51445	0.1163	4.46626
0.11681	3.49792	0.11681	5.01507	0.11681	3.49032	0.11681	4.10696
0.11732	3.43815	0.11732	4.98777	0.11732	3.45825	0.11732	4.32542
0.11782	3.41857	0.11782	4.8777	0.11782	3.40388	0.11782	4.24289
0.11833	3.35622	0.11833	4.84036	0.11833	3.41533	0.11833	4.10744
0.11884	3.32845	0.11884	4.78369	0.11884	3.33933	0.11884	4.13169
0.11934	3.28232	0.11934	4.7787	0.11934	3.29901	0.11934	3.99107
0.11985	3.29471	0.11985	4.74215	0.11985	3.29855	0.11985	4.00962
0.12036	3.24005	0.12036	4.67759	0.12036	3.25759	0.12036	3.91036
0.12086	3.23801	0.12086	4.63626	0.12086	3.22284	0.12086	3.92308
0.12137	3.19312	0.12137	4.57937	0.12137	3.1758	0.12137	3.86008
0.12188	3.14922	0.12188	4.48205	0.12188	3.1546	0.12188	3.89974
0.12238	3.08539	0.12238	4.47467	0.12238	3.13854	0.12238	3.82582
0.12289	3.1444	0.12289	4.47319	0.12289	3.09538	0.12289	3.74511
0.1234	3.11966	0.1234	4.39512	0.1234	3.06281	0.1234	3.78488
0.1239	3.07461	0.1239	4.36338	0.1239	3.0564	0.1239	3.84751
0.12441	3.01297	0.12441	4.29831	0.12441	3.03672	0.12441	3.74126
0.12492	2.98177	0.12492	4.24731	0.12492	3.00311	0.12492	3.70178
0.12542	2.98908	0.12542	4.25533	0.12542	2.98197	0.12542	3.61319
0.12593	2.92513	0.12593	4.23363	0.12593	2.92124	0.12593	3.64152
0.12644	2.90465	0.12644	4.14984	0.12644	2.89623	0.12644	3.53123
0.12694	2.86902	0.12694	4.15651	0.12694	2.88114	0.12694	3.44783
0.12745	2.85239	0.12745	4.12819	0.12745	2.86623	0.12745	3.63454
0.12796	2.81127	0.12796	4.04546	0.12796	2.80257	0.12796	3.50001
0.12846	2.80608	0.12846	4.04712	0.12846	2.80691	0.12846	3.41419
0.12897	2.78467	0.12897	3.98771	0.12897	2.76252	0.12897	3.4086
0.12948	2.76501	0.12948	3.97485	0.12948	2.76867	0.12948	3.34433
0.12998	2.72276	0.12998	3.89505	0.12998	2.75038	0.12998	3.3225
0.13049	2.68227	0.13049	3.84532	0.13049	2.72121	0.13049	3.37892
0.131	2.64206	0.131	3.86098	0.131	2.64905	0.131	3.20375
0.1315	2.65808	0.1315	3.78123	0.1315	2.64145	0.1315	3.24214
0.13201	2.60132	0.13201	3.75932	0.13201	2.65874	0.13201	3.19883
0.13252	2.58978	0.13252	3.73446	0.13252	2.60869	0.13252	3.13407
0.13302	2.52364	0.13302	3.67958	0.13302	2.58884	0.13302	3.08466
0.13353	2.54188	0.13353	3.67979	0.13353	2.56283	0.13353	3.12069
0.13404	2.48814	0.13404	3.62118	0.13404	2.56043	0.13404	3.02776
0.13454	2.4767	0.13454	3.59595	0.13454	2.52891	0.13454	3.0342
0.13505	2.49078	0.13505	3.53115	0.13505	2.5154	0.13505	3.00528
0.13556	2.43669	0.13556	3.5512	0.13556	2.47612	0.13556	3.13532
0.13606	2.4734	0.13606	3.5076	0.13606	2.43344	0.13606	2.97335
0.13657	2.37638	0.13657	3.46915	0.13657	2.41445	0.13657	3.00958
0.13708	2.34433	0.13708	3.44582	0.13708	2.38108	0.13708	2.83084
0.13758	2.38793	0.13758	3.40441	0.13758	2.37163	0.13758	2.88989
0.13809	2.34375	0.13809	3.396	0.13809	2.36831	0.13809	2.88174
0.1386	2.29475	0.1386	3.35033	0.1386	2.35999	0.1386	2.77252
0.13911	2.25352	0.13911	3.29714	0.13911	2.28449	0.13911	2.77651
0.13961	2.27265	0.13961	3.27198	0.13961	2.3352	0.13961	2.74807
0.14012	2.23926	0.14012	3.26908	0.14012	2.2771	0.14012	2.73216
0.14063	2.21795	0.14063	3.23363	0.14063	2.29332	0.14063	2.65792
0.14113	2.23446	0.14113	3.19869	0.14113	2.23793	0.14113	2.64911
0.14164	2.1484	0.14164	3.1687	0.14164	2.20959	0.14164	2.63084
0.14215	2.1777	0.14215	3.15697	0.14215	2.1756	0.14215	2.67523
0.14265	2.13733	0.14265	3.09258	0.14265	2.17059	0.14265	2.53048
0.14316	2.12194	0.14316	3.11304	0.14316	2.16991	0.14316	2.58446
0.14367	2.11139	0.14367	3.05671	0.14367	2.14417	0.14367	2.45782
0.14417	2.08128	0.14417	3.01823	0.14417	2.09515	0.14417	2.46855
0.14468	2.05042	0.14468	3.00427	0.14468	2.11717	0.14468	2.37142
0.14519	2.04161	0.14519	2.9597	0.14519	2.09021	0.14519	2.49914
0.14569	2.01238	0.14569	2.94615	0.14569	2.06341	0.14569	2.41014
0.1462	2.00801	0.1462	2.92154	0.1462	2.04809	0.1462	2.46295
0.14671	1.94494	0.14671	2.88357	0.14671	2.03261	0.14671	2.3643
0.14721	1.96966	0.14721	2.8671	0.14721	2.03039	0.14721	2.31935
0.14772	1.94436	0.14772	2.83987	0.14772	1.98636	0.14772	2.35016
0.14823	1.92425	0.14823	2.83363	0.14823	1.97978	0.14823	2.4164
0.14873	1.90839	0.14873	2.78505	0.14873	1.96516	0.14873	2.30798
0.14924	1.90075	0.14924	2.80223	0.14924	1.96086	0.14924	2.37714
0.14975	1.87332	0.14975	2.77572	0.14975	1.92555	0.14975	2.29451
0.15025	1.88623	0.15025	2.73268	0.15025	1.90669	0.15025	2.20097
0.15076	1.86902	0.15076	2.70625	0.15076	1.8869	0.15076	2.19116
0.15127	1.8266	0.15127	2.69473	0.15127	1.91906	0.15127	2.19974
0.15177	1.77401	0.15177	2.66132	0.15177	1.85977	0.15177	2.0989
0.15228	1.78405	0.15228	2.63078	0.15228	1.84949	0.15228	2.18724
0.15279	1.72116	0.15279	2.62419	0.15279	1.81728	0.15279	2.13375
0.15329	1.72957	0.15329	2.58312	0.15329	1.85875	0.15329	2.03829
0.1538	1.71967	0.1538	2.58954	0.1538	1.81714	0.1538	2.08781
0.15431	1.68412	0.15431	2.58027	0.15431	1.80824	0.15431	2.05131
0.15481	1.70246	0.15481	2.51882	0.15481	1.77304	0.15481	2.06837
0.15532	1.69038	0.15532	2.50591	0.15532	1.74764	0.15532	2.00208
0.15583	1.68188	0.15583	2.50081	0.15583	1.7341	0.15583	2.12411
0.15633	1.64216	0.15633	2.47875	0.15633	1.73057	0.15633	2.00946
0.15684	1.63406	0.15684	2.44201	0.15684	1.68242	0.15684	2.01856
0.15735	1.64728	0.15735	2.41559	0.15735	1.68691	0.15735	1.96632
0.15785	1.59417	0.15785	2.41343	0.15785	1.70384	0.15785	1.93752
0.15836	1.58162	0.15836	2.38508	0.15836	1.69837	0.15836	1.90514
0.15887	1.57819	0.15887	2.38026	0.15887	1.62698	0.15887	1.98843
0.15937	1.56315	0.15937	2.35945	0.15937	1.64879	0.15937	1.90168
0.15988	1.54753	0.15988	2.31099	0.15988	1.61002	0.15988	1.90731
0.16039	1.56449	0.16039	2.31222	0.16039	1.64031	0.16039	1.83174
0.16089	1.51029	0.16089	2.2463	0.16089	1.59505	0.16089	1.94527
0.1614	1.52696	0.1614	2.26026	0.1614	1.58304	0.1614	1.82177
0.16191	1.47468	0.16191	2.25912	0.16191	1.54966	0.16191	1.90091
0.16241	1.49266	0.16241	2.21014	0.16241	1.53449	0.16241	1.78284
0.16292	1.48073	0.16292	2.19938	0.16292	1.55663	0.16292	1.80492
0.16343	1.44842	0.16343	2.18821	0.16343	1.5477	0.16343	1.74443
0.16393	1.43334	0.16393	2.1663	0.16393	1.50476	0.16393	1.77006
0.16444	1.44278	0.16444	2.15835	0.16444	1.50988	0.16444	1.73377
0.16495	1.41488	0.16495	2.13838	0.16495	1.49364	0.16495	1.64001
0.16545	1.41701	0.16545	2.08949	0.16545	1.50938	0.16545	1.65957
0.16596	1.41519	0.16596	2.14292	0.16596	1.486	0.16596	1.58824
0.16647	1.38931	0.16647	2.05118	0.16647	1.46335	0.16647	1.64406
0.16697	1.35598	0.16697	2.05445	0.16697	1.4271	0.16697	1.65688
0.16748	1.39302	0.16748	2.08586	0.16748	1.45847	0.16748	1.56854
0.16799	1.3443	0.16799	2.04708	0.16799	1.4257	0.16799	1.55496
0.16849	1.32408	0.16849	2.03721	0.16849	1.37645	0.16849	1.63585
0.169	1.32621	0.169	2.02296	0.169	1.39607	0.169	1.64549
0.16951	1.32322	0.16951	2.01481	0.16951	1.39978	0.16951	1.64279
0.17001	1.34523	0.17001	1.96648	0.17001	1.41043	0.17001	1.60351
0.17052	1.30026	0.17052	1.91766	0.17052	1.37865	0.17052	1.47473
0.17103	1.30169	0.17103	1.93798	0.17103	1.35451	0.17103	1.55595
0.17153	1.25499	0.17153	1.91595	0.17153	1.35134	0.17153	1.60116
0.17204	1.29886	0.17204	1.87473	0.17204	1.36336	0.17204	1.60392
0.17255	1.2646	0.17255	1.89469	0.17255	1.31954	0.17255	1.48101
0.17305	1.25537	0.17305	1.87879	0.17305	1.32376	0.17305	1.50702
0.17356	1.22839	0.17356	1.87359	0.17356	1.31174	0.17356	1.4446
0.17407	1.22914	0.17407	1.85246	0.17407	1.31187	0.17407	1.45427
0.17457	1.22257	0.17457	1.84244	0.17457	1.30834	0.17457	1.43843
0.17508	1.20059	0.17508	1.81598	0.17508	1.30356	0.17508	1.38552
0.17559	1.19343	0.17559	1.80059	0.17559	1.2523	0.17559	1.41406
0.1761	1.19693	0.1761	1.79415	0.1761	1.24205	0.1761	1.45345
0.1766	1.1743	0.1766	1.7929	0.1766	1.25455	0.1766	1.39927
0.17711	1.17757	0.17711	1.78193	0.17711	1.22712	0.17711	1.35828
0.17762	1.15798	0.17762	1.78242	0.17762	1.23302	0.17762	1.33052
0.17812	1.1483	0.17812	1.73299	0.17812	1.25083	0.17812	1.38893
0.17863	1.1421	0.17863	1.74038	0.17863	1.20783	0.17863	1.30773
0.17914	1.12163	0.17914	1.70248	0.17914	1.20069	0.17914	1.37153
0.17964	1.14151	0.17964	1.69813	0.17964	1.20982	0.17964	1.34081
0.18015	1.11518	0.18015	1.68662	0.18015	1.17884	0.18015	1.32581
0.18066	1.09292	0.18066	1.68209	0.18066	1.18941	0.18066	1.35028
0.18116	1.10847	0.18116	1.6549	0.18116	1.19333	0.18116	1.31124
0.18167	1.07721	0.18167	1.68755	0.18167	1.15533	0.18167	1.32677
0.18218	1.0861	0.18218	1.66506	0.18218	1.14339	0.18218	1.26835
0.18268	1.04306	0.18268	1.64218	0.18268	1.1376	0.18268	1.20611
0.18319	1.05458	0.18319	1.61144	0.18319	1.12279	0.18319	1.28644
0.1837	1.06237	0.1837	1.58747	0.1837	1.14739	0.1837	1.28516
0.1842	1.04752	0.1842	1.59322	0.1842	1.1297	0.1842	1.26091
0.18471	1.04621	0.18471	1.58474	0.18471	1.12256	0.18471	1.2349
0.18522	1.01801	0.18522	1.58593	0.18522	1.1154	0.18522	1.30936
0.18572	0.997551	0.18572	1.59624	0.18572	1.10694	0.18572	1.20448
0.18623	1.04125	0.18623	1.5572	0.18623	1.14996	0.18623	1.14746
0.18674	1.02389	0.18674	1.52725	0.18674	1.05909	0.18674	1.20494
0.18724	1.02058	0.18724	1.57971	0.18724	1.09274	0.18724	1.19567
0.18775	1.00466	0.18775	1.53745	0.18775	1.07966	0.18775	1.13866
0.18826	0.974768	0.18826	1.52995	0.18826	1.06686	0.18826	1.16615
0.18876	0.998855	0.18876	1.51265	0.18876	1.04867	0.18876	1.16348
0.18927	1.00433	0.18927	1.51866	0.18927	1.05895	0.18927	1.14571
0.18978	0.965207	0.18978	1.4738	0.18978	1.06762	0.18978	1.09197
0.19028	0.973125	0.19028	1.46666	0.19028	1.03379	0.19028	1.16851
0.19079	0.937773	0.19079	1.49767	0.19079	1.07945	0.19079	1.07215
0.1913	0.963126	0.1913	1.47334	0.1913	1.02556	0.1913	1.18243
0.1918	0.938053	0.1918	1.43577	0.1918	1.04613	0.1918	1.1105
0.19231	0.949581	0.19231	1.43588	0.19231	1.02196	0.19231	1.10588
0.19282	0.907593	0.19282	1.41318	0.19282	1.01613	0.19282	1.03452
0.19332	0.934783	0.19332	1.45969	0.19332	0.993082	0.19332	1.05648
0.19383	0.899702	0.19383	1.40087	0.19383	0.951069	0.19383	1.1048
0.19434	0.912565	0.19434	1.38585	0.19434	0.985482	0.19434	1.12957
0.19484	0.902217	0.19484	1.37836	0.19484	0.984393	0.19484	1.05774
0.19535	0.975583	0.19535	1.40356	0.19535	1.01293	0.19535	1.07908
0.19586	0.888972	0.19586	1.33478	0.19586	0.974166	0.19586	1.04695
0.19636	0.900798	0.19636	1.38187	0.19636	0.997666	0.19636	1.0562
0.19687	0.859635	0.19687	1.36629	0.19687	0.955358	0.19687	1.06028
0.19738	0.884202	0.19738	1.30915	0.19738	0.975901	0.19738	1.01734
0.19788	0.850615	0.19788	1.37277	0.19788	0.94528	0.19788	1.0158
0.19839	0.894842	0.19839	1.32476	0.19839	0.905784	0.19839	1.02833
0.1989	0.847044	0.1989	1.33676	0.1989	0.952493	0.1989	1.05353
0.1994	0.846908	0.1994	1.32534	0.1994	0.964596	0.1994	1.04188
0.19991	0.867634	0.19991	1.30517	0.19991	0.932819	0.19991	0.946338
0.20042	0.837624	0.20042	1.31479	0.20042	0.913822	0.20042	1.00732
0.20092	0.814176	0.20092	1.28581	0.20092	0.935877	0.20092	0.980903
0.20143	0.854546	0.20143	1.32727	0.20143	0.908548	0.20143	1.07326
0.20194	0.826803	0.20194	1.2856	0.20194	0.92543	0.20194	0.946727
0.20244	0.818902	0.20244	1.27197	0.20244	0.909162	0.20244	0.961508
0.20295	0.81948	0.20295	1.27748	0.20295	0.903351	0.20295	0.997195
0.20346	0.81657	0.20346	1.27977	0.20346	0.9062	0.20346	0.857619
0.20396	0.80851	0.20396	1.26967	0.20396	0.901032	0.20396	0.945039
0.20447	0.804402	0.20447	1.25286	0.20447	0.881042	0.20447	0.982628
0.20498	0.796805	0.20498	1.26508	0.20498	0.895359	0.20498	0.955585
0.20548	0.829045	0.20548	1.2444	0.20548	0.891981	0.20548	1.0106
0.20599	0.789668	0.20599	1.22872	0.20599	0.845919	0.20599	0.991795
0.2065	0.768705	0.2065	1.25246	0.2065	0.858346	0.2065	0.867136
0.207	0.77833	0.207	1.20952	0.207	0.844605	0.207	0.890779
0.20751	0.785713	0.20751	1.23779	0.20751	0.871957	0.20751	0.967864
0.20802	0.77901	0.20802	1.20677	0.20802	0.870206	0.20802	0.847075
0.20852	0.774499	0.20852	1.17506	0.20852	0.876988	0.20852	0.959984
0.20903	0.792635	0.20903	1.17006	0.20903	0.85246	0.20903	0.930261
0.20954	0.746521	0.20954	1.17093	0.20954	0.834625	0.20954	0.934776
0.21004	0.768483	0.21004	1.1574	0.21004	0.827433	0.21004	0.870901
0.21055	0.779881	0.21055	1.14432	0.21055	0.843225	0.21055	0.844242
0.21106	0.755406	0.21106	1.16886	0.21106	0.820672	0.21106	0.838865
0.21156	0.730975	0.21156	1.18647	0.21156	0.829336	0.21156	0.859855
0.21207	0.750072	0.21207	1.15435	0.21207	0.81371	0.21207	0.809153
0.21258	0.752552	0.21258	1.14058	0.21258	0.797884	0.21258	0.840882
0.21308	0.704242	0.21308	1.13454	0.21308	0.781855	0.21308	0.813201
0.21359	0.738583	0.21359	1.14918	0.21359	0.797984	0.21359	0.892547
0.2141	0.723085	0.2141	1.13588	0.2141	0.806965	0.2141	0.860059
0.2146	0.711625	0.2146	1.1316	0.2146	0.771776	0.2146	0.816013
0.21511	0.763428	0.21511	1.09439	0.21511	0.780859	0.21511	0.828541
0.21562	0.745737	0.21562	1.12661	0.21562	0.798661	0.21562	0.82808
0.21612	0.692952	0.21612	1.13067	0.21612	0.761714	0.21612	0.875676
0.21663	0.72645	0.21663	1.06154	0.21663	0.793642	0.21663	0.781995
0.21714	0.688196	0.21714	1.08274	0.21714	0.788365	0.21714	0.777021
0.21764	0.698824	0.21764	1.09352	0.21764	0.757421	0.21764	0.789556
0.21815	0.673133	0.21815	1.07893	0.21815	0.745955	0.21815	0.862388
0.21866	0.68464	0.21866	1.08265	0.21866	0.743318	0.21866	0.761293
0.21916	0.679248	0.21916	1.05494	0.21916	0.740088	0.21916	0.73332
0.21967	0.682539	0.21967	1.06799	0.21967	0.762733	0.21967	0.781278
0.22018	0.666285	0.22018	1.08417	0.22018	0.725507	0.22018	0.783215
0.22068	0.662227	0.22068	1.05133	0.22068	0.730915	0.22068	0.823757
0.22119	0.655811	0.22119	1.04069	0.22119	0.729651	0.22119	0.749856
0.2217	0.664805	0.2217	1.05192	0.2217	0.740022	0.2217	0.773461
0.2222	0.666044	0.2222	0.989805	0.2222	0.741253	0.2222	0.846686
0.22271	0.682865	0.22271	1.03773	0.22271	0.702668	0.22271	0.802733
0.22322	0.647012	0.22322	0.996455	0.22322	0.721756	0.22322	0.797699
0.22372	0.645607	0.22372	1.0232	0.22372	0.668449	0.22372	0.810932
0.22423	0.664584	0.22423	1.01516	0.22423	0.724066	0.22423	0.718569
0.22474	0.673661	0.22474	1.01633	0.22474	0.710544	0.22474	0.827475
0.22524	0.649339	0.22524	1.02404	0.22524	0.697716	0.22524	0.782011
0.22575	0.662786	0.22575	0.993708	0.22575	0.696723	0.22575	0.82719
0.22626	0.633776	0.22626	0.984163	0.22626	0.741437	0.22626	0.789856
0.22676	0.63873	0.22676	0.98506	0.22676	0.684698	0.22676	0.739541
0.22727	0.662593	0.22727	0.950873	0.22727	0.690447	0.22727	0.689505
0.22778	0.631826	0.22778	0.980539	0.22778	0.688818	0.22778	0.70775
0.22828	0.638632	0.22828	0.980927	0.22828	0.674129	0.22828	0.764824
0.22879	0.63731	0.22879	0.989644	0.22879	0.665675	0.22879	0.728617
0.2293	0.650864	0.2293	0.97518	0.2293	0.685671	0.2293	0.73809
0.2298	0.617814	0.2298	0.96839	0.2298	0.646142	0.2298	0.763978
0.23031	0.633777	0.23031	0.942874	0.23031	0.664693	0.23031	0.760975
0.23082	0.598349	0.23082	0.954235	0.23082	0.675814	0.23082	0.681028
0.23132	0.612905	0.23132	0.960255	0.23132	0.665822	0.23132	0.702191
0.23183	0.61163	0.23183	0.947312	0.23183	0.662581	0.23183	0.667067
0.23234	0.645982	0.23234	0.922854	0.23234	0.659495	0.23234	0.661174
0.23284	0.615675	0.23284	0.984677	0.23284	0.66701	0.23284	0.671215
0.23335	0.585443	0.23335	0.984166	0.23335	0.668854	0.23335	0.694966
0.23386	0.602153	0.23386	0.929406	0.23386	0.658864	0.23386	0.678706
0.23436	0.584522	0.23436	0.952695	0.23436	0.648954	0.23436	0.758286
0.23487	0.583493	0.23487	0.939355	0.23487	0.628463	0.23487	0.637419
0.23538	0.573155	0.23538	0.901822	0.23538	0.651677	0.23538	0.650975
0.23588	0.600981	0.23588	0.918093	0.23588	0.648859	0.23588	0.691494
0.23639	0.577813	0.23639	0.913056	0.23639	0.626328	0.23639	0.698453
0.2369	0.576243	0.2369	0.924749	0.2369	0.638562	0.2369	0.747973
0.2374	0.619066	0.2374	0.891314	0.2374	0.619925	0.2374	0.655942
0.23791	0.617904	0.23791	0.896307	0.23791	0.635728	0.23791	0.699377
0.23842	0.588222	0.23842	0.893805	0.23842	0.6361	0.23842	0.678102
0.23892	0.561953	0.23892	0.920753	0.23892	0.649035	0.23892	0.627886
0.23943	0.536138	0.23943	0.897612	0.23943	0.632213	0.23943	0.703533
0.23994	0.587638	0.23994	0.86416	0.23994	0.612748	0.23994	0.717563
0.24044	0.557016	0.24044	0.895873	0.24044	0.598521	0.24044	0.733584
0.24095	0.543138	0.24095	0.894993	0.24095	0.620562	0.24095	0.642734
0.24145	0.559924	0.24145	0.908951	0.24145	0.610618	0.24145	0.699536
0.24196	0.559227	0.24196	0.877975	0.24196	0.611511	0.24196	0.637763
0.24247	0.536983	0.24247	0.922945	0.24247	0.634108	0.24247	0.636245
0.24297	0.552141	0.24297	0.862808	0.24297	0.624995	0.24297	0.709994
0.24348	0.528239	0.24348	0.863587	0.24348	0.61374	0.24348	0.62998
0.24399	0.513733	0.24399	0.87262	0.24399	0.616807	0.24399	0.624127
0.24449	0.557701	0.24449	0.884014	0.24449	0.602169	0.24449	0.661429
0.245	0.530891	0.245	0.868917	0.245	0.617136	0.245	0.614971
0.24551	0.526387	0.24551	0.871635	0.24551	0.605548	0.24551	0.633767
0.24601	0.538959	0.24601	0.835019	0.24601	0.619444	0.24601	0.554008
0.24652	0.535721	0.24652	0.838419	0.24652	0.629065	0.24652	0.612981
0.24703	0.569379	0.24703	0.84994	0.24703	0.575412	0.24703	0.653462
0.24753	0.576649	0.24753	0.845978	0.24753	0.606785	0.24753	0.651594
0.24804	0.517261	0.24804	0.84527	0.24804	0.583812	0.24804	0.582036
0.24855	0.531409	0.24855	0.826352	0.24855	0.605964	0.24855	0.619466
0.24905	0.531488	0.24905	0.854933	0.24905	0.573966	0.24905	0.637083
0.24956	0.518447	0.24956	0.824291	0.24956	0.587466	0.24956	0.550648
0.25007	0.529356	0.25007	0.85004	0.25007	0.595782	0.25007	0.639604
0.25057	0.543938	0.25057	0.836272	0.25057	0.60257	0.25057	0.63987
0.25108	0.503426	0.25108	0.826151	0.25108	0.570864	0.25108	0.655876
0.25159	0.513394	0.25159	0.841557	0.25159	0.603462	0.25159	0.599254
0.25209	0.532852	0.25209	0.829345	0.25209	0.548636	0.25209	0.608944
0.2526	0.547121	0.2526	0.821387	0.2526	0.579968	0.2526	0.55403
0.25311	0.504292	0.25311	0.822353	0.25311	0.578096	0.25311	0.593471
0.25361	0.520958	0.25361	0.800909	0.25361	0.566562	0.25361	0.638546
0.25412	0.514559	0.25412	0.800804	0.25412	0.548606	0.25412	0.598221
0.25463	0.511286	0.25463	0.777066	0.25463	0.57419	0.25463	0.604516
0.25513	0.525041	0.25513	0.786952	0.25513	0.57924	0.25513	0.590903
0.25564	0.522187	0.25564	0.810979	0.25564	0.586868	0.25564	0.624331
0.25615	0.521693	0.25615	0.798978	0.25615	0.56328	0.25615	0.503192
0.25665	0.497174	0.25665	0.799075	0.25665	0.565384	0.25665	0.577073
0.25716	0.495866	0.25716	0.81316	0.25716	0.552369	0.25716	0.575474
0.25767	0.507073	0.25767	0.793658	0.25767	0.574768	0.25767	0.57228
0.25817	0.494287	0.25817	0.80134	0.25817	0.553615	0.25817	0.60373
0.25868	0.539315	0.25868	0.789249	0.25868	0.593694	0.25868	0.50355
0.25919	0.512261	0.25919	0.803422	0.25919	0.559324	0.25919	0.53301
0.25969	0.4895	0.25969	0.794467	0.25969	0.560679	0.25969	0.578242
0.2602	0.502366	0.2602	0.79652	0.2602	0.530525	0.2602	0.582798
0.26071	0.513287	0.26071	0.778252	0.26071	0.547055	0.26071	0.573066
0.26121	0.488191	0.26121	0.761973	0.26121	0.560782	0.26121	0.604773
0.26172	0.514703	0.26172	0.804873	0.26172	0.552575	0.26172	0.610221
0.26223	0.478727	0.26223	0.780617	0.26223	0.531791	0.26223	0.579206
0.26273	0.49736	0.26273	0.772845	0.26273	0.564067	0.26273	0.58522
0.26324	0.517864	0.26324	0.741495	0.26324	0.55621	0.26324	0.63105
0.26375	0.498227	0.26375	0.774053	0.26375	0.542135	0.26375	0.561076
0.26425	0.486767	0.26425	0.772083	0.26425	0.558354	0.26425	0.624956
0.26476	0.458184	0.26476	0.771566	0.26476	0.537213	0.26476	0.534108
0.26527	0.503712	0.26527	0.771022	0.26527	0.531994	0.26527	0.571527
0.26577	0.501961	0.26577	0.735679	0.26577	0.519868	0.26577	0.568802
0.26628	0.485865	0.26628	0.724197	0.26628	0.534822	0.26628	0.572919
0.26679	0.475936	0.26679	0.773162	0.26679	0.533777	0.26679	0.526783
0.26729	0.473018	0.26729	0.742007	0.26729	0.506841	0.26729	0.550941
0.2678	0.46617	0.2678	0.753291	0.2678	0.509501	0.2678	0.514916
0.26831	0.443283	0.26831	0.741942	0.26831	0.527161	0.26831	0.587412
0.26881	0.461272	0.26881	0.737796	0.26881	0.500947	0.26881	0.490435
0.26932	0.456643	0.26932	0.736712	0.26932	0.499453	0.26932	0.495161
0.26983	0.47774	0.26983	0.753124	0.26983	0.527894	0.26983	0.546549
0.27033	0.483417	0.27033	0.746441	0.27033	0.50471	0.27033	0.581055
0.27084	0.448922	0.27084	0.783481	0.27084	0.534403	0.27084	0.51375
0.27134	0.472778	0.27134	0.750564	0.27134	0.50702	0.27134	0.576324
0.27185	0.467418	0.27185	0.729148	0.27185	0.520316	0.27185	0.513681
0.27236	0.461587	0.27236	0.748475	0.27236	0.525275	0.27236	0.587343
0.27286	0.464543	0.27286	0.73221	0.27286	0.543514	0.27286	0.506748
0.27337	0.456657	0.27337	0.750129	0.27337	0.503402	0.27337	0.577702
0.27388	0.474112	0.27388	0.697775	0.27388	0.499248	0.27388	0.553233
0.27438	0.464357	0.27438	0.73108	0.27438	0.512628	0.27438	0.516776
0.27489	0.443732	0.27489	0.752657	0.27489	0.532155	0.27489	0.564479
0.2754	0.438409	0.2754	0.718827	0.2754	0.518515	0.2754	0.571518
0.2759	0.461853	0.2759	0.726065	0.2759	0.505187	0.2759	0.557365
0.27641	0.466787	0.27641	0.705997	0.27641	0.481238	0.27641	0.49593
0.27692	0.445606	0.27692	0.743281	0.27692	0.513513	0.27692	0.554876
0.27742	0.462069	0.27742	0.711631	0.27742	0.497395	0.27742	0.51571
0.27793	0.448518	0.27793	0.727143	0.27793	0.522315	0.27793	0.491214
0.27844	0.441426	0.27844	0.709299	0.27844	0.499484	0.27844	0.536407
0.27894	0.446459	0.27894	0.712685	0.27894	0.492851	0.27894	0.550995
0.27945	0.452736	0.27945	0.705092	0.27945	0.492123	0.27945	0.504519
0.27996	0.442103	0.27996	0.716813	0.27996	0.495614	0.27996	0.56659
0.28046	0.444695	0.28046	0.725624	0.28046	0.505616	0.28046	0.56692
0.28097	0.443843	0.28097	0.717165	0.28097	0.51035	0.28097	0.512378
0.28148	0.430852	0.28148	0.719874	0.28148	0.53302	0.28148	0.513463
0.28198	0.431566	0.28198	0.702558	0.28198	0.482137	0.28198	0.519706
0.28249	0.433408	0.28249	0.707705	0.28249	0.478813	0.28249	0.491349
0.283	0.452066	0.283	0.726896	0.283	0.505558	0.283	0.536698
0.2835	0.459589	0.2835	0.676405	0.2835	0.48645	0.2835	0.538211
0.28401	0.456542	0.28401	0.711158	0.28401	0.493161	0.28401	0.505179
0.28452	0.421555	0.28452	0.690753	0.28452	0.500808	0.28452	0.477858
0.28502	0.416029	0.28502	0.687832	0.28502	0.500588	0.28502	0.493422
0.28553	0.46248	0.28553	0.696743	0.28553	0.446868	0.28553	0.463823
0.28604	0.448806	0.28604	0.684636	0.28604	0.458713	0.28604	0.546789
0.28654	0.447847	0.28654	0.67071	0.28654	0.482563	0.28654	0.457444
0.28705	0.45689	0.28705	0.666384	0.28705	0.471604	0.28705	0.545494
0.28756	0.438913	0.28756	0.687902	0.28756	0.468365	0.28756	0.543433
0.28806	0.427172	0.28806	0.669399	0.28806	0.483992	0.28806	0.509259
0.28857	0.442137	0.28857	0.667176	0.28857	0.471875	0.28857	0.504078
0.28908	0.432272	0.28908	0.665007	0.28908	0.464879	0.28908	0.455325
0.28958	0.431932	0.28958	0.67038	0.28958	0.479146	0.28958	0.506549
0.29009	0.432162	0.29009	0.679309	0.29009	0.462486	0.29009	0.519225
0.29059	0.41987	0.29059	0.683553	0.29059	0.467108	0.29059	0.494072
0.2911	0.438284	0.2911	0.662872	0.2911	0.462574	0.2911	0.457114
0.29161	0.419313	0.29161	0.668877	0.29161	0.457723	0.29161	0.487389
0.29211	0.427825	0.29211	0.652876	0.29211	0.471348	0.29211	0.538272
0.29262	0.402657	0.29262	0.656843	0.29262	0.433541	0.29262	0.412414
0.29313	0.434897	0.29313	0.660428	0.29313	0.476009	0.29313	0.467296
0.29363	0.428164	0.29363	0.681299	0.29363	0.470687	0.29363	0.515432
0.29414	0.407979	0.29414	0.668082	0.29414	0.473354	0.29414	0.460719
0.29465	0.435392	0.29465	0.665585	0.29465	0.471677	0.29465	0.529826
0.29515	0.423955	0.29515	0.669162	0.29515	0.47234	0.29515	0.501817
0.29566	0.41682	0.29566	0.642524	0.29566	0.463134	0.29566	0.470655
0.29617	0.413038	0.29617	0.642835	0.29617	0.470644	0.29617	0.473734
0.29667	0.409761	0.29667	0.649335	0.29667	0.46595	0.29667	0.465683
0.29718	0.404509	0.29718	0.654088	0.29718	0.43396	0.29718	0.463314
0.29769	0.409893	0.29769	0.643547	0.29769	0.465579	0.29769	0.500962
0.29819	0.416832	0.29819	0.633762	0.29819	0.470727	0.29819	0.440173
0.2987	0.410473	0.2987	0.637117	0.2987	0.455117	0.2987	0.476991
0.29921	0.423091	0.29921	0.650114	0.29921	0.436345	0.29921	0.483568
0.29971	0.406936	0.29971	0.665375	0.29971	0.44697	0.29971	0.446097
0.30022	0.413449	0.30022	0.663548	0.30022	0.470876	0.30022	0.454851
0.30073	0.3948	0.30073	0.652438	0.30073	0.463587	0.30073	0.435571
0.30123	0.418554	0.30123	0.642509	0.30123	0.459521	0.30123	0.449189
0.30174	0.403193	0.30174	0.638254	0.30174	0.45411	0.30174	0.509652
0.30225	0.424498	0.30225	0.615122	0.30225	0.440843	0.30225	0.395652
0.30275	0.418575	0.30275	0.652354	0.30275	0.456471	0.30275	0.493434
0.30326	0.414387	0.30326	0.603232	0.30326	0.424672	0.30326	0.455521
0.30377	0.431045	0.30377	0.636795	0.30377	0.445743	0.30377	0.462085
0.30427	0.419829	0.30427	0.640415	0.30427	0.418544	0.30427	0.501348
0.30478	0.417832	0.30478	0.647573	0.30478	0.446704	0.30478	0.453953
0.30529	0.410802	0.30529	0.639307	0.30529	0.450061	0.30529	0.390666
0.30579	0.40667	0.30579	0.617445	0.30579	0.469246	0.30579	0.466134
0.3063	0.395543	0.3063	0.629109	0.3063	0.434737	0.3063	0.422263
0.3068	0.390574	0.3068	0.63035	0.3068	0.441657	0.3068	0.420657
0.30731	0.382258	0.30731	0.625879	0.30731	0.460197	0.30731	0.43371
0.30782	0.405704	0.30782	0.648389	0.30782	0.414714	0.30782	0.442371
0.30832	0.395867	0.30832	0.625288	0.30832	0.433221	0.30832	0.480216
0.30883	0.393748	0.30883	0.58391	0.30883	0.439694	0.30883	0.449002
0.30934	0.411336	0.30934	0.644035	0.30934	0.421217	0.30934	0.418358
0.30984	0.396964	0.30984	0.620394	0.30984	0.443142	0.30984	0.491598
0.31035	0.407982	0.31035	0.61255	0.31035	0.445897	0.31035	0.492721
0.31086	0.394339	0.31086	0.613996	0.31086	0.441662	0.31086	0.475265
0.31136	0.409916	0.31136	0.60464	0.31136	0.43955	0.31136	0.447756
0.31187	0.387553	0.31187	0.602486	0.31187	0.429564	0.31187	0.447114
0.31238	0.39333	0.31238	0.620761	0.31238	0.432159	0.31238	0.469362
0.31288	0.395537	0.31288	0.60142	0.31288	0.423077	0.31288	0.476511
0.31339	0.393626	0.31339	0.596164	0.31339	0.422	0.31339	0.463345
0.3139	0.38611	0.3139	0.618148	0.3139	0.432116	0.3139	0.498569
0.3144	0.397382	0.3144	0.6391	0.3144	0.43197	0.3144	0.442518
0.31491	0.376276	0.31491	0.605121	0.31491	0.424584	0.31491	0.438708
0.31542	0.372513	0.31542	0.588314	0.31542	0.42676	0.31542	0.428978
0.31592	0.363886	0.31592	0.636285	0.31592	0.443874	0.31592	0.449686
0.31643	0.395784	0.31643	0.60319	0.31643	0.43661	0.31643	0.466073
0.31694	0.387282	0.31694	0.619818	0.31694	0.452985	0.31694	0.450885
0.31744	0.360141	0.31744	0.59692	0.31744	0.442846	0.31744	0.437949
0.31795	0.39423	0.31795	0.586303	0.31795	0.396655	0.31795	0.503981
0.31845	0.382409	0.31845	0.601485	0.31845	0.410187	0.31845	0.426989
0.31896	0.378091	0.31896	0.611884	0.31896	0.410377	0.31896	0.471573
0.31947	0.386255	0.31947	0.569917	0.31947	0.422391	0.31947	0.41633
0.31997	0.370542	0.31997	0.597919	0.31997	0.429052	0.31997	0.465708
0.32048	0.395675	0.32048	0.624339	0.32048	0.414754	0.32048	0.427898
0.32099	0.362442	0.32099	0.595699	0.32099	0.413419	0.32099	0.461992
0.32149	0.368869	0.32149	0.584535	0.32149	0.420115	0.32149	0.445371
0.322	0.402995	0.322	0.584081	0.322	0.408148	0.322	0.436716
0.32251	0.386282	0.32251	0.60421	0.32251	0.415377	0.32251	0.471962
0.32301	0.368461	0.32301	0.570046	0.32301	0.42983	0.32301	0.453593
0.32352	0.372674	0.32352	0.569915	0.32352	0.417617	0.32352	0.446525
0.32403	0.365087	0.32403	0.599336	0.32403	0.406602	0.32403	0.453209
0.32453	0.387539	0.32453	0.615971	0.32453	0.419285	0.32453	0.426393
0.32504	0.384236	0.32504	0.596024	0.32504	0.409544	0.32504	0.447535
0.32555	0.38985	0.32555	0.584358	0.32555	0.379886	0.32555	0.44557
0.32605	0.380923	0.32605	0.578875	0.32605	0.428904	0.32605	0.465309
0.32656	0.356998	0.32656	0.569968	0.32656	0.40257	0.32656	0.411803
0.32707	0.346276	0.32707	0.559934	0.32707	0.421318	0.32707	0.441051
0.32757	0.35762	0.32757	0.591771	0.32757	0.418029	0.32757	0.46894
0.32808	0.401656	0.32808	0.593161	0.32808	0.409132	0.32808	0.398094
0.32859	0.365462	0.32859	0.581987	0.32859	0.41091	0.32859	0.433295
0.32909	0.393295	0.32909	0.586755	0.32909	0.406284	0.32909	0.406341
0.3296	0.36771	0.3296	0.597613	0.3296	0.415246	0.3296	0.444751
0.3301	0.339589	0.3301	0.569531	0.3301	0.408794	0.3301	0.448074
0.33061	0.369715	0.33061	0.574104	0.33061	0.409418	0.33061	0.430851
0.33112	0.380458	0.33112	0.578846	0.33112	0.410164	0.33112	0.455285
0.33162	0.38305	0.33162	0.586442	0.33162	0.390839	0.33162	0.469288
0.33213	0.360088	0.33213	0.589445	0.33213	0.410745	0.33213	0.434041
0.33264	0.373217	0.33264	0.578223	0.33264	0.416821	0.33264	0.434284
0.33314	0.383557	0.33314	0.564689	0.33314	0.415428	0.33314	0.480321
0.33365	0.366052	0.33365	0.586733	0.33365	0.401569	0.33365	0.479267
0.33416	0.349294	0.33416	0.587109	0.33416	0.403546	0.33416	0.44549
0.33466	0.368803	0.33466	0.565824	0.33466	0.403468	0.33466	0.45805
0.33517	0.352166	0.33517	0.567131	0.33517	0.412292	0.33517	0.443569
0.33568	0.348788	0.33568	0.57683	0.33568	0.393826	0.33568	0.469943
0.33618	0.357901	0.33618	0.562136	0.33618	0.397147	0.33618	0.387357
0.33669	0.378437	0.33669	0.539655	0.33669	0.403579	0.33669	0.405622
0.3372	0.361217	0.3372	0.568237	0.3372	0.393138	0.3372	0.405429
0.3377	0.329817	0.3377	0.566848	0.3377	0.387743	0.3377	0.439409
0.33821	0.355565	0.33821	0.553595	0.33821	0.390522	0.33821	0.428667
0.33872	0.37874	0.33872	0.564368	0.33872	0.389829	0.33872	0.382352
0.33922	0.345963	0.33922	0.567459	0.33922	0.41331	0.33922	0.42252
0.33973	0.361705	0.33973	0.580772	0.33973	0.403209	0.33973	0.477101
0.34023	0.339872	0.34023	0.555756	0.34023	0.404647	0.34023	0.43079
0.34074	0.342384	0.34074	0.563244	0.34074	0.401489	0.34074	0.400056
0.34125	0.354118	0.34125	0.560192	0.34125	0.414628	0.34125	0.409214
0.34175	0.349012	0.34175	0.566426	0.34175	0.380419	0.34175	0.400293
0.34226	0.346512	0.34226	0.54597	0.34226	0.378658	0.34226	0.418389
0.34277	0.361568	0.34277	0.563242	0.34277	0.394535	0.34277	0.452244
0.34327	0.350726	0.34327	0.572558	0.34327	0.403357	0.34327	0.407435
0.34378	0.372859	0.34378	0.567541	0.34378	0.365689	0.34378	0.423118
0.34429	0.352504	0.34429	0.529925	0.34429	0.365532	0.34429	0.398743
0.34479	0.340997	0.34479	0.536407	0.34479	0.401961	0.34479	0.472478
0.3453	0.360426	0.3453	0.547419	0.3453	0.39445	0.3453	0.428614
0.34581	0.33839	0.34581	0.564789	0.34581	0.394437	0.34581	0.38416
0.34631	0.35512	0.34631	0.546838	0.34631	0.399767	0.34631	0.382928
0.34682	0.375563	0.34682	0.551753	0.34682	0.380366	0.34682	0.451728
0.34733	0.356566	0.34733	0.541914	0.34733	0.393072	0.34733	0.409381
0.34783	0.359105	0.34783	0.546321	0.34783	0.355826	0.34783	0.387502
0.34834	0.352203	0.34834	0.540577	0.34834	0.361943	0.34834	0.345977
0.34884	0.335915	0.34884	0.553554	0.34884	0.389886	0.34884	0.367368
0.34935	0.344424	0.34935	0.532443	0.34935	0.37895	0.34935	0.348654
0.34986	0.343616	0.34986	0.554999	0.34986	0.375515	0.34986	0.357979
0.35036	0.375008	0.35036	0.524373	0.35036	0.40243	0.35036	0.410753
0.35087	0.32054	0.35087	0.521253	0.35087	0.34573	0.35087	0.453844
0.35138	0.340788	0.35138	0.562883	0.35138	0.413624	0.35138	0.469923
0.35188	0.353873	0.35188	0.536398	0.35188	0.396658	0.35188	0.333245
0.35239	0.350222	0.35239	0.555309	0.35239	0.372708	0.35239	0.36028
0.3529	0.347805	0.3529	0.529812	0.3529	0.379425	0.3529	0.403134
0.3534	0.342298	0.3534	0.515006	0.3534	0.384613	0.3534	0.387201
0.35391	0.367261	0.35391	0.566286	0.35391	0.365802	0.35391	0.398653
0.35442	0.355048	0.35442	0.532213	0.35442	0.372881	0.35442	0.489889
0.35492	0.326895	0.35492	0.529918	0.35492	0.366092	0.35492	0.370541
0.35543	0.319367	0.35543	0.521567	0.35543	0.353582	0.35543	0.389518
0.35594	0.316116	0.35594	0.539826	0.35594	0.364096	0.35594	0.385564
0.35644	0.330609	0.35644	0.536914	0.35644	0.370404	0.35644	0.40182
0.35695	0.351812	0.35695	0.547462	0.35695	0.372028	0.35695	0.333055
0.35745	0.333879	0.35745	0.517075	0.35745	0.342832	0.35745	0.402221
0.35796	0.339785	0.35796	0.530034	0.35796	0.386978	0.35796	0.367416
0.35847	0.355808	0.35847	0.523052	0.35847	0.382809	0.35847	0.39334
0.35897	0.364492	0.35897	0.524198	0.35897	0.369497	0.35897	0.380264
0.35948	0.352113	0.35948	0.538933	0.35948	0.345757	0.35948	0.416319
0.35999	0.358308	0.35999	0.517483	0.35999	0.368564	0.35999	0.330225
0.36049	0.346431	0.36049	0.511898	0.36049	0.348514	0.36049	0.382797
0.361	0.328823	0.361	0.512295	0.361	0.350623	0.361	0.361503
0.36151	0.366873	0.36151	0.503227	0.36151	0.360517	0.36151	0.397554
0.36201	0.336182	0.36201	0.540608	0.36201	0.35011	0.36201	0.392886
0.36252	0.348553	0.36252	0.514832	0.36252	0.351108	0.36252	0.373334
0.36303	0.352157	0.36303	0.518891	0.36303	0.39786	0.36303	0.421974
0.36353	0.318151	0.36353	0.514804	0.36353	0.354034	0.36353	0.448909
0.36404	0.318922	0.36404	0.533857	0.36404	0.380842	0.36404	0.377482
0.36455	0.336668	0.36455	0.499303	0.36455	0.376054	0.36455	0.412357
0.36505	0.304149	0.36505	0.511655	0.36505	0.376091	0.36505	0.372036
0.36556	0.345568	0.36556	0.50429	0.36556	0.355361	0.36556	0.355515
0.36606	0.318632	0.36606	0.49482	0.36606	0.372705	0.36606	0.367162
0.36657	0.322075	0.36657	0.507642	0.36657	0.349498	0.36657	0.411739
0.36708	0.301198	0.36708	0.512493	0.36708	0.36761	0.36708	0.38203
0.36758	0.323998	0.36758	0.51889	0.36758	0.33617	0.36758	0.340791
0.36809	0.33535	0.36809	0.50269	0.36809	0.373651	0.36809	0.402866
0.3686	0.328102	0.3686	0.503277	0.3686	0.383178	0.3686	0.410432
0.3691	0.314322	0.3691	0.473114	0.3691	0.339535	0.3691	0.361272
0.36961	0.331042	0.36961	0.507367	0.36961	0.346546	0.36961	0.429797
0.37012	0.323415	0.37012	0.513487	0.37012	0.32692	0.37012	0.35411
0.37062	0.331557	0.37062	0.51398	0.37062	0.357729	0.37062	0.396791
0.37113	0.31236	0.37113	0.488827	0.37113	0.376402	0.37113	0.389673
0.37164	0.34415	0.37164	0.514249	0.37164	0.363754	0.37164	0.377201
0.37214	0.346579	0.37214	0.501091	0.37214	0.337709	0.37214	0.39691
0.37265	0.329101	0.37265	0.46843	0.37265	0.34882	0.37265	0.322849
0.37315	0.331754	0.37315	0.479788	0.37315	0.344754	0.37315	0.416425
0.37366	0.317396	0.37366	0.518471	0.37366	0.356797	0.37366	0.394392
0.37417	0.298192	0.37417	0.503008	0.37417	0.368257	0.37417	0.373086
0.37467	0.322663	0.37467	0.524569	0.37467	0.335811	0.37467	0.363738
0.37518	0.335353	0.37518	0.495479	0.37518	0.345102	0.37518	0.383003
0.37569	0.322124	0.37569	0.511442	0.37569	0.345825	0.37569	0.379623
0.37619	0.276735	0.37619	0.49529	0.37619	0.36018	0.37619	0.352707
0.3767	0.347882	0.3767	0.490571	0.3767	0.333225	0.3767	0.382566
0.37721	0.31607	0.37721	0.472006	0.37721	0.321393	0.37721	0.36431
0.37771	0.306848	0.37771	0.463295	0.37771	0.326497	0.37771	0.346424
0.37822	0.311177	0.37822	0.475757	0.37822	0.364136	0.37822	0.336413
0.37873	0.284	0.37873	0.503251	0.37873	0.367161	0.37873	0.40958
0.37923	0.325641	0.37923	0.485842	0.37923	0.353609	0.37923	0.381442
0.37974	0.307013	0.37974	0.47435	0.37974	0.3513	0.37974	0.299281
0.38024	0.319362	0.38024	0.535423	0.38024	0.321162	0.38024	0.371593
0.38075	0.300641	0.38075	0.49799	0.38075	0.337344	0.38075	0.309206
0.38126	0.311583	0.38126	0.504962	0.38126	0.33412	0.38126	0.403175
0.38176	0.305393	0.38176	0.47072	0.38176	0.327344	0.38176	0.371204
0.38227	0.313235	0.38227	0.521796	0.38227	0.321493	0.38227	0.392483
0.38278	0.306397	0.38278	0.456306	0.38278	0.305174	0.38278	0.347887
0.38328	0.299524	0.38328	0.498276	0.38328	0.335222	0.38328	0.392078
0.38379	0.325367	0.38379	0.459292	0.38379	0.349025	0.38379	0.369004
0.3843	0.324139	0.3843	0.472983	0.3843	0.336067	0.3843	0.399789
0.3848	0.330219	0.3848	0.487796	0.3848	0.355602	0.3848	0.419204
0.38531	0.322742	0.38531	0.476789	0.38531	0.328533	0.38531	0.376694
0.38582	0.33597	0.38582	0.47655	0.38582	0.358367	0.38582	0.324936
0.38632	0.311268	0.38632	0.523909	0.38632	0.3158	0.38632	0.368862
0.38683	0.299706	0.38683	0.489173	0.38683	0.305983	0.38683	0.360171
0.38733	0.281592	0.38733	0.474082	0.38733	0.346221	0.38733	0.381939
0.38784	0.335556	0.38784	0.486593	0.38784	0.330238	0.38784	0.35771
0.38835	0.313152	0.38835	0.487807	0.38835	0.307937	0.38835	0.339916
0.38885	0.339542	0.38885	0.457102	0.38885	0.310222	0.38885	0.401215
0.38936	0.307108	0.38936	0.494281	0.38936	0.327018	0.38936	0.382443
0.38987	0.316567	0.38987	0.47821	0.38987	0.36413	0.38987	0.375217
0.39037	0.29427	0.39037	0.473539	0.39037	0.338612	0.39037	0.307262
0.39088	0.300435	0.39088	0.488622	0.39088	0.335664	0.39088	0.308407
0.39139	0.286097	0.39139	0.444166	0.39139	0.337883	0.39139	0.361306
0.39189	0.305103	0.39189	0.49327	0.39189	0.321389	0.39189	0.399912
0.3924	0.30045	0.3924	0.468288	0.3924	0.319504	0.3924	0.365567
0.3929	0.317865	0.3929	0.492925	0.3929	0.334213	0.3929	0.356154
0.39341	0.30241	0.39341	0.485546	0.39341	0.325976	0.39341	0.368464
0.39392	0.3003	0.39392	0.522365	0.39392	0.313308	0.39392	0.295517
0.39442	0.313772	0.39442	0.456505	0.39442	0.374552	0.39442	0.365669
0.39493	0.322017	0.39493	0.480311	0.39493	0.331591	0.39493	0.313056
0.39544	0.292635	0.39544	0.495056	0.39544	0.366226	0.39544	0.413065
0.39594	0.294198	0.39594	0.457974	0.39594	0.297667	0.39594	0.370703
0.39645	0.319196	0.39645	0.453943	0.39645	0.340993	0.39645	0.289854
0.39696	0.280153	0.39696	0.456342	0.39696	0.330405	0.39696	0.40026
0.39746	0.270175	0.39746	0.46613	0.39746	0.323021	0.39746	0.331033
0.39797	0.312843	0.39797	0.477266	0.39797	0.342793	0.39797	0.347698
0.39847	0.331178	0.39847	0.480751	0.39847	0.308553	0.39847	0.42986
0.39898	0.293862	0.39898	0.472667	0.39898	0.300671	0.39898	0.403995
0.39949	0.279274	0.39949	0.467204	0.39949	0.304047	0.39949	0.414404
0.39999	0.303198	0.39999	0.487507	0.39999	0.294682	0.39999	0.325471
0.4005	0.260377	0.4005	0.487765	0.4005	0.341731	0.4005	0.304545
0.40101	0.307516	0.40101	0.461904	0.40101	0.308289	0.40101	0.343137
0.40151	0.303942	0.40151	0.452044	0.40151	0.318583	0.40151	0.332981
0.40202	0.301359	0.40202	0.446888	0.40202	0.299959	0.40202	0.433904
0.40253	0.297431	0.40253	0.457741	0.40253	0.2829	0.40253	0.297978
0.40303	0.278164	0.40303	0.459153	0.40303	0.330991	0.40303	0.303203
0.40354	0.283421	0.40354	0.451423	0.40354	0.357967	0.40354	0.25641
0.40405	0.279695	0.40405	0.451033	0.40405	0.357723	0.40405	0.350883
0.40455	0.287896	0.40455	0.437962	0.40455	0.321502	0.40455	0.342529
0.40506	0.269909	0.40506	0.445208	0.40506	0.275343	0.40506	0.356715
0.40556	0.298957	0.40556	0.471889	0.40556	0.313319	0.40556	0.358084
0.40607	0.274927	0.40607	0.414189	0.40607	0.254682	0.40607	0.396268
0.40658	0.291168	0.40658	0.47612	0.40658	0.31777	0.40658	0.356851
0.40708	0.256669	0.40708	0.425448	0.40708	0.31586	0.40708	0.303094
0.40759	0.256096	0.40759	0.462443	0.40759	0.331881	0.40759	0.288479
0.4081	0.314962	0.4081	0.413137	0.4081	0.301244	0.4081	0.348503
0.4086	0.305885	0.4086	0.433296	0.4086	0.304767	0.4086	0.417131
0.40911	0.286135	0.40911	0.420492	0.40911	0.291142	0.40911	0.322737
0.40962	0.325984	0.40962	0.420619	0.40962	0.301345	0.40962	0.282434
0.41012	0.262155	0.41012	0.418924	0.41012	0.279487	0.41012	0.356404
0.41063	0.274757	0.41063	0.444284	0.41063	0.303802	0.41063	0.343308
0.41113	0.277281	0.41113	0.418646	0.41113	0.327359	0.41113	0.336235
0.41164	0.268556	0.41164	0.452347	0.41164	0.278505	0.41164	0.378331
0.41215	0.289071	0.41215	0.427009	0.41215	0.305106	0.41215	0.289124
0.41265	0.310948	0.41265	0.407697	0.41265	0.28587	0.41265	0.247964
0.41316	0.305123	0.41316	0.462401	0.41316	0.285622	0.41316	0.320393
0.41367	0.279515	0.41367	0.444167	0.41367	0.298626	0.41367	0.27038
0.41417	0.306002	0.41417	0.434156	0.41417	0.297507	0.41417	0.299176
0.41468	0.283271	0.41468	0.446687	0.41468	0.28339	0.41468	0.334833
0.41518	0.242093	0.41518	0.449284	0.41518	0.312588	0.41518	0.271199
0.41569	0.312934	0.41569	0.457133	0.41569	0.292492	0.41569	0.318064
0.4162	0.251855	0.4162	0.454513	0.4162	0.277578	0.4162	0.290242
0.4167	0.26713	0.4167	0.44028	0.4167	0.297126	0.4167	0.286399
0.41721	0.256745	0.41721	0.483586	0.41721	0.283936	0.41721	0.347643
0.41772	0.286525	0.41772	0.411673	0.41772	0.308613	0.41772	0.337498
0.41822	0.289044	0.41822	0.42321	0.41822	0.290727	0.41822	0.236107
0.41873	0.32581	0.41873	0.433749	0.41873	0.295825	0.41873	0.309435
0.41924	0.290442	0.41924	0.430567	0.41924	0.273627	0.41924	0.363256
0.41974	0.279212	0.41974	0.436612	0.41974	0.305575	0.41974	0.337288
0.42025	0.3285	0.42025	0.407239	0.42025	0.311067	0.42025	0.32559
0.42075	0.294176	0.42075	0.392535	0.42075	0.306776	0.42075	0.281132
0.42126	0.280567	0.42126	0.418258	0.42126	0.305282	0.42126	0.285427
0.42177	0.264046	0.42177	0.443403	0.42177	0.284699	0.42177	0.327081
0.42227	0.287595	0.42227	0.439103	0.42227	0.313211	0.42227	0.450826
0.42278	0.291276	0.42278	0.447947	0.42278	0.287402	0.42278	0.379546
0.42329	0.266606	0.42329	0.422847	0.42329	0.300145	0.42329	0.185084
0.42379	0.30605	0.42379	0.462111	0.42379	0.277343	0.42379	0.288221
0.4243	0.237946	0.4243	0.414794	0.4243	0.301557	0.4243	0.334581
0.42481	0.270515	0.42481	0.459498	0.42481	0.243098	0.42481	0.373278
0.42531	0.270451	0.42531	0.398228	0.42531	0.340055	0.42531	0.358318
0.42582	0.308015	0.42582	0.381534	0.42582	0.320608	0.42582	0.361468
0.42632	0.290455	0.42632	0.404557	0.42632	0.305234	0.42632	0.274961
0.42683	0.273403	0.42683	0.456862	0.42683	0.298233	0.42683	0.357412
0.42734	0.242444	0.42734	0.424093	0.42734	0.291215	0.42734	0.335439
0.42784	0.297778	0.42784	0.422408	0.42784	0.273791	0.42784	0.223366
0.42835	0.302472	0.42835	0.43439	0.42835	0.295068	0.42835	0.345259
0.42886	0.295553	0.42886	0.421149	0.42886	0.294862	0.42886	0.286278
0.42936	0.265874	0.42936	0.415162	0.42936	0.318546	0.42936	0.382907
0.42987	0.242587	0.42987	0.438304	0.42987	0.305479	0.42987	0.245978
0.43037	0.252777	0.43037	0.409996	0.43037	0.260094	0.43037	0.32636
0.43088	0.273062	0.43088	0.393315	0.43088	0.322097	0.43088	0.236141
0.43139	0.268472	0.43139	0.472739	0.43139	0.308639	0.43139	0.194413
0.43189	0.239063	0.43189	0.385623	0.43189	0.291657	0.43189	0.347459
0.4324	0.270304	0.4324	0.390982	0.4324	0.277463	0.4324	0.326456
0.43291	0.275792	0.43291	0.385345	0.43291	0.289199	0.43291	0.293496
0.43341	0.292638	0.43341	0.418882	0.43341	0.320939	0.43341	0.380288
0.43392	0.255867	0.43392	0.45597	0.43392	0.254342	0.43392	0.337785
0.43443	0.282476	0.43443	0.402911	0.43443	0.277573	0.43443	0.380044
0.43493	0.314739	0.43493	0.379377	0.43493	0.310843	0.43493	0.303114
0.43544	0.260042	0.43544	0.422037	0.43544	0.280804	0.43544	0.289238
