# Supplementary material for: NADH-bound AIF activates the mitochondrial CHCHD4/MIA40 chaperone by a substrate-mimicry mechanism
Source: EMBO J. 2025 Jan 13;44(4):1220–48. doi: 10.1038/s44318-024-00360-6 (PMC11832770; doi:10.1038/s44318-024-00360-6)
Supplement: Supplementary file 11 — Figure EV and Appendix Source Data [file 44318_2024_360_MOESM11_ESM.zip › Appendix/Appendix Figure 6/6C/Appdendix-Figure-6C-Time-resolved-Amplex-Red-Fluorescence.xlsx]

## Sheet: Appendix-Fig-6C-Amplex-Red
Time-resolved Amplex Red fluorescent detection of hydrogen peroxide from the disulfide relay - Appendix Fig. 6C
Averages and standard deviations represent three technical replicates.
C6	CHCHD6
C4	CHCHD4-WT
AIAA	CHCHD4-AIA-A
		C6		C6/ALR		C6/C4		C6/AIAA		C6/C4/ALR		C6/AIAA/ALR			C4		AIAA		ALR		C4/ALR		AIAA/ALR
	Time (min)	Average	SD	Average	SD	Average	SD	Average	SD	Average	SD	Average	SD		Average	SD	Average	SD	Average	SD	Average	SD	Average	SD
	0	31.638	4.99696	20.438	5.01214	51.149	3.99672	73.9167	13.821	144.195	9.81522	180.056	5.68754		29.0293	10.8002	44.751	11.1793	16.1907	5.99392	132.068	4.74988	182.901	3.72922
	2	43.796	4.58781	35.278	4.22205	71.63	4.23715	99.1277	12.8933	205.178	14.4438	246.389	11.1279		32.032	9.71155	48.006	11.2907	18.09	5.16816	141.448	1.98842	196.262	2.61046
	4	56.5063	5.915	46.3667	4.18593	86.7513	4.67438	117.514	16.9665	234.899	17.8068	280.397	13.7785		32.3967	11.2345	49.4017	11.6042	22.4313	5.99633	144.19	1.43179	199.788	1.21292
	6	69.356	5.96261	59.0007	3.98388	103.081	4.81554	137.291	20.1296	266.531	21.4756	314.248	17.4299		33.7963	11.6424	51.7073	11.6825	25.611	5.04219	150.073	0.898145	205.199	1.0867
	8	82.6797	7.00763	70.979	4.3149	119.047	4.91297	156.865	22.9161	292.971	21.7196	346.724	17.9549		35.243	12.1326	53.1263	12.7947	28.491	5.83481	153.304	0.406358	208.597	1.79363
	10	95.199	6.47529	84.1307	3.97275	134.661	5.87174	178.422	25.4896	321.416	24.5525	377.309	19.3606		37.9323	11.6151	55.1023	12.6492	31.149	6.58747	156.882	0.662165	214.091	1.60029
	12	107.3	8.08392	95.6733	5.25918	149.009	6.08152	196.007	28.5325	347.315	25.2345	409.886	17.9222		39.395	12.3775	56.5967	12.8338	33.016	6.83749	160.566	1.44847	218.626	1.06575
	14	116.842	9.14831	107.892	5.94899	163.725	4.97906	212.804	30.0231	370.523	28.9809	438.077	22.1137		39.8587	12.6992	58.4267	14.3169	35.6687	6.60282	161.876	0.529394	220.922	1.35712
	16	128.346	9.31028	117.625	4.27039	177.232	4.799	227.496	30.8653	394.485	30.7277	468.609	23.9015		40.733	13.3678	59.374	13.9372	37.2353	7.83157	163.873	1.40481	223.161	0.7563
	18	141.994	10.3209	129.621	5.01581	192.57	5.34228	246.352	31.5165	422.029	30.2713	498.523	25.3573		42.6407	13.0809	61.6293	15.0997	40.2373	8.18683	168.424	2.06836	228.665	1.79874
	20	150.888	9.97854	139.601	4.60273	206.453	5.03273	262.422	34.3006	445.859	34.8519	524.307	31.3737		42.9367	13.8102	62.6897	15.132	41.474	7.87056	171.361	1.67665	230.531	1.75244
	22	164.938	9.95536	153.423	6.32882	223.511	4.19001	282.273	34.9597	477.264	33.8246	559.694	30.2112		45.274	14.1602	65.3867	14.1899	43.6083	7.97354	175.563	1.97007	237.468	1.87303
	24	175.457	11.6958	163.182	4.88531	235.75	4.72745	296.452	37.1878	497.787	38.1611	585.179	29.8756		47.397	14.2407	67.91	16.1228	46.8243	8.84778	177.255	2.08147	237.28	1.06698
	26	186.245	11.4333	174.918	6.17844	249.479	4.9166	313.505	38.0663	522.413	40.0815	612.965	31.0337		48.6817	14.4557	69.193	16.1337	47.5117	7.90414	180.304	1.53365	240.509	1.58826
	28	197.631	11.3275	184.947	5.3308	262.279	5.73736	326.626	39.9235	541.402	40.0565	633.961	32.1782		49.4687	14.4739	71.3433	16.5423	48.7943	8.15668	181.869	2.68253	241.619	1.73385
	30	207.96	13.8249	195.625	5.82627	274.792	5.85785	341.854	41.1789	562.574	40.2705	659.388	35.3008		50.56	15.1692	71.9773	17.2363	49.8337	8.90489	181.742	3.14198	244.92	1.63191
	32	218.487	11.8673	207.666	7.68506	290.49	4.86419	360.258	39.6532	588.671	42.8467	683.933	36.4288		51.0287	15.0516	71.8433	16.9797	51.585	9.04231	186.122	3.49334	247.515	1.02035
	34	230.484	13.3811	217.049	6.92887	302.048	4.68904	372.772	40.0353	605.426	45.6703	707.409	36.1197		52.4853	16.37	74.3117	17.4019	53.2753	9.48116	188.192	2.78387	247.924	0.910969
	36	243.642	13.4909	229.922	6.72486	320.238	9.37363	392.278	42.5472	634.395	43.4216	734.963	36.9296		54.447	15.1662	77.6313	18.5693	55.2597	7.9059	191.86	2.87217	253.89	1.09167
	38	249.245	14.8226	238.636	7.19161	327.781	6.768	400.247	44.6696	642.817	48.2928	744.541	40.4607		54.5427	17.0968	76.037	19.2728	55.951	9.52283	190.566	2.49214	253.58	1.61367
	40	263.499	15.4253	248.441	5.42321	343.48	6.09347	418.059	44.5788	673.041	48.7331	775.633	41.2343		56.8443	16.469	78.35	18.6302	58.7597	9.67241	195.161	2.19689	256.718	1.23116
	42	277.445	13.9598	262.091	7.53954	358.69	6.79311	434.547	45.3219	696.481	49.5387	800.714	39.9503		59.5497	16.9335	81.818	19.0387	60.917	8.9956	197.44	2.07298	261.057	1.60424
	44	283.99	16.1008	269.327	9.10242	367.126	7.78416	445.209	47.4704	711.737	53.4113	814.248	42.6425		59.927	17.182	81.567	19.3305	60.1807	10.4839	198.134	2.08832	259.507	0.573186
	46	293.363	15.7801	278.666	8.14295	377.645	7.60389	457.559	46.5135	727.392	52.1291	831.448	42.55		59.6017	16.3684	81.8327	19.8014	60.7657	10.7115	198.803	2.25729	261.009	1.36243
	48	305.101	17.2072	289.593	7.5083	392.797	7.75955	472.506	47.0696	747.078	55.9284	854.308	45.1148		61.744	17.109	82.8563	20.2818	63.0287	11.2068	200.859	2.12248	264.324	2.03117
	50	312.676	16.2734	296.973	7.91972	401.427	7.17264	480.492	47.6405	758.071	52.568	865.239	44.9192		62.1627	16.3307	83.0007	20.5851	63.0787	10.3933	201.057	1.95975	263.355	1.64824
	52	322.219	17.4315	306.402	9.52649	413.047	8.68707	494.088	46.9673	777.213	54.7666	883.531	46.9567		63.4347	17.4673	84.2423	21.1616	64.7493	9.81826	202.568	1.99918	264.246	0.058799
	54	332.64	16.2434	317.481	8.87722	426.985	8.61249	510.569	47.4573	794.731	54.9189	903.861	46.3033		63.2457	17.6143	85.013	22.0934	64.824	11.018	203.681	3.36484	266.427	1.61561
	56	342.236	17.9159	325.496	9.45588	436.654	9.62973	520.845	49.8217	812.966	57.8469	916.569	51.8054		64.6333	17.7111	85.9317	20.4463	65.947	9.47136	205.809	0.82398	267.08	1.96969
	58	353.275	18.283	336.243	10.1329	447.605	8.92879	532.814	50.5721	829.039	56.6763	935.347	48.6269		66.5427	17.1342	87.7927	22.7371	66.6763	9.6991	207.301	1.9611	270.56	1.25764
	60	357.746	16.9054	341.916	11.0752	454.711	9.24035	539.125	50.3568	836.89	60.3245	943.695	50.791		66.1867	18.7614	86.8137	22.0045	65.7683	10.1616	206.569	0.949319	267.915	1.3943
	62	370.234	19.0334	353.514	10.7346	468.236	8.70497	555.821	52.218	856.782	59.2565	962.575	50.6831		67.1997	18.2094	88.5507	22.2393	67.3993	10.7782	207.046	1.74296	269.597	2.42185
	64	378.003	18.7789	362.358	10.0241	480.873	9.10904	566.846	52.69	872.411	64.2621	979.547	49.9041		68.32	17.915	89.7763	20.9002	69.0523	10.9247	209.907	1.63182	272.067	1.3632
	66	386.867	20.2236	370.538	9.29737	489.663	8.43401	578.482	51.2587	886.355	64.281	990.559	49.8645		68.6633	18.27	89.1473	22.4564	68.5837	11.6812	210.766	0.989689	272.329	1.12366
	68	396.941	19.7967	381.193	11.9224	501.71	9.20226	591.147	54.0995	901.215	62.3574	1008.37	48.8866		69.7203	18.3121	91.741	23.3821	69.7283	11.8259	211.668	1.07287	274.176	2.8643
	70	401.531	20.103	384.6	11.5966	505.401	10.9986	593.431	55.224	904.595	66.1307	1006.34	52.425		69.605	18.1161	90.5567	24.7832	68.3043	10.2574	210.646	1.31859	272.944	2.66529
	72	412.633	21.6868	398.638	11.5069	520.782	10.4921	609.943	53.638	923.932	65.349	1028.14	54.7526		72.3563	18.109	90.982	23.3728	70.4737	12.0979	213.097	1.46012	274.752	1.3337
	74	425.924	19.7673	407.663	12.358	533.03	8.70169	622.413	54.5715	948.858	68.1198	1048.79	50.2648		73.423	18.2731	93.1963	22.9511	71.3123	12.4176	214.655	2.63123	277.556	2.14513
	76	429.498	22.1832	413.384	12.7158	538.848	9.72637	627.179	57.1724	947.818	67.4029	1052.53	52.6213		71.68	18.5988	92.2343	23.47	70.4407	12.563	212.824	1.47575	274.3	2.24311
	78	442.479	21.6941	426.304	13.1209	554.653	9.80302	645.515	56.5292	972.452	69.5788	1077.89	54.4882		73.5637	19.319	93.9663	23.508	72.3447	13.2156	217.257	1.38884	279.45	0.947785
	80	446.267	23.0508	433.747	12.9556	561.664	10.9788	651.986	57.5787	980.763	68.8058	1080.86	55.0271		74.3443	18.8547	94.808	24.0173	72.5413	11.7804	217.142	1.00133	277.939	1.08123
	82	459.386	23.3042	440.296	11.1771	571.82	10.1239	665.441	56.4401	998.978	71.2189	1095.96	52.1021		76.8183	18.7468	96.3327	24.2147	72.659	11.7647	217.493	3.34155	278.762	1.47151
	84	468.036	26.6236	447.595	11.5823	580.374	8.74694	672.543	57.1849	1007.56	69.4723	1103.28	56.0239		75.8997	19.2623	96.13	24.5634	72.4557	13.5757	216.659	3.14101	279.096	1.78147
	86	474.614	24.8117	455.87	12.8341	589.287	12.0785	681.901	60.0784	1018.4	70.0988	1112.57	56.8059		77.5073	20.5834	97.215	24.1431	73.7243	11.8854	217.441	2.20502	279.28	3.43464
	88	482.524	23.3593	465.085	16.2431	601.395	11.1035	692.931	58.0857	1031.24	72.82	1125.29	57.4078		77.252	19.6185	96.941	25.0505	73.186	13.2471	217.862	1.50813	280.194	3.45198
	90	491.497	23.8828	472.772	12.8324	610.801	12.1553	705.033	57.59	1046.42	73.2433	1139.31	54.8928		77.6847	19.0293	97.1997	25.0639	74.3077	12.4666	217.921	1.73525	281.446	1.49807
	92	499.533	24.5748	478.993	12.2294	618.259	12.7787	710.869	58.2308	1053.93	72.0473	1146.59	58.0373		78.4697	20.4468	96.7637	24.2005	73.0723	13.6095	218.968	1.94244	280.576	1.80576
	94	505.42	24.3737	485.93	14.8597	624.561	11.6994	717.702	60.1594	1061.71	72.883	1147.16	55.6303		78.8997	19.7027	98.3857	25.6487	74.452	12.3126	218.858	1.927	280.137	1.86495
	96	515.025	26.1077	494.579	13.2429	635.968	10.3006	727.562	59.6902	1070.04	76.5793	1159.29	53.9345		80.4437	19.8538	97.992	25.9509	73.934	12.9185	220.213	1.34779	280.764	1.89552
	98	524.318	26.2472	500.54	14.0547	646.062	12.2492	737.525	60.6275	1086.65	76.8791	1172	56.146		80.247	19.3239	98.4093	25.0426	74.7693	13.3664	218.341	1.61845	280.849	1.66466
	100	536.318	25.7477	511.697	11.5669	657.866	9.10647	749.606	62.4407	1103.92	78.0511	1187.01	58.1453		83.3697	19.7671	100.22	24.7307	75.9027	13.0284	221.752	1.68883	284.223	2.31548
	102	537.277	25.7656	516.038	15.2245	660.963	11.7386	751.782	60.6404	1102.82	76.8605	1184.64	55.9421		81.958	19.086	100.676	25.8418	75.063	12.8933	220.658	1.88545	282.539	2.08324
	104	545.145	29.0703	523.321	15.5031	668.144	12.1001	764.215	62.1905	1113.88	77.897	1194.01	60.2363		81.4767	19.2827	99.4777	25.7995	75.3187	13.8361	220.623	0.846754	282.965	1.8222
	106	555.896	28.4555	532.038	14.0119	679.925	11.4294	776.011	62.1642	1130.71	77.3227	1204.04	58.8581		84.5583	19.8548	101.053	25.2245	76.234	13.2328	222.792	0.456577	284.257	1.80397
	108	563.593	28.2392	540.104	14.7532	688.533	13.8596	783.414	62.9426	1139.12	72.1589	1210.67	60.0587		83.5567	20.5653	101.534	25.7109	74.2787	12.8127	224.339	1.59663	284.215	0.880838
	110	565.649	27.9869	544.342	17.4737	693.275	14.6749	785.718	63.6996	1142.69	78.4697	1214.31	56.8556		82.9933	19.4963	100.681	25.7961	74.6637	13.8805	221.885	2.27089	283.21	1.33166
	112	573.267	29.5548	551.032	14.4903	703.102	12.3416	794.639	66.0467	1150.14	78.2877	1221.53	60.1925		83.5283	19.3914	101.78	25.3984	74.535	12.6184	224.47	1.43992	283.43	2.58866
	114	588.333	28.3263	561.436	16.8213	715.165	14.0707	806.782	63.4702	1167.51	80.2049	1233.26	55.5389		86.7477	21.6486	104.325	25.5316	76.183	14.2905	225.105	0.468817	286.545	0.531535
	116	585.321	27.7907	560.702	14.8216	713.792	13.2078	806.68	64.9701	1159.62	80.265	1225.15	55.1313		84.525	19.8351	100.931	23.9019	74.9053	13.4346	222.288	1.48212	284.102	0.27462
	118	598.104	30.0236	572.167	18.9826	729.88	13.2884	821.036	70.2603	1177.78	76.607	1238.58	56.006		86.8397	20.4115	103.419	26.8629	76.0157	13.1115	225.975	3.87051	284.812	0.599403
	120	601.313	30.5996	576.506	17.9532	732.929	13.6446	824.332	67.3651	1182.28	83.6107	1242.75	57.5074		86.231	21.007	102.495	26.6006	75.3677	13.4097	223.899	2.25287	284.517	1.12904
