# Supplementary material for: NADH-bound AIF activates the mitochondrial CHCHD4/MIA40 chaperone by a substrate-mimicry mechanism
Source: EMBO J. 2025 Jan 13;44(4):1220–48. doi: 10.1038/s44318-024-00360-6 (PMC11832770; doi:10.1038/s44318-024-00360-6)
Supplement: Supplementary file 11 — Figure EV and Appendix Source Data [file 44318_2024_360_MOESM11_ESM.zip › Appendix/Appendix Figure 7/7A/Appendix-Figure-7A-SEC.xlsx]

## Sheet: Appendix-Fig-7A
Analytical Size-Exclusion Chromatography (SEC) ΔN-CHCHD4 - Appendix Figure 7A
No β-ME in running buffer
ΔN-CHCHD4-SPS					ΔN-CHCHD4
Elution Volume (mL)	A280 (mAU)	Normalized A280	Scaled A280		Elution Volume (mL)	A280 (mAU)	Normalized A280	Scaled A280
-0.005494	-1.36534	16.0063	4.8019		-0.005474	-0.069521	17.3869	5.21607
-0.004495	-15.141	2.23067	0.669201		-0.004475	-11.6042	5.85221	1.75566
-0.003496	-15.9255	1.44619	0.433857		-0.003476	-12.3978	5.05857	1.51757
-0.002496	-16.6079	0.763822	0.229147		-0.002477	-13.0882	4.36824	1.31047
-0.001497	-16.9559	0.415753	0.124726		-0.001477	-13.7548	3.70164	1.11049
-0.000498	-16.9496	0.42213	0.126639		-0.000478	-14.4229	3.0335	0.91005
0.000502	-16.943	0.428639	0.128592		0.000521	-15.1081	2.34829	0.704487
0.001501	-16.9365	0.435176	0.130553		0.001521	-15.7929	1.6635	0.499051
0.0025	-16.93	0.441668	0.1325		0.00252	-16.4792	0.9772	0.29316
0.003499	-16.9259	0.445769	0.133731		0.003519	-16.9445	0.511868	0.15356
0.004499	-16.9239	0.447799	0.13434		0.004518	-17.0708	0.3856	0.11568
0.005498	-16.9218	0.449902	0.134971		0.005518	-17.071	0.385396	0.115619
0.006497	-16.9197	0.45197	0.135591		0.006517	-17.0719	0.384486	0.115346
0.007497	-16.9176	0.454038	0.136211		0.007516	-17.0728	0.383576	0.115073
0.008496	-16.9155	0.456202	0.136861		0.008516	-17.0738	0.382663	0.114799
0.009495	-16.9128	0.458857	0.137657		0.009515	-17.0741	0.382287	0.114686
0.010494	-16.9098	0.461862	0.138559		0.010514	-17.0739	0.382474	0.114742
0.011494	-16.9068	0.464868	0.13946		0.011513	-17.0736	0.382769	0.114831
0.012493	-16.9038	0.467866	0.14036		0.012513	-17.0734	0.383065	0.11492
0.013492	-16.9011	0.470607	0.141182		0.013512	-17.0731	0.383359	0.115008
0.014492	-16.9011	0.470593	0.141178		0.014511	-17.0726	0.383818	0.115145
0.015491	-16.9042	0.467517	0.140255		0.015511	-17.0738	0.382584	0.114775
0.01649	-16.9081	0.463616	0.139085		0.01651	-17.0764	0.380017	0.114005
0.017489	-16.912	0.459708	0.137912		0.017509	-17.079	0.377444	0.113233
0.018489	-16.9155	0.45621	0.136863		0.018508	-17.0816	0.374837	0.112451
0.019488	-16.9172	0.454507	0.136352		0.019508	-17.0841	0.372275	0.111683
0.020487	-16.9175	0.454217	0.136265		0.020507	-17.0861	0.370299	0.11109
0.021486	-16.9175	0.45416	0.136248		0.021506	-17.0877	0.368699	0.11061
0.022486	-16.9176	0.454106	0.136232		0.022506	-17.0893	0.367106	0.110132
0.023485	-16.9175	0.454139	0.136242		0.023505	-17.0909	0.365477	0.109643
0.024484	-16.9175	0.454205	0.136262		0.024504	-17.0925	0.363868	0.10916
0.025484	-16.9176	0.454078	0.136223		0.025503	-17.0937	0.362689	0.108807
0.026483	-16.9177	0.453938	0.136181		0.026503	-17.0946	0.361781	0.108534
0.027482	-16.9179	0.453801	0.13614		0.027502	-17.0955	0.360867	0.10826
0.028481	-16.9182	0.453463	0.136039		0.028501	-17.0965	0.359916	0.107975
0.029481	-16.9186	0.453093	0.135928		0.0295	-17.0969	0.359492	0.107848
0.03048	-16.9184	0.453237	0.135971		0.0305	-17.0964	0.359973	0.107992
0.031479	-16.9182	0.453437	0.136031		0.031499	-17.0956	0.360808	0.108242
0.032479	-16.918	0.453679	0.136104		0.032498	-17.0948	0.361644	0.108493
0.033478	-16.9176	0.454104	0.136231		0.033498	-17.094	0.362403	0.108721
0.034477	-16.9173	0.454421	0.136326		0.034497	-17.094	0.362464	0.108739
0.035476	-16.9174	0.454272	0.136282		0.035496	-17.0944	0.361972	0.108592
0.036476	-16.9176	0.454123	0.136237		0.036495	-17.095	0.361388	0.108416
0.037475	-16.9178	0.45386	0.136158		0.037495	-17.0956	0.360801	0.10824
0.038474	-16.9183	0.453414	0.136024		0.038494	-17.0963	0.360139	0.108042
0.039474	-16.9183	0.453402	0.136021		0.039493	-17.0973	0.359095	0.107729
0.040473	-16.9176	0.454068	0.13622		0.040493	-17.0986	0.35784	0.107352
0.041472	-16.9169	0.454734	0.13642		0.041492	-17.0998	0.356576	0.106973
0.042471	-16.9164	0.455251	0.136575		0.042491	-17.1011	0.355311	0.106593
0.043471	-16.9165	0.455169	0.136551		0.04349	-17.1022	0.35422	0.106266
0.04447	-16.9173	0.454373	0.136312		0.04449	-17.1029	0.353532	0.10606
0.045469	-16.9183	0.453341	0.136002		0.045489	-17.1034	0.353009	0.105903
0.046469	-16.9194	0.452306	0.135692		0.046488	-17.1039	0.352502	0.105751
0.047468	-16.9202	0.45148	0.135444		0.047488	-17.1044	0.352029	0.105609
0.048467	-16.9208	0.450919	0.135276		0.048487	-17.105	0.351399	0.10542
0.049466	-16.9214	0.450252	0.135076		0.049486	-17.1058	0.350612	0.105184
0.050466	-16.9221	0.449552	0.134866		0.050485	-17.1066	0.34986	0.104958
0.051465	-16.9228	0.448848	0.134654		0.051485	-17.1073	0.349109	0.104733
0.052464	-16.9238	0.447844	0.134353		0.052484	-17.108	0.348388	0.104516
0.053464	-16.9251	0.446578	0.133973		0.053483	-17.1084	0.348044	0.104413
0.054463	-16.926	0.445645	0.133694		0.054483	-17.1083	0.348166	0.10445
0.055462	-16.927	0.444728	0.133418		0.055482	-17.1081	0.348361	0.104508
0.056461	-16.9279	0.443812	0.133144		0.056481	-17.1079	0.348555	0.104567
0.057461	-16.9288	0.442872	0.132862		0.05748	-17.1076	0.348798	0.104639
0.05846	-16.93	0.441697	0.132509		0.05848	-17.1072	0.34921	0.104763
0.059459	-16.9314	0.440236	0.132071		0.059479	-17.1066	0.349793	0.104938
0.060459	-16.9329	0.438773	0.131632		0.060478	-17.106	0.350423	0.105127
0.061458	-16.9346	0.437118	0.131135		0.061478	-17.1054	0.351056	0.105317
0.062457	-16.9365	0.435136	0.130541		0.062477	-17.1047	0.351724	0.105517
0.063456	-16.9384	0.433278	0.129983		0.063476	-17.1039	0.352523	0.105757
0.064456	-16.94	0.431689	0.129507		0.064475	-17.1029	0.353474	0.106042
0.065455	-16.9416	0.4301	0.12903		0.065475	-17.1019	0.354474	0.106342
0.066454	-16.9432	0.428468	0.12854		0.066474	-17.1009	0.35547	0.106641
0.067454	-16.9448	0.426892	0.128068		0.067473	-17.1001	0.356318	0.106895
0.068453	-16.9461	0.425609	0.127683		0.068473	-17.0996	0.356841	0.107052
0.069452	-16.9472	0.424447	0.127334		0.069472	-17.0993	0.357135	0.107141
0.070451	-16.9484	0.423289	0.126987		0.070471	-17.099	0.357369	0.107211
0.071451	-16.9493	0.422364	0.126709		0.07147	-17.0988	0.357602	0.107281
0.07245	-16.9501	0.42159	0.126477		0.07247	-17.0991	0.35728	0.107184
0.073449	-16.9512	0.420508	0.126152		0.073469	-17.0999	0.356488	0.106946
0.074449	-16.9523	0.419377	0.125813		0.074468	-17.1005	0.355891	0.106767
0.075448	-16.9535	0.418204	0.125461		0.075467	-17.1011	0.355317	0.106595
0.076447	-16.9551	0.416602	0.124981		0.076467	-17.1017	0.354731	0.106419
0.077446	-16.9571	0.41458	0.124374		0.077466	-17.1024	0.354022	0.106207
0.078446	-16.9586	0.413066	0.12392		0.078465	-17.1035	0.352874	0.105862
0.079445	-16.9601	0.411549	0.123465		0.079465	-17.105	0.351373	0.105412
0.080444	-16.9617	0.410012	0.123004		0.080464	-17.1065	0.349872	0.104962
0.081444	-16.9633	0.408385	0.122516		0.081463	-17.108	0.34842	0.104526
0.082443	-16.965	0.406646	0.121994		0.082462	-17.1093	0.347094	0.104128
0.083442	-16.9668	0.404885	0.121466		0.083462	-17.1106	0.345786	0.103736
0.084441	-16.9686	0.403123	0.120937		0.084461	-17.112	0.344411	0.103323
0.085441	-16.9705	0.401202	0.120361		0.08546	-17.1134	0.343034	0.10291
0.08644	-16.9727	0.399007	0.119702		0.08646	-17.1148	0.341662	0.102499
0.087439	-16.9747	0.397019	0.119106		0.087459	-17.1161	0.340278	0.102083
0.088439	-16.9764	0.395291	0.118587		0.088458	-17.1176	0.338822	0.101647
0.089438	-16.9781	0.393563	0.118069		0.089457	-17.1191	0.337321	0.101196
0.090437	-16.9793	0.392405	0.117722		0.090457	-17.1206	0.335826	0.100748
0.091436	-16.9792	0.392472	0.117742		0.091456	-17.1221	0.334273	0.100282
0.092436	-16.9789	0.392827	0.117848		0.092455	-17.1236	0.332774	0.0998323
0.093435	-16.9785	0.393208	0.117962		0.093455	-17.125	0.33146	0.0994381
0.094434	-16.9781	0.393557	0.118067		0.094454	-17.1262	0.330212	0.0990637
0.095434	-16.9782	0.393525	0.118058		0.095453	-17.1275	0.328965	0.0986896
0.096433	-16.979	0.392714	0.117814		0.096452	-17.1289	0.327468	0.0982405
0.097432	-16.9802	0.391505	0.117452		0.097452	-17.1303	0.326106	0.0978319
0.098431	-16.9814	0.390252	0.117076		0.098451	-17.1312	0.325208	0.0975625
0.099431	-16.9824	0.389241	0.116772		0.09945	-17.1321	0.324344	0.0973033
0.10043	-16.982	0.389695	0.116909		0.10045	-17.1329	0.323502	0.0970507
0.101429	-16.9793	0.392369	0.117711		0.101449	-17.1339	0.322558	0.0967675
0.102429	-16.976	0.395673	0.118702		0.102448	-17.135	0.321433	0.09643
0.103428	-16.9727	0.398988	0.119696		0.103447	-17.1361	0.320289	0.0960868
0.104427	-16.9638	0.407847	0.122354		0.104447	-17.1373	0.319144	0.0957433
0.105426	-16.9396	0.432065	0.12962		0.105446	-17.1384	0.318	0.0954001
0.106426	-16.9055	0.466144	0.139843		0.106445	-17.1393	0.317096	0.0951289
0.107425	-16.8709	0.500794	0.150238		0.107445	-17.14	0.316445	0.0949336
0.108424	-16.8362	0.535457	0.160637		0.108444	-17.1407	0.315698	0.0947095
0.109423	-16.7978	0.573842	0.172153		0.109443	-17.1415	0.31495	0.0944851
0.110423	-16.7512	0.620484	0.186145		0.110442	-17.1423	0.31408	0.0942241
0.111422	-16.7023	0.669391	0.200817		0.111442	-17.1437	0.312678	0.0938035
0.112421	-16.6531	0.718547	0.215564		0.112441	-17.1457	0.310761	0.0932284
0.113421	-16.604	0.767688	0.230306		0.11344	-17.1476	0.308835	0.0926506
0.11442	-16.559	0.812652	0.243796		0.11444	-17.1495	0.306908	0.0920725
0.115419	-16.5228	0.848845	0.254654		0.115439	-17.1514	0.305014	0.0915043
0.116418	-16.4879	0.883778	0.265133		0.116438	-17.1532	0.303233	0.09097
0.117418	-16.4532	0.918525	0.275558		0.117437	-17.1548	0.301585	0.0904756
0.118417	-16.4188	0.95292	0.285876		0.118437	-17.1564	0.3	0.0900001
0.119416	-16.386	0.98569	0.295707		0.119436	-17.158	0.298407	0.0895222
0.120416	-16.3545	1.0172	0.30516		0.120435	-17.1596	0.296845	0.0890536
0.121415	-16.3223	1.04937	0.314811		0.121435	-17.1608	0.295567	0.0886702
0.122414	-16.2902	1.0815	0.32445		0.122434	-17.1617	0.294751	0.0884254
0.123413	-16.2579	1.11376	0.334129		0.123433	-17.1623	0.294135	0.0882406
0.124413	-16.2257	1.14595	0.343785		0.124432	-17.1629	0.293517	0.0880552
0.125412	-16.1947	1.17693	0.35308		0.125432	-17.1634	0.293025	0.0879076
0.126411	-16.1656	1.20608	0.361823		0.126431	-17.1636	0.292855	0.0878566
0.127411	-16.1364	1.23524	0.370573		0.12743	-17.1635	0.292966	0.0878899
0.12841	-16.109	1.26268	0.378804		0.128429	-17.1632	0.293183	0.087955
0.129409	-16.0894	1.28227	0.384681		0.129429	-17.1631	0.293362	0.0880087
0.130408	-16.0851	1.28657	0.385972		0.130428	-17.1633	0.293158	0.0879475
0.131408	-16.0917	1.27995	0.383984		0.131427	-17.1642	0.29223	0.0876691
0.132407	-16.0984	1.27332	0.381997		0.132427	-17.1655	0.290889	0.0872668
0.133406	-16.1075	1.26417	0.379251		0.133426	-17.1669	0.289504	0.0868513
0.134406	-16.1263	1.24534	0.373603		0.134425	-17.1683	0.288142	0.0864427
0.135405	-16.1548	1.21692	0.365075		0.135424	-17.1695	0.286956	0.0860869
0.136404	-16.1853	1.18643	0.355929		0.136424	-17.1701	0.286345	0.0859036
0.137403	-16.2158	1.15589	0.346768		0.137423	-17.1702	0.286216	0.0858649
0.138403	-16.2461	1.12559	0.337676		0.138422	-17.1703	0.28609	0.0858271
0.139402	-16.2726	1.09907	0.329721		0.139422	-17.1705	0.285899	0.0857698
0.140401	-16.2904	1.08126	0.324378		0.140421	-17.1708	0.285567	0.0856702
0.141401	-16.3082	1.06344	0.319031		0.14142	-17.1713	0.285136	0.0855409
0.1424	-16.3263	1.04534	0.313603		0.142419	-17.1717	0.284669	0.0854008
0.143399	-16.3452	1.02644	0.307933		0.143419	-17.1722	0.284205	0.0852616
0.144398	-16.3636	1.00807	0.30242		0.144418	-17.1726	0.283833	0.08515
0.145398	-16.3802	0.991441	0.297432		0.145417	-17.1729	0.283538	0.0850615
0.146397	-16.3968	0.974837	0.292451		0.146417	-17.1732	0.283187	0.0849562
0.147396	-16.414	0.957681	0.287304		0.147416	-17.1736	0.282815	0.0848446
0.148396	-16.4335	0.938231	0.281469		0.148415	-17.174	0.28237	0.0847111
0.149395	-16.4548	0.916873	0.275062		0.149414	-17.1748	0.281623	0.084487
0.150394	-16.4762	0.895442	0.268633		0.150414	-17.1759	0.280473	0.084142
0.151393	-16.4977	0.873996	0.262199		0.151413	-17.1773	0.279132	0.0837397
0.152393	-16.5193	0.85238	0.255714		0.152412	-17.1787	0.277749	0.0833248
0.153392	-16.5401	0.831618	0.249485		0.153412	-17.1801	0.276351	0.0829054
0.154391	-16.5582	0.813495	0.244049		0.154411	-17.1815	0.274939	0.0824818
0.155391	-16.5756	0.796111	0.238833		0.15541	-17.1826	0.273803	0.082141
0.15639	-16.5928	0.778863	0.233659		0.156409	-17.1833	0.273105	0.0819316
0.157389	-16.6109	0.760741	0.228222		0.157409	-17.184	0.272408	0.0817225
0.158388	-16.6285	0.743199	0.22296		0.158408	-17.1846	0.271813	0.081544
0.159388	-16.6399	0.731818	0.219545		0.159407	-17.185	0.271434	0.0814303
0.160387	-16.6503	0.721341	0.216402		0.160407	-17.1853	0.271109	0.0813328
0.161386	-16.6606	0.711057	0.213317		0.161406	-17.1857	0.270745	0.0812236
0.162386	-16.6703	0.701407	0.210422		0.162405	-17.186	0.270379	0.0811138
0.163385	-16.6791	0.692614	0.207784		0.163404	-17.1862	0.270253	0.081076
0.164384	-16.688	0.683709	0.205113		0.164404	-17.1858	0.270623	0.081187
0.165383	-16.6969	0.674811	0.202443		0.165403	-17.1852	0.271197	0.0813592
0.166383	-16.7056	0.666078	0.199823		0.166402	-17.1846	0.271809	0.0815428
0.167382	-16.7133	0.658347	0.197504		0.167402	-17.184	0.272424	0.0817273
0.168381	-16.719	0.65264	0.195792		0.168401	-17.1833	0.273129	0.0819388
0.169381	-16.7237	0.647963	0.194389		0.1694	-17.1825	0.273909	0.0821728
0.17038	-16.7284	0.643283	0.192985		0.170399	-17.1818	0.274581	0.0823744
0.171379	-16.7338	0.63791	0.191373		0.171399	-17.1812	0.275252	0.0825757
0.172378	-16.7409	0.630753	0.189226		0.172398	-17.1805	0.275924	0.0827773
0.173378	-16.7478	0.623885	0.187166		0.173397	-17.1802	0.276223	0.082867
0.174377	-16.753	0.618648	0.185594		0.174396	-17.1803	0.276116	0.0828349
0.175376	-16.7583	0.613406	0.184022		0.175396	-17.1802	0.276265	0.0828796
0.176376	-16.7613	0.610421	0.183126		0.176395	-17.18	0.276414	0.0829243
0.177375	-16.7578	0.613871	0.184161		0.177394	-17.1799	0.276563	0.082969
0.178374	-16.7509	0.620826	0.186248		0.178394	-17.1792	0.277179	0.0831538
0.179373	-16.7437	0.627948	0.188384		0.179393	-17.1778	0.278615	0.0835846
0.180373	-16.7366	0.635074	0.190522		0.180392	-17.1762	0.280187	0.0840562
0.181372	-16.7332	0.638444	0.191533		0.181391	-17.1747	0.281762	0.0845287
0.182371	-16.7374	0.634311	0.190293		0.182391	-17.1731	0.283278	0.0849835
0.183371	-16.7404	0.631326	0.189398		0.18339	-17.1721	0.284297	0.0852892
0.18437	-16.7432	0.628472	0.188542		0.184389	-17.1718	0.284621	0.0853864
0.185369	-16.7461	0.625609	0.187683		0.185389	-17.1716	0.284842	0.0854527
0.186368	-16.7489	0.622758	0.186827		0.186388	-17.1714	0.285064	0.0855193
0.187368	-16.7522	0.619523	0.185857		0.187387	-17.1709	0.285525	0.0856576
0.188367	-16.7564	0.615235	0.184571		0.188386	-17.1699	0.286467	0.0859402
0.189366	-16.7607	0.610957	0.183287		0.189386	-17.1689	0.28752	0.0862561
0.190366	-16.7651	0.606601	0.18198		0.190385	-17.1679	0.288482	0.0865447
0.191365	-16.77	0.601651	0.180495		0.191384	-17.167	0.289443	0.086833
0.192364	-16.7763	0.595336	0.178601		0.192384	-17.1658	0.290585	0.0871756
0.193363	-16.7836	0.588061	0.176418		0.193383	-17.1644	0.292024	0.0876073
0.194363	-16.7909	0.580792	0.174238		0.194382	-17.1629	0.293485	0.0880456
0.195362	-16.7982	0.573436	0.172031		0.195381	-17.1615	0.29494	0.0884821
0.196361	-16.8055	0.566213	0.169864		0.196381	-17.16	0.296391	0.0889174
0.197361	-16.8108	0.560851	0.168255		0.19738	-17.1555	0.300874	0.0902623
0.19836	-16.8142	0.557504	0.167251		0.198379	-17.1448	0.311656	0.0934969
0.199359	-16.8175	0.554147	0.166244		0.199379	-17.1314	0.325055	0.0975166
0.200358	-16.8209	0.55082	0.165246		0.200378	-17.118	0.33846	0.101538
0.201358	-16.8259	0.545737	0.163721		0.201377	-17.1046	0.351849	0.105555
0.202357	-16.8375	0.534175	0.160253		0.202376	-17.0864	0.369994	0.110998
0.203356	-16.8525	0.519187	0.155756		0.203376	-17.0619	0.394559	0.118368
0.204355	-16.8675	0.504208	0.151262		0.204375	-17.038	0.418391	0.125517
0.205355	-16.8828	0.488915	0.146675		0.205374	-17.0142	0.442189	0.132657
0.206354	-16.8957	0.475949	0.142785		0.206374	-16.9864	0.470036	0.141011
0.207353	-16.8999	0.471738	0.141521		0.207373	-16.938	0.518374	0.155512
0.208353	-16.9032	0.468493	0.140548		0.208372	-16.8668	0.589585	0.176876
0.209352	-16.9064	0.465251	0.139575		0.209371	-16.7929	0.663512	0.199054
0.210351	-16.9093	0.462365	0.13871		0.210371	-16.7186	0.737828	0.221348
0.21135	-16.9112	0.460435	0.138131		0.21137	-16.6484	0.808024	0.242407
0.21235	-16.9133	0.458383	0.137515		0.212369	-16.5997	0.856717	0.257015
0.213349	-16.9154	0.45633	0.136899		0.213369	-16.576	0.880463	0.264139
0.214348	-16.9172	0.45449	0.136347		0.214368	-16.5528	0.903649	0.271095
0.215348	-16.9175	0.454142	0.136243		0.215367	-16.5296	0.926846	0.278054
0.216347	-16.9151	0.456553	0.136966		0.216366	-16.5065	0.949874	0.284962
0.217346	-16.912	0.459643	0.137893		0.217366	-16.4842	0.972186	0.291656
0.218345	-16.9089	0.462735	0.138821		0.218365	-16.4627	0.993687	0.298106
0.219345	-16.9054	0.466254	0.139876		0.219364	-16.4414	1.01497	0.304491
0.220344	-16.9001	0.471543	0.141463		0.220363	-16.4202	1.03625	0.310875
0.221343	-16.893	0.478696	0.143609		0.221363	-16.3995	1.05688	0.317065
0.222343	-16.8854	0.486312	0.145894		0.222362	-16.3831	1.07332	0.321997
0.223342	-16.8777	0.493953	0.148186		0.223361	-16.3732	1.08323	0.32497
0.224341	-16.8691	0.502612	0.150784		0.224361	-16.3654	1.09106	0.327317
0.22534	-16.8572	0.514512	0.154354		0.22536	-16.3575	1.0989	0.329669
0.22634	-16.8435	0.528155	0.158447		0.226359	-16.3511	1.1053	0.331589
0.227339	-16.8299	0.541743	0.162523		0.227358	-16.3514	1.105	0.3315
0.228338	-16.8164	0.555293	0.166588		0.228358	-16.3592	1.09723	0.329169
0.229338	-16.8007	0.570966	0.17129		0.229357	-16.367	1.08942	0.326826
0.230337	-16.7785	0.593139	0.177942		0.230356	-16.3751	1.08133	0.324399
0.231336	-16.7538	0.617858	0.185357		0.231356	-16.388	1.06846	0.320537
0.232335	-16.7288	0.642863	0.192859		0.232355	-16.4228	1.03363	0.310088
0.233335	-16.7036	0.668101	0.20043		0.233354	-16.483	0.973416	0.292025
0.234334	-16.6734	0.698293	0.209488		0.234353	-16.5435	0.912959	0.273888
0.235333	-16.6331	0.738542	0.221563		0.235353	-16.6043	0.85208	0.255624
0.236333	-16.595	0.776715	0.233015		0.236352	-16.6618	0.794644	0.238393
0.237332	-16.5557	0.815988	0.244796		0.237351	-16.6987	0.757684	0.227305
0.238331	-16.5148	0.856879	0.257064		0.238351	-16.7119	0.744523	0.223357
0.23933	-16.4666	0.905106	0.271532		0.23935	-16.725	0.731463	0.219439
0.24033	-16.4074	0.964312	0.289294		0.240349	-16.7382	0.71823	0.215469
0.241329	-16.3508	1.02093	0.306279		0.241348	-16.7516	0.704862	0.211459
0.242328	-16.2941	1.0776	0.323281		0.242348	-16.7645	0.691937	0.207581
0.243328	-16.2353	1.13643	0.340929		0.243347	-16.777	0.679414	0.203824
0.244327	-16.1653	1.20641	0.361922		0.244346	-16.7895	0.666892	0.200068
0.245326	-16.0831	1.28856	0.386567		0.245346	-16.8028	0.653659	0.196098
0.246325	-16.0027	1.36903	0.41071		0.246345	-16.8163	0.640094	0.192028
0.247325	-15.9221	1.44959	0.434876		0.247344	-16.8284	0.627967	0.18839
0.248324	-15.8381	1.53356	0.460069		0.248343	-16.8401	0.61632	0.184896
0.249323	-15.7397	1.63197	0.48959		0.249343	-16.8517	0.604705	0.181412
0.250323	-15.6362	1.73553	0.52066		0.250342	-16.8635	0.592896	0.177869
0.251322	-15.5344	1.8373	0.551191		0.251341	-16.874	0.582385	0.174716
0.252321	-15.4328	1.93885	0.581656		0.252341	-16.8821	0.574353	0.172306
0.25332	-15.3262	2.04547	0.613642		0.25334	-16.8901	0.566304	0.169891
0.25432	-15.2027	2.16901	0.650702		0.254339	-16.8985	0.557961	0.167388
0.255319	-15.0805	2.29118	0.687353		0.255338	-16.9073	0.549123	0.164737
0.256318	-14.9608	2.41084	0.723251		0.256338	-16.9154	0.541022	0.162307
0.257318	-14.8406	2.53111	0.759332		0.257337	-16.9223	0.534133	0.16024
0.258317	-14.7133	2.65837	0.79751		0.258336	-16.9292	0.527251	0.158175
0.259316	-14.5704	2.8013	0.840391		0.259336	-16.9363	0.520074	0.156022
0.260315	-14.4397	2.932	0.879599		0.260335	-16.9437	0.512765	0.15383
0.261315	-14.3088	3.06288	0.918865		0.261334	-16.95	0.506415	0.151925
0.262314	-14.1777	3.19397	0.958191		0.262333	-16.9557	0.500729	0.150219
0.263313	-14.0392	3.33244	0.999731		0.263333	-16.9615	0.49488	0.148464
0.264313	-13.8898	3.48188	1.04456		0.264332	-16.9676	0.488786	0.146636
0.265312	-13.753	3.61866	1.0856		0.265331	-16.9742	0.482207	0.144662
0.266311	-13.6169	3.75482	1.12645		0.266331	-16.9807	0.475705	0.142712
0.26731	-13.4791	3.89262	1.16779		0.26733	-16.9871	0.46931	0.140793
0.26831	-13.3367	4.03499	1.2105		0.268329	-16.9935	0.462899	0.13887
0.269309	-13.1941	4.17759	1.25328		0.269328	-16.9999	0.456506	0.136952
0.270308	-13.0652	4.30646	1.29194		0.270328	-17.0057	0.450734	0.13522
0.271308	-12.9358	4.43593	1.33078		0.271327	-17.0103	0.44616	0.133848
0.272307	-12.8044	4.56729	1.37019		0.272326	-17.0148	0.441586	0.132476
0.273306	-12.6685	4.70318	1.41095		0.273325	-17.0194	0.437001	0.1311
0.274305	-12.5399	4.83179	1.44954		0.274325	-17.0243	0.432074	0.129622
0.275305	-12.4203	4.95138	1.48541		0.275324	-17.0297	0.426717	0.128015
0.276304	-12.2996	5.07206	1.52162		0.276323	-17.0348	0.421605	0.126482
0.277303	-12.177	5.19468	1.5584		0.277323	-17.0399	0.416505	0.124952
0.278302	-12.0506	5.32108	1.59632		0.278322	-17.045	0.411376	0.123413
0.279302	-11.941	5.43072	1.62922		0.279321	-17.05	0.406424	0.121927
0.280301	-11.8344	5.53732	1.6612		0.28032	-17.0542	0.402182	0.120655
0.2813	-11.7284	5.64331	1.69299		0.28132	-17.0579	0.398562	0.119569
0.2823	-11.6211	5.75061	1.72518		0.282319	-17.0615	0.39495	0.118485
0.283299	-11.5148	5.85685	1.75706		0.283318	-17.0651	0.391286	0.117386
0.284298	-11.4267	5.94498	1.78349		0.284318	-17.0687	0.387721	0.116316
0.285297	-11.3387	6.033	1.8099		0.285317	-17.0717	0.384732	0.11542
0.286297	-11.2505	6.12119	1.83636		0.286316	-17.0743	0.382161	0.114648
0.287296	-11.163	6.2087	1.86261		0.287315	-17.0768	0.379577	0.113873
0.288295	-11.0833	6.28842	1.88652		0.288315	-17.0796	0.376859	0.113058
0.289295	-11.0221	6.34955	1.90487		0.289314	-17.0824	0.374026	0.112208
0.290294	-10.9618	6.40987	1.92296		0.290313	-17.0847	0.371673	0.111502
0.291293	-10.8994	6.4723	1.94169		0.291313	-17.0868	0.36958	0.110874
0.292292	-10.838	6.53364	1.96009		0.292312	-17.0889	0.36749	0.110247
0.293292	-10.7838	6.58788	1.97636		0.293311	-17.0912	0.365229	0.109569
0.294291	-10.7427	6.62897	1.98869		0.29431	-17.0938	0.362624	0.108787
0.29529	-10.7016	6.67012	2.00104		0.29531	-17.0964	0.359988	0.107996
0.29629	-10.6607	6.71096	2.01329		0.296309	-17.0991	0.357352	0.107206
0.297289	-10.6234	6.74833	2.0245		0.297308	-17.1017	0.354703	0.106411
0.298288	-10.5968	6.7749	2.03247		0.298308	-17.1044	0.351975	0.105593
0.299287	-10.5784	6.79331	2.03799		0.299307	-17.107	0.349431	0.104829
0.300287	-10.56	6.81169	2.04351		0.300306	-17.109	0.347453	0.104236
0.301286	-10.5422	6.82952	2.04886		0.301305	-17.1109	0.345467	0.10364
0.302285	-10.5289	6.84282	2.05285		0.302305	-17.1131	0.343366	0.10301
0.303285	-10.5254	6.84632	2.0539		0.303304	-17.1156	0.340806	0.102242
0.304284	-10.5253	6.84634	2.0539		0.304303	-17.1185	0.337869	0.101361
0.305283	-10.5254	6.84626	2.05388		0.305303	-17.1214	0.335025	0.100508
0.306282	-10.5279	6.84378	2.05313		0.306302	-17.1242	0.332169	0.0996508
0.307282	-10.5403	6.83142	2.04943		0.307301	-17.127	0.329368	0.0988105
0.308281	-10.5588	6.81287	2.04386		0.3083	-17.1297	0.326722	0.0980167
0.30928	-10.5788	6.79289	2.03787		0.3093	-17.1321	0.324288	0.0972865
0.31028	-10.5993	6.77243	2.03173		0.310299	-17.1344	0.321975	0.0965926
0.311279	-10.623	6.74869	2.02461		0.311298	-17.1367	0.319667	0.0959002
0.312278	-10.6527	6.71903	2.01571		0.312298	-17.1378	0.31862	0.0955861
0.313277	-10.6835	6.68818	2.00645		0.313297	-17.1358	0.320613	0.096184
0.314277	-10.7142	6.6575	1.99725		0.314296	-17.1325	0.323905	0.0971716
0.315276	-10.7461	6.62557	1.98767		0.315295	-17.1292	0.327264	0.0981793
0.316275	-10.7829	6.58883	1.97665		0.316295	-17.1257	0.330748	0.0992245
0.317275	-10.8224	6.54924	1.96477		0.317294	-17.1215	0.334964	0.100489
0.318274	-10.861	6.51069	1.95321		0.318293	-17.1151	0.341302	0.102391
0.319273	-10.8998	6.47189	1.94157		0.319292	-17.1078	0.348597	0.104579
0.320272	-10.9406	6.43111	1.92933		0.320292	-17.1005	0.355891	0.106767
0.321272	-10.9877	6.38397	1.91519		0.321291	-17.0932	0.363171	0.108951
0.322271	-11.0354	6.33629	1.90089		0.32229	-17.0845	0.37194	0.111582
0.32327	-11.0808	6.29089	1.88727		0.32329	-17.0719	0.384494	0.115348
0.32427	-11.1262	6.24549	1.87365		0.324289	-17.059	0.397389	0.119217
0.325269	-11.173	6.19873	1.85962		0.325288	-17.0461	0.410281	0.123084
0.326268	-11.2233	6.14837	1.84451		0.326287	-17.0328	0.423636	0.127091
0.327267	-11.271	6.10073	1.83022		0.327287	-17.0165	0.439868	0.13196
0.328267	-11.3179	6.05377	1.81613		0.328286	-16.9957	0.460698	0.138209
0.329266	-11.3648	6.00686	1.80206		0.329285	-16.9744	0.48206	0.144618
0.330265	-11.4133	5.95837	1.78751		0.330285	-16.9531	0.50335	0.151005
0.331265	-11.4633	5.90838	1.77251		0.331284	-16.9298	0.526576	0.157973
0.332264	-11.5051	5.86659	1.75998		0.332283	-16.8995	0.556935	0.167081
0.333263	-11.5468	5.82487	1.74746		0.333282	-16.8625	0.593921	0.178176
0.334262	-11.5889	5.78275	1.73482		0.334282	-16.8255	0.630912	0.189274
0.335262	-11.6334	5.73833	1.7215		0.335281	-16.7886	0.667853	0.200356
0.336261	-11.6779	5.69374	1.70812		0.33628	-16.7481	0.708346	0.212504
0.33726	-11.717	5.65465	1.6964		0.33728	-16.6978	0.758603	0.227581
0.33826	-11.7561	5.6156	1.68468		0.338279	-16.6459	0.810498	0.243149
0.339259	-11.7959	5.57581	1.67274		0.339278	-16.5953	0.861129	0.258339
0.340258	-11.8378	5.53391	1.66017		0.340277	-16.5447	0.911761	0.273528
0.341257	-11.8776	5.49406	1.64822		0.341277	-16.488	0.968423	0.290527
0.342257	-11.9136	5.45806	1.63742		0.342276	-16.4167	1.03971	0.311912
0.343256	-11.9484	5.42328	1.62698		0.343275	-16.3441	1.11236	0.333708
0.344255	-11.985	5.3867	1.61601		0.344275	-16.272	1.18446	0.355339
0.345255	-12.024	5.34764	1.60429		0.345274	-16.2001	1.25631	0.376894
0.346254	-12.0571	5.31456	1.59437		0.346273	-16.1204	1.33604	0.400812
0.347253	-12.0879	5.28381	1.58514		0.347272	-16.0244	1.43202	0.429606
0.348252	-12.1186	5.25304	1.57591		0.348272	-15.9323	1.52407	0.457222
0.349252	-12.1498	5.22185	1.56655		0.349271	-15.8405	1.61596	0.484789
0.350251	-12.1827	5.18896	1.55669		0.35027	-15.7468	1.7096	0.512881
0.35125	-12.2122	5.15951	1.54785		0.35127	-15.6443	1.8121	0.543631
0.35225	-12.2417	5.12999	1.539		0.352269	-15.5301	1.92632	0.577897
0.353249	-12.2712	5.10045	1.53014		0.353268	-15.4199	2.03653	0.61096
0.354248	-12.3016	5.07004	1.52101		0.354267	-15.3101	2.14632	0.643895
0.355247	-12.3361	5.03561	1.51068		0.355267	-15.1957	2.26074	0.678221
0.356247	-12.3659	5.0058	1.50174		0.356266	-15.0681	2.38835	0.716504
0.357246	-12.3958	4.97586	1.49276		0.357265	-14.937	2.5194	0.755819
0.358245	-12.4258	4.9459	1.48377		0.358265	-14.813	2.64341	0.793022
0.359245	-12.4562	4.91545	1.47464		0.359264	-14.6887	2.76776	0.830328
0.360244	-12.4858	4.88589	1.46577		0.360263	-14.5592	2.89719	0.869158
0.361243	-12.5113	4.86041	1.45812		0.361262	-14.4191	3.03736	0.911207
0.362242	-12.5369	4.83478	1.45043		0.362262	-14.2853	3.17111	0.951333
0.363242	-12.5629	4.8088	1.44264		0.363261	-14.156	3.30043	0.990128
0.364241	-12.5916	4.78008	1.43402		0.36426	-14.0271	3.42929	1.02879
0.36524	-12.6206	4.75105	1.42532		0.365259	-13.8922	3.5642	1.06926
0.36624	-12.6465	4.72522	1.41757		0.366259	-13.7503	3.70612	1.11184
0.367239	-12.6721	4.69958	1.40987		0.367258	-13.6231	3.83327	1.14998
0.368238	-12.6984	4.67327	1.40198		0.368257	-13.502	3.9544	1.18632
0.369237	-12.7267	4.64501	1.3935		0.369257	-13.3804	4.07606	1.22282
0.370237	-12.7533	4.61836	1.38551		0.370256	-13.2491	4.20735	1.2622
0.371236	-12.7785	4.59318	1.37795		0.371255	-13.1099	4.34648	1.30394
0.372235	-12.8036	4.56811	1.37043		0.372254	-12.9896	4.4668	1.34004
0.373234	-12.8291	4.54263	1.36279		0.373254	-12.8699	4.58656	1.37597
0.374234	-12.8544	4.51726	1.35518		0.374253	-12.748	4.70842	1.41252
0.375233	-12.8782	4.49352	1.34806		0.375252	-12.6201	4.83637	1.45091
0.376232	-12.9008	4.47086	1.34126		0.376252	-12.4947	4.96169	1.48851
0.377232	-12.9233	4.44836	1.33451		0.377251	-12.385	5.0714	1.52142
0.378231	-12.9465	4.42517	1.32755		0.37825	-12.2749	5.18153	1.55446
0.37923	-12.9723	4.39941	1.31982		0.379249	-12.1636	5.29287	1.58786
0.380229	-12.9938	4.3779	1.31337		0.380249	-12.0536	5.4028	1.62084
0.381229	-13.0153	4.3564	1.30692		0.381248	-11.9561	5.5003	1.65009
0.382228	-13.0369	4.3348	1.30044		0.382247	-11.8701	5.58628	1.67588
0.383227	-13.059	4.31266	1.2938		0.383247	-11.7844	5.67202	1.70161
0.384227	-13.0839	4.28781	1.28634		0.384246	-11.6976	5.75885	1.72765
0.385226	-13.1073	4.26439	1.27932		0.385245	-11.6128	5.84364	1.75309
0.386225	-13.1308	4.2409	1.27227		0.386244	-11.5422	5.9142	1.77426
0.387224	-13.1543	4.21734	1.2652		0.387244	-11.4764	5.98006	1.79402
0.388224	-13.178	4.1937	1.25811		0.388243	-11.4106	6.04586	1.81376
0.389223	-13.2001	4.1716	1.25148		0.389242	-11.344	6.11241	1.83372
0.390222	-13.2187	4.15298	1.24589		0.390242	-11.28	6.17641	1.85292
0.391222	-13.2374	4.13425	1.24027		0.391241	-11.2299	6.22653	1.86796
0.392221	-13.2561	4.11562	1.23469		0.39224	-11.181	6.27538	1.88261
0.39322	-13.2749	4.0968	1.22904		0.393239	-11.1324	6.32406	1.89722
0.394219	-13.2923	4.07943	1.22383		0.394239	-11.0866	6.36986	1.91096
0.395219	-13.3078	4.06391	1.21917		0.395238	-11.0533	6.40309	1.92093
0.396218	-13.323	4.04868	1.21461		0.396237	-11.0338	6.42265	1.9268
0.397217	-13.3381	4.03361	1.21008		0.397237	-11.0141	6.44232	1.9327
0.398217	-13.3547	4.01703	1.20511		0.398236	-10.9948	6.4616	1.93848
0.399216	-13.3716	4.00013	1.20004		0.399235	-10.9797	6.47673	1.94302
0.400215	-13.3877	3.98403	1.19521		0.400234	-10.9743	6.48212	1.94464
0.401214	-13.4037	3.96796	1.19039		0.401234	-10.9752	6.48126	1.94438
0.402214	-13.4202	3.95144	1.18543		0.402233	-10.976	6.4804	1.94412
0.403213	-13.4394	3.93225	1.17968		0.403232	-10.9781	6.47837	1.94351
0.404212	-13.4573	3.91437	1.17431		0.404232	-10.9851	6.47133	1.9414
0.405212	-13.474	3.89769	1.16931		0.405231	-10.9975	6.45892	1.93768
0.406211	-13.4907	3.88102	1.1643		0.40623	-11.0119	6.44453	1.93336
0.40721	-13.5076	3.8641	1.15923		0.407229	-11.0262	6.43022	1.92907
0.408209	-13.5261	3.84562	1.15368		0.408229	-11.0419	6.41451	1.92435
0.409209	-13.542	3.82972	1.14892		0.409228	-11.0623	6.39408	1.91822
0.410208	-13.5576	3.81412	1.14423		0.410227	-11.0855	6.37088	1.91126
0.411207	-13.5731	3.79859	1.13958		0.411227	-11.1094	6.34703	1.90411
0.412207	-13.5891	3.78262	1.13478		0.412226	-11.1337	6.32267	1.8968
0.413206	-13.6083	3.76337	1.12901		0.413225	-11.1616	6.29477	1.88843
0.414205	-13.627	3.74465	1.1234		0.414224	-11.1952	6.26118	1.87835
0.415204	-13.6458	3.72593	1.11778		0.415224	-11.2309	6.22555	1.86766
0.416204	-13.6645	3.70723	1.11217		0.416223	-11.2669	6.18955	1.85687
0.417203	-13.6829	3.68879	1.10664		0.417222	-11.3039	6.15252	1.84576
0.418202	-13.6992	3.67244	1.10173		0.418222	-11.3455	6.11087	1.83326
0.419202	-13.7143	3.65742	1.09723		0.419221	-11.3898	6.06662	1.81999
0.420201	-13.7294	3.64232	1.0927		0.42022	-11.4282	6.02819	1.80846
0.4212	-13.7444	3.62733	1.0882		0.421219	-11.4659	5.99055	1.79717
0.422199	-13.76	3.61166	1.0835		0.422219	-11.5035	5.95289	1.78587
0.423199	-13.779	3.59265	1.0778		0.423218	-11.5467	5.90975	1.77292
0.424198	-13.7968	3.57488	1.07246		0.424217	-11.592	5.86438	1.75931
0.425197	-13.8145	3.55715	1.06714		0.425216	-11.6349	5.82156	1.74647
0.426197	-13.8324	3.53929	1.06179		0.426216	-11.6777	5.77874	1.73362
0.427196	-13.8506	3.52103	1.05631		0.427215	-11.7214	5.73498	1.72049
0.428195	-13.8691	3.5026	1.05078		0.428214	-11.7683	5.6881	1.70643
0.429194	-13.8853	3.4864	1.04592		0.429214	-11.8137	5.64269	1.69281
0.430194	-13.9014	3.4703	1.04109		0.430213	-11.8569	5.59953	1.67986
0.431193	-13.9178	3.45386	1.03616		0.431212	-11.9	5.55644	1.66693
0.432192	-13.9355	3.43619	1.03086		0.432211	-11.9441	5.51234	1.6537
0.433192	-13.9525	3.41915	1.02574		0.433211	-11.991	5.46538	1.63961
0.434191	-13.9687	3.40297	1.02089		0.43421	-12.0345	5.4219	1.62657
0.43519	-13.9848	3.38688	1.01607		0.435209	-12.0777	5.37873	1.61362
0.436189	-14.0011	3.37057	1.01117		0.436209	-12.1209	5.33553	1.60066
0.437189	-14.0179	3.3538	1.00614		0.437208	-12.1648	5.29157	1.58747
0.438188	-14.0313	3.34042	1.00213		0.438207	-12.2104	5.24598	1.57379
0.439187	-14.0435	3.32821	0.998464		0.439206	-12.2509	5.20551	1.56165
0.440187	-14.0557	3.31601	0.994803		0.440206	-12.2912	5.16522	1.54956
0.441186	-14.0682	3.30353	0.991058		0.441205	-12.3317	5.12472	1.53741
0.442185	-14.0825	3.28922	0.986765		0.442204	-12.3728	5.08358	1.52507
0.443184	-14.0984	3.27327	0.98198		0.443204	-12.4132	5.04319	1.51296
0.444184	-14.1144	3.2573	0.977191		0.444203	-12.4482	5.00823	1.50247
0.445183	-14.1304	3.24129	0.972387		0.445202	-12.4831	4.97336	1.49201
0.446182	-14.1473	3.22436	0.967308		0.446201	-12.5186	4.93782	1.48135
0.447182	-14.1665	3.20515	0.961545		0.447201	-12.5559	4.90055	1.47017
0.448181	-14.1813	3.19041	0.957122		0.4482	-12.5928	4.86358	1.45908
0.44918	-14.1959	3.17581	0.952744		0.449199	-12.6256	4.83079	1.44924
0.450179	-14.21	3.1617	0.94851		0.450199	-12.6584	4.79806	1.43942
0.451179	-14.2261	3.14561	0.943684		0.451198	-12.6913	4.76508	1.42952
0.452178	-14.2443	3.1274	0.938219		0.452197	-12.7243	4.7321	1.41963
0.453177	-14.2592	3.11251	0.933753		0.453196	-12.7546	4.70183	1.41055
0.454177	-14.2741	3.0976	0.929279		0.454196	-12.7821	4.67434	1.4023
0.455176	-14.289	3.08266	0.924798		0.455195	-12.8095	4.64694	1.39408
0.456175	-14.3044	3.06731	0.920192		0.456194	-12.8379	4.61853	1.38556
0.457174	-14.3186	3.05304	0.915913		0.457194	-12.8694	4.58705	1.37611
0.458174	-14.3314	3.04025	0.912074		0.458193	-12.8974	4.55904	1.36771
0.459173	-14.3442	3.0275	0.908251		0.459192	-12.9248	4.53166	1.3595
0.460172	-14.3571	3.01458	0.904373		0.460191	-12.9523	4.50412	1.35123
0.461172	-14.3714	3.00025	0.900075		0.461191	-12.9816	4.47479	1.34244
0.462171	-14.3853	2.98637	0.895911		0.46219	-13.0132	4.44326	1.33298
0.46317	-14.3989	2.97278	0.891834		0.463189	-13.0398	4.41666	1.325
0.464169	-14.4126	2.95912	0.887735		0.464189	-13.0664	4.39005	1.31701
0.465169	-14.4263	2.9454	0.883621		0.465188	-13.093	4.36342	1.30903
0.466168	-14.4419	2.92975	0.878926		0.466187	-13.1197	4.33674	1.30102
0.467167	-14.4561	2.91558	0.874674		0.467186	-13.1449	4.31154	1.29346
0.468166	-14.4702	2.90148	0.870445		0.468186	-13.1663	4.29013	1.28704
0.469166	-14.4844	2.88731	0.866194		0.469185	-13.1877	4.26876	1.28063
0.470165	-14.4991	2.87261	0.861784		0.470184	-13.2097	4.24675	1.27402
0.471164	-14.515	2.85665	0.856994		0.471183	-13.2347	4.22169	1.26651
0.472164	-14.5281	2.84363	0.85309		0.472183	-13.2603	4.19608	1.25882
0.473163	-14.5409	2.83076	0.849229		0.473182	-13.2819	4.17449	1.25235
0.474162	-14.554	2.81772	0.845316		0.474181	-13.3034	4.153	1.2459
0.475161	-14.5688	2.80286	0.840859		0.475181	-13.3245	4.13196	1.23959
0.476161	-14.5836	2.78809	0.836426		0.47618	-13.3458	4.11062	1.23319
0.47716	-14.5954	2.77628	0.832885		0.477179	-13.3667	4.08973	1.22692
0.478159	-14.6074	2.76431	0.829294		0.478178	-13.3867	4.06976	1.22093
0.479159	-14.6193	2.75239	0.825718		0.479178	-13.4066	4.04982	1.21494
0.480158	-14.631	2.74073	0.822218		0.480177	-13.4273	4.02912	1.20873
0.481157	-14.6421	2.72959	0.818876		0.481176	-13.4508	4.00557	1.20167
0.482156	-14.6528	2.71893	0.815679		0.482176	-13.4702	3.98618	1.19586
0.483156	-14.6636	2.70813	0.812438		0.483175	-13.4889	3.96751	1.19025
0.484155	-14.6745	2.69723	0.809168		0.484174	-13.5077	3.94874	1.18462
0.485154	-14.6879	2.68381	0.805142		0.485173	-13.5277	3.92872	1.17862
0.486154	-14.6998	2.67192	0.801575		0.486173	-13.5491	3.90734	1.1722
0.487153	-14.7111	2.66063	0.79819		0.487172	-13.5666	3.8898	1.16694
0.488152	-14.7224	2.64928	0.794785		0.488171	-13.5841	3.87233	1.1617
0.489151	-14.7342	2.63747	0.79124		0.489171	-13.602	3.85444	1.15633
0.490151	-14.7479	2.62383	0.787149		0.49017	-13.6222	3.83417	1.15025
0.49115	-14.7594	2.61223	0.78367		0.491169	-13.6442	3.8122	1.14366
0.492149	-14.7709	2.60076	0.780227		0.492168	-13.6662	3.79017	1.13705
0.493149	-14.7823	2.58935	0.776804		0.493168	-13.6881	3.76827	1.13048
0.494148	-14.7947	2.57698	0.773094		0.494167	-13.7107	3.74573	1.12372
0.495147	-14.8077	2.56395	0.769185		0.495166	-13.7354	3.72104	1.11631
0.496146	-14.8188	2.55292	0.765875		0.496166	-13.7577	3.69876	1.10963
0.497146	-14.8298	2.5419	0.762569		0.497165	-13.7763	3.68015	1.10404
0.498145	-14.8408	2.53086	0.759258		0.498164	-13.7949	3.66154	1.09846
0.499144	-14.8514	2.52031	0.756092		0.499163	-13.8137	3.64273	1.09282
0.500144	-14.8599	2.51181	0.753544		0.500163	-13.8333	3.62316	1.08695
0.501143	-14.867	2.50467	0.7514		0.501162	-13.8523	3.60407	1.08122
0.502142	-14.8741	2.49755	0.749265		0.502161	-13.8714	3.58498	1.07549
0.503141	-14.8813	2.49042	0.747125		0.503161	-13.8906	3.56585	1.06975
0.504141	-14.891	2.48071	0.744212		0.50416	-13.9107	3.5457	1.06371
0.50514	-14.9019	2.46976	0.740928		0.505159	-13.9346	3.52185	1.05655
0.506139	-14.9129	2.45883	0.737648		0.506158	-13.9547	3.5017	1.05051
0.507139	-14.9238	2.44784	0.734352		0.507158	-13.975	3.48145	1.04444
0.508138	-14.9348	2.43687	0.73106		0.508157	-13.9952	3.46126	1.03838
0.509137	-14.9459	2.42577	0.727732		0.509156	-14.0152	3.44121	1.03236
0.510136	-14.9542	2.4175	0.725251		0.510156	-14.0338	3.42265	1.02679
0.511136	-14.9625	2.40922	0.722767		0.511155	-14.0493	3.40711	1.02213
0.512135	-14.9707	2.40097	0.72029		0.512154	-14.0649	3.39148	1.01744
0.513134	-14.9793	2.39241	0.717724		0.513153	-14.0807	3.37568	1.0127
0.514134	-14.9887	2.38294	0.714883		0.514153	-14.0974	3.35904	1.00771
0.515133	-14.9961	2.37556	0.712668		0.515152	-14.1132	3.34326	1.00298
0.516132	-15.0035	2.36819	0.710456		0.516151	-14.1271	3.32936	0.998808
0.517131	-15.0109	2.3608	0.708241		0.517151	-14.1409	3.31553	0.994658
0.518131	-15.0192	2.35249	0.705747		0.51815	-14.1552	3.30122	0.990367
0.51913	-15.0287	2.34302	0.702906		0.519149	-14.1716	3.28483	0.98545
0.520129	-15.0366	2.33504	0.700513		0.520148	-14.1877	3.26874	0.980621
0.521129	-15.0447	2.327	0.698099		0.521148	-14.2027	3.25373	0.976119
0.522128	-15.0527	2.31894	0.695681		0.522147	-14.2178	3.23865	0.971596
0.523127	-15.0621	2.30958	0.692873		0.523146	-14.2332	3.22323	0.966968
0.524126	-15.0733	2.29839	0.689517		0.524145	-14.2503	3.20613	0.96184
0.525126	-15.0847	2.28699	0.686096		0.525145	-14.267	3.18937	0.95681
0.526125	-15.096	2.27566	0.682697		0.526144	-14.2836	3.17285	0.951856
0.527124	-15.1074	2.26427	0.67928		0.527143	-14.3001	3.15631	0.946892
0.528124	-15.118	2.2537	0.676109		0.528143	-14.3167	3.13967	0.9419
0.529123	-15.1253	2.24643	0.673928		0.529142	-14.3329	3.12351	0.937052
0.530122	-15.1318	2.23986	0.671959		0.530141	-14.3454	3.11101	0.933302
0.531121	-15.1384	2.23329	0.669987		0.531141	-14.358	3.09841	0.929523
0.532121	-15.145	2.22665	0.667995		0.53214	-14.3706	3.08585	0.925756
0.53312	-15.1526	2.21911	0.665734		0.533139	-14.3836	3.07283	0.92185
0.534119	-15.16	2.21166	0.663499		0.534138	-14.3997	3.05668	0.917003
0.535119	-15.1676	2.20411	0.661233		0.535138	-14.4161	3.04032	0.912095
0.536118	-15.1751	2.19659	0.658976		0.536137	-14.4325	3.02394	0.907182
0.537117	-15.1828	2.18886	0.656657		0.537136	-14.4489	3.00749	0.902246
0.538116	-15.1925	2.17919	0.653756		0.538135	-14.4663	2.99012	0.897036
0.539116	-15.2008	2.17088	0.651264		0.539135	-14.4842	2.97224	0.891671
0.540115	-15.2091	2.16256	0.648768		0.540134	-14.5006	2.95582	0.886745
0.541114	-15.2174	2.15427	0.64628		0.541133	-14.517	2.93941	0.881824
0.542113	-15.2257	2.14601	0.643804		0.542133	-14.5335	2.92288	0.876864
0.543113	-15.233	2.13867	0.641602		0.543132	-14.5509	2.90555	0.871664
0.544112	-15.2383	2.13337	0.64001		0.544131	-14.5668	2.88963	0.866889
0.545111	-15.2437	2.12803	0.638409		0.54513	-14.5801	2.87631	0.862893
0.546111	-15.249	2.12264	0.636791		0.54613	-14.5934	2.86303	0.858908
0.54711	-15.2556	2.11609	0.634828		0.547129	-14.607	2.84946	0.854839
0.548109	-15.262	2.10965	0.632896		0.548128	-14.6217	2.83469	0.850406
0.549109	-15.2669	2.10473	0.63142		0.549128	-14.635	2.82137	0.846412
0.550108	-15.2719	2.09981	0.629943		0.550127	-14.6477	2.80871	0.842614
0.551107	-15.2768	2.09488	0.628464		0.551126	-14.6604	2.796	0.838799
0.552106	-15.2824	2.08929	0.626786		0.552125	-14.6736	2.78285	0.834854
0.553106	-15.2889	2.08278	0.624833		0.553125	-14.6895	2.76687	0.830061
0.554105	-15.2958	2.07584	0.622751		0.554124	-14.7051	2.75134	0.825401
0.555104	-15.3028	2.06893	0.620678		0.555123	-14.7204	2.73603	0.820808
0.556103	-15.3097	2.06196	0.618589		0.556123	-14.7357	2.72077	0.81623
0.557103	-15.3177	2.05396	0.616187		0.557122	-14.7513	2.70515	0.811545
0.558102	-15.3255	2.04623	0.613868		0.558121	-14.7675	2.68888	0.806664
0.559101	-15.3331	2.03859	0.611576		0.55912	-14.7809	2.67548	0.802643
0.560101	-15.3407	2.03095	0.609284		0.56012	-14.7942	2.66223	0.79867
0.5611	-15.3484	2.02331	0.606994		0.561119	-14.8074	2.64902	0.794706
0.562099	-15.3566	2.01513	0.604538		0.562118	-14.8207	2.63575	0.790725
0.563098	-15.3625	2.00919	0.602757		0.563118	-14.8331	2.6233	0.786991
0.564098	-15.3684	2.00326	0.600977		0.564117	-14.8437	2.61268	0.783803
0.565097	-15.3743	1.99736	0.599207		0.565116	-14.8544	2.60199	0.780598
0.566096	-15.3804	1.99127	0.59738		0.566115	-14.8655	2.59088	0.777263
0.567096	-15.3875	1.98415	0.595244		0.567115	-14.8793	2.57711	0.773132
0.568095	-15.3947	1.97698	0.593094		0.568114	-14.8934	2.56304	0.768913
0.569094	-15.4019	1.96983	0.590949		0.569113	-14.9064	2.55006	0.765017
0.570093	-15.409	1.96265	0.588796		0.570113	-14.9193	2.53709	0.761127
0.571093	-15.4167	1.95497	0.58649		0.571112	-14.9326	2.52386	0.757157
0.572092	-15.4239	1.94781	0.584342		0.572111	-14.947	2.50942	0.752827
0.573091	-15.4298	1.94186	0.582557		0.57311	-14.9602	2.4962	0.748859
0.574091	-15.4358	1.93591	0.580774		0.57411	-14.973	2.48344	0.745031
0.57509	-15.4417	1.93001	0.579003		0.575109	-14.9858	2.47065	0.741194
0.576089	-15.4489	1.92275	0.576825		0.576108	-14.9986	2.45786	0.737359
0.577088	-15.4562	1.91546	0.574638		0.577107	-15.0111	2.4453	0.733589
0.578088	-15.4633	1.90842	0.572526		0.578107	-15.0207	2.43571	0.730714
0.579087	-15.4703	1.90143	0.57043		0.579106	-15.0296	2.42684	0.728052
0.580086	-15.4773	1.8944	0.568321		0.580105	-15.0386	2.41781	0.725342
0.581086	-15.485	1.8867	0.56601		0.581105	-15.0488	2.40757	0.722271
0.582085	-15.4914	1.88027	0.56408		0.582104	-15.061	2.39545	0.718634
0.583084	-15.4975	1.87423	0.562269		0.583103	-15.0719	2.3845	0.71535
0.584083	-15.5035	1.86823	0.560469		0.584102	-15.0832	2.37325	0.711975
0.585083	-15.5095	1.86222	0.558665		0.585102	-15.0945	2.36191	0.708573
0.586082	-15.5172	1.85448	0.556345		0.586101	-15.1064	2.34999	0.704996
0.587081	-15.5242	1.84744	0.554233		0.5871	-15.1187	2.33767	0.7013
0.588081	-15.5313	1.84036	0.552108		0.5881	-15.1308	2.32559	0.697677
0.58908	-15.5384	1.83331	0.549993		0.589099	-15.1429	2.31348	0.694043
0.590079	-15.5456	1.82609	0.547828		0.590098	-15.1552	2.30123	0.69037
0.591078	-15.5533	1.81843	0.545528		0.591097	-15.1683	2.28816	0.686448
0.592078	-15.5598	1.81185	0.543554		0.592097	-15.1789	2.27747	0.68324
0.593077	-15.5664	1.80526	0.541577		0.593096	-15.1881	2.26828	0.680485
0.594076	-15.5731	1.79861	0.539584		0.594095	-15.1973	2.25908	0.677725
0.595076	-15.5799	1.79176	0.537527		0.595095	-15.2067	2.24969	0.674907
0.596075	-15.5866	1.78505	0.535514		0.596094	-15.2182	2.23823	0.671469
0.597074	-15.5927	1.77899	0.533696		0.597093	-15.2287	2.22768	0.668304
0.598073	-15.5988	1.7729	0.531871		0.598092	-15.2389	2.21754	0.665263
0.599073	-15.6048	1.76685	0.530056		0.599092	-15.249	2.20741	0.662224
0.600072	-15.6118	1.75989	0.527966		0.600091	-15.2591	2.19733	0.659198
0.601071	-15.6181	1.75362	0.526085		0.60109	-15.2689	2.18753	0.65626
0.602071	-15.6237	1.74795	0.524384		0.60209	-15.2785	2.17795	0.653384
0.60307	-15.6294	1.74226	0.522677		0.603089	-15.288	2.16845	0.650534
0.604069	-15.6351	1.73657	0.520972		0.604088	-15.2975	2.15887	0.647661
0.605068	-15.641	1.73068	0.519205		0.605087	-15.3076	2.14879	0.644636
0.606068	-15.6463	1.72534	0.517602		0.606087	-15.3184	2.13801	0.641402
0.607067	-15.6515	1.72018	0.516053		0.607086	-15.3266	2.12985	0.638956
0.608066	-15.6567	1.71499	0.514497		0.608085	-15.3347	2.12167	0.636502
0.609066	-15.6619	1.70981	0.512942		0.609085	-15.3429	2.11356	0.634067
0.610065	-15.6683	1.70343	0.511028		0.610084	-15.3512	2.10523	0.63157
0.611064	-15.6732	1.69847	0.509541		0.611083	-15.359	2.09738	0.629215
0.612063	-15.6782	1.69344	0.508032		0.612082	-15.3664	2.09	0.627
0.613063	-15.6833	1.6884	0.506519		0.613082	-15.3737	2.08271	0.624812
0.614062	-15.6884	1.68324	0.504971		0.614081	-15.3813	2.07516	0.622549
0.615061	-15.6944	1.67725	0.503176		0.61508	-15.3907	2.06569	0.619708
0.616061	-15.6999	1.67178	0.501533		0.61608	-15.3996	2.05682	0.617046
0.61706	-15.7053	1.66635	0.499905		0.617079	-15.408	2.04838	0.614515
0.618059	-15.7108	1.6609	0.49827		0.618078	-15.4165	2.03994	0.611983
0.619058	-15.7162	1.65547	0.49664		0.619077	-15.4251	2.03129	0.609386
0.620058	-15.7224	1.64929	0.494786		0.620077	-15.4351	2.02132	0.606396
0.621057	-15.7282	1.64347	0.49304		0.621076	-15.4431	2.01335	0.604006
0.622056	-15.7341	1.63763	0.49129		0.622075	-15.4505	2.0059	0.601771
0.623056	-15.7399	1.63183	0.489549		0.623074	-15.458	1.99843	0.59953
0.624055	-15.7458	1.62591	0.487774		0.624074	-15.4655	1.99093	0.597279
0.625054	-15.7512	1.62046	0.486137		0.625073	-15.4733	1.98311	0.594932
0.626053	-15.756	1.61571	0.484714		0.626072	-15.4815	1.97492	0.592475
0.627053	-15.7607	1.61101	0.483304		0.627072	-15.4897	1.96675	0.590024
0.628052	-15.7654	1.60633	0.481898		0.628071	-15.4979	1.95856	0.587567
0.629051	-15.7706	1.6011	0.480329		0.62907	-15.5065	1.94993	0.584978
0.63005	-15.7773	1.59441	0.478322		0.630069	-15.5157	1.9407	0.582209
0.63105	-15.7839	1.58783	0.476349		0.631069	-15.5232	1.93324	0.579972
0.632049	-15.7904	1.58124	0.474373		0.632068	-15.5306	1.92579	0.577738
0.633048	-15.797	1.57469	0.472408		0.633067	-15.5381	1.91829	0.575486
0.634048	-15.8044	1.56724	0.470172		0.634067	-15.5462	1.91024	0.573071
0.635047	-15.8115	1.5602	0.46806		0.635066	-15.5544	1.90203	0.57061
0.636046	-15.8183	1.55342	0.466026		0.636065	-15.5621	1.89434	0.568301
0.637046	-15.825	1.54666	0.463997		0.637064	-15.5701	1.88628	0.565883
0.638045	-15.8318	1.53988	0.461963		0.638064	-15.5783	1.87817	0.56345
0.639044	-15.8384	1.53332	0.459996		0.639063	-15.5863	1.87013	0.561039
0.640043	-15.8438	1.52783	0.45835		0.640062	-15.5923	1.86414	0.559243
0.641043	-15.8493	1.52236	0.456709		0.641062	-15.5976	1.85884	0.557653
0.642042	-15.8548	1.51692	0.455076		0.642061	-15.6029	1.85355	0.556066
0.643041	-15.8602	1.5115	0.453451		0.64306	-15.6082	1.8482	0.554461
0.64404	-15.8656	1.50608	0.451825		0.644059	-15.6142	1.84226	0.552679
0.64504	-15.87	1.50168	0.450505		0.645059	-15.6184	1.83797	0.551392
0.646039	-15.8744	1.49732	0.449196		0.646058	-15.6226	1.83386	0.550159
0.647038	-15.8787	1.49295	0.447884		0.647057	-15.6267	1.82972	0.548916
0.648038	-15.8831	1.48859	0.446576		0.648057	-15.6315	1.82491	0.547473
0.649037	-15.8886	1.48309	0.444926		0.649056	-15.6384	1.818	0.545399
0.650036	-15.8941	1.4776	0.443281		0.650055	-15.645	1.81143	0.543429
0.651035	-15.8995	1.47217	0.44165		0.651054	-15.6516	1.80486	0.541459
0.652035	-15.905	1.4667	0.44001		0.652054	-15.6581	1.79828	0.539485
0.653034	-15.9105	1.46122	0.438367		0.653053	-15.6651	1.79136	0.537407
0.654033	-15.9172	1.45452	0.436356		0.654052	-15.672	1.78439	0.535316
0.655033	-15.9223	1.44942	0.434827		0.655052	-15.6776	1.77878	0.533634
0.656032	-15.9273	1.44436	0.433308		0.656051	-15.6832	1.77317	0.531952
0.657031	-15.9324	1.43932	0.431795		0.65705	-15.689	1.76747	0.53024
0.65803	-15.9371	1.43457	0.43037		0.658049	-15.6965	1.75996	0.527988
0.65903	-15.9398	1.43189	0.429568		0.659049	-15.7042	1.75222	0.525667
0.660029	-15.9415	1.43016	0.429049		0.660048	-15.7114	1.74499	0.523497
0.661028	-15.9432	1.42846	0.428538		0.661047	-15.7187	1.73773	0.52132
0.662028	-15.9449	1.42675	0.428025		0.662047	-15.7259	1.7305	0.519149
0.663027	-15.9473	1.42434	0.427303		0.663046	-15.7328	1.7236	0.517079
0.664026	-15.9518	1.41992	0.425976		0.664045	-15.7397	1.71673	0.515019
0.665025	-15.9565	1.41523	0.424568		0.665044	-15.7465	1.70992	0.512976
0.666025	-15.9612	1.41047	0.42314		0.666044	-15.7534	1.703	0.510899
0.667024	-15.966	1.40571	0.421714		0.667043	-15.7603	1.69609	0.508827
0.668023	-15.9707	1.40103	0.420308		0.668042	-15.7675	1.68894	0.506681
0.669023	-15.9753	1.39642	0.418927		0.669042	-15.7739	1.6825	0.50475
0.670022	-15.9799	1.3918	0.41754		0.670041	-15.7803	1.67611	0.502834
0.671021	-15.9845	1.3872	0.416161		0.67104	-15.7867	1.66967	0.500901
0.67202	-15.9891	1.38261	0.414782		0.672039	-15.7939	1.66247	0.498741
0.67302	-15.9926	1.37909	0.413727		0.673039	-15.8018	1.65458	0.496375
0.674019	-15.9944	1.37725	0.413175		0.674038	-15.8076	1.64877	0.494631
0.675018	-15.9959	1.37582	0.412747		0.675037	-15.8135	1.64296	0.492887
0.676018	-15.9973	1.37443	0.412329		0.676036	-15.8194	1.63702	0.491107
0.677017	-15.9987	1.37303	0.411908		0.677036	-15.8264	1.63	0.489001
0.678016	-16.0012	1.37047	0.41114		0.678035	-15.8339	1.62252	0.486756
0.679015	-16.0023	1.36938	0.410813		0.679034	-15.8409	1.61548	0.484644
0.680015	-16.0033	1.36843	0.410528		0.680034	-15.848	1.60844	0.482531
0.681014	-16.0042	1.36748	0.410243		0.681033	-15.8551	1.60129	0.480388
0.682013	-16.0052	1.36648	0.409945		0.682032	-15.8631	1.59336	0.478007
0.683013	-16.0073	1.36436	0.409307		0.683031	-15.8694	1.58704	0.476113
0.684012	-16.0107	1.36101	0.408302		0.684031	-15.8749	1.58148	0.474443
0.685011	-16.0141	1.35755	0.407264		0.68503	-15.8805	1.5759	0.472771
0.68601	-16.0176	1.35409	0.406227		0.686029	-15.8859	1.57054	0.471163
0.68701	-16.021	1.3507	0.405211		0.687029	-15.8905	1.5659	0.469769
0.688009	-16.0236	1.34812	0.404435		0.688028	-15.8954	1.56099	0.468298
0.689008	-16.0241	1.34757	0.40427		0.689027	-15.9002	1.55618	0.466853
0.690008	-16.0245	1.34718	0.404155		0.690026	-15.9051	1.55131	0.465394
0.691007	-16.0249	1.3468	0.40404		0.691026	-15.9119	1.54457	0.46337
0.692006	-16.0258	1.34593	0.40378		0.692025	-15.9206	1.53585	0.460754
0.693005	-16.0272	1.34446	0.403337		0.693024	-15.929	1.52746	0.458239
0.694005	-16.0288	1.34286	0.402858		0.694024	-15.9374	1.51904	0.455712
0.695004	-16.0304	1.34126	0.402377		0.695023	-15.9457	1.51067	0.453201
0.696003	-16.032	1.33964	0.401893		0.696022	-15.9536	1.50279	0.450836
0.697003	-16.0336	1.33812	0.401435		0.697021	-15.9605	1.49593	0.448779
0.698002	-16.0361	1.33554	0.400663		0.698021	-15.9658	1.4906	0.447179
0.699001	-16.0392	1.33248	0.399743		0.69902	-15.9712	1.48526	0.445579
0.7	-16.0422	1.32944	0.398831		0.700019	-15.9765	1.47989	0.443968
0.701	-16.0453	1.32635	0.397906		0.701019	-15.9831	1.47336	0.442007
0.701999	-16.049	1.32264	0.396793		0.702018	-15.9886	1.4678	0.440341
0.702998	-16.0517	1.31996	0.395987		0.703017	-15.9933	1.46315	0.438944
0.703998	-16.0542	1.31747	0.39524		0.704016	-15.9979	1.45852	0.437557
0.704997	-16.0567	1.31499	0.394498		0.705016	-16.0029	1.45348	0.436043
0.705996	-16.0592	1.31244	0.393733		0.706015	-16.0094	1.44699	0.434096
0.706995	-16.0623	1.30941	0.392824		0.707014	-16.015	1.44144	0.432431
0.707995	-16.0645	1.30721	0.392162		0.708014	-16.0204	1.43606	0.430817
0.708994	-16.0666	1.30505	0.391515		0.709013	-16.0257	1.43071	0.429213
0.709993	-16.0688	1.30289	0.390868		0.710012	-16.031	1.42545	0.427636
0.710993	-16.0711	1.30054	0.390161		0.711011	-16.0358	1.42062	0.426186
0.711992	-16.0744	1.29725	0.389176		0.712011	-16.0414	1.41497	0.424492
0.712991	-16.078	1.29372	0.388116		0.71301	-16.0471	1.40931	0.422794
0.71399	-16.0815	1.29023	0.387068		0.714009	-16.0528	1.4036	0.42108
0.71499	-16.085	1.28671	0.386012		0.715008	-16.0593	1.39716	0.419149
0.715989	-16.089	1.28265	0.384794		0.716008	-16.0655	1.39089	0.417267
0.716988	-16.0935	1.27819	0.383456		0.717007	-16.0698	1.38664	0.415991
0.717987	-16.0975	1.27419	0.382256		0.718006	-16.074	1.3824	0.414719
0.718987	-16.1016	1.27009	0.381026		0.719006	-16.0783	1.37815	0.413444
0.719986	-16.1057	1.26598	0.379795		0.720005	-16.0824	1.37405	0.412215
0.720985	-16.1099	1.26176	0.378527		0.721004	-16.0868	1.3696	0.41088
0.721985	-16.1144	1.25731	0.377194		0.722004	-16.0916	1.3648	0.40944
0.722984	-16.1189	1.25278	0.375835		0.723003	-16.0964	1.36001	0.408004
0.723983	-16.1234	1.24825	0.374474		0.724002	-16.1012	1.3552	0.406561
0.724983	-16.128	1.24372	0.373115		0.725001	-16.1071	1.34927	0.404781
0.725982	-16.1327	1.23899	0.371697		0.726001	-16.112	1.34441	0.403322
0.726981	-16.1369	1.2348	0.37044		0.727	-16.1168	1.33966	0.401897
0.72798	-16.1409	1.2308	0.369241		0.727999	-16.1215	1.33492	0.400475
0.72898	-16.1449	1.2268	0.368041		0.728998	-16.1263	1.33009	0.399028
0.729979	-16.1489	1.22282	0.366845		0.729998	-16.1324	1.32402	0.397205
0.730978	-16.1537	1.21794	0.365383		0.730997	-16.137	1.31943	0.39583
0.731977	-16.1584	1.21328	0.363983		0.731996	-16.1416	1.31484	0.394452
0.732977	-16.163	1.20869	0.362607		0.732996	-16.1462	1.31025	0.393075
0.733976	-16.1676	1.20407	0.361221		0.733995	-16.1507	1.30572	0.391717
0.734975	-16.1722	1.19944	0.359832		0.734994	-16.1548	1.30157	0.39047
0.735975	-16.1773	1.19438	0.358314		0.735993	-16.1596	1.29685	0.389056
0.736974	-16.1816	1.19006	0.357018		0.736993	-16.1643	1.29213	0.387639
0.737973	-16.1858	1.18586	0.355758		0.737992	-16.169	1.2874	0.386221
0.738972	-16.19	1.18165	0.354495		0.738991	-16.1739	1.28256	0.384769
0.739972	-16.1937	1.178	0.353401		0.739991	-16.1781	1.27835	0.383504
0.740971	-16.1951	1.17663	0.35299		0.74099	-16.1808	1.27559	0.382678
0.74197	-16.1952	1.17648	0.352943		0.741989	-16.1835	1.27287	0.381862
0.74297	-16.1952	1.17644	0.352933		0.742988	-16.1861	1.27028	0.381083
0.743969	-16.1953	1.17641	0.352923		0.743988	-16.1902	1.26626	0.379878
0.744968	-16.1968	1.17487	0.35246		0.744987	-16.1956	1.26078	0.378233
0.745967	-16.2003	1.17143	0.351429		0.745986	-16.2012	1.25517	0.376552
0.746967	-16.2038	1.1679	0.35037		0.746986	-16.2069	1.24955	0.374866
0.747966	-16.2073	1.16434	0.349303		0.747985	-16.2125	1.24393	0.373179
0.748965	-16.2108	1.16084	0.348253		0.748984	-16.218	1.23842	0.371525
0.749965	-16.215	1.15673	0.347018		0.749983	-16.2223	1.23411	0.370234
0.750964	-16.2192	1.15252	0.345757		0.750983	-16.2264	1.23003	0.369008
0.751963	-16.2233	1.14836	0.344508		0.751982	-16.2305	1.22594	0.367783
0.752962	-16.2275	1.1442	0.34326		0.752981	-16.2346	1.22184	0.366551
0.753962	-16.2316	1.14004	0.342011		0.753981	-16.2402	1.21626	0.364877
0.754961	-16.2351	1.1366	0.34098		0.75498	-16.2445	1.21187	0.363561
0.75596	-16.2373	1.13437	0.340312		0.755979	-16.2489	1.20755	0.362265
0.75696	-16.2392	1.13244	0.339733		0.756978	-16.2532	1.20324	0.360973
0.757959	-16.2411	1.13054	0.339161		0.757978	-16.2575	1.19894	0.359683
0.758958	-16.2431	1.1286	0.338581		0.758977	-16.2623	1.19415	0.358244
0.759957	-16.2451	1.12656	0.337968		0.759976	-16.2676	1.18881	0.356642
0.760957	-16.2465	1.12515	0.337546		0.760976	-16.2729	1.1835	0.355049
0.761956	-16.2479	1.12381	0.337143		0.761975	-16.2782	1.17817	0.353451
0.762955	-16.2492	1.12247	0.336742		0.762974	-16.2839	1.17251	0.351753
0.763955	-16.2509	1.12076	0.336229		0.763973	-16.2904	1.16601	0.349804
0.764954	-16.2553	1.11636	0.334908		0.764973	-16.2966	1.15982	0.347945
0.765953	-16.2617	1.10998	0.332995		0.765972	-16.3028	1.15362	0.346086
0.766952	-16.2683	1.10343	0.33103		0.766971	-16.309	1.14744	0.344233
0.767952	-16.2748	1.0969	0.329071		0.767971	-16.3153	1.14114	0.342342
0.768951	-16.2812	1.09044	0.327132		0.76897	-16.3204	1.13602	0.340806
0.76995	-16.2855	1.08616	0.325848		0.769969	-16.3242	1.1322	0.33966
0.77095	-16.2876	1.08406	0.325217		0.770968	-16.3281	1.12834	0.338503
0.771949	-16.2896	1.08206	0.324617		0.771968	-16.3319	1.12452	0.337356
0.772948	-16.2917	1.08003	0.324008		0.772967	-16.336	1.12043	0.336128
0.773947	-16.2939	1.07778	0.323333		0.773966	-16.3404	1.11603	0.334808
0.774947	-16.2969	1.07481	0.322442		0.774965	-16.3448	1.1116	0.333479
0.775946	-16.2997	1.07197	0.32159		0.775965	-16.3493	1.10713	0.332138
0.776945	-16.3025	1.06916	0.320748		0.776964	-16.3537	1.10269	0.330807
0.777945	-16.3053	1.06636	0.319909		0.777963	-16.3585	1.09792	0.329375
0.778944	-16.308	1.06367	0.319102		0.778963	-16.3618	1.09459	0.328377
0.779943	-16.3112	1.06049	0.318148		0.779962	-16.3647	1.09176	0.327527
0.780942	-16.3146	1.05705	0.317115		0.780961	-16.3675	1.08893	0.326678
0.781942	-16.3181	1.05357	0.316072		0.78196	-16.3703	1.08614	0.325842
0.782941	-16.3216	1.0501	0.31503		0.78296	-16.3723	1.08415	0.325246
0.78394	-16.3249	1.04681	0.314043		0.783959	-16.3738	1.08259	0.324778
0.78494	-16.3279	1.04376	0.313129		0.784958	-16.3754	1.08106	0.324317
0.785939	-16.3309	1.04074	0.312221		0.785958	-16.3769	1.07952	0.323856
0.786938	-16.334	1.03773	0.31132		0.786957	-16.3791	1.0773	0.32319
0.787937	-16.3369	1.03474	0.310422		0.787956	-16.383	1.07341	0.322023
0.788937	-16.3408	1.03089	0.309267		0.788955	-16.3859	1.07051	0.321152
0.789936	-16.3432	1.02846	0.308538		0.789955	-16.3888	1.0676	0.320281
0.790935	-16.3454	1.02629	0.307886		0.790954	-16.3917	1.0647	0.319409
0.791935	-16.3476	1.02412	0.307236		0.791953	-16.3942	1.06225	0.318674
0.792934	-16.3498	1.02193	0.30658		0.792953	-16.3961	1.06028	0.318085
0.793933	-16.3516	1.02004	0.306012		0.793952	-16.398	1.05843	0.317528
0.794932	-16.3541	1.01761	0.305284		0.794951	-16.3998	1.05657	0.316971
0.795932	-16.3566	1.01508	0.304525		0.79595	-16.4016	1.05477	0.316432
0.796931	-16.3591	1.01255	0.303766		0.79695	-16.4037	1.05273	0.315818
0.79793	-16.3618	1.00989	0.302967		0.797949	-16.4057	1.05076	0.315227
0.79893	-16.3645	1.00714	0.302141		0.798948	-16.4075	1.04895	0.314685
0.799929	-16.3661	1.00562	0.301686		0.799948	-16.4093	1.04715	0.314146
0.800928	-16.3674	1.0043	0.301291		0.800947	-16.4111	1.04535	0.313605
0.801927	-16.3687	1.00298	0.300893		0.801946	-16.4137	1.04273	0.312818
0.802927	-16.3702	1.0015	0.300449		0.802945	-16.4163	1.04009	0.312027
0.803926	-16.3722	0.99949	0.299847		0.803945	-16.4189	1.0375	0.311249
0.804925	-16.3744	0.99725	0.299175		0.804944	-16.4215	1.03491	0.310472
0.805925	-16.3767	0.994975	0.298493		0.805943	-16.4241	1.0323	0.30969
0.806924	-16.379	0.992713	0.297814		0.806943	-16.4271	1.02932	0.308797
0.807923	-16.3817	0.989957	0.296987		0.807942	-16.4309	1.02553	0.307659
0.808922	-16.385	0.986638	0.295991		0.808941	-16.4347	1.02171	0.306512
0.809922	-16.3885	0.983155	0.294947		0.80994	-16.4385	1.01789	0.305368
0.810921	-16.392	0.979672	0.293902		0.81094	-16.4424	1.01404	0.304211
0.81192	-16.3955	0.976193	0.292858		0.811939	-16.4459	1.01051	0.303154
0.812919	-16.3991	0.97256	0.291768		0.812938	-16.4474	1.00897	0.30269
0.813919	-16.4016	0.97005	0.291015		0.813938	-16.4489	1.00748	0.302244
0.814918	-16.4036	0.968097	0.290429		0.814937	-16.4504	1.00599	0.301796
0.815917	-16.4055	0.966208	0.289862		0.815936	-16.4522	1.00422	0.301265
0.816917	-16.4074	0.964333	0.2893		0.816935	-16.4555	1.00093	0.30028
0.817916	-16.4091	0.962624	0.288787		0.817935	-16.4592	0.997229	0.299169
0.818915	-16.4111	0.960599	0.28818		0.818934	-16.4629	0.993544	0.298063
0.819914	-16.4132	0.95852	0.287556		0.819933	-16.4666	0.989854	0.296956
0.820914	-16.4153	0.956433	0.28693		0.820933	-16.4706	0.985829	0.295749
0.821913	-16.4173	0.954423	0.286327		0.821932	-16.4747	0.981719	0.294516
0.822912	-16.419	0.952689	0.285807		0.822931	-16.4787	0.977725	0.293318
0.823912	-16.4203	0.951335	0.285401		0.82393	-16.4827	0.973721	0.292116
0.824911	-16.4216	0.95004	0.285012		0.82493	-16.4867	0.96976	0.290928
0.82591	-16.423	0.948701	0.28461		0.825929	-16.4894	0.966971	0.290091
0.826909	-16.4247	0.946998	0.284099		0.826928	-16.491	0.9654	0.28962
0.827909	-16.4267	0.944936	0.283481		0.827927	-16.4923	0.964122	0.289237
0.828908	-16.4285	0.94316	0.282948		0.828927	-16.4936	0.962842	0.288853
0.829907	-16.4302	0.941466	0.28244		0.829926	-16.495	0.961444	0.288433
0.830907	-16.4319	0.939771	0.281931		0.830925	-16.4994	0.956969	0.287091
0.831906	-16.4343	0.937365	0.28121		0.831925	-16.5037	0.952718	0.285815
0.832905	-16.4368	0.934874	0.280462		0.832924	-16.508	0.948459	0.284538
0.833904	-16.439	0.932713	0.279814		0.833923	-16.5122	0.944188	0.283256
0.834904	-16.4411	0.930617	0.279185		0.834922	-16.5164	0.940036	0.282011
0.835903	-16.4432	0.928517	0.278555		0.835922	-16.5202	0.936179	0.280854
0.836902	-16.4448	0.926892	0.278068		0.836921	-16.5238	0.932647	0.279794
0.837902	-16.4461	0.925618	0.277685		0.83792	-16.5273	0.929099	0.27873
0.838901	-16.4473	0.924428	0.277328		0.83892	-16.5308	0.925662	0.277699
0.8399	-16.4484	0.923245	0.276974		0.839919	-16.533	0.923425	0.277028
0.840899	-16.4496	0.922063	0.276619		0.840918	-16.5336	0.922852	0.276856
0.841899	-16.4517	0.919988	0.275996		0.841917	-16.5331	0.923283	0.276985
0.842898	-16.4542	0.917479	0.275244		0.842917	-16.5327	0.923718	0.277115
0.843897	-16.4568	0.91491	0.274473		0.843916	-16.5324	0.924046	0.277214
0.844897	-16.4593	0.912349	0.273705		0.844915	-16.5331	0.923268	0.27698
0.845896	-16.462	0.90973	0.272919		0.845915	-16.5343	0.922114	0.276634
0.846895	-16.4651	0.906575	0.271973		0.846914	-16.5351	0.921315	0.276395
0.847894	-16.4685	0.903184	0.270955		0.847913	-16.5359	0.920514	0.276154
0.848894	-16.4719	0.899758	0.269927		0.848912	-16.5367	0.919703	0.275911
0.849893	-16.4754	0.896316	0.268895		0.849912	-16.5377	0.918755	0.275627
0.850892	-16.4787	0.893004	0.267901		0.850911	-16.5398	0.916608	0.274982
0.851892	-16.4811	0.89054	0.267162		0.85191	-16.5425	0.91393	0.274179
0.852891	-16.483	0.888692	0.266608		0.85291	-16.5452	0.911176	0.273353
0.85389	-16.4848	0.886926	0.266078		0.853909	-16.548	0.908414	0.272524
0.854889	-16.4865	0.88518	0.265554		0.854908	-16.5508	0.905665	0.2717
0.855889	-16.4884	0.883325	0.264998		0.855907	-16.5506	0.905797	0.271739
0.856888	-16.4901	0.881558	0.264467		0.856907	-16.55	0.906394	0.271918
0.857887	-16.4915	0.880212	0.264064		0.857906	-16.5494	0.907004	0.272101
0.858887	-16.4927	0.878945	0.263684		0.858905	-16.5488	0.907615	0.272285
0.859886	-16.494	0.877677	0.263303		0.859905	-16.5502	0.906196	0.271859
0.860885	-16.4955	0.87621	0.262863		0.860904	-16.5522	0.904221	0.271266
0.861884	-16.4977	0.873984	0.262195		0.861903	-16.5542	0.902221	0.270666
0.862884	-16.5002	0.871524	0.261457		0.862902	-16.5562	0.900208	0.270062
0.863883	-16.5026	0.869042	0.260713		0.863902	-16.5584	0.897994	0.269398
0.864882	-16.5051	0.866553	0.259966		0.864901	-16.5623	0.894145	0.268244
0.865882	-16.5073	0.864345	0.259304		0.8659	-16.5676	0.888863	0.266659
0.866881	-16.5085	0.863202	0.258961		0.866899	-16.5729	0.883487	0.265046
0.86788	-16.5093	0.862376	0.258713		0.867899	-16.5783	0.878079	0.263424
0.868879	-16.5101	0.861571	0.258471		0.868898	-16.5833	0.873093	0.261928
0.869879	-16.5109	0.860768	0.25823		0.869897	-16.5869	0.869521	0.260856
0.870878	-16.5108	0.860898	0.258269		0.870897	-16.5896	0.866778	0.260033
0.871877	-16.5099	0.861787	0.258536		0.871896	-16.5924	0.864058	0.259217
0.872877	-16.5089	0.86279	0.258837		0.872895	-16.5951	0.861352	0.258406
0.873876	-16.5079	0.863799	0.25914		0.873895	-16.5983	0.858121	0.257436
0.874875	-16.5068	0.864858	0.259457		0.874894	-16.6014	0.854995	0.256499
0.875874	-16.5057	0.866023	0.259807		0.875893	-16.6044	0.852036	0.255611
0.876874	-16.5049	0.866738	0.260021		0.876892	-16.6073	0.849082	0.254725
0.877873	-16.5043	0.867335	0.260201		0.877892	-16.6103	0.846122	0.253837
0.878872	-16.5037	0.867948	0.260384		0.878891	-16.6139	0.842515	0.252755
0.879872	-16.5038	0.867902	0.260371		0.87989	-16.6175	0.838889	0.251667
0.880871	-16.5052	0.866507	0.259952		0.880889	-16.6212	0.835261	0.250578
0.88187	-16.5064	0.865304	0.259591		0.881889	-16.6248	0.831628	0.249488
0.882869	-16.5074	0.86427	0.259281		0.882888	-16.6287	0.827704	0.248311
0.883869	-16.5084	0.863238	0.258971		0.883887	-16.6335	0.822957	0.246887
0.884868	-16.5093	0.862344	0.258703		0.884887	-16.6361	0.820348	0.246104
0.885867	-16.5097	0.862004	0.258601		0.885886	-16.6386	0.817849	0.245355
0.886867	-16.5096	0.86205	0.258615		0.886885	-16.6411	0.815364	0.244609
0.887866	-16.5095	0.862164	0.258649		0.887884	-16.6431	0.8133	0.24399
0.888865	-16.5094	0.862279	0.258684		0.888884	-16.6445	0.811904	0.243571
0.889864	-16.5095	0.862149	0.258645		0.889883	-16.6454	0.81103	0.243309
0.890864	-16.5106	0.861131	0.258339		0.890882	-16.6463	0.810162	0.243049
0.891863	-16.512	0.859731	0.257919		0.891882	-16.6471	0.80931	0.242793
0.892862	-16.5134	0.858296	0.257489		0.892881	-16.6473	0.809087	0.242726
0.893862	-16.5148	0.856866	0.25706		0.89388	-16.6478	0.808619	0.242586
0.894861	-16.516	0.855695	0.256709		0.894879	-16.6486	0.807837	0.242351
0.89586	-16.5175	0.854188	0.256256		0.895879	-16.6494	0.807055	0.242117
0.896859	-16.5192	0.852454	0.255736		0.896878	-16.6502	0.806233	0.24187
0.897859	-16.521	0.850705	0.255212		0.897877	-16.6514	0.805037	0.241511
0.898858	-16.5227	0.848943	0.254683		0.898877	-16.6521	0.804358	0.241307
0.899857	-16.5248	0.846854	0.254056		0.899876	-16.6526	0.803807	0.241142
0.900856	-16.5275	0.844176	0.253253		0.900875	-16.6532	0.803244	0.240973
0.901856	-16.5303	0.841344	0.252403		0.901874	-16.6539	0.802529	0.240759
0.902855	-16.5332	0.838529	0.251559		0.902874	-16.6549	0.801564	0.240469
0.903854	-16.536	0.835708	0.250712		0.903873	-16.6552	0.801242	0.240373
0.904854	-16.538	0.83372	0.250116		0.904872	-16.6555	0.800891	0.240267
0.905853	-16.5384	0.833325	0.249998		0.905872	-16.6559	0.800523	0.240157
0.906852	-16.5384	0.833314	0.249994		0.906871	-16.6565	0.799903	0.239971
0.907851	-16.5384	0.833304	0.249991		0.90787	-16.6573	0.799096	0.239729
0.908851	-16.5384	0.833293	0.249988		0.908869	-16.6574	0.798987	0.239696
0.90985	-16.5394	0.832297	0.249689		0.909869	-16.6574	0.798995	0.239699
0.910849	-16.541	0.830636	0.249191		0.910868	-16.6574	0.799004	0.239701
0.911849	-16.5428	0.828887	0.248666		0.911867	-16.6577	0.798676	0.239603
0.912848	-16.5446	0.827128	0.248138		0.912867	-16.6587	0.797753	0.239326
0.913847	-16.5465	0.825187	0.247556		0.913866	-16.66	0.79637	0.238911
0.914846	-16.5488	0.822879	0.246864		0.914865	-16.6615	0.794944	0.238483
0.915846	-16.5506	0.821061	0.246318		0.915864	-16.6629	0.793509	0.238053
0.916845	-16.5523	0.819398	0.245819		0.916864	-16.6655	0.790868	0.23726
0.917844	-16.5539	0.817737	0.245321		0.917863	-16.6693	0.78716	0.236148
0.918844	-16.5557	0.815944	0.244783		0.918862	-16.6732	0.783204	0.234961
0.919843	-16.5581	0.81363	0.244089		0.919861	-16.6772	0.779212	0.233764
0.920842	-16.5609	0.810765	0.24323		0.920861	-16.6811	0.775296	0.232589
0.921841	-16.5639	0.807794	0.242338		0.92186	-16.684	0.772387	0.231716
0.922841	-16.5668	0.804839	0.241452		0.922859	-16.6865	0.769931	0.230979
0.92384	-16.5699	0.801787	0.240536		0.923859	-16.6889	0.76752	0.230256
0.924839	-16.5727	0.79894	0.239682		0.924858	-16.6913	0.76512	0.229536
0.925839	-16.5752	0.796445	0.238934		0.925857	-16.6939	0.762519	0.228756
0.926838	-16.5777	0.794013	0.238204		0.926856	-16.6967	0.759705	0.227912
0.927837	-16.5801	0.791594	0.237478		0.927856	-16.6992	0.757192	0.227158
0.928836	-16.5825	0.789163	0.236749		0.928855	-16.7017	0.754689	0.226407
0.929836	-16.5852	0.786521	0.235956		0.929854	-16.7042	0.752187	0.225656
0.930835	-16.5879	0.783812	0.235144		0.930854	-16.707	0.749383	0.224815
0.931834	-16.5906	0.781104	0.234331		0.931853	-16.7097	0.746709	0.224013
0.932834	-16.5934	0.778323	0.233497		0.932852	-16.712	0.744435	0.223331
0.933833	-16.5967	0.774955	0.232487		0.933851	-16.7142	0.742185	0.222656
0.934832	-16.5999	0.771773	0.231532		0.934851	-16.7165	0.739962	0.221989
0.935831	-16.6029	0.768786	0.230636		0.93585	-16.7178	0.738595	0.221579
0.936831	-16.6059	0.765817	0.229745		0.936849	-16.7186	0.737859	0.221358
0.93783	-16.6088	0.762843	0.228853		0.937849	-16.7191	0.737334	0.2212
0.938829	-16.6112	0.760444	0.228133		0.938848	-16.7196	0.736823	0.221047
0.939829	-16.6128	0.758906	0.227672		0.939847	-16.7201	0.736314	0.220894
0.940828	-16.6141	0.757611	0.227283		0.940846	-16.7217	0.734694	0.220408
0.941827	-16.6154	0.75632	0.226896		0.941846	-16.722	0.734387	0.220316
0.942826	-16.6167	0.755021	0.226506		0.942845	-16.722	0.734452	0.220336
0.943826	-16.6178	0.753934	0.22618		0.943844	-16.7219	0.734523	0.220357
0.944825	-16.6186	0.753123	0.225937		0.944844	-16.7219	0.734523	0.220357
0.945824	-16.6193	0.752381	0.225714		0.945843	-16.7226	0.733847	0.220154
0.946824	-16.62	0.751637	0.225491		0.946842	-16.7243	0.732108	0.219632
0.947823	-16.6209	0.750821	0.225246		0.947841	-16.7261	0.730353	0.219106
0.948822	-16.6221	0.749614	0.224884		0.948841	-16.7278	0.728608	0.218582
0.949821	-16.6233	0.748345	0.224504		0.94984	-16.7294	0.726991	0.218097
0.950821	-16.6246	0.747111	0.224133		0.950839	-16.7306	0.725863	0.217759
0.95182	-16.6258	0.74587	0.223761		0.951839	-16.7313	0.725097	0.217529
0.952819	-16.6268	0.744895	0.223469		0.952838	-16.7321	0.724328	0.217298
0.953819	-16.6272	0.744508	0.223352		0.953837	-16.7328	0.723567	0.21707
0.954818	-16.6273	0.744336	0.223301		0.954836	-16.7334	0.722974	0.216892
0.955817	-16.6275	0.744178	0.223253		0.955836	-16.7336	0.722796	0.216839
0.956816	-16.6277	0.744019	0.223206		0.956835	-16.7336	0.722781	0.216834
0.957816	-16.6283	0.743428	0.223028		0.957834	-16.7337	0.722766	0.21683
0.958815	-16.6286	0.743087	0.222926		0.958834	-16.7337	0.722749	0.216825
0.959814	-16.6284	0.743272	0.222982		0.959833	-16.7346	0.72181	0.216543
0.960814	-16.6281	0.743592	0.223078		0.960832	-16.7371	0.719302	0.215791
0.961813	-16.6278	0.743913	0.223174		0.961831	-16.7401	0.716308	0.214892
0.962812	-16.6278	0.743905	0.223172		0.962831	-16.7431	0.713269	0.213981
0.963811	-16.6283	0.743346	0.223004		0.96383	-16.7462	0.710233	0.21307
0.964811	-16.6292	0.742499	0.22275		0.964829	-16.7485	0.70793	0.212379
0.96581	-16.6301	0.741609	0.222483		0.965828	-16.7496	0.706857	0.212057
0.966809	-16.631	0.740651	0.222195		0.966828	-16.7504	0.705994	0.211798
0.967809	-16.6333	0.738381	0.221514		0.967827	-16.7513	0.70513	0.211539
0.968808	-16.6361	0.735591	0.220677		0.968826	-16.7522	0.704177	0.211253
0.969807	-16.6389	0.732774	0.219832		0.969826	-16.754	0.702418	0.210725
0.970806	-16.6417	0.729953	0.218986		0.970825	-16.7554	0.701058	0.210317
0.971806	-16.6444	0.727252	0.218176		0.971824	-16.7566	0.699792	0.209938
0.972805	-16.6468	0.724915	0.217475		0.972824	-16.7579	0.698521	0.209556
0.973804	-16.6486	0.723126	0.216938		0.973823	-16.7589	0.697526	0.209258
0.974804	-16.6502	0.721482	0.216445		0.974822	-16.7595	0.696891	0.209067
0.975803	-16.6518	0.719838	0.215951		0.975821	-16.7604	0.69605	0.208815
0.976802	-16.6519	0.719741	0.215922		0.976821	-16.7612	0.695174	0.208552
0.977801	-16.651	0.720717	0.216215		0.97782	-16.7621	0.694293	0.208288
0.978801	-16.6503	0.721385	0.216416		0.978819	-16.7639	0.692508	0.207752
0.9798	-16.6498	0.72189	0.216567		0.979818	-16.7669	0.689549	0.206865
0.980799	-16.6493	0.722398	0.216719		0.980818	-16.7701	0.686351	0.205905
0.981799	-16.6499	0.721749	0.216525		0.981817	-16.7733	0.683127	0.204938
0.982798	-16.6507	0.72096	0.216288		0.982816	-16.7765	0.679921	0.203976
0.983797	-16.6512	0.720435	0.216131		0.983816	-16.7792	0.677264	0.203179
0.984796	-16.6517	0.719989	0.215997		0.984815	-16.7805	0.675919	0.202776
0.985796	-16.6521	0.719586	0.215876		0.985814	-16.781	0.675395	0.202619
0.986795	-16.6515	0.720197	0.216059		0.986813	-16.7815	0.674933	0.20248
0.987794	-16.6501	0.721557	0.216467		0.987813	-16.7819	0.674477	0.202343
0.988793	-16.6486	0.723084	0.216925		0.988812	-16.7838	0.672568	0.20177
0.989793	-16.6471	0.724627	0.217388		0.989811	-16.7868	0.669648	0.200894
0.990792	-16.6462	0.725463	0.217639		0.990811	-16.7899	0.66652	0.199956
0.991791	-16.6467	0.724986	0.217496		0.99181	-16.793	0.663382	0.199015
0.992791	-16.6464	0.725261	0.217578		0.992809	-16.7963	0.660142	0.198043
0.99379	-16.6456	0.726064	0.217819		0.993808	-16.7998	0.656606	0.196982
0.994789	-16.6448	0.72687	0.218061		0.994808	-16.8024	0.654021	0.196206
0.995789	-16.6437	0.727963	0.218389		0.995807	-16.805	0.651465	0.19544
0.996788	-16.6422	0.729499	0.21885		0.996806	-16.8075	0.648919	0.194676
0.997787	-16.6407	0.730952	0.219286		0.997806	-16.8104	0.646035	0.193811
0.998786	-16.6394	0.732314	0.219694		0.998805	-16.814	0.642415	0.192725
0.999786	-16.638	0.733678	0.220103		0.999804	-16.8181	0.63831	0.191493
1.00079	-16.6371	0.734628	0.220388		1.0008	-16.8222	0.634211	0.190263
1.00178	-16.638	0.733689	0.220107		1.0018	-16.8263	0.63009	0.189027
1.00278	-16.6404	0.731248	0.219374		1.0028	-16.8299	0.626534	0.18796
1.00378	-16.6432	0.728461	0.218538		1.0038	-16.8321	0.624297	0.187289
1.00478	-16.646	0.72568	0.217704		1.0048	-16.8333	0.623111	0.186933
1.00578	-16.6494	0.722239	0.216672		1.0058	-16.8345	0.62193	0.186579
1.00678	-16.6522	0.719457	0.215837		1.0068	-16.8357	0.620751	0.186225
1.00778	-16.6544	0.71728	0.215184		1.0078	-16.8374	0.618987	0.185696
1.00878	-16.6565	0.715203	0.214561		1.0088	-16.8399	0.616513	0.184954
1.00978	-16.6585	0.71317	0.213951		1.0098	-16.8425	0.613917	0.184175
1.01078	-16.6596	0.712075	0.213623		1.0108	-16.8449	0.611501	0.18345
1.01178	-16.6613	0.710374	0.213112		1.01179	-16.8475	0.608884	0.182665
1.01278	-16.6634	0.708245	0.212474		1.01279	-16.8508	0.605636	0.181691
1.01378	-16.6656	0.706109	0.211833		1.01379	-16.8529	0.603476	0.181043
1.01477	-16.6678	0.703931	0.211179		1.01479	-16.8547	0.601706	0.180512
1.01577	-16.6693	0.70238	0.210714		1.01579	-16.8565	0.599952	0.179986
1.01677	-16.6695	0.702184	0.210655		1.01679	-16.8582	0.598203	0.179461
1.01777	-16.6692	0.702441	0.210732		1.01779	-16.8597	0.596703	0.179011
1.01877	-16.669	0.702697	0.210809		1.01879	-16.8608	0.595569	0.178671
1.01977	-16.6694	0.702317	0.210695		1.01979	-16.8619	0.594512	0.178354
1.02077	-16.6711	0.700597	0.210179		1.02079	-16.863	0.593461	0.178038
1.02177	-16.6737	0.697986	0.209396		1.02179	-16.8641	0.592328	0.177698
1.02277	-16.6765	0.695197	0.208559		1.02279	-16.8653	0.591163	0.177349
1.02377	-16.6793	0.692412	0.207724		1.02379	-16.8661	0.590346	0.177104
1.02477	-16.6819	0.689788	0.206936		1.02479	-16.8668	0.589602	0.176881
1.02577	-16.6839	0.687768	0.20633		1.02578	-16.8676	0.588855	0.176657
1.02677	-16.6854	0.686246	0.205874		1.02679	-16.8689	0.587474	0.176242
1.02777	-16.6868	0.684838	0.205451		1.02778	-16.8719	0.584531	0.175359
1.02876	-16.6883	0.683433	0.20503		1.02878	-16.8753	0.581082	0.174325
1.02976	-16.6895	0.682189	0.204657		1.02978	-16.8789	0.577563	0.173269
1.03076	-16.69	0.681701	0.20451		1.03078	-16.8824	0.574031	0.172209
1.03176	-16.6901	0.681611	0.204483		1.03178	-16.8853	0.571147	0.171344
1.03276	-16.6901	0.681569	0.204471		1.03278	-16.8869	0.569487	0.170846
1.03376	-16.6902	0.681447	0.204434		1.03378	-16.8883	0.568097	0.170429
1.03476	-16.6908	0.680934	0.20428		1.03478	-16.8897	0.566712	0.170014
1.03576	-16.6924	0.679263	0.203779		1.03578	-16.8911	0.565331	0.169599
1.03676	-16.6945	0.677203	0.203161		1.03678	-16.8931	0.563279	0.168984
1.03776	-16.6965	0.675191	0.202557		1.03778	-16.895	0.561463	0.168439
1.03876	-16.6983	0.673377	0.202013		1.03878	-16.8967	0.559689	0.167907
1.03976	-16.6996	0.672044	0.201613		1.03977	-16.8985	0.557916	0.167375
1.04076	-16.7007	0.670998	0.201299		1.04078	-16.9003	0.556161	0.166848
1.04175	-16.7017	0.669988	0.200996		1.04177	-16.9017	0.554709	0.166413
1.04276	-16.7027	0.668977	0.200693		1.04277	-16.9032	0.55317	0.165951
1.04375	-16.7038	0.667863	0.200359		1.04377	-16.9048	0.551604	0.165481
1.04475	-16.7045	0.667184	0.200155		1.04477	-16.9064	0.550031	0.165009
1.04575	-16.7042	0.667487	0.200246		1.04577	-16.908	0.548432	0.16453
1.04675	-16.7035	0.668168	0.20045		1.04677	-16.9095	0.546866	0.16406
1.04775	-16.7028	0.668849	0.200655		1.04777	-16.9108	0.545642	0.163693
1.04875	-16.7023	0.66936	0.200808		1.04877	-16.912	0.544431	0.163329
1.04975	-16.7022	0.669454	0.200836		1.04977	-16.9132	0.543227	0.162968
1.05075	-16.7024	0.669276	0.200783		1.05077	-16.914	0.542456	0.162737
1.05175	-16.7026	0.669045	0.200714		1.05177	-16.9135	0.542872	0.162862
1.05275	-16.7029	0.668815	0.200645		1.05277	-16.912	0.544434	0.16333
1.05375	-16.7022	0.669465	0.20084		1.05377	-16.9103	0.546075	0.163823
1.05475	-16.701	0.670636	0.201191		1.05476	-16.9087	0.547711	0.164313
1.05574	-16.6999	0.671826	0.201548		1.05576	-16.9076	0.548838	0.164651
1.05675	-16.6987	0.673009	0.201903		1.05676	-16.9074	0.549029	0.164709
1.05774	-16.6975	0.674189	0.202257		1.05776	-16.9079	0.548474	0.164542
1.05874	-16.6963	0.675342	0.202603		1.05876	-16.9085	0.547885	0.164366
1.05974	-16.6949	0.676766	0.20303		1.05976	-16.9091	0.547299	0.16419
1.06074	-16.6934	0.678327	0.203498		1.06076	-16.9097	0.546714	0.164014
1.06174	-16.6918	0.679892	0.203968		1.06176	-16.9095	0.546897	0.164069
1.06274	-16.6902	0.68146	0.204438		1.06276	-16.9091	0.547364	0.164209
1.06374	-16.6884	0.683282	0.204985		1.06376	-16.9086	0.547795	0.164339
1.06474	-16.6869	0.68481	0.205443		1.06476	-16.9082	0.54823	0.164469
1.06574	-16.6856	0.686131	0.205839		1.06576	-16.9077	0.548682	0.164605
1.06674	-16.6842	0.687449	0.206235		1.06676	-16.9076	0.548863	0.164659
1.06774	-16.683	0.688649	0.206595		1.06776	-16.9075	0.548957	0.164687
1.06874	-16.6829	0.688788	0.206636		1.06875	-16.9074	0.549048	0.164714
1.06974	-16.6831	0.688535	0.206561		1.06975	-16.9075	0.548961	0.164688
1.07073	-16.6834	0.688332	0.2065		1.07075	-16.908	0.548409	0.164523
1.07173	-16.6836	0.68813	0.206439		1.07175	-16.9086	0.547788	0.164336
1.07273	-16.6838	0.687898	0.206369		1.07275	-16.9092	0.547179	0.164154
1.07373	-16.6839	0.687793	0.206338		1.07375	-16.9098	0.546573	0.163972
1.07473	-16.6838	0.687926	0.206378		1.07475	-16.9108	0.5456	0.16368
1.07573	-16.6835	0.688146	0.206444		1.07575	-16.9126	0.543797	0.163139
1.07673	-16.6833	0.688361	0.206508		1.07675	-16.915	0.541413	0.162424
1.07773	-16.6829	0.688735	0.206621		1.07775	-16.9175	0.538932	0.16168
1.07873	-16.6833	0.68835	0.206505		1.07875	-16.92	0.536454	0.160936
1.07973	-16.6843	0.687354	0.206206		1.07975	-16.9219	0.53453	0.160359
1.08073	-16.6854	0.686257	0.205877		1.08075	-16.9225	0.53387	0.160161
1.08173	-16.6865	0.685157	0.205547		1.08174	-16.9227	0.533675	0.160103
1.08273	-16.6878	0.683888	0.205166		1.08274	-16.9229	0.533524	0.160057
1.08373	-16.6891	0.682628	0.204788		1.08374	-16.923	0.533376	0.160013
1.08472	-16.6903	0.681399	0.20442		1.08474	-16.9237	0.532689	0.159807
1.08572	-16.6915	0.680173	0.204052		1.08574	-16.9248	0.531592	0.159478
1.08672	-16.6927	0.678946	0.203684		1.08674	-16.926	0.530431	0.159129
1.08772	-16.694	0.677733	0.20332		1.08774	-16.9272	0.529265	0.15878
1.08872	-16.6956	0.676082	0.202825		1.08874	-16.9283	0.528096	0.158429
1.08972	-16.6974	0.674241	0.202272		1.08974	-16.9305	0.525918	0.157775
1.09072	-16.6993	0.672402	0.201721		1.09074	-16.933	0.523421	0.157026
1.09172	-16.7012	0.670525	0.201158		1.09174	-16.9355	0.520898	0.156269
1.09272	-16.7032	0.668511	0.200553		1.09274	-16.938	0.51838	0.155514
1.09372	-16.7042	0.667458	0.200237		1.09374	-16.9402	0.516169	0.154851
1.09472	-16.7047	0.667012	0.200104		1.09474	-16.9397	0.516692	0.155008
1.09572	-16.7051	0.666568	0.19997		1.09573	-16.9382	0.518195	0.155459
1.09672	-16.7056	0.666051	0.199815		1.09674	-16.9366	0.51979	0.155937
1.09771	-16.7062	0.665479	0.199644		1.09773	-16.935	0.521384	0.156415
1.09872	-16.7068	0.664933	0.19948		1.09873	-16.9335	0.522887	0.156866
1.09971	-16.7073	0.664409	0.199323		1.09973	-16.9318	0.5246	0.15738
1.10071	-16.7078	0.663882	0.199165		1.10073	-16.9297	0.526765	0.15803
1.10171	-16.7087	0.662965	0.19889		1.10173	-16.9274	0.528979	0.158694
1.10271	-16.7101	0.661605	0.198482		1.10273	-16.9252	0.531203	0.159361
1.10371	-16.7116	0.660045	0.198014		1.10373	-16.9235	0.532887	0.159866
1.10471	-16.7132	0.658439	0.197532		1.10473	-16.9232	0.533225	0.159968
1.10571	-16.7148	0.656917	0.197075		1.10573	-16.9238	0.53263	0.159789
1.10671	-16.7155	0.656175	0.196853		1.10673	-16.9245	0.531928	0.159578
1.10771	-16.7157	0.656012	0.196804		1.10773	-16.9252	0.531234	0.15937
1.10871	-16.7157	0.655965	0.19679		1.10873	-16.9258	0.530642	0.159193
1.10971	-16.7158	0.655932	0.19678		1.10973	-16.9257	0.530764	0.159229
1.11071	-16.7159	0.655766	0.19673		1.11072	-16.9251	0.531285	0.159386
1.1117	-16.7165	0.655209	0.196563		1.11172	-16.9246	0.531842	0.159553
1.11271	-16.7172	0.654466	0.19634		1.11272	-16.924	0.532401	0.15972
1.1137	-16.718	0.65371	0.196113		1.11372	-16.9239	0.532479	0.159744
1.1147	-16.7187	0.652953	0.195886		1.11472	-16.923	0.533463	0.160039
1.1157	-16.7201	0.651582	0.195475		1.11572	-16.9218	0.534665	0.1604
1.1167	-16.7222	0.649461	0.194838		1.11672	-16.9206	0.535813	0.160744
1.1177	-16.7244	0.647305	0.194192		1.11772	-16.9196	0.536828	0.161048
1.1187	-16.7264	0.645245	0.193574		1.11872	-16.9192	0.537185	0.161156
1.1197	-16.7285	0.643184	0.192955		1.11972	-16.9212	0.535216	0.160565
1.1207	-16.7303	0.641351	0.192405		1.12072	-16.9241	0.532357	0.159707
1.1217	-16.7319	0.639783	0.191935		1.12172	-16.9269	0.52949	0.158847
1.1227	-16.7334	0.638322	0.191497		1.12272	-16.93	0.526448	0.157934
1.1237	-16.7348	0.63688	0.191064		1.12372	-16.9332	0.5232	0.15696
1.1247	-16.7362	0.635459	0.190638		1.12471	-16.9364	0.520036	0.156011
1.12569	-16.7375	0.634223	0.190267		1.12571	-16.9395	0.51693	0.155079
1.1267	-16.7382	0.633481	0.190044		1.12671	-16.9426	0.513827	0.154148
1.12769	-16.7387	0.633027	0.189908		1.12771	-16.9458	0.510573	0.153172
1.12869	-16.7391	0.632613	0.189784		1.12871	-16.9488	0.507663	0.152299
1.12969	-16.7394	0.632262	0.189679		1.12971	-16.951	0.50546	0.151638
1.13069	-16.7397	0.632008	0.189602		1.13071	-16.953	0.503447	0.151034
1.13169	-16.7407	0.631032	0.18931		1.13171	-16.955	0.501439	0.150432
1.13269	-16.742	0.629647	0.188894		1.13271	-16.9577	0.498753	0.149626
1.13369	-16.7434	0.628268	0.18848		1.13371	-16.9607	0.495679	0.148704
1.13469	-16.745	0.626641	0.187992		1.13471	-16.964	0.492465	0.14774
1.13569	-16.7469	0.624738	0.187421		1.13571	-16.9672	0.489219	0.146766
1.13669	-16.7486	0.623071	0.186921		1.13671	-16.9704	0.486033	0.14581
1.13769	-16.7501	0.621566	0.18647		1.1377	-16.9727	0.483752	0.145126
1.13869	-16.7516	0.62007	0.186021		1.1387	-16.9743	0.482121	0.144636
1.13969	-16.7532	0.618499	0.18555		1.1397	-16.9757	0.480756	0.144227
1.14068	-16.7542	0.617499	0.18525		1.1407	-16.977	0.47943	0.143829
1.14168	-16.7544	0.617331	0.185199		1.1417	-16.9786	0.477843	0.143353
1.14268	-16.7542	0.617436	0.185231		1.1427	-16.9805	0.475921	0.142776
1.14368	-16.7541	0.617539	0.185262		1.1437	-16.982	0.474461	0.142338
1.14468	-16.7542	0.617511	0.185253		1.1447	-16.9833	0.473136	0.141941
1.14568	-16.7545	0.617183	0.185155		1.1457	-16.9846	0.47182	0.141546
1.14668	-16.755	0.616652	0.184996		1.1467	-16.9858	0.470607	0.141182
1.14768	-16.7556	0.61608	0.184824		1.1477	-16.9868	0.469666	0.1409
1.14868	-16.7563	0.615401	0.18462		1.1487	-16.9874	0.469027	0.140708
1.14968	-16.7575	0.614221	0.184266		1.1497	-16.988	0.468446	0.140534
1.15068	-16.7591	0.612582	0.183775		1.1507	-16.9885	0.467868	0.14036
1.15168	-16.7609	0.610825	0.183248		1.15169	-16.9894	0.467046	0.140114
1.15268	-16.7626	0.609071	0.182721		1.15269	-16.9901	0.46629	0.139887
1.15368	-16.7642	0.607446	0.182234		1.15369	-16.9908	0.465636	0.139691
1.15467	-16.7656	0.606091	0.181827		1.15469	-16.9914	0.464991	0.139497
1.15567	-16.767	0.604724	0.181417		1.15569	-16.992	0.464394	0.139318
1.15667	-16.7684	0.603263	0.180979		1.15669	-16.9922	0.464217	0.139265
1.15767	-16.7699	0.601804	0.180541		1.15769	-16.9915	0.464871	0.139461
1.15867	-16.7712	0.600524	0.180157		1.15869	-16.9907	0.465758	0.139727
1.15967	-16.772	0.599698	0.179909		1.15969	-16.9898	0.466658	0.139997
1.16067	-16.7723	0.599372	0.179812		1.16069	-16.989	0.467431	0.140229
1.16167	-16.7725	0.599225	0.179768		1.16169	-16.9887	0.467765	0.14033
1.16267	-16.7726	0.599078	0.179723		1.16269	-16.9893	0.467086	0.140126
1.16367	-16.7725	0.599164	0.179749		1.16369	-16.9902	0.466248	0.139874
1.16467	-16.7721	0.599593	0.179878		1.16469	-16.991	0.465407	0.139622
1.16567	-16.7715	0.600169	0.180051		1.16569	-16.9918	0.464614	0.139384
1.16667	-16.7709	0.60076	0.180228		1.16668	-16.9923	0.464164	0.139249
1.16766	-16.7703	0.601354	0.180406		1.16768	-16.9923	0.464116	0.139235
1.16867	-16.7697	0.601952	0.180586		1.16868	-16.9923	0.46412	0.139236
1.16966	-16.769	0.602681	0.180804		1.16968	-16.9923	0.464124	0.139237
1.17066	-16.7682	0.603507	0.181052		1.17068	-16.9913	0.465155	0.139547
1.17166	-16.7673	0.604342	0.181303		1.17168	-16.9899	0.466565	0.13997
1.17266	-16.7665	0.605195	0.181559		1.17268	-16.9883	0.468106	0.140432
1.17366	-16.7652	0.606475	0.181943		1.17368	-16.9867	0.469672	0.140902
1.17466	-16.7632	0.608466	0.18254		1.17468	-16.985	0.471368	0.14141
1.17566	-16.761	0.610724	0.183217		1.17568	-16.9821	0.474267	0.14228
1.17666	-16.7587	0.61299	0.183897		1.17668	-16.9785	0.477921	0.143376
1.17766	-16.756	0.615697	0.184709		1.17768	-16.9747	0.48169	0.144507
1.17866	-16.7518	0.619876	0.185963		1.17868	-16.9709	0.485476	0.145643
1.17966	-16.7471	0.624608	0.187382		1.17968	-16.9674	0.489041	0.146712
1.18066	-16.7425	0.62918	0.188754		1.18067	-16.9645	0.491923	0.147577
1.18165	-16.7379	0.633771	0.190131		1.18167	-16.9622	0.49422	0.148266
1.18266	-16.7328	0.638875	0.191663		1.18267	-16.9601	0.496364	0.148909
1.18365	-16.727	0.644658	0.193397		1.18367	-16.9579	0.498507	0.149552
1.18465	-16.7211	0.650554	0.195166		1.18467	-16.9554	0.501029	0.150309
1.18565	-16.7153	0.656362	0.196909		1.18567	-16.9521	0.504294	0.151288
1.18665	-16.7095	0.662166	0.19865		1.18667	-16.9484	0.508059	0.152418
1.18765	-16.7028	0.668853	0.200656		1.18767	-16.9445	0.511916	0.153575
1.18865	-16.6953	0.676381	0.202914		1.18867	-16.9406	0.515786	0.154736
1.18965	-16.6877	0.683938	0.205181		1.18967	-16.937	0.519412	0.155824
1.19065	-16.6803	0.691413	0.207424		1.19067	-16.9336	0.522796	0.156839
1.19165	-16.6728	0.698901	0.20967		1.19167	-16.9303	0.52608	0.157824
1.19265	-16.6651	0.706572	0.211972		1.19267	-16.9271	0.529359	0.158808
1.19365	-16.6573	0.714375	0.214313		1.19366	-16.9238	0.532628	0.159788
1.19465	-16.6495	0.722186	0.216656		1.19466	-16.9181	0.538327	0.161498
1.19565	-16.6417	0.730008	0.219002		1.19566	-16.9124	0.544026	0.163208
1.19664	-16.6339	0.737813	0.221344		1.19666	-16.9073	0.549123	0.164737
1.19764	-16.624	0.747636	0.224291		1.19766	-16.9023	0.554097	0.166229
1.19864	-16.6135	0.758202	0.227461		1.19866	-16.8973	0.559071	0.167721
1.19964	-16.603	0.768638	0.230591		1.19966	-16.8925	0.56387	0.169161
1.20064	-16.5924	0.77933	0.233799		1.20066	-16.8891	0.567286	0.170186
1.20164	-16.5815	0.790173	0.237052		1.20166	-16.8861	0.570321	0.171096
1.20264	-16.5705	0.801167	0.24035		1.20266	-16.883	0.573371	0.172011
1.20364	-16.5606	0.811034	0.24331		1.20366	-16.8798	0.576655	0.172997
1.20464	-16.5518	0.819884	0.245965		1.20466	-16.8756	0.580775	0.174233
1.20564	-16.543	0.828723	0.248617		1.20566	-16.8707	0.585729	0.175719
1.20664	-16.5336	0.838071	0.251421		1.20666	-16.8655	0.590876	0.177263
1.20764	-16.5238	0.847892	0.254368		1.20765	-16.8604	0.596009	0.178803
1.20864	-16.5144	0.857289	0.257187		1.20865	-16.8554	0.600987	0.180296
1.20964	-16.5054	0.866269	0.259881		1.20965	-16.8511	0.605361	0.181608
1.21063	-16.4965	0.87522	0.262566		1.21065	-16.8473	0.609067	0.18272
1.21163	-16.4871	0.884583	0.265375		1.21165	-16.8438	0.612643	0.183793
1.21263	-16.4782	0.893531	0.268059		1.21265	-16.8402	0.61621	0.184863
1.21363	-16.4702	0.901471	0.270441		1.21365	-16.8345	0.621962	0.186589
1.21463	-16.4626	0.909043	0.272713		1.21465	-16.8273	0.629145	0.188744
1.21563	-16.4551	0.916625	0.274988		1.21565	-16.8198	0.63663	0.190989
1.21663	-16.447	0.924703	0.277411		1.21665	-16.8123	0.64416	0.193248
1.21763	-16.4387	0.93298	0.279894		1.21765	-16.8047	0.651688	0.195506
1.21863	-16.4306	0.941108	0.282332		1.21865	-16.7977	0.658667	0.1976
1.21963	-16.4225	0.949214	0.284764		1.21965	-16.7936	0.662801	0.19884
1.22063	-16.4143	0.957395	0.287219		1.22065	-16.7902	0.666182	0.199855
1.22163	-16.4059	0.965791	0.289737		1.22165	-16.7869	0.669534	0.20086
1.22263	-16.3995	0.972182	0.291655		1.22264	-16.7834	0.673016	0.201905
1.22362	-16.3945	0.977179	0.293154		1.22364	-16.7796	0.67686	0.203058
1.22463	-16.3895	0.982203	0.294661		1.22464	-16.7758	0.680598	0.204179
1.22562	-16.3842	0.987487	0.296246		1.22564	-16.7719	0.684533	0.20536
1.22662	-16.3774	0.99426	0.298278		1.22664	-16.7677	0.688687	0.206606
1.22762	-16.3702	1.00144	0.300432		1.22764	-16.7635	0.692901	0.20787
1.22862	-16.3634	1.00828	0.302484		1.22864	-16.7594	0.696986	0.209096
1.22962	-16.3565	1.01514	0.304542		1.22964	-16.7559	0.700547	0.210164
1.23062	-16.3498	1.0219	0.30657		1.23064	-16.7526	0.703843	0.211153
1.23162	-16.3439	1.02781	0.308344		1.23164	-16.7493	0.707143	0.212143
1.23262	-16.339	1.03271	0.309813		1.23264	-16.746	0.710408	0.213122
1.23362	-16.3344	1.03729	0.311187		1.23364	-16.7427	0.71374	0.214122
1.23462	-16.3298	1.04185	0.312554		1.23463	-16.7392	0.717223	0.215167
1.23562	-16.3262	1.04548	0.313645		1.23564	-16.7357	0.720746	0.216224
1.23662	-16.3241	1.04757	0.31427		1.23663	-16.7321	0.724282	0.217285
1.23761	-16.3227	1.04896	0.314688		1.23763	-16.729	0.727464	0.218239
1.23861	-16.3214	1.05029	0.315086		1.23863	-16.7278	0.728572	0.218572
1.23961	-16.3201	1.05162	0.315485		1.23963	-16.7282	0.728219	0.218466
1.24061	-16.3189	1.05282	0.315846		1.24063	-16.7288	0.72763	0.218289
1.24161	-16.3183	1.05337	0.31601		1.24163	-16.7294	0.727046	0.218114
1.24261	-16.3181	1.0536	0.316079		1.24263	-16.7299	0.72654	0.217962
1.24361	-16.3179	1.05381	0.316143		1.24363	-16.7299	0.726502	0.217951
1.24461	-16.3177	1.05402	0.316206		1.24463	-16.7297	0.726722	0.218017
1.24561	-16.3175	1.05416	0.316248		1.24563	-16.7294	0.726968	0.21809
1.24661	-16.3176	1.05407	0.316221		1.24663	-16.7292	0.727168	0.21815
1.24761	-16.3178	1.05389	0.316168		1.24763	-16.7294	0.727052	0.218116
1.24861	-16.318	1.05372	0.316115		1.24863	-16.7301	0.72635	0.217905
1.24961	-16.318	1.05366	0.316097		1.24962	-16.731	0.725448	0.217634
1.25061	-16.3182	1.05352	0.316057		1.25062	-16.7319	0.724549	0.217365
1.25161	-16.32	1.05169	0.315508		1.25162	-16.7332	0.72321	0.216963
1.2526	-16.3224	1.04929	0.314788		1.25262	-16.7358	0.720631	0.216189
1.2536	-16.3248	1.04684	0.314053		1.25362	-16.7389	0.717559	0.215268
1.2546	-16.3277	1.04394	0.313182		1.25462	-16.7419	0.71449	0.214347
1.2556	-16.3312	1.04045	0.312134		1.25562	-16.745	0.711402	0.213421
1.2566	-16.3348	1.03687	0.311062		1.25662	-16.748	0.708451	0.212535
1.2576	-16.3382	1.03344	0.310032		1.25762	-16.7507	0.70576	0.211728
1.2586	-16.3417	1.03	0.308999		1.25862	-16.7532	0.703185	0.210956
1.2596	-16.3447	1.02694	0.308083		1.25962	-16.7558	0.700612	0.210184
1.2606	-16.3464	1.02525	0.307576		1.26062	-16.7584	0.698047	0.209414
1.2616	-16.3467	1.025	0.307499		1.26162	-16.7602	0.696263	0.208879
1.2626	-16.3465	1.0252	0.30756		1.26262	-16.7611	0.695281	0.208584
1.2636	-16.3463	1.0254	0.30762		1.26361	-16.7618	0.694589	0.208377
1.2646	-16.3467	1.02501	0.307502		1.26461	-16.7625	0.693929	0.208179
1.2656	-16.3478	1.02391	0.307172		1.26561	-16.7632	0.693253	0.207976
1.26659	-16.349	1.02268	0.306803		1.26661	-16.764	0.692445	0.207734
1.26759	-16.3502	1.02146	0.306438		1.26761	-16.7649	0.691518	0.207455
1.26859	-16.3514	1.02024	0.306073		1.26861	-16.7659	0.69056	0.207168
1.26959	-16.3524	1.01928	0.305783		1.26961	-16.7668	0.689599	0.20688
1.27059	-16.3531	1.0186	0.30558		1.27061	-16.768	0.688435	0.206531
1.27159	-16.3537	1.01798	0.305395		1.27161	-16.7696	0.686774	0.206032
1.27259	-16.3543	1.01736	0.305209		1.27261	-16.7712	0.685202	0.205561
1.27359	-16.355	1.01666	0.304999		1.27361	-16.7727	0.68368	0.205104
1.27459	-16.3566	1.0151	0.30453		1.27461	-16.7743	0.682164	0.204649
1.27559	-16.3589	1.01276	0.303828		1.27561	-16.776	0.680434	0.20413
1.27659	-16.3614	1.0103	0.303089		1.2766	-16.7775	0.678948	0.203684
1.27759	-16.3639	1.00783	0.30235		1.27761	-16.7778	0.678658	0.203597
1.27859	-16.3663	1.00537	0.301611		1.2786	-16.7777	0.678683	0.203605
1.27958	-16.3684	1.00326	0.300978		1.2796	-16.7777	0.678708	0.203612
1.28058	-16.3699	1.00177	0.300531		1.2806	-16.7782	0.678258	0.203477
1.28158	-16.3711	1.00054	0.300163		1.2816	-16.7793	0.677142	0.203143
1.28258	-16.3724	0.999312	0.299794		1.2826	-16.7807	0.675685	0.202706
1.28358	-16.3742	0.997453	0.299236		1.2836	-16.7823	0.674144	0.202243
1.28458	-16.3775	0.994199	0.29826		1.2846	-16.7838	0.672604	0.201781
1.28558	-16.3817	0.989961	0.296988		1.2856	-16.7849	0.671477	0.201443
1.28658	-16.3862	0.985513	0.295654		1.2866	-16.7863	0.670068	0.20102
1.28758	-16.3906	0.98108	0.294324		1.2876	-16.7882	0.668172	0.200452
1.28858	-16.3947	0.976952	0.293086		1.2886	-16.7902	0.666198	0.199859
1.28958	-16.3979	0.973769	0.292131		1.2896	-16.7922	0.664235	0.199271
1.29058	-16.4003	0.971375	0.291413		1.29059	-16.7941	0.662309	0.198693
1.29158	-16.4025	0.96918	0.290754		1.2916	-16.7959	0.660495	0.198149
1.29258	-16.4047	0.966987	0.290096		1.29259	-16.7977	0.658738	0.197621
1.29357	-16.4064	0.965278	0.289583		1.29359	-16.7994	0.656985	0.197096
1.29457	-16.4081	0.963567	0.28907		1.29459	-16.801	0.655415	0.196625
1.29557	-16.4101	0.961619	0.288486		1.29559	-16.8021	0.654347	0.196304
1.29657	-16.412	0.959647	0.287894		1.29659	-16.8025	0.653909	0.196173
1.29757	-16.4141	0.957541	0.287262		1.29759	-16.8027	0.653701	0.19611
1.29857	-16.4168	0.954919	0.286476		1.29859	-16.8029	0.653495	0.196049
1.29957	-16.4188	0.952861	0.285858		1.29959	-16.8036	0.652837	0.195851
1.30057	-16.4204	0.951257	0.285377		1.30059	-16.8046	0.651862	0.195559
1.30157	-16.422	0.949655	0.284897		1.30159	-16.8054	0.651019	0.195306
1.30257	-16.4239	0.947749	0.284325		1.30259	-16.8061	0.650271	0.195081
1.30357	-16.4265	0.945138	0.283541		1.30359	-16.8069	0.649527	0.194858
1.30457	-16.4294	0.942265	0.28268		1.30459	-16.8079	0.648522	0.194557
1.30557	-16.4321	0.939588	0.281876		1.30558	-16.8085	0.647906	0.194372
1.30657	-16.4347	0.936974	0.281092		1.30658	-16.8086	0.647788	0.194336
1.30757	-16.4373	0.934375	0.280313		1.30758	-16.8086	0.647788	0.194336
1.30856	-16.4392	0.932471	0.279741		1.30858	-16.8087	0.64775	0.194325
1.30956	-16.4399	0.931764	0.279529		1.30958	-16.8089	0.64749	0.194247
1.31056	-16.4401	0.931535	0.279461		1.31058	-16.8098	0.646661	0.193998
1.31156	-16.4404	0.931306	0.279392		1.31158	-16.8109	0.645533	0.19366
1.31256	-16.4409	0.930774	0.279232		1.31258	-16.812	0.64437	0.193311
1.31356	-16.4422	0.92944	0.278832		1.31358	-16.8133	0.643151	0.192945
1.31456	-16.4441	0.927548	0.278264		1.31458	-16.8146	0.641785	0.192536
1.31556	-16.4461	0.92561	0.277683		1.31558	-16.8161	0.640347	0.192104
1.31656	-16.448	0.923675	0.277103		1.31658	-16.8175	0.638892	0.191668
1.31756	-16.4498	0.921843	0.276553		1.31758	-16.819	0.637442	0.191233
1.31856	-16.4519	0.919793	0.275938		1.31858	-16.8206	0.635819	0.190746
1.31956	-16.4543	0.917367	0.27521		1.31957	-16.8227	0.63374	0.190122
1.32056	-16.4568	0.914931	0.274479		1.32057	-16.8252	0.631245	0.189374
1.32156	-16.4592	0.912507	0.273752		1.32157	-16.8278	0.628661	0.188598
1.32255	-16.4623	0.909396	0.272819		1.32257	-16.8303	0.62608	0.187824
1.32355	-16.4658	0.905883	0.271765		1.32357	-16.8326	0.623862	0.187159
1.32455	-16.469	0.902711	0.270813		1.32457	-16.834	0.622424	0.186727
1.32555	-16.4721	0.899543	0.269863		1.32557	-16.8349	0.621484	0.186445
1.32655	-16.4753	0.896371	0.268911		1.32657	-16.8358	0.620637	0.186191
1.32755	-16.478	0.893636	0.268091		1.32757	-16.8367	0.619727	0.185918
1.32855	-16.48	0.891721	0.267516		1.32857	-16.8388	0.617595	0.185279
1.32955	-16.4815	0.890212	0.267064		1.32957	-16.841	0.61538	0.184614
1.33055	-16.483	0.888707	0.266612		1.33057	-16.843	0.613387	0.184016
1.33155	-16.4845	0.887229	0.266169		1.33157	-16.8449	0.611525	0.183458
1.33255	-16.486	0.885676	0.265703		1.33256	-16.8469	0.609483	0.182845
1.33355	-16.4879	0.88382	0.265146		1.33356	-16.8493	0.607118	0.182135
1.33455	-16.4899	0.881782	0.264535		1.33456	-16.8516	0.604773	0.181432
1.33554	-16.4919	0.879746	0.263924		1.33556	-16.8538	0.60257	0.180771
1.33654	-16.4941	0.877601	0.26328		1.33656	-16.856	0.600369	0.180111
1.33754	-16.4961	0.875628	0.262688		1.33756	-16.8581	0.598323	0.179497
1.33854	-16.4976	0.874123	0.262237		1.33856	-16.8598	0.596583	0.178975
1.33954	-16.4989	0.872807	0.261842		1.33956	-16.8613	0.595078	0.178523
1.34054	-16.5002	0.871497	0.261449		1.34056	-16.8628	0.593648	0.178094
1.34154	-16.501	0.870656	0.261197		1.34156	-16.8642	0.592215	0.177665
1.34254	-16.5016	0.870131	0.261039		1.34256	-16.8662	0.590211	0.177063
1.34354	-16.5022	0.869533	0.26086		1.34356	-16.8687	0.587746	0.176324
1.34454	-16.5028	0.868903	0.260671		1.34456	-16.871	0.585391	0.175617
1.34554	-16.5036	0.868049	0.260415		1.34556	-16.8733	0.583133	0.17494
1.34654	-16.5056	0.866124	0.259837		1.34655	-16.8756	0.580863	0.174259
1.34754	-16.5072	0.864499	0.25935		1.34755	-16.8776	0.578862	0.173659
1.34854	-16.508	0.863648	0.259094		1.34855	-16.8796	0.576781	0.173034
1.34953	-16.5088	0.862868	0.25886		1.34955	-16.882	0.574433	0.17233
1.35053	-16.5097	0.861968	0.25859		1.35055	-16.8844	0.572018	0.171605
1.35153	-16.5112	0.860486	0.258146		1.35155	-16.8869	0.569501	0.17085
1.35253	-16.5132	0.858457	0.257537		1.35255	-16.89	0.566378	0.169913
1.35353	-16.5154	0.856288	0.256886		1.35355	-16.8925	0.563914	0.169174
1.35453	-16.5176	0.854121	0.256236		1.35455	-16.8944	0.562041	0.168612
1.35553	-16.5198	0.851928	0.255578		1.35555	-16.8962	0.560174	0.168052
1.35653	-16.522	0.849645	0.254894		1.35655	-16.8981	0.558307	0.167492
1.35753	-16.5245	0.847228	0.254168		1.35755	-16.8998	0.556577	0.166973
1.35853	-16.5268	0.844853	0.253456		1.35855	-16.9013	0.55511	0.166533
1.35953	-16.5291	0.842624	0.252787		1.35955	-16.9027	0.553738	0.166121
1.36053	-16.5313	0.840348	0.252104		1.36054	-16.904	0.552367	0.16571
1.36153	-16.5337	0.837968	0.25139		1.36154	-16.9052	0.551244	0.165373
1.36253	-16.536	0.835715	0.250715		1.36254	-16.9063	0.550162	0.165049
1.36353	-16.5381	0.833564	0.250069		1.36354	-16.9075	0.54888	0.164664
1.36452	-16.5403	0.831407	0.249422		1.36454	-16.9089	0.547517	0.164255
1.36552	-16.5423	0.829429	0.248829		1.36554	-16.9103	0.546155	0.163847
1.36652	-16.5443	0.827399	0.24822		1.36654	-16.9122	0.544217	0.163265
1.36752	-16.5468	0.824908	0.247472		1.36754	-16.9139	0.54255	0.162765
1.36852	-16.5493	0.822339	0.246702		1.36854	-16.915	0.541381	0.162414
1.36952	-16.5519	0.819772	0.245932		1.36954	-16.9161	0.540318	0.162095
1.37052	-16.5549	0.816741	0.245022		1.37054	-16.9172	0.539229	0.161769
1.37152	-16.5579	0.81379	0.244137		1.37154	-16.9187	0.53769	0.161307
1.37252	-16.56	0.81166	0.243498		1.37254	-16.9208	0.53564	0.160692
1.37352	-16.5622	0.809533	0.24286		1.37354	-16.923	0.533418	0.160025
1.37452	-16.5642	0.807473	0.242242		1.37454	-16.9253	0.531165	0.15935
1.37552	-16.5658	0.805867	0.24176		1.37553	-16.9274	0.529014	0.158704
1.37652	-16.5666	0.805077	0.241523		1.37653	-16.929	0.527408	0.158222
1.37752	-16.567	0.804728	0.241418		1.37753	-16.9297	0.52669	0.158007
1.37851	-16.5673	0.804379	0.241314		1.37853	-16.9302	0.526252	0.157876
1.37951	-16.5676	0.804055	0.241217		1.37953	-16.9306	0.525813	0.157744
1.38051	-16.5679	0.803801	0.24114		1.38053	-16.9311	0.525267	0.15758
1.38151	-16.5681	0.803626	0.241088		1.38153	-16.932	0.524421	0.157326
1.38251	-16.5682	0.803485	0.241046		1.38253	-16.933	0.523463	0.157039
1.38351	-16.5683	0.803344	0.241003		1.38353	-16.9339	0.522515	0.156755
1.38451	-16.5692	0.802478	0.240743		1.38453	-16.9348	0.521638	0.156491
1.38551	-16.5712	0.800475	0.240143		1.38553	-16.9354	0.521037	0.156311
1.38651	-16.5736	0.798108	0.239432		1.38653	-16.9355	0.520871	0.156261
1.38751	-16.5759	0.795754	0.238726		1.38753	-16.9355	0.520869	0.156261
1.38851	-16.5783	0.793401	0.23802		1.38853	-16.9356	0.520791	0.156237
1.38951	-16.5804	0.791247	0.237374		1.38952	-16.9357	0.520711	0.156213
1.39051	-16.5826	0.789117	0.236735		1.39052	-16.9364	0.520055	0.156017
1.3915	-16.5849	0.786761	0.236028		1.39152	-16.9376	0.518855	0.155657
1.3925	-16.5873	0.784347	0.235304		1.39252	-16.9387	0.517716	0.155315
1.3935	-16.5898	0.781913	0.234574		1.39352	-16.9398	0.516652	0.154996
1.3945	-16.5923	0.779351	0.233805		1.39452	-16.9408	0.515586	0.154676
1.3955	-16.5942	0.777434	0.23323		1.39552	-16.9417	0.51475	0.154425
1.3965	-16.5955	0.776227	0.232868		1.39652	-16.9419	0.514512	0.154354
1.3975	-16.5966	0.775058	0.232517		1.39752	-16.9418	0.514609	0.154383
1.3985	-16.5978	0.773837	0.232151		1.39852	-16.9417	0.514706	0.154412
1.3995	-16.5997	0.772025	0.231608		1.39952	-16.9416	0.514802	0.154441
1.4005	-16.6023	0.769431	0.230829		1.40052	-16.9419	0.514474	0.154342
1.4015	-16.6051	0.766559	0.229968		1.40152	-16.943	0.51344	0.154032
1.4025	-16.608	0.763677	0.229103		1.40251	-16.9443	0.512118	0.153635
1.4035	-16.6106	0.761081	0.228324		1.40351	-16.9456	0.510795	0.153239
1.4045	-16.6125	0.759211	0.227763		1.40451	-16.9469	0.509532	0.15286
1.40549	-16.614	0.757693	0.227308		1.40551	-16.9478	0.508649	0.152595
1.40649	-16.6155	0.756154	0.226846		1.40651	-16.9482	0.508212	0.152464
1.40749	-16.6171	0.754615	0.226385		1.40751	-16.9485	0.507922	0.152377
1.40849	-16.6188	0.752921	0.225876		1.40851	-16.9488	0.507634	0.15229
1.40949	-16.6198	0.751883	0.225565		1.40951	-16.9493	0.507125	0.152138
1.41049	-16.6198	0.751862	0.225559		1.41051	-16.9505	0.505952	0.151786
1.41149	-16.6195	0.752168	0.22565		1.41151	-16.9525	0.503884	0.151165
1.41249	-16.6192	0.752456	0.225737		1.41251	-16.955	0.501443	0.150433
1.41349	-16.619	0.752688	0.225806		1.41351	-16.9574	0.499005	0.149702
1.41449	-16.619	0.752715	0.225815		1.41451	-16.9599	0.49652	0.148956
1.41549	-16.6192	0.752446	0.225734		1.41551	-16.9617	0.494687	0.148406
1.41649	-16.6196	0.752112	0.225634		1.4165	-16.9626	0.493838	0.148151
1.41749	-16.6199	0.751782	0.225535		1.4175	-16.9631	0.493323	0.147997
1.41849	-16.6208	0.750846	0.225254		1.4185	-16.9636	0.492808	0.147842
1.41949	-16.6227	0.74899	0.224697		1.4195	-16.9653	0.491099	0.14733
1.42048	-16.6245	0.747231	0.224169		1.4205	-16.968	0.488423	0.146527
1.42148	-16.6262	0.745471	0.223641		1.4215	-16.9709	0.485511	0.145653
1.42248	-16.628	0.743668	0.2231		1.4225	-16.9739	0.482554	0.144766
1.42348	-16.6301	0.741605	0.222482		1.4235	-16.9767	0.479754	0.143926
1.42448	-16.6321	0.739577	0.221873		1.4245	-16.9789	0.477485	0.143246
1.42548	-16.6336	0.738057	0.221417		1.4255	-16.9806	0.475852	0.142756
1.42648	-16.6351	0.736537	0.220961		1.4265	-16.9819	0.474503	0.142351
1.42748	-16.6366	0.735112	0.220534		1.4275	-16.9832	0.473193	0.141958
1.42848	-16.6378	0.733897	0.220169		1.4285	-16.9849	0.471562	0.141469
1.42948	-16.6393	0.732398	0.219719		1.4295	-16.9871	0.469306	0.140792
1.43048	-16.6413	0.730355	0.219107		1.4305	-16.9899	0.466525	0.139958
1.43148	-16.6434	0.728314	0.218494		1.43149	-16.9928	0.463614	0.139084
1.43248	-16.6457	0.726026	0.217808		1.43249	-16.9957	0.460708	0.138212
1.43348	-16.6484	0.723309	0.216993		1.43349	-16.999	0.45745	0.137235
1.43447	-16.6512	0.720515	0.216155		1.43449	-17.0023	0.454116	0.136235
1.43547	-16.6539	0.71782	0.215346		1.43549	-17.0053	0.451075	0.135323
1.43647	-16.6566	0.715117	0.214535		1.43649	-17.0083	0.448138	0.134441
1.43747	-16.659	0.712649	0.213795		1.43749	-17.0111	0.445344	0.133603
1.43847	-16.661	0.710641	0.213192		1.43849	-17.0134	0.443044	0.132913
1.43947	-16.6628	0.708838	0.212651		1.43949	-17.0155	0.440949	0.132285
1.44047	-16.6646	0.707057	0.212117		1.44049	-17.0176	0.438809	0.131643
1.44147	-16.6664	0.705277	0.211583		1.44149	-17.0198	0.436654	0.130996
1.44247	-16.6688	0.70292	0.210876		1.44249	-17.0219	0.434497	0.130349
1.44347	-16.671	0.70065	0.210195		1.44349	-17.0246	0.431796	0.129539
1.44447	-16.6725	0.699229	0.209769		1.44449	-17.0269	0.429486	0.128846
1.44547	-16.6738	0.697843	0.209353		1.44548	-17.0283	0.428145	0.128444
1.44646	-16.6752	0.696444	0.208933		1.44648	-17.0296	0.426852	0.128056
1.44747	-16.6766	0.695035	0.208511		1.44748	-17.0308	0.425628	0.127688
1.44846	-16.6778	0.693919	0.208176		1.44848	-17.0318	0.424605	0.127382
1.44946	-16.6786	0.69311	0.207933		1.44948	-17.0331	0.423358	0.127007
1.45046	-16.6794	0.692298	0.207689		1.45048	-17.0346	0.421782	0.126535
1.45146	-16.6804	0.691308	0.207392		1.45148	-17.0362	0.420207	0.126062
1.45246	-16.682	0.689679	0.206904		1.45248	-17.038	0.418383	0.125515
1.45346	-16.6844	0.687259	0.206178		1.45348	-17.04	0.41639	0.124917
1.45446	-16.6872	0.684489	0.205347		1.45448	-17.0417	0.414739	0.124422
1.45546	-16.69	0.68172	0.204516		1.45548	-17.0431	0.413365	0.12401
1.45646	-16.6927	0.678952	0.203686		1.45648	-17.0444	0.411994	0.123598
1.45746	-16.6952	0.676467	0.20294		1.45748	-17.0459	0.410535	0.123161
1.45846	-16.6971	0.674535	0.202361		1.45847	-17.0472	0.409249	0.122775
1.45946	-16.6988	0.672858	0.201857		1.45947	-17.0481	0.408305	0.122492
1.46046	-16.7005	0.671184	0.201355		1.46047	-17.0489	0.407481	0.122244
1.46145	-16.7023	0.669354	0.200806		1.46147	-17.0498	0.406661	0.121998
1.46245	-16.7046	0.667045	0.200114		1.46247	-17.0506	0.405799	0.12174
1.46345	-16.7074	0.664302	0.199291		1.46347	-17.0519	0.404565	0.12137
1.46445	-16.7102	0.661446	0.198434		1.46447	-17.0534	0.403018	0.120905
1.46545	-16.713	0.658694	0.197608		1.46547	-17.055	0.401416	0.120425
1.46645	-16.7158	0.655913	0.196774		1.46647	-17.0566	0.399817	0.119945
1.46745	-16.7183	0.653338	0.196001		1.46747	-17.0582	0.398215	0.119465
1.46845	-16.7204	0.651318	0.195395		1.46847	-17.0592	0.39725	0.119175
1.46945	-16.7224	0.649299	0.19479		1.46947	-17.0597	0.396731	0.119019
1.47045	-16.7244	0.647307	0.194192		1.47047	-17.0602	0.396212	0.118864
1.47145	-16.726	0.64569	0.193707		1.47147	-17.0607	0.395692	0.118708
1.47245	-16.727	0.64469	0.193407		1.47246	-17.0613	0.395089	0.118527
1.47345	-16.7279	0.643762	0.193129		1.47346	-17.0623	0.394133	0.11824
1.47445	-16.7289	0.642833	0.19285		1.47446	-17.0634	0.392981	0.117894
1.47544	-16.7299	0.641808	0.192542		1.47546	-17.0646	0.391827	0.117548
1.47644	-16.7312	0.640523	0.192157		1.47646	-17.066	0.390458	0.117137
1.47744	-16.7324	0.639319	0.191796		1.47746	-17.0674	0.38898	0.116694
1.47844	-16.7331	0.638543	0.191563		1.47846	-17.0687	0.387753	0.116326
1.47944	-16.7339	0.637767	0.19133		1.47946	-17.0697	0.386676	0.116003
1.48044	-16.7346	0.637113	0.191134		1.48046	-17.0708	0.385594	0.115678
1.48144	-16.7349	0.636746	0.191024		1.48146	-17.0715	0.384887	0.115466
1.48244	-16.7352	0.636516	0.190955		1.48246	-17.0716	0.384793	0.115438
1.48344	-16.7354	0.636285	0.190886		1.48346	-17.0715	0.384965	0.11549
1.48444	-16.7356	0.636056	0.190817		1.48446	-17.0713	0.385154	0.115546
1.48544	-16.7361	0.635627	0.190688		1.48546	-17.0711	0.385342	0.115603
1.48644	-16.7367	0.634997	0.190499		1.48646	-17.0713	0.385085	0.115526
1.48744	-16.7371	0.634568	0.19037		1.48745	-17.072	0.384398	0.115319
1.48844	-16.7375	0.634198	0.190259		1.48845	-17.0728	0.383611	0.115083
1.48944	-16.7378	0.633899	0.19017		1.48945	-17.0736	0.382829	0.114849
1.49043	-16.7376	0.634076	0.190223		1.49045	-17.0744	0.382054	0.114616
1.49143	-16.7367	0.63498	0.190494		1.49145	-17.0749	0.381493	0.114448
1.49243	-16.7355	0.636144	0.190843		1.49245	-17.0754	0.381047	0.114314
1.49343	-16.7344	0.637322	0.191197		1.49345	-17.0758	0.380582	0.114175
1.49443	-16.7331	0.638547	0.191564		1.49445	-17.0763	0.380097	0.114029
1.49543	-16.7318	0.639895	0.191969		1.49545	-17.0769	0.379483	0.113845
1.49643	-16.7307	0.640962	0.192289		1.49645	-17.0781	0.378318	0.113495
1.49743	-16.7301	0.641538	0.192461		1.49745	-17.0797	0.376695	0.113009
1.49843	-16.7296	0.64211	0.192633		1.49845	-17.0813	0.375075	0.112523
1.49943	-16.7294	0.642281	0.192684		1.49944	-17.083	0.373456	0.112037
1.50043	-16.73	0.641696	0.192509		1.50045	-17.0844	0.372023	0.111607
1.50143	-16.7306	0.641066	0.19232		1.50144	-17.0852	0.371171	0.111351
1.50242	-16.7309	0.640769	0.192231		1.50244	-17.0855	0.370921	0.111276
1.50343	-16.7312	0.640471	0.192141		1.50344	-17.0855	0.370894	0.111268
1.50442	-16.7316	0.640037	0.192011		1.50444	-17.0855	0.370868	0.11126
1.50542	-16.7324	0.639272	0.191782		1.50544	-17.0855	0.370889	0.111267
1.50642	-16.7335	0.638204	0.191461		1.50644	-17.0857	0.37069	0.111207
1.50742	-16.7347	0.637023	0.191107		1.50744	-17.0864	0.369981	0.110994
1.50842	-16.7358	0.635859	0.190758		1.50844	-17.0874	0.369031	0.110709
1.50942	-16.7366	0.635077	0.190523		1.50944	-17.0883	0.368083	0.110425
1.51042	-16.7368	0.634915	0.190475		1.51044	-17.0893	0.36715	0.110145
1.51142	-16.7367	0.63502	0.190506		1.51144	-17.0898	0.366584	0.109975
1.51242	-16.7365	0.63514	0.190542		1.51244	-17.0899	0.366536	0.109961
1.51342	-16.7366	0.635083	0.190525		1.51344	-17.0897	0.366666	0.11
1.51442	-16.7373	0.634351	0.190305		1.51443	-17.0896	0.366774	0.110032
1.51542	-16.739	0.632663	0.189799		1.51543	-17.0898	0.366649	0.109995
1.51642	-16.7412	0.630525	0.189158		1.51643	-17.0902	0.366187	0.109856
1.51741	-16.7433	0.628381	0.188514		1.51743	-17.0908	0.365586	0.109676
1.51841	-16.7452	0.626454	0.187936		1.51843	-17.0914	0.36498	0.109494
1.51941	-16.7468	0.62489	0.187467		1.51943	-17.0919	0.364486	0.109346
1.52041	-16.7483	0.623382	0.187015		1.52043	-17.092	0.364465	0.10934
1.52141	-16.75	0.621665	0.1865		1.52143	-17.0912	0.365216	0.109565
1.52241	-16.7518	0.619849	0.185955		1.52243	-17.0901	0.366351	0.109905
1.52341	-16.7539	0.617778	0.185333		1.52343	-17.0889	0.367495	0.110249
1.52441	-16.7564	0.615291	0.184587		1.52443	-17.0881	0.368342	0.110503
1.52541	-16.7583	0.613389	0.184017		1.52543	-17.0878	0.368585	0.110576
1.52641	-16.7596	0.612075	0.183623		1.52643	-17.0881	0.368317	0.110495
1.52741	-16.7609	0.610763	0.183229		1.52743	-17.0886	0.367865	0.11036
1.52841	-16.7624	0.609334	0.1828		1.52842	-17.089	0.367415	0.110225
1.52941	-16.7639	0.607737	0.182321		1.52942	-17.0892	0.367198	0.110159
1.53041	-16.7654	0.606263	0.181879		1.53042	-17.0893	0.367143	0.110143
1.5314	-16.7669	0.604819	0.181446		1.53142	-17.0894	0.367055	0.110117
1.5324	-16.7683	0.603383	0.181015		1.53242	-17.0895	0.366948	0.110084
1.5334	-16.7698	0.601916	0.180575		1.53342	-17.0896	0.366841	0.110052
1.5344	-16.7716	0.600133	0.18004		1.53442	-17.09	0.366389	0.109917
1.5354	-16.7738	0.597875	0.179363		1.53542	-17.0908	0.365636	0.109691
1.5364	-16.7761	0.59562	0.178686		1.53642	-17.0916	0.364842	0.109453
1.5374	-16.7783	0.593356	0.178007		1.53742	-17.0924	0.364047	0.109214
1.5384	-16.7807	0.590981	0.177294		1.53842	-17.0931	0.363299	0.10899
1.5394	-16.7829	0.588775	0.176633		1.53942	-17.0935	0.362876	0.108863
1.5404	-16.7846	0.587081	0.176124		1.54042	-17.0935	0.362887	0.108866
1.5414	-16.7863	0.585387	0.175616		1.54141	-17.0934	0.363057	0.108917
1.5424	-16.788	0.583699	0.17511		1.54242	-17.0932	0.363227	0.108968
1.5434	-16.7898	0.581904	0.174571		1.54341	-17.0927	0.363746	0.109124
1.54439	-16.7919	0.579808	0.173942		1.54441	-17.0913	0.365088	0.109526
1.5454	-16.7942	0.577525	0.173258		1.54541	-17.0899	0.366561	0.109968
1.54639	-16.7964	0.57524	0.172572		1.54641	-17.0885	0.36789	0.110367
1.54739	-16.7986	0.573132	0.17194		1.54741	-17.0871	0.369311	0.110793
1.54839	-16.7998	0.571855	0.171557		1.54841	-17.086	0.370412	0.111124
1.54939	-16.8001	0.57161	0.171483		1.54941	-17.0855	0.370952	0.111286
1.55039	-16.8001	0.571626	0.171488		1.55041	-17.0849	0.371505	0.111452
1.55139	-16.8	0.571639	0.171492		1.55141	-17.0842	0.372193	0.111658
1.55239	-16.8001	0.571601	0.17148		1.55241	-17.0835	0.372882	0.111865
1.55339	-16.8001	0.571574	0.171472		1.55341	-17.0828	0.373652	0.112096
1.55439	-16.8	0.57171	0.171513		1.55441	-17.082	0.374415	0.112325
1.55539	-16.7998	0.571912	0.171574		1.5554	-17.0814	0.374982	0.112495
1.55639	-16.7996	0.572116	0.171635		1.55641	-17.0809	0.375508	0.112652
1.55739	-16.7994	0.572261	0.171678		1.5574	-17.0804	0.376035	0.112811
1.55838	-16.7994	0.572291	0.171687		1.5584	-17.0799	0.376538	0.112961
1.55939	-16.7994	0.572274	0.171682		1.5594	-17.0791	0.377271	0.113181
1.56038	-16.7994	0.572267	0.17168		1.5604	-17.0781	0.378356	0.113507
1.56138	-16.7994	0.572259	0.171678		1.5614	-17.0769	0.379472	0.113842
1.56238	-16.7995	0.572205	0.171662		1.5624	-17.0758	0.380589	0.114177
1.56338	-16.7994	0.572326	0.171698		1.5634	-17.0752	0.38124	0.114372
1.56438	-16.799	0.572707	0.171812		1.5644	-17.0753	0.381099	0.11433
1.56538	-16.7986	0.57309	0.171927		1.5654	-17.0757	0.380696	0.114209
1.56638	-16.7982	0.573474	0.172042		1.5664	-17.0761	0.380292	0.114088
1.56738	-16.7979	0.573804	0.172141		1.5674	-17.0764	0.380027	0.114008
1.56838	-16.7977	0.574033	0.17221		1.5684	-17.0762	0.38021	0.114063
1.56938	-16.7975	0.57422	0.172266		1.5694	-17.0763	0.380088	0.114026
1.57038	-16.7973	0.574405	0.172322		1.57039	-17.0771	0.379277	0.113783
1.57138	-16.7971	0.57459	0.172377		1.57139	-17.078	0.378465	0.11354
1.57238	-16.7975	0.574162	0.172249		1.57239	-17.079	0.37744	0.113232
1.57337	-16.7988	0.57285	0.171855		1.57339	-17.08	0.376424	0.112927
1.57437	-16.8005	0.571156	0.171347		1.57439	-17.0804	0.375998	0.112799
1.57537	-16.8024	0.569331	0.170799		1.57539	-17.0805	0.375922	0.112777
1.57637	-16.8042	0.567494	0.170248		1.57639	-17.0806	0.375846	0.112754
1.57737	-16.8057	0.565982	0.169795		1.57739	-17.0805	0.375937	0.112781
1.57837	-16.8065	0.565198	0.169559		1.57839	-17.0803	0.376155	0.112847
1.57937	-16.8072	0.564525	0.169358		1.57939	-17.0801	0.376267	0.11288
1.58037	-16.8078	0.563849	0.169155		1.58039	-17.0801	0.376319	0.112896
1.58137	-16.8085	0.563149	0.168945		1.58139	-17.08	0.376401	0.11292
1.58237	-16.8093	0.562352	0.168706		1.58239	-17.0793	0.377108	0.113132
1.58337	-16.8102	0.5615	0.16845		1.58339	-17.078	0.378379	0.113514
1.58437	-16.8109	0.560742	0.168223		1.58438	-17.0767	0.379681	0.113904
1.58537	-16.8117	0.559983	0.167995		1.58538	-17.0754	0.380986	0.114296
1.58637	-16.8125	0.559138	0.167741		1.58638	-17.0742	0.382241	0.114672
1.58736	-16.8137	0.55803	0.167409		1.58738	-17.074	0.382462	0.114739
1.58836	-16.8149	0.556796	0.167039		1.58838	-17.074	0.382384	0.114715
1.58936	-16.8161	0.555619	0.166686		1.58938	-17.0737	0.38276	0.114828
1.59036	-16.8172	0.554446	0.166334		1.59038	-17.0733	0.38316	0.114948
1.59136	-16.8182	0.553498	0.166049		1.59138	-17.0728	0.383635	0.115091
1.59236	-16.8185	0.553185	0.165956		1.59238	-17.0722	0.384189	0.115257
1.59336	-16.8185	0.553195	0.165959		1.59338	-17.0723	0.384087	0.115226
1.59436	-16.8185	0.55322	0.165966		1.59438	-17.0729	0.383469	0.115041
1.59536	-16.8184	0.553245	0.165974		1.59538	-17.0736	0.382851	0.114855
1.59636	-16.818	0.553676	0.166103		1.59638	-17.0745	0.381898	0.114569
1.59736	-16.8165	0.555222	0.166567		1.59737	-17.0758	0.38057	0.114171
1.59836	-16.8142	0.557477	0.167243		1.59837	-17.077	0.379399	0.11382
1.59936	-16.8119	0.559789	0.167937		1.59937	-17.078	0.378405	0.113522
1.60035	-16.8097	0.562003	0.168601		1.60037	-17.0791	0.377356	0.113207
1.60136	-16.808	0.563649	0.169095		1.60137	-17.08	0.376389	0.112917
1.60235	-16.8074	0.564265	0.16928		1.60237	-17.0807	0.375691	0.112707
1.60335	-16.8073	0.564362	0.169309		1.60337	-17.0814	0.375018	0.112505
1.60435	-16.8072	0.564458	0.169337		1.60437	-17.0821	0.374278	0.112283
1.60535	-16.8071	0.564595	0.169379		1.60537	-17.0829	0.373532	0.11206
1.60635	-16.8068	0.564874	0.169462		1.60637	-17.0835	0.372886	0.111866
1.60735	-16.8063	0.565389	0.169617		1.60737	-17.0844	0.372008	0.111602
1.60835	-16.8056	0.566071	0.169821		1.60837	-17.0859	0.370522	0.111157
1.60935	-16.8049	0.566752	0.170026		1.60937	-17.0874	0.369033	0.11071
1.61035	-16.8044	0.567258	0.170177		1.61037	-17.0889	0.367541	0.110262
1.61135	-16.8042	0.567492	0.170248		1.61136	-17.0906	0.365865	0.10976
1.61235	-16.8038	0.567883	0.170365		1.61236	-17.0918	0.364627	0.109388
1.61335	-16.8032	0.568486	0.170546		1.61336	-17.092	0.36443	0.109329
1.61434	-16.8026	0.569089	0.170727		1.61436	-17.0922	0.364234	0.10927
1.61535	-16.8019	0.569819	0.170946		1.61536	-17.0924	0.364039	0.109212
1.61634	-16.8012	0.570519	0.171156		1.61636	-17.0923	0.364142	0.109243
1.61734	-16.801	0.570725	0.171218		1.61736	-17.0919	0.364529	0.109359
1.61834	-16.801	0.570708	0.171212		1.61836	-17.0917	0.36473	0.109419
1.61934	-16.801	0.570691	0.171207		1.61936	-17.0915	0.36493	0.109479
1.62034	-16.8014	0.570327	0.171098		1.62036	-17.0913	0.365096	0.109529
1.62134	-16.8028	0.568927	0.170678		1.62136	-17.091	0.365395	0.109619
1.62234	-16.805	0.56672	0.170016		1.62236	-17.0902	0.366233	0.10987
1.62334	-16.8072	0.564437	0.169331		1.62336	-17.0889	0.367469	0.110241
1.62434	-16.8095	0.562152	0.168646		1.62436	-17.0877	0.368703	0.110611
1.62534	-16.8118	0.559865	0.16796		1.62536	-17.0869	0.369555	0.110867
1.62634	-16.8136	0.558049	0.167415		1.62635	-17.0869	0.369515	0.110855
1.62734	-16.8148	0.556859	0.167058		1.62735	-17.0876	0.368771	0.110631
1.62834	-16.8161	0.555613	0.166684		1.62835	-17.0886	0.367782	0.110335
1.62933	-16.8174	0.554274	0.166282		1.62935	-17.0896	0.366794	0.110038
1.63033	-16.8189	0.552785	0.165836		1.63035	-17.0905	0.365886	0.109766
1.63133	-16.8207	0.55096	0.165288		1.63135	-17.0915	0.364928	0.109478
1.63233	-16.8226	0.549039	0.164712		1.63235	-17.0927	0.363753	0.109126
1.63333	-16.8246	0.547116	0.164135		1.63335	-17.0939	0.362502	0.108751
1.63433	-16.8265	0.545186	0.163556		1.63435	-17.0951	0.361333	0.1084
1.63533	-16.8283	0.543374	0.163012		1.63535	-17.0957	0.360686	0.108206
1.63633	-16.8297	0.541959	0.162588		1.63635	-17.0956	0.360774	0.108232
1.63733	-16.831	0.540728	0.162218		1.63735	-17.0952	0.361178	0.108353
1.63833	-16.8322	0.539498	0.161849		1.63835	-17.0948	0.361611	0.108483
1.63933	-16.8335	0.538182	0.161455		1.63935	-17.0945	0.361899	0.10857
1.64033	-16.8352	0.536467	0.16094		1.64034	-17.095	0.361449	0.108435
1.64133	-16.8374	0.534299	0.16029		1.64134	-17.0964	0.359988	0.107996
1.64233	-16.8397	0.532027	0.159608		1.64234	-17.0983	0.358098	0.107429
1.64332	-16.8419	0.529752	0.158926		1.64334	-17.1002	0.356206	0.106862
1.64432	-16.844	0.527707	0.158312		1.64434	-17.1015	0.35493	0.106479
1.64532	-16.8451	0.526538	0.157961		1.64534	-17.1012	0.35518	0.106554
1.64632	-16.8455	0.526147	0.157844		1.64634	-17.1	0.356398	0.106919
1.64732	-16.8458	0.525863	0.157759		1.64734	-17.0987	0.357701	0.10731
1.64832	-16.8461	0.52558	0.157674		1.64834	-17.0974	0.359006	0.107702
1.64932	-16.8467	0.525004	0.157501		1.64934	-17.0968	0.359567	0.10787
1.65032	-16.8479	0.523801	0.15714		1.65034	-17.0968	0.359631	0.107889
1.65132	-16.8489	0.522788	0.156836		1.65134	-17.0963	0.360097	0.108029
1.65232	-16.8499	0.521806	0.156542		1.65234	-17.0956	0.36078	0.108234
1.65332	-16.8509	0.520821	0.156246		1.65333	-17.0949	0.361472	0.108442
1.65432	-16.852	0.519692	0.155908		1.65433	-17.094	0.362464	0.108739
1.65532	-16.8533	0.518365	0.15551		1.65533	-17.0925	0.36394	0.109182
1.65631	-16.8544	0.517238	0.155171		1.65633	-17.0911	0.365323	0.109597
1.65732	-16.8556	0.516103	0.154831		1.65733	-17.0897	0.366694	0.110008
1.65831	-16.8567	0.515008	0.154502		1.65833	-17.0884	0.368052	0.110416
1.65931	-16.8576	0.514068	0.15422		1.65933	-17.0872	0.369265	0.11078
1.66031	-16.8584	0.513303	0.153991		1.66033	-17.0865	0.369944	0.110983
1.66131	-16.8591	0.512547	0.153764		1.66133	-17.0864	0.37003	0.111009
1.66231	-16.8599	0.511788	0.153536		1.66233	-17.0863	0.370118	0.111035
1.66331	-16.8608	0.510848	0.153254		1.66333	-17.0863	0.370162	0.111049
1.66431	-16.8622	0.509524	0.152857		1.66433	-17.0863	0.370147	0.111044
1.66531	-16.8635	0.508227	0.152468		1.66533	-17.0858	0.370602	0.111181
1.66631	-16.8646	0.507077	0.152123		1.66633	-17.0846	0.3718	0.11154
1.66731	-16.8658	0.505923	0.151777		1.66732	-17.0834	0.372998	0.111899
1.66831	-16.8666	0.505065	0.15152		1.66832	-17.0822	0.374198	0.112259
1.66931	-16.8672	0.50451	0.151353		1.66932	-17.0815	0.374944	0.112483
1.6703	-16.8682	0.503526	0.151058		1.67032	-17.0821	0.374286	0.112286
1.6713	-16.8693	0.502412	0.150724		1.67132	-17.0839	0.372538	0.111761
1.6723	-16.8704	0.501304	0.150391		1.67232	-17.0856	0.370784	0.111235
1.6733	-16.8719	0.499764	0.149929		1.67332	-17.0879	0.368518	0.110555
1.6743	-16.8739	0.497827	0.149348		1.67432	-17.0908	0.365661	0.109698
1.6753	-16.8753	0.496402	0.148921		1.67532	-17.0931	0.363351	0.109005
1.6763	-16.8767	0.495017	0.148505		1.67632	-17.095	0.361398	0.108419
1.6773	-16.8781	0.493621	0.148086		1.67732	-17.097	0.359441	0.107832
1.6783	-16.8788	0.49289	0.147867		1.67832	-17.0985	0.357922	0.107377
1.6793	-16.8783	0.493346	0.148004		1.67932	-17.0995	0.356961	0.107088
1.6803	-16.8776	0.494065	0.14822		1.68032	-17.1005	0.355872	0.106762
1.6813	-16.8769	0.494767	0.14843		1.68131	-17.1017	0.354756	0.106427
1.6823	-16.8762	0.495477	0.148643		1.68231	-17.1028	0.353644	0.106093
1.6833	-16.8759	0.49577	0.148731		1.68331	-17.1036	0.352837	0.105851
1.6843	-16.8765	0.495204	0.148561		1.68431	-17.1038	0.35261	0.105783
1.68529	-16.8773	0.494431	0.148329		1.68531	-17.1038	0.35261	0.105783
1.68629	-16.878	0.493661	0.148098		1.68631	-17.1038	0.352612	0.105784
1.68729	-16.8787	0.492942	0.147883		1.68731	-17.1038	0.352584	0.105775
1.68829	-16.8791	0.492608	0.147782		1.68831	-17.1044	0.352002	0.105601
1.68929	-16.8786	0.493045	0.147914		1.68931	-17.1055	0.350888	0.105266
1.69029	-16.8779	0.493819	0.148146		1.69031	-17.1065	0.349896	0.104969
1.69129	-16.8771	0.494595	0.148379		1.69131	-17.1075	0.348912	0.104674
1.69229	-16.8764	0.495261	0.148578		1.69231	-17.1085	0.347909	0.104373
1.69329	-16.8764	0.49525	0.148575		1.69331	-17.1096	0.346829	0.104049
1.69429	-16.8774	0.494237	0.148271		1.69431	-17.1107	0.345691	0.103707
1.69529	-16.8787	0.493014	0.147904		1.69531	-17.1119	0.344556	0.103367
1.69629	-16.8799	0.491797	0.147539		1.6963	-17.113	0.343423	0.103027
1.69729	-16.881	0.490655	0.147197		1.6973	-17.114	0.342372	0.102712
1.69829	-16.8817	0.490029	0.147009		1.6983	-17.1143	0.342109	0.102633
1.69928	-16.8813	0.490355	0.147107		1.6993	-17.1134	0.343013	0.102904
1.70028	-16.8808	0.490834	0.14725		1.7003	-17.112	0.344367	0.10331
1.70128	-16.8804	0.491319	0.147396		1.7013	-17.1107	0.345721	0.103716
1.70228	-16.8798	0.491889	0.147567		1.7023	-17.1092	0.347167	0.10415
1.70328	-16.8795	0.492223	0.147667		1.7033	-17.1082	0.348231	0.104469
1.70428	-16.8804	0.491322	0.147397		1.7043	-17.1079	0.348523	0.104557
1.70528	-16.8813	0.490426	0.147128		1.7053	-17.1079	0.348529	0.104559
1.70628	-16.8821	0.489543	0.146863		1.7063	-17.1079	0.348534	0.10456
1.70728	-16.8829	0.488831	0.146649		1.7073	-17.108	0.34846	0.104538
1.70828	-16.8829	0.488793	0.146638		1.7083	-17.1084	0.347987	0.104396
1.70928	-16.8823	0.4894	0.14682		1.7093	-17.1094	0.346969	0.104091
1.71028	-16.8817	0.490006	0.147002		1.71029	-17.1106	0.345788	0.103736
1.71128	-16.8811	0.490561	0.147168		1.71129	-17.1118	0.344617	0.103385
1.71227	-16.8809	0.490785	0.147236		1.71229	-17.1127	0.343676	0.103103
1.71327	-16.8813	0.490418	0.147125		1.71329	-17.1128	0.343604	0.103081
1.71427	-16.8819	0.489825	0.146948		1.71429	-17.112	0.344416	0.103325
1.71527	-16.8825	0.489228	0.146768		1.71529	-17.1112	0.345225	0.103568
1.71627	-16.8829	0.488809	0.146643		1.71629	-17.1104	0.346013	0.103804
1.71727	-16.8826	0.489083	0.146725		1.71729	-17.11	0.346394	0.103918
1.71827	-16.8815	0.490165	0.14705		1.71829	-17.1104	0.346043	0.103813
1.71927	-16.8801	0.49154	0.147462		1.71929	-17.1106	0.345771	0.103731
1.72027	-16.8788	0.492917	0.147875		1.72029	-17.1109	0.345496	0.103649
1.72127	-16.8777	0.493966	0.14819		1.72129	-17.1111	0.345267	0.10358
1.72227	-16.8776	0.494059	0.148218		1.72229	-17.1111	0.34533	0.103599
1.72327	-16.8781	0.493562	0.148069		1.72328	-17.1107	0.34574	0.103722
1.72427	-16.8787	0.493026	0.147908		1.72428	-17.1104	0.346059	0.103818
1.72527	-16.8792	0.492492	0.147748		1.72528	-17.11	0.346379	0.103914
1.72626	-16.8793	0.492413	0.147724		1.72628	-17.1098	0.346633	0.10399
1.72726	-16.8785	0.49315	0.147945		1.72728	-17.11	0.346436	0.103931
1.72826	-16.8779	0.493764	0.148129		1.72828	-17.1108	0.345603	0.103681
1.72926	-16.8773	0.494378	0.148313		1.72928	-17.1117	0.344701	0.10341
1.73026	-16.8767	0.494979	0.148494		1.73028	-17.1126	0.343804	0.103141
1.73126	-16.8763	0.495408	0.148622		1.73128	-17.1136	0.342835	0.102851
1.73226	-16.8762	0.495479	0.148644		1.73228	-17.1148	0.341639	0.102492
1.73326	-16.8763	0.495376	0.148613		1.73328	-17.1161	0.34027	0.102081
1.73426	-16.8764	0.495276	0.148583		1.73428	-17.1175	0.33891	0.101673
1.73526	-16.8765	0.495194	0.148558		1.73528	-17.1189	0.337544	0.101263
1.73626	-16.8764	0.495311	0.148593		1.73628	-17.1202	0.336205	0.100862
1.73726	-16.8758	0.495892	0.148768		1.73727	-17.1217	0.334748	0.100424
1.73826	-16.8748	0.496844	0.149053		1.73827	-17.1234	0.333035	0.0999106
1.73926	-16.8739	0.497798	0.149339		1.73927	-17.1251	0.331323	0.099397
1.74026	-16.8729	0.498752	0.149626		1.74027	-17.1268	0.329612	0.0988837
1.74125	-16.8721	0.499618	0.149885		1.74127	-17.1285	0.327931	0.0983794
1.74225	-16.8717	0.499938	0.149981		1.74227	-17.1296	0.326794	0.0980383
1.74325	-16.8718	0.499873	0.149962		1.74327	-17.1301	0.326342	0.0979027
1.74425	-16.8719	0.499812	0.149944		1.74427	-17.1305	0.32589	0.0977671
1.74525	-16.8721	0.499589	0.149877		1.74527	-17.131	0.325442	0.0976327
1.74625	-16.873	0.498727	0.149618		1.74627	-17.1314	0.325066	0.0975199
1.74725	-16.8733	0.498389	0.149517		1.74727	-17.1319	0.324506	0.0973519
1.74825	-16.8732	0.498494	0.149548		1.74827	-17.1328	0.32359	0.0970771
1.74925	-16.8731	0.498599	0.14958		1.74927	-17.1337	0.322677	0.0968032
1.75025	-16.873	0.498679	0.149604		1.75026	-17.1347	0.321763	0.096529
1.75125	-16.8733	0.498391	0.149517		1.75127	-17.1365	0.319888	0.0959665
1.75225	-16.8747	0.496987	0.149096		1.75226	-17.1396	0.316857	0.0950572
1.75325	-16.8762	0.495526	0.148658		1.75326	-17.1426	0.313805	0.0941416
1.75425	-16.8776	0.494069	0.148221		1.75426	-17.1457	0.310756	0.0932269
1.75524	-16.879	0.492728	0.147818		1.75526	-17.1487	0.3077	0.0923101
1.75624	-16.8799	0.491832	0.14755		1.75626	-17.1513	0.305135	0.0915406
1.75724	-16.8805	0.491227	0.147368		1.75726	-17.153	0.303376	0.0910129
1.75824	-16.8811	0.490619	0.147186		1.75826	-17.1545	0.301963	0.090589
1.75924	-16.8817	0.49001	0.147003		1.75926	-17.1558	0.300626	0.0901879
1.76024	-16.8824	0.489278	0.146783		1.76026	-17.1568	0.299571	0.0898714
1.76124	-16.8836	0.488114	0.146434		1.76126	-17.1568	0.299615	0.0898846
1.76224	-16.8849	0.486737	0.146021		1.76226	-17.1555	0.300929	0.0902788
1.76324	-16.8863	0.48536	0.145608		1.76326	-17.1543	0.302111	0.0906334
1.76424	-16.8878	0.483916	0.145175		1.76425	-17.1531	0.3033	0.0909901
1.76524	-16.8898	0.481879	0.144564		1.76526	-17.152	0.304446	0.0913339
1.76624	-16.893	0.478681	0.143604		1.76625	-17.151	0.305451	0.0916354
1.76724	-16.8962	0.475482	0.142645		1.76725	-17.1501	0.306363	0.091909
1.76824	-16.8994	0.47227	0.141681		1.76825	-17.1491	0.307269	0.0921808
1.76923	-16.9026	0.469119	0.140736		1.76925	-17.1482	0.308177	0.0924532
1.77023	-16.905	0.466672	0.140002		1.77025	-17.1476	0.308835	0.0926506
1.77123	-16.9058	0.465844	0.139753		1.77125	-17.1477	0.308741	0.0926224
1.77223	-16.9063	0.465367	0.13961		1.77225	-17.1482	0.308198	0.0924595
1.77323	-16.9068	0.46489	0.139467		1.77325	-17.1489	0.307561	0.0922684
1.77423	-16.9073	0.464383	0.139315		1.77425	-17.1495	0.306929	0.0920788
1.77523	-16.9079	0.463786	0.139136		1.77525	-17.15	0.306397	0.0919192
1.77623	-16.9085	0.463168	0.13895		1.77625	-17.1496	0.3068	0.0920401
1.77723	-16.9091	0.46256	0.138768		1.77725	-17.1474	0.309024	0.0927073
1.77823	-16.9097	0.461951	0.138585		1.77825	-17.1447	0.311761	0.0935284
1.77923	-16.9102	0.46149	0.138447		1.77924	-17.1418	0.31461	0.0943831
1.78023	-16.9104	0.461301	0.13839		1.78024	-17.1385	0.317942	0.0953827
1.78123	-16.9107	0.460969	0.138291		1.78124	-17.1349	0.321521	0.0964564
1.78222	-16.911	0.460635	0.138191		1.78224	-17.1319	0.324565	0.0973696
1.78322	-16.9114	0.460301	0.13809		1.78324	-17.1288	0.327592	0.0982777
1.78422	-16.9122	0.459451	0.137835		1.78424	-17.126	0.330369	0.0991108
1.78522	-16.9141	0.457562	0.137269		1.78524	-17.1243	0.332085	0.0996256
1.78622	-16.9159	0.455798	0.136739		1.78624	-17.1243	0.332068	0.0996205
1.78722	-16.9175	0.454146	0.136244		1.78724	-17.1256	0.3308	0.0992401
1.78822	-16.9191	0.452552	0.135766		1.78824	-17.1269	0.329533	0.09886
1.78922	-16.9205	0.451163	0.135349		1.78924	-17.1282	0.328189	0.0984568
1.79022	-16.9201	0.451562	0.135469		1.79024	-17.1297	0.326705	0.0980116
1.79122	-16.9184	0.453326	0.135998		1.79124	-17.1311	0.325286	0.0975859
1.79222	-16.9166	0.45509	0.136527		1.79224	-17.1325	0.323935	0.0971806
1.79322	-16.9149	0.456824	0.137047		1.79323	-17.1338	0.322581	0.0967744
1.79422	-16.9135	0.458203	0.137461		1.79423	-17.1351	0.321282	0.0963847
1.79522	-16.9131	0.458575	0.137573		1.79523	-17.136	0.320388	0.0961165
1.79621	-16.9137	0.457951	0.137385		1.79623	-17.1363	0.320115	0.0960346
1.79721	-16.9144	0.45733	0.137199		1.79723	-17.1364	0.320012	0.0960037
1.79821	-16.915	0.456729	0.137019		1.79823	-17.1365	0.31992	0.0959761
1.79921	-16.9153	0.456351	0.136905		1.79923	-17.1363	0.320084	0.0960253
1.80021	-16.9151	0.456588	0.136976		1.80023	-17.1359	0.320472	0.0961417
1.80121	-16.9147	0.456958	0.137087		1.80123	-17.1357	0.320668	0.0962005
1.80221	-16.9144	0.457332	0.1372		1.80223	-17.1356	0.320865	0.0962596
1.80321	-16.914	0.457698	0.137309		1.80323	-17.1356	0.32083	0.0962491
1.80421	-16.9137	0.457951	0.137385		1.80423	-17.1364	0.319983	0.095995
1.80521	-16.914	0.457709	0.137313		1.80523	-17.1383	0.318131	0.0954394
1.80621	-16.9144	0.45729	0.137187		1.80622	-17.1406	0.315823	0.094747
1.80721	-16.9148	0.45687	0.137061		1.80723	-17.1429	0.313514	0.0940543
1.80821	-16.9154	0.456281	0.136884		1.80822	-17.1451	0.311284	0.0933853
1.80921	-16.9166	0.455079	0.136524		1.80922	-17.1469	0.309504	0.0928513
1.81021	-16.917	0.454711	0.136413		1.81022	-17.148	0.308459	0.0925378
1.8112	-16.9172	0.45449	0.136347		1.81122	-17.1486	0.307767	0.0923302
1.8122	-16.9174	0.454272	0.136282		1.81222	-17.1493	0.307111	0.0921334
1.8132	-16.9173	0.454398	0.136319		1.81322	-17.15	0.306367	0.0919102
1.8142	-16.916	0.455729	0.136719		1.81422	-17.1511	0.305339	0.0916018
1.8152	-16.9157	0.455966	0.13679		1.81522	-17.152	0.304395	0.0913186
1.8162	-16.9155	0.456201	0.13686		1.81622	-17.1529	0.303544	0.0910633
1.8172	-16.9153	0.456408	0.136922		1.81722	-17.1537	0.302674	0.0908023
1.8182	-16.9154	0.456298	0.136889		1.81822	-17.1547	0.301669	0.0905008
1.8192	-16.9161	0.455621	0.136686		1.81922	-17.1561	0.300345	0.0901036
1.8202	-16.9161	0.455546	0.136664		1.82021	-17.1575	0.298921	0.0896764
1.8212	-16.9162	0.455472	0.136642		1.82122	-17.1589	0.297484	0.0892453
1.8222	-16.9164	0.455319	0.136596		1.82221	-17.1604	0.296023	0.088807
1.8232	-16.917	0.45468	0.136404		1.82321	-17.162	0.294463	0.088339
1.8242	-16.9185	0.453202	0.135961		1.82421	-17.1638	0.292642	0.0877927
1.82519	-16.9204	0.451272	0.135382		1.82521	-17.166	0.290377	0.0871132
1.82619	-16.9223	0.449351	0.134805		1.82621	-17.1683	0.288113	0.086434
1.82719	-16.924	0.447663	0.134299		1.82721	-17.1705	0.285922	0.0857767
1.82819	-16.9248	0.446919	0.134076		1.82821	-17.1723	0.284127	0.0852382
1.82919	-16.9248	0.446895	0.134069		1.82921	-17.1733	0.283147	0.0849442
1.83019	-16.9248	0.446902	0.134071		1.83021	-17.1736	0.282767	0.0848302
1.83119	-16.9248	0.44691	0.134073		1.83121	-17.174	0.282388	0.0847165
1.83219	-16.9247	0.446956	0.134087		1.83221	-17.1743	0.282145	0.0846436
1.83319	-16.9243	0.447394	0.134218		1.83321	-17.1742	0.282237	0.0846712
1.83419	-16.9229	0.448773	0.134632		1.83421	-17.1741	0.282292	0.0846877
1.83519	-16.9211	0.450608	0.135182		1.8352	-17.1741	0.282287	0.0846862
1.83619	-16.9192	0.452443	0.135733		1.8362	-17.1741	0.282281	0.0846844
1.83719	-16.9177	0.453937	0.136181		1.8372	-17.1743	0.282159	0.0846478
1.83818	-16.9178	0.453931	0.136179		1.8382	-17.1745	0.281888	0.0845665
1.83918	-16.9194	0.452273	0.135682		1.8392	-17.1745	0.281916	0.0845749
1.84018	-16.9211	0.45054	0.135162		1.8402	-17.1744	0.281995	0.0845986
1.84118	-16.9228	0.448911	0.134673		1.8412	-17.1743	0.282107	0.0846322
1.84218	-16.9245	0.447211	0.134163		1.8422	-17.1735	0.28296	0.0848881
1.84318	-16.9261	0.445575	0.133673		1.8432	-17.1711	0.285325	0.0855976
1.84418	-16.9266	0.445044	0.133513		1.8442	-17.1684	0.287969	0.0863908
1.84518	-16.9272	0.444512	0.133354		1.8452	-17.1658	0.290614	0.0871843
1.84618	-16.9277	0.443986	0.133196		1.8462	-17.1633	0.293139	0.0879418
1.84718	-16.9281	0.44357	0.133071		1.8472	-17.1613	0.295068	0.0885205
1.84818	-16.928	0.443675	0.133103		1.8482	-17.1601	0.296327	0.0888982
1.84918	-16.9272	0.444482	0.133345		1.84919	-17.1588	0.297665	0.0892996
1.85018	-16.9264	0.445285	0.133586		1.85019	-17.1574	0.299004	0.0897013
1.85118	-16.9256	0.446118	0.133835		1.85119	-17.1561	0.300361	0.0901084
1.85217	-16.9245	0.44715	0.134145		1.85219	-17.1547	0.301692	0.0905077
1.85317	-16.9241	0.447623	0.134287		1.85319	-17.1536	0.302813	0.090844
1.85417	-16.9244	0.447278	0.134183		1.85419	-17.1526	0.303767	0.0911302
1.85517	-16.9248	0.446931	0.134079		1.85519	-17.1517	0.304723	0.091417
1.85617	-16.9252	0.446462	0.133939		1.85619	-17.1509	0.305491	0.0916474
1.85717	-16.9266	0.445081	0.133524		1.85719	-17.1508	0.30565	0.0916951
1.85817	-16.9287	0.443013	0.132904		1.85819	-17.1511	0.305274	0.0915823
1.85917	-16.9308	0.440879	0.132264		1.85919	-17.1516	0.304799	0.0914398
1.86017	-16.9329	0.438748	0.131624		1.86019	-17.1521	0.304326	0.0912979
1.86117	-16.9348	0.43686	0.131058		1.86119	-17.1524	0.303971	0.0911914
1.86217	-16.9351	0.436589	0.130977		1.86218	-17.1524	0.303988	0.0911965
1.86317	-16.9341	0.437592	0.131278		1.86318	-17.1521	0.304286	0.0912859
1.86417	-16.9328	0.438842	0.131653		1.86418	-17.1518	0.304595	0.0913786
1.86517	-16.9316	0.440089	0.132027		1.86518	-17.1515	0.304889	0.0914668
1.86617	-16.9304	0.441293	0.132388		1.86618	-17.1514	0.305037	0.0915112
1.86716	-16.9292	0.442435	0.132731		1.86718	-17.1519	0.304538	0.0913615
1.86816	-16.9281	0.443622	0.133087		1.86818	-17.154	0.302407	0.0907222
1.86916	-16.9269	0.44481	0.133443		1.86918	-17.1562	0.300252	0.0900757
1.87016	-16.9257	0.445945	0.133784		1.87018	-17.1583	0.298074	0.0894223
1.87116	-16.9249	0.446738	0.134021		1.87118	-17.1605	0.295899	0.0887698
1.87216	-16.9245	0.447144	0.134143		1.87218	-17.1623	0.294103	0.088231
1.87316	-16.9243	0.447431	0.134229		1.87318	-17.1632	0.293225	0.0879676
1.87416	-16.924	0.447713	0.134314		1.87418	-17.1641	0.29235	0.0877051
1.87516	-16.9236	0.448115	0.134435		1.87518	-17.165	0.291461	0.0874384
1.87616	-16.9227	0.448993	0.134698		1.87617	-17.1659	0.290492	0.0871477
1.87716	-16.9219	0.449767	0.13493		1.87717	-17.167	0.289397	0.0868192
1.87816	-16.9215	0.450198	0.135059		1.87817	-17.1682	0.288258	0.0864775
1.87916	-16.9211	0.450631	0.135189		1.87917	-17.1693	0.287118	0.0861355
1.88016	-16.921	0.450677	0.135203		1.88017	-17.1705	0.285895	0.0857686
1.88115	-16.9222	0.449515	0.134855		1.88117	-17.1721	0.284362	0.0853087
1.88215	-16.9226	0.449073	0.134722		1.88217	-17.1736	0.282845	0.0848536
1.88315	-16.9226	0.449111	0.134733		1.88317	-17.1749	0.281548	0.0844645
1.88415	-16.9225	0.449168	0.13475		1.88417	-17.1762	0.280257	0.0840772
1.88515	-16.9223	0.449389	0.134817		1.88517	-17.1773	0.279067	0.0837202
1.88615	-16.9221	0.449548	0.134864		1.88617	-17.1782	0.278176	0.0834529
1.88715	-16.9233	0.448384	0.134515		1.88717	-17.1792	0.277173	0.083152
1.88815	-16.9247	0.447001	0.1341		1.88817	-17.1803	0.276128	0.0828385
1.88915	-16.9261	0.445601	0.13368		1.88917	-17.1813	0.275075	0.0825226
1.89015	-16.9275	0.444135	0.133241		1.89017	-17.1824	0.273984	0.0821953
1.89115	-16.9291	0.442632	0.13279		1.89116	-17.1836	0.272828	0.0818485
1.89215	-16.9305	0.441194	0.132358		1.89216	-17.1845	0.271893	0.081568
1.89315	-16.9319	0.439786	0.131936		1.89316	-17.1855	0.270959	0.0812878
1.89414	-16.9332	0.438525	0.131558		1.89416	-17.1864	0.27003	0.0810091
1.89514	-16.9341	0.437602	0.131281		1.89516	-17.1877	0.268695	0.0806086
1.89614	-16.9345	0.43715	0.131145		1.89616	-17.1901	0.266322	0.0798967
1.89714	-16.9346	0.437047	0.131114		1.89716	-17.1923	0.264069	0.0792208
1.89814	-16.9347	0.436944	0.131083		1.89816	-17.1946	0.261809	0.0785428
1.89914	-16.9349	0.436816	0.131045		1.89916	-17.1968	0.259627	0.0778882
1.90014	-16.9355	0.436196	0.130859		1.90016	-17.1985	0.257886	0.0773659
1.90114	-16.9368	0.434853	0.130456		1.90116	-17.1995	0.256879	0.0770638
1.90214	-16.9384	0.43327	0.129981		1.90216	-17.2005	0.255919	0.0767758
1.90314	-16.94	0.431685	0.129506		1.90316	-17.2015	0.25496	0.0764881
1.90414	-16.9415	0.43015	0.129045		1.90416	-17.2024	0.253993	0.076198
1.90514	-16.9426	0.42907	0.128721		1.90515	-17.2033	0.253123	0.075937
1.90614	-16.9421	0.429622	0.128887		1.90615	-17.2037	0.252673	0.075802
1.90714	-16.9413	0.430356	0.129107		1.90715	-17.2038	0.25262	0.0757861
1.90813	-16.9406	0.431092	0.129328		1.90815	-17.2039	0.252562	0.0757687
1.90913	-16.9398	0.43187	0.129561		1.90915	-17.2036	0.252772	0.0758317
1.91013	-16.939	0.432647	0.129794		1.91015	-17.2029	0.253484	0.0760453
1.91113	-16.9387	0.43303	0.129909		1.91115	-17.2024	0.254023	0.076207
1.91213	-16.9383	0.433412	0.130024		1.91215	-17.202	0.254434	0.0763303
1.91313	-16.9379	0.433816	0.130145		1.91315	-17.2016	0.254845	0.0764536
1.91413	-16.9373	0.434424	0.130327		1.91415	-17.2015	0.254878	0.0764635
1.91513	-16.9364	0.435252	0.130576		1.91515	-17.2022	0.254235	0.0762706
1.91613	-16.9355	0.436171	0.130851		1.91615	-17.2027	0.253735	0.0761206
1.91713	-16.9346	0.437093	0.131128		1.91715	-17.2032	0.253249	0.0759748
1.91813	-16.9337	0.437943	0.131383		1.91814	-17.2037	0.25269	0.0758071
1.91913	-16.9335	0.438222	0.131467		1.91914	-17.2045	0.25187	0.0755611
1.92013	-16.9337	0.437941	0.131382		1.92014	-17.2054	0.251052	0.0753157
1.92113	-16.9343	0.437406	0.131222		1.92114	-17.2051	0.251347	0.0754042
1.92213	-16.9348	0.436877	0.131063		1.92214	-17.2048	0.25166	0.0754981
1.92312	-16.9351	0.436536	0.130961		1.92314	-17.2044	0.252026	0.0756079
1.92412	-16.9346	0.437106	0.131132		1.92414	-17.2037	0.252742	0.0758227
1.92512	-16.9336	0.438088	0.131426		1.92514	-17.2029	0.25351	0.0760531
1.92612	-16.9325	0.439217	0.131765		1.92614	-17.2029	0.253499	0.0760498
1.92712	-16.9314	0.440314	0.132094		1.92714	-17.2029	0.253486	0.0760459
1.92812	-16.9306	0.441092	0.132328		1.92814	-17.2028	0.253568	0.0760705
1.92912	-16.9305	0.441192	0.132358		1.92914	-17.2022	0.254193	0.076258
1.93012	-16.9307	0.440993	0.132298		1.93014	-17.2013	0.255107	0.0765322
1.93112	-16.9309	0.440797	0.132239		1.93114	-17.2004	0.256039	0.0768118
1.93212	-16.9309	0.440734	0.13222		1.93213	-17.1994	0.256974	0.0770923
1.93312	-16.9301	0.441565	0.13247		1.93313	-17.1985	0.257888	0.0773665
1.93412	-16.9283	0.443368	0.13301		1.93413	-17.1979	0.258551	0.0775654
1.93511	-16.9266	0.445067	0.13352		1.93513	-17.198	0.258443	0.077533
1.93612	-16.9249	0.446765	0.13403		1.93613	-17.1983	0.258109	0.0774328
1.93711	-16.9232	0.448497	0.134549		1.93713	-17.1986	0.257775	0.0773326
1.93811	-16.9214	0.450328	0.135098		1.93813	-17.199	0.257428	0.0772285
1.93911	-16.9197	0.452016	0.135605		1.93913	-17.1992	0.257243	0.077173
1.94011	-16.9181	0.453572	0.136072		1.94013	-17.1985	0.257958	0.0773875
1.94111	-16.9166	0.455129	0.136539		1.94113	-17.1977	0.25867	0.0776011
1.94211	-16.9152	0.456445	0.136934		1.94213	-17.197	0.259412	0.0778237
1.94311	-16.9148	0.456923	0.137077		1.94313	-17.196	0.260436	0.0781309
1.94411	-16.9139	0.457797	0.137339		1.94413	-17.1942	0.262196	0.0786589
1.94511	-16.9128	0.458865	0.13766		1.94513	-17.192	0.264367	0.0793102
1.94611	-16.9117	0.459971	0.137991		1.94613	-17.1899	0.266547	0.0799642
1.94711	-16.9103	0.461404	0.138421		1.94712	-17.1877	0.268678	0.0806035
1.94811	-16.9081	0.463542	0.139063		1.94812	-17.186	0.270455	0.0811366
1.94911	-16.9067	0.464934	0.13948		1.94912	-17.185	0.271407	0.0814222
1.9501	-16.9053	0.466418	0.139925		1.95012	-17.1844	0.27201	0.0816031
1.9511	-16.9038	0.467914	0.140374		1.95112	-17.1838	0.272612	0.0817837
1.9521	-16.9021	0.469558	0.140867		1.95212	-17.1831	0.273284	0.0819853
1.9531	-16.9001	0.471608	0.141482		1.95312	-17.1823	0.274091	0.0822274
1.9541	-16.8973	0.474358	0.142307		1.95412	-17.1819	0.274558	0.0823675
1.9551	-16.8946	0.47712	0.143136		1.95512	-17.1816	0.274785	0.0824356
1.9561	-16.8918	0.479846	0.143954		1.95612	-17.1814	0.27501	0.0825031
1.9571	-16.8906	0.481074	0.144322		1.95712	-17.1811	0.275306	0.0825919
1.9581	-16.8906	0.481088	0.144326		1.95812	-17.1806	0.275847	0.0827542
1.9591	-16.8918	0.479905	0.143972		1.95912	-17.1799	0.276542	0.0829627
1.9601	-16.893	0.478724	0.143617		1.96012	-17.1791	0.277284	0.0831853
1.9611	-16.8942	0.477509	0.143253		1.96111	-17.1784	0.277997	0.0833992
1.9621	-16.8959	0.475816	0.142745		1.96211	-17.1779	0.278487	0.0835462
1.9631	-16.8977	0.473952	0.142186		1.96311	-17.1778	0.278596	0.0835789
1.96409	-16.8997	0.472018	0.141605		1.96411	-17.1777	0.27876	0.0836281
1.96509	-16.9016	0.470082	0.141025		1.96511	-17.1775	0.278926	0.0836779
1.96609	-16.9036	0.468066	0.14042		1.96611	-17.1773	0.279157	0.0837472
1.96709	-16.906	0.465728	0.139718		1.96711	-17.1768	0.279611	0.0838834
1.96809	-16.9072	0.464492	0.139348		1.96811	-17.1764	0.280042	0.0840127
1.96909	-16.9083	0.463372	0.139012		1.96911	-17.1763	0.280068	0.0840205
1.97009	-16.9094	0.462256	0.138677		1.97011	-17.1763	0.280093	0.084028
1.97109	-16.9105	0.461152	0.138346		1.97111	-17.1763	0.280068	0.0840205
1.97209	-16.9119	0.459781	0.137934		1.97211	-17.1765	0.279956	0.0839869
1.97309	-16.9144	0.457246	0.137174		1.97311	-17.1764	0.280032	0.0840097
1.97409	-16.917	0.454732	0.13642		1.9741	-17.1759	0.280507	0.0841522
1.97509	-16.9194	0.452287	0.135686		1.9751	-17.1754	0.28102	0.0843061
1.97609	-16.921	0.450637	0.135191		1.9761	-17.175	0.281375	0.0844126
1.97708	-16.9226	0.449101	0.13473		1.9771	-17.1758	0.2806	0.0841801
1.97809	-16.9243	0.447419	0.134226		1.9781	-17.1769	0.279549	0.0838648
1.97908	-16.9259	0.445743	0.133723		1.9791	-17.1781	0.278283	0.083485
1.98008	-16.9277	0.443971	0.133191		1.9801	-17.1794	0.277062	0.0831187
1.98108	-16.9302	0.441533	0.13246		1.9811	-17.1801	0.276271	0.0828814
1.98208	-16.9313	0.440385	0.132116		1.9821	-17.1798	0.276626	0.0829879
1.98308	-16.9321	0.43957	0.131871		1.9831	-17.1797	0.276734	0.0830203
1.98408	-16.9329	0.438765	0.13163		1.9841	-17.1796	0.276782	0.0830347
1.98508	-16.9336	0.438064	0.131419		1.9851	-17.1796	0.276803	0.083041
1.98608	-16.9339	0.437827	0.131348		1.9861	-17.1798	0.276566	0.0829699
1.98708	-16.9336	0.438035	0.131411		1.9871	-17.1804	0.276025	0.0828076
1.98808	-16.9334	0.438266	0.13148		1.98809	-17.1805	0.275962	0.0827887
[truncated: 27,307 more rows]
