# Supplementary material for: NADH-bound AIF activates the mitochondrial CHCHD4/MIA40 chaperone by a substrate-mimicry mechanism
Source: EMBO J. 2025 Jan 13;44(4):1220–48. doi: 10.1038/s44318-024-00360-6 (PMC11832770; doi:10.1038/s44318-024-00360-6)
Supplement: Supplementary file 11 — Figure EV and Appendix Source Data [file 44318_2024_360_MOESM11_ESM.zip › Appendix/Appendix Figure 7/7B/Appendix-Figure-7B-SEC.xlsx]

## Sheet: Appdendix-Fig-7B
Analytical Size-Exclusion Chromatography (SEC) ΔN-CHCHD4 - Appendix Figure 7B
ΔN-CHCHD4, No β-ME in running buffer				ΔN-CHCHD4, 5 mM β-ME in running buffer
Elution Volume (mL)	A280 (mAU)	Normalized A280		Elution Volume (mL)	A280 (mAU)	Normalized A280
-0.005583	-0.137491	3.04209		-0.005504	0.356166	0.356166
-0.004584	-2.35183	0.82775		-0.004505	3.97046	3.97046
-0.003584	-2.46142	0.718167		-0.003505	4.17477	4.17477
-0.002585	-2.55862	0.620966		-0.002506	4.35286	4.35286
-0.001586	-2.6284	0.551187		-0.001507	4.44293	4.44293
-0.000586	-2.6295	0.550081		-0.000507	4.44155	4.44155
0.000413	-2.59037	0.589211		0.000492	4.44026	4.44026
0.001412	-2.55136	0.628221		0.001491	4.43897	4.43897
0.002411	-2.51238	0.667208		0.002491	4.43759	4.43759
0.003411	-2.48275	0.696832		0.00349	4.43651	4.43651
0.00441	-2.47253	0.707056		0.004489	4.43564	4.43564
0.005409	-2.471	0.708586		0.005488	4.43464	4.43464
0.006409	-2.46943	0.71016		0.006488	4.43363	4.43363
0.007408	-2.46785	0.711734		0.007487	4.43262	4.43262
0.008407	-2.46628	0.713309		0.008486	4.43114	4.43114
0.009406	-2.46479	0.714799		0.009486	4.42911	4.42911
0.010406	-2.46344	0.716146		0.010485	4.42689	4.42689
0.011405	-2.46212	0.717465		0.011484	4.42454	4.42454
0.012404	-2.4608	0.718783		0.012483	4.42208	4.42208
0.013404	-2.45946	0.72013		0.013483	4.42	4.42
0.014403	-2.45758	0.722002		0.014482	4.41913	4.41913
0.015402	-2.45592	0.72367		0.015481	4.41922	4.41922
0.016401	-2.45558	0.724008		0.016481	4.41948	4.41948
0.017401	-2.45538	0.724208		0.01748	4.41973	4.41973
0.0184	-2.45412	0.72546		0.018479	4.41989	4.41989
0.019399	-2.44896	0.730625		0.019478	4.42007	4.42007
0.020399	-2.44018	0.739405		0.020478	4.4207	4.4207
0.021398	-2.43109	0.748495		0.021477	4.42134	4.42134
0.022397	-2.42198	0.757605		0.022476	4.42204	4.42204
0.023396	-2.41565	0.763935		0.023476	4.423	4.423
0.024396	-2.41587	0.763713		0.024475	4.42405	4.42405
0.025395	-2.41973	0.759857		0.025474	4.42474	4.42474
0.026394	-2.42349	0.756094		0.026473	4.42542	4.42542
0.027394	-2.42726	0.752323		0.027473	4.42612	4.42612
0.028393	-2.43157	0.748013		0.028472	4.42684	4.42684
0.029392	-2.43702	0.742565		0.029471	4.42754	4.42754
0.030391	-2.44303	0.736554		0.030471	4.4282	4.4282
0.031391	-2.44908	0.730508		0.03147	4.42886	4.42886
0.03239	-2.45513	0.724455		0.032469	4.42929	4.42929
0.033389	-2.46147	0.718111		0.033469	4.42954	4.42954
0.034389	-2.4682	0.711383		0.034468	4.43048	4.43048
0.035388	-2.47492	0.704664		0.035467	4.43175	4.43175
0.036387	-2.4816	0.697983		0.036466	4.43298	4.43298
0.037386	-2.48828	0.691309		0.037466	4.43372	4.43372
0.038386	-2.49421	0.68538		0.038465	4.4333	4.4333
0.039385	-2.49966	0.679928		0.039464	4.43198	4.43198
0.040384	-2.50564	0.673944		0.040464	4.43047	4.43047
0.041384	-2.51164	0.667944		0.041463	4.42904	4.42904
0.042383	-2.51763	0.661951		0.042462	4.42809	4.42809
0.043382	-2.52498	0.654606		0.043461	4.42777	4.42777
0.044381	-2.53664	0.642949		0.044461	4.42764	4.42764
0.045381	-2.55154	0.628049		0.04546	4.4275	4.4275
0.04638	-2.56644	0.613142		0.046459	4.4274	4.4274
0.047379	-2.58126	0.598321		0.047459	4.42729	4.42729
0.048379	-2.59244	0.587149		0.048458	4.42688	4.42688
0.049378	-2.59637	0.583217		0.049457	4.42607	4.42607
0.050377	-2.5967	0.582888		0.050456	4.42525	4.42525
0.051376	-2.59704	0.582548		0.051456	4.42441	4.42441
0.052376	-2.5975	0.582082		0.052455	4.42353	4.42353
0.053375	-2.59804	0.581545		0.053454	4.42261	4.42261
0.054374	-2.59803	0.58155		0.054454	4.42165	4.42165
0.055374	-2.5975	0.582089		0.055453	4.4207	4.4207
0.056373	-2.59696	0.582629		0.056452	4.42006	4.42006
0.057372	-2.59645	0.583139		0.057451	4.42025	4.42025
0.058371	-2.59577	0.583811		0.058451	4.42092	4.42092
0.059371	-2.5947	0.58489		0.05945	4.42171	4.42171
0.06037	-2.59348	0.586102		0.060449	4.42239	4.42239
0.061369	-2.59227	0.587317		0.061449	4.42266	4.42266
0.062369	-2.59019	0.589399		0.062448	4.42288	4.42288
0.063368	-2.58674	0.592844		0.063447	4.42384	4.42384
0.064367	-2.58335	0.596239		0.064447	4.42482	4.42482
0.065366	-2.58006	0.599528		0.065446	4.42589	4.42589
0.066366	-2.57677	0.602816		0.066445	4.42713	4.42713
0.067365	-2.57232	0.607268		0.067444	4.4281	4.4281
0.068364	-2.56557	0.614015		0.068444	4.42848	4.42848
0.069364	-2.55803	0.621551		0.069443	4.42886	4.42886
0.070363	-2.55042	0.629168		0.070442	4.42988	4.42988
0.071362	-2.54298	0.636609		0.071442	4.43265	4.43265
0.072361	-2.53838	0.641207		0.072441	4.43586	4.43586
0.073361	-2.53828	0.641308		0.07344	4.43902	4.43902
0.07436	-2.53893	0.640654		0.074439	4.44219	4.44219
0.075359	-2.53958	0.640002		0.075439	4.44492	4.44492
0.076359	-2.54035	0.639234		0.076438	4.44664	4.44664
0.077358	-2.5418	0.637785		0.077437	4.44839	4.44839
0.078357	-2.54362	0.635962		0.078437	4.45016	4.45016
0.079356	-2.54486	0.634723		0.079436	4.45189	4.45189
0.080356	-2.5461	0.633487		0.080435	4.45308	4.45308
0.081355	-2.54748	0.632101		0.081434	4.45286	4.45286
0.082354	-2.54933	0.630257		0.082434	4.452	4.452
0.083354	-2.55147	0.628119		0.083433	4.45114	4.45114
0.084353	-2.55353	0.626059		0.084432	4.45028	4.45028
0.085352	-2.55559	0.623997		0.085432	4.44951	4.44951
0.086351	-2.55747	0.622114		0.086431	4.44919	4.44919
0.087351	-2.55987	0.619716		0.08743	4.44944	4.44944
0.08835	-2.56413	0.615456		0.088429	4.4497	4.4497
0.089349	-2.56948	0.610107		0.089429	4.44982	4.44982
0.090349	-2.57484	0.604748		0.090428	4.44946	4.44946
0.091348	-2.58023	0.599357		0.091427	4.44864	4.44864
0.092347	-2.58694	0.592641		0.092427	4.44768	4.44768
0.093346	-2.59574	0.58384		0.093426	4.44672	4.44672
0.094346	-2.60499	0.574596		0.094425	4.44653	4.44653
0.095345	-2.61423	0.565359		0.095425	4.44768	4.44768
0.096344	-2.6236	0.555982		0.096424	4.44726	4.44726
0.097344	-2.63059	0.548997		0.097423	4.44633	4.44633
0.098343	-2.63388	0.545707		0.098422	4.44537	4.44537
0.099342	-2.63716	0.542425		0.099422	4.44377	4.44377
0.100341	-2.64044	0.539145		0.100421	4.4412	4.4412
0.101341	-2.64345	0.536139		0.10142	4.43967	4.43967
0.10234	-2.64536	0.534224		0.10242	4.43814	4.43814
0.103339	-2.64629	0.533291		0.103419	4.43662	4.43662
0.104339	-2.64723	0.532353		0.104418	4.43515	4.43515
0.105338	-2.64819	0.531393		0.105417	4.4343	4.4343
0.106337	-2.64807	0.531512		0.106417	4.43459	4.43459
0.107336	-2.64567	0.533914		0.107416	4.43489	4.43489
0.108336	-2.64275	0.536837		0.108415	4.43511	4.43511
0.109335	-2.63982	0.539762		0.109415	4.43497	4.43497
0.110334	-2.63689	0.542694		0.110414	4.43438	4.43438
0.111334	-2.63544	0.544141		0.111413	4.43379	4.43379
0.112333	-2.63679	0.542796		0.112412	4.4332	4.4332
0.113332	-2.63832	0.541262		0.113412	4.43284	4.43284
0.114331	-2.63985	0.53973		0.114411	4.43334	4.43334
0.115331	-2.64145	0.538135		0.11541	4.43459	4.43459
0.11633	-2.64329	0.536292		0.11641	4.43602	4.43602
0.117329	-2.64537	0.534214		0.117409	4.43744	4.43744
0.118329	-2.6474	0.532181		0.118408	4.43888	4.43888
0.119328	-2.64943	0.530154		0.119407	4.43961	4.43961
0.120327	-2.65152	0.528069		0.120407	4.43818	4.43818
0.121326	-2.65353	0.526057		0.121406	4.43651	4.43651
0.122326	-2.65513	0.524458		0.122405	4.43486	4.43486
0.123325	-2.65656	0.523027		0.123405	4.43289	4.43289
0.124324	-2.65799	0.521591		0.124404	4.43023	4.43023
0.125324	-2.65939	0.520195		0.125403	4.42859	4.42859
0.126323	-2.66084	0.51875		0.126403	4.42695	4.42695
0.127322	-2.6625	0.517081		0.127402	4.42532	4.42532
0.128321	-2.6642	0.515388		0.128401	4.42378	4.42378
0.129321	-2.66589	0.513692		0.1294	4.42254	4.42254
0.13032	-2.66757	0.512017		0.1304	4.42123	4.42123
0.131319	-2.67017	0.50941		0.131399	4.41993	4.41993
0.132319	-2.67455	0.50504		0.132398	4.41867	4.41867
0.133318	-2.679	0.500588		0.133398	4.41793	4.41793
0.134317	-2.68342	0.496163		0.134397	4.41859	4.41859
0.135316	-2.68798	0.491608		0.135396	4.4197	4.4197
0.136316	-2.69141	0.488173		0.136395	4.42081	4.42081
0.137315	-2.69244	0.487148		0.137395	4.42175	4.42175
0.138314	-2.69347	0.48612		0.138394	4.42176	4.42176
0.139314	-2.69451	0.485073		0.139393	4.42039	4.42039
0.140313	-2.69569	0.483897		0.140393	4.41861	4.41861
0.141312	-2.69685	0.482738		0.141392	4.41684	4.41684
0.142311	-2.69767	0.48192		0.142391	4.41506	4.41506
0.143311	-2.69848	0.481101		0.14339	4.41325	4.41325
0.14431	-2.6993	0.48028		0.14439	4.41152	4.41152
0.145309	-2.70008	0.479509		0.145389	4.40984	4.40984
0.146309	-2.70071	0.478877		0.146388	4.40816	4.40816
0.147308	-2.70126	0.478328		0.147388	4.40644	4.40644
0.148307	-2.70181	0.477779		0.148387	4.40496	4.40496
0.149306	-2.70213	0.477455		0.149386	4.40469	4.40469
0.150306	-2.70194	0.47764		0.150385	4.40488	4.40488
0.151305	-2.70159	0.477998		0.151385	4.40517	4.40517
0.152304	-2.70128	0.478305		0.152384	4.40639	4.40639
0.153304	-2.70097	0.478611		0.153383	4.40928	4.40928
0.154303	-2.70059	0.47899		0.154383	4.41184	4.41184
0.155302	-2.70006	0.479527		0.155382	4.41439	4.41439
0.156301	-2.69948	0.480104		0.156381	4.41714	4.41714
0.157301	-2.69893	0.48066		0.157381	4.42059	4.42059
0.1583	-2.69835	0.481237		0.15838	4.42438	4.42438
0.159299	-2.69699	0.482595		0.159379	4.42713	4.42713
0.160299	-2.69349	0.486096		0.160378	4.42986	4.42986
0.161298	-2.68919	0.490399		0.161378	4.43377	4.43377
0.162297	-2.68486	0.494721		0.162377	4.44174	4.44174
0.163296	-2.68052	0.499064		0.163376	4.45183	4.45183
0.164296	-2.67343	0.506152		0.164376	4.4626	4.4626
0.165295	-2.65987	0.519719		0.165375	4.47336	4.47336
0.166294	-2.64596	0.53362		0.166374	4.48556	4.48556
0.167294	-2.63212	0.547467		0.167373	4.50198	4.50198
0.168293	-2.6175	0.562083		0.168373	4.51917	4.51917
0.169292	-2.5979	0.581687		0.169372	4.53616	4.53616
0.170291	-2.57119	0.608393		0.170371	4.55286	4.55286
0.171291	-2.54441	0.635171		0.171371	4.57259	4.57259
0.17229	-2.5176	0.661988		0.17237	4.59951	4.59951
0.173289	-2.48802	0.691569		0.173369	4.62662	4.62662
0.174289	-2.4494	0.730188		0.174368	4.6537	4.6537
0.175288	-2.40477	0.774817		0.175368	4.68228	4.68228
0.176287	-2.36051	0.819074		0.176367	4.71912	4.71912
0.177286	-2.31622	0.863364		0.177366	4.76563	4.76563
0.178286	-2.2661	0.913486		0.178366	4.81019	4.81019
0.179285	-2.20084	0.978744		0.179365	4.85484	4.85484
0.180284	-2.13034	1.04924		0.180364	4.90355	4.90355
0.181284	-2.05971	1.11988		0.181363	4.97078	4.97078
0.182283	-1.98936	1.19023		0.182363	5.04802	5.04802
0.183282	-1.9088	1.27079		0.183362	5.12434	5.12434
0.184281	-1.80413	1.37546		0.184361	5.20076	5.20076
0.185281	-1.69631	1.48328		0.185361	5.28585	5.28585
0.18628	-1.58962	1.58997		0.18636	5.40432	5.40432
0.187279	-1.48177	1.69782		0.187359	5.52474	5.52474
0.188279	-1.36076	1.81882		0.188359	5.64362	5.64362
0.189278	-1.21293	1.96666		0.189358	5.76275	5.76275
0.190277	-1.07079	2.1088		0.190357	5.89143	5.89143
0.191276	-0.928531	2.25105		0.191356	6.05603	6.05603
0.192276	-0.781311	2.39827		0.192356	6.22057	6.22057
0.193275	-0.611764	2.56782		0.193355	6.38368	6.38368
0.194274	-0.424382	2.7552		0.194354	6.54922	6.54922
0.195274	-0.245086	2.9345		0.195354	6.72857	6.72857
0.196273	-0.064474	3.11511		0.196353	6.92738	6.92738
0.197272	0.120404	3.29999		0.197352	7.12022	7.12022
0.198271	0.319063	3.49865		0.198351	7.31259	7.31259
0.199271	0.5228	3.70239		0.199351	7.50838	7.50838
0.20027	0.720394	3.89998		0.20035	7.71572	7.71572
0.201269	0.918553	4.09814		0.201349	7.92463	7.92463
0.202269	1.12276	4.30235		0.202349	8.12429	8.12429
0.203268	1.33843	4.51802		0.203348	8.32356	8.32356
0.204267	1.54505	4.72463		0.204347	8.52792	8.52792
0.205266	1.74559	4.92517		0.205346	8.74537	8.74537
0.206266	1.94733	5.12692		0.206346	8.94939	8.94939
0.207265	2.15516	5.33475		0.207345	9.14219	9.14219
0.208264	2.36624	5.54582		0.208344	9.33538	9.33538
0.209264	2.55345	5.73303		0.209344	9.53486	9.53486
0.210263	2.73079	5.91038		0.210343	9.73848	9.73848
0.211262	2.91051	6.09009		0.211342	9.90791	9.90791
0.212261	3.10134	6.28093		0.212341	10.0718	10.0718
0.213261	3.29643	6.47602		0.213341	10.2371	10.2371
0.21426	3.45982	6.6394		0.21434	10.4068	10.4068
0.215259	3.6227	6.80229		0.215339	10.5712	10.5712
0.216259	3.78657	6.96615		0.216339	10.6985	10.6985
0.217258	3.94927	7.12885		0.217338	10.8219	10.8219
0.218257	4.09531	7.2749		0.218337	10.9476	10.9476
0.219256	4.2169	7.39649		0.219337	11.0783	11.0783
0.220256	4.33856	7.51815		0.220336	11.1983	11.1983
0.221255	4.46069	7.64027		0.221335	11.2961	11.2961
0.222254	4.58158	7.76117		0.222334	11.3935	11.3935
0.223254	4.69129	7.87087		0.223334	11.4897	11.4897
0.224253	4.78654	7.96612		0.224333	11.5868	11.5868
0.225252	4.88204	8.06162		0.225332	11.6746	11.6746
0.226251	4.97729	8.15688		0.226332	11.7512	11.7512
0.227251	5.06744	8.24702		0.227331	11.8277	11.8277
0.22825	5.14037	8.31996		0.22833	11.9043	11.9043
0.229249	5.20648	8.38607		0.229329	11.9767	11.9767
0.230249	5.27284	8.45242		0.230329	12.03	12.03
0.231248	5.33955	8.51913		0.231328	12.0787	12.0787
0.232247	5.40296	8.58254		0.232327	12.1274	12.1274
0.233246	5.45441	8.63399		0.233327	12.1762	12.1762
0.234246	5.50339	8.68298		0.234326	12.2211	12.2211
0.235245	5.55226	8.73184		0.235325	12.251	12.251
0.236244	5.60138	8.78096		0.236324	12.281	12.281
0.237244	5.64567	8.82526		0.237324	12.3111	12.3111
0.238243	5.67513	8.85471		0.238323	12.3401	12.3401
0.239242	5.70455	8.88414		0.239322	12.3649	12.3649
0.240241	5.73407	8.91366		0.240322	12.3839	12.3839
0.241241	5.76178	8.94136		0.241321	12.4029	12.4029
0.24224	5.78259	8.96218		0.24232	12.422	12.422
0.243239	5.79759	8.97717		0.243319	12.4394	12.4394
0.244239	5.81252	8.99211		0.244319	12.4491	12.4491
0.245238	5.82741	9.00699		0.245318	12.455	12.455
0.246237	5.84305	9.02263		0.246317	12.4608	12.4608
0.247236	5.85834	9.03792		0.247317	12.4668	12.4668
0.248236	5.86812	9.0477		0.248316	12.4724	12.4724
0.249235	5.8779	9.05748		0.249315	12.4741	12.4741
0.250234	5.88769	9.06728		0.250315	12.4751	12.4751
0.251234	5.89551	9.0751		0.251314	12.4762	12.4762
0.252233	5.8979	9.07749		0.252313	12.4769	12.4769
0.253232	5.89932	9.0789		0.253312	12.4763	12.4763
0.254231	5.90073	9.08032		0.254312	12.4755	12.4755
0.255231	5.90213	9.08171		0.255311	12.4748	12.4748
0.25623	5.90268	9.08227		0.25631	12.474	12.474
0.257229	5.90016	9.07975		0.25731	12.4729	12.4729
0.258229	5.89495	9.07454		0.258309	12.4699	12.4699
0.259228	5.88975	9.06934		0.259308	12.4654	12.4654
0.260227	5.88467	9.06426		0.260307	12.4608	12.4608
0.261226	5.87969	9.05928		0.261307	12.4562	12.4562
0.262226	5.87367	9.05325		0.262306	12.4516	12.4516
0.263225	5.86666	9.04625		0.263305	12.4465	12.4465
0.264224	5.85983	9.03941		0.264305	12.4417	12.4417
0.265224	5.85253	9.03212		0.265304	12.4369	12.4369
0.266223	5.84513	9.02472		0.266303	12.4322	12.4322
0.267222	5.84033	9.01992		0.267302	12.4288	12.4288
0.268221	5.83671	9.01629		0.268302	12.4282	12.4282
0.269221	5.83308	9.01267		0.269301	12.4278	12.4278
0.27022	5.82874	9.00833		0.2703	12.4273	12.4273
0.271219	5.82052	9.0001		0.2713	12.4265	12.4265
0.272219	5.80713	8.98671		0.272299	12.4236	12.4236
0.273218	5.79325	8.97283		0.273298	12.4174	12.4174
0.274217	5.77933	8.95891		0.274297	12.4109	12.4109
0.275216	5.76472	8.9443		0.275297	12.4043	12.4043
0.276216	5.74901	8.92859		0.276296	12.3977	12.3977
0.277215	5.73793	8.91751		0.277295	12.3906	12.3906
0.278214	5.72707	8.90666		0.278295	12.3835	12.3835
0.279214	5.71627	8.89586		0.279294	12.3772	12.3772
0.280213	5.70585	8.88543		0.280293	12.3709	12.3709
0.281212	5.69708	8.87666		0.281292	12.3644	12.3644
0.282211	5.68929	8.86887		0.282292	12.357	12.357
0.283211	5.68145	8.86104		0.283291	12.3502	12.3502
0.28421	5.67322	8.85281		0.28429	12.3442	12.3442
0.285209	5.66216	8.84175		0.28529	12.3382	12.3382
0.286209	5.6463	8.82589		0.286289	12.3315	12.3315
0.287208	5.62965	8.80924		0.287288	12.3198	12.3198
0.288207	5.6129	8.79248		0.288288	12.3072	12.3072
0.289206	5.5958	8.77538		0.289287	12.2946	12.2946
0.290206	5.57737	8.75696		0.290286	12.282	12.282
0.291205	5.55863	8.73822		0.291285	12.2695	12.2695
0.292204	5.54024	8.71983		0.292285	12.257	12.257
0.293204	5.52192	8.70151		0.293284	12.2417	12.2417
0.294203	5.50268	8.68226		0.294283	12.2264	12.2264
0.295202	5.48049	8.66007		0.295283	12.2107	12.2107
0.296201	5.45998	8.63957		0.296282	12.1921	12.1921
0.297201	5.44139	8.62098		0.297281	12.1719	12.1719
0.2982	5.4228	8.60239		0.29828	12.1545	12.1545
0.299199	5.40376	8.58334		0.29928	12.1371	12.1371
0.300199	5.38437	8.56396		0.300279	12.1194	12.1194
0.301198	5.3676	8.54719		0.301278	12.0983	12.0983
0.302197	5.35137	8.53095		0.302278	12.0756	12.0756
0.303196	5.33502	8.51461		0.303277	12.0538	12.0538
0.304196	5.31744	8.49703		0.304276	12.0321	12.0321
0.305195	5.29668	8.47627		0.305275	12.0097	12.0097
0.306194	5.27464	8.45422		0.306275	11.984	11.984
0.307194	5.25236	8.43194		0.307274	11.9573	11.9573
0.308193	5.22967	8.40926		0.308273	11.9318	11.9318
0.309192	5.2055	8.38509		0.309273	11.9063	11.9063
0.310191	5.18156	8.36115		0.310272	11.8806	11.8806
0.311191	5.16177	8.34135		0.311271	11.8562	11.8562
0.31219	5.14194	8.32153		0.31227	11.8367	11.8367
0.313189	5.12167	8.30126		0.31327	11.8187	11.8187
0.314189	5.10015	8.27973		0.314269	11.8007	11.8007
0.315188	5.07871	8.25829		0.315268	11.7824	11.7824
0.316187	5.05863	8.23822		0.316268	11.7627	11.7627
0.317186	5.03904	8.21863		0.317267	11.7419	11.7419
0.318186	5.01879	8.19838		0.318266	11.7211	11.7211
0.319185	4.99585	8.17544		0.319266	11.7001	11.7001
0.320184	4.97422	8.15381		0.320265	11.6773	11.6773
0.321184	4.95413	8.13371		0.321264	11.6529	11.6529
0.322183	4.934	8.11359		0.322263	11.6323	11.6323
0.323182	4.9131	8.09268		0.323263	11.6115	11.6115
0.324181	4.8891	8.06869		0.324262	11.5904	11.5904
0.325181	4.86521	8.0448		0.325261	11.5678	11.5678
0.32618	4.84146	8.02105		0.326261	11.5456	11.5456
0.327179	4.81764	7.99723		0.32726	11.5261	11.5261
0.328179	4.79305	7.97263		0.328259	11.5067	11.5067
0.329178	4.76575	7.94533		0.329258	11.4868	11.4868
0.330177	4.74142	7.921		0.330258	11.4652	11.4652
0.331176	4.71701	7.8966		0.331257	11.4448	11.4448
0.332176	4.69248	7.87207		0.332256	11.4255	11.4255
0.333175	4.66696	7.84655		0.333256	11.4062	11.4062
0.334174	4.64004	7.81962		0.334255	11.3867	11.3867
0.335174	4.61578	7.79537		0.335254	11.3653	11.3653
0.336173	4.59159	7.77118		0.336253	11.3427	11.3427
0.337172	4.56684	7.74642		0.337253	11.32	11.32
0.338171	4.53932	7.7189		0.338252	11.2973	11.2973
0.339171	4.50867	7.68826		0.339251	11.2742	11.2742
0.34017	4.47961	7.65919		0.340251	11.2467	11.2467
0.341169	4.45052	7.63011		0.34125	11.219	11.219
0.342169	4.42134	7.60093		0.342249	11.1912	11.1912
0.343168	4.39187	7.57146		0.343248	11.1637	11.1637
0.344167	4.36464	7.54422		0.344248	11.1358	11.1358
0.345166	4.33986	7.51945		0.345247	11.1079	11.1079
0.346166	4.31513	7.49472		0.346246	11.0848	11.0848
0.347165	4.28931	7.46889		0.347246	11.0617	11.0617
0.348164	4.2603	7.43989		0.348245	11.0386	11.0386
0.349164	4.23438	7.41397		0.349244	11.0152	11.0152
0.350163	4.20936	7.38895		0.350244	10.9913	10.9913
0.351162	4.18427	7.36386		0.351243	10.9704	10.9704
0.352161	4.15697	7.33656		0.352242	10.9496	10.9496
0.353161	4.12599	7.30557		0.353241	10.9285	10.9285
0.35416	4.09866	7.27825		0.354241	10.905	10.905
0.355159	4.07141	7.25099		0.35524	10.8794	10.8794
0.356159	4.044	7.22358		0.356239	10.8563	10.8563
0.357158	4.01586	7.19544		0.357239	10.8334	10.8334
0.358157	3.98814	7.16772		0.358238	10.8101	10.8101
0.359156	3.96357	7.14316		0.359237	10.7851	10.7851
0.360156	3.93907	7.11865		0.360236	10.7602	10.7602
0.361155	3.91392	7.09351		0.361236	10.7365	10.7365
0.362154	3.88659	7.06617		0.362235	10.7126	10.7126
0.363154	3.86089	7.04048		0.363234	10.6884	10.6884
0.364153	3.83988	7.01946		0.364234	10.6627	10.6627
0.365152	3.81876	6.99835		0.365233	10.6403	10.6403
0.366151	3.79736	6.97695		0.366232	10.6196	10.6196
0.367151	3.7748	6.95439		0.367231	10.5988	10.5988
0.36815	3.75272	6.93231		0.368231	10.5775	10.5775
0.369149	3.73122	6.91081		0.36923	10.5533	10.5533
0.370149	3.7101	6.88968		0.370229	10.531	10.531
0.371148	3.68881	6.8684		0.371229	10.5089	10.5089
0.372147	3.66374	6.84333		0.372228	10.4867	10.4867
0.373146	3.64181	6.8214		0.373227	10.464	10.464
0.374146	3.62062	6.80021		0.374227	10.4382	10.4382
0.375145	3.59939	6.77897		0.375226	10.4147	10.4147
0.376144	3.5774	6.75699		0.376225	10.3913	10.3913
0.377144	3.55387	6.73346		0.377224	10.3678	10.3678
0.378143	3.53535	6.71493		0.378224	10.3445	10.3445
0.379142	3.51678	6.69636		0.379223	10.3221	10.3221
0.380141	3.4979	6.67749		0.380222	10.3046	10.3046
0.381141	3.47697	6.65656		0.381222	10.2871	10.2871
0.38214	3.45444	6.63402		0.382221	10.2695	10.2695
0.383139	3.43297	6.61256		0.38322	10.251	10.251
0.384139	3.41152	6.59111		0.384219	10.2322	10.2322
0.385138	3.38984	6.56942		0.385219	10.2144	10.2144
0.386137	3.36712	6.54671		0.386218	10.1964	10.1964
0.387136	3.34643	6.52602		0.387217	10.1783	10.1783
0.388136	3.32726	6.50685		0.388217	10.1582	10.1582
0.389135	3.3081	6.48769		0.389216	10.1387	10.1387
0.390134	3.28797	6.46755		0.390215	10.1201	10.1201
0.391134	3.26291	6.4425		0.391214	10.1015	10.1015
0.392133	3.23846	6.41804		0.392214	10.0828	10.0828
0.393132	3.21452	6.39411		0.393213	10.063	10.063
0.394131	3.19036	6.36995		0.394212	10.0462	10.0462
0.395131	3.16526	6.34485		0.395212	10.0297	10.0297
0.39613	3.13552	6.31511		0.396211	10.0131	10.0131
0.397129	3.10934	6.28892		0.39721	9.99522	9.99522
0.398129	3.08363	6.26322		0.398209	9.97372	9.97372
0.399128	3.05796	6.23755		0.399209	9.95603	9.95603
0.400127	3.03196	6.21155		0.400208	9.93859	9.93859
0.401126	3.00627	6.18585		0.401207	9.92097	9.92097
0.402126	2.98395	6.16354		0.402207	9.9024	9.9024
0.403125	2.96169	6.14128		0.403206	9.88296	9.88296
0.404124	2.93888	6.11846		0.404205	9.86544	9.86544
0.405124	2.91391	6.0935		0.405205	9.84778	9.84778
0.406123	2.88723	6.06682		0.406204	9.83	9.83
0.407122	2.86313	6.04271		0.407203	9.81036	9.81036
0.408121	2.83898	6.01856		0.408202	9.79057	9.79057
0.409121	2.81463	5.99421		0.409202	9.77399	9.77399
0.41012	2.78942	5.96901		0.410201	9.75731	9.75731
0.411119	2.76518	5.94477		0.4112	9.74038	9.74038
0.412119	2.74163	5.92122		0.4122	9.72078	9.72078
0.413118	2.71819	5.89777		0.413199	9.7027	9.7027
0.414117	2.69461	5.8742		0.414198	9.68641	9.68641
0.415116	2.67144	5.85102		0.415197	9.66991	9.66991
0.416116	2.65319	5.83277		0.416197	9.65316	9.65316
0.417115	2.63572	5.81531		0.417196	9.63354	9.63354
0.418114	2.61816	5.79774		0.418195	9.61518	9.61518
0.419114	2.59939	5.77898		0.419195	9.59696	9.59696
0.420113	2.57864	5.75822		0.420194	9.57876	9.57876
0.421112	2.56305	5.74264		0.421193	9.55923	9.55923
0.422111	2.54772	5.7273		0.422192	9.53772	9.53772
0.423111	2.53243	5.71202		0.423192	9.52006	9.52006
0.42411	2.51731	5.6969		0.424191	9.50256	9.50256
0.425109	2.50152	5.6811		0.42519	9.48485	9.48485
0.426109	2.48596	5.66554		0.42619	9.46662	9.46662
0.427108	2.47034	5.64993		0.427189	9.44872	9.44872
0.428107	2.45457	5.63416		0.428188	9.43168	9.43168
0.429106	2.43742	5.61701		0.429187	9.41473	9.41473
0.430106	2.42051	5.6001		0.430187	9.39777	9.39777
0.431105	2.40745	5.58704		0.431186	9.38168	9.38168
0.432104	2.39442	5.574		0.432185	9.36789	9.36789
0.433104	2.38123	5.56082		0.433185	9.3554	9.3554
0.434103	2.36726	5.54685		0.434184	9.3429	9.3429
0.435102	2.35402	5.53361		0.435183	9.32981	9.32981
0.436101	2.34143	5.52102		0.436182	9.31058	9.31058
0.437101	2.3288	5.50839		0.437182	9.29363	9.29363
0.4381	2.31562	5.49521		0.438181	9.27754	9.27754
0.439099	2.2984	5.47799		0.43918	9.26078	9.26078
0.440099	2.28193	5.46151		0.44018	9.24406	9.24406
0.441098	2.26566	5.44524		0.441179	9.22839	9.22839
0.442097	2.24922	5.42881		0.442178	9.21591	9.21591
0.443096	2.23176	5.41135		0.443178	9.20357	9.20357
0.444096	2.21269	5.39228		0.444177	9.19122	9.19122
0.445095	2.19708	5.37667		0.445176	9.17772	9.17772
0.446094	2.18151	5.3611		0.446175	9.16286	9.16286
0.447094	2.1658	5.34538		0.447175	9.15155	9.15155
0.448093	2.14907	5.32866		0.448174	9.1402	9.1402
0.449092	2.13188	5.31147		0.449173	9.1288	9.1288
0.450091	2.1155	5.29509		0.450173	9.11648	9.11648
0.451091	2.09911	5.27869		0.451172	9.10347	9.10347
0.45209	2.08237	5.26196		0.452171	9.0912	9.0912
0.453089	2.06372	5.24331		0.45317	9.07898	9.07898
0.454089	2.04597	5.22556		0.45417	9.06677	9.06677
0.455088	2.03071	5.2103		0.455169	9.0497	9.0497
0.456087	2.01535	5.19493		0.456168	9.03003	9.03003
0.457086	1.99962	5.17921		0.457168	9.00998	9.00998
0.458086	1.98201	5.1616		0.458167	8.99002	8.99002
0.459085	1.96478	5.14436		0.459166	8.96998	8.96998
0.460084	1.94795	5.12753		0.460165	8.94983	8.94983
0.461084	1.93116	5.11075		0.461165	8.93645	8.93645
0.462083	1.9142	5.09378		0.462164	8.92421	8.92421
0.463082	1.89746	5.07704		0.463163	8.91198	8.91198
0.464081	1.88484	5.06443		0.464163	8.89971	8.89971
0.465081	1.87214	5.05172		0.465162	8.88558	8.88558
0.46608	1.85926	5.03884		0.466161	8.87063	8.87063
0.467079	1.84438	5.02396		0.46716	8.85561	8.85561
0.468079	1.82649	5.00608		0.46816	8.84069	8.84069
0.469078	1.81123	4.99082		0.469159	8.82552	8.82552
0.470077	1.79595	4.97553		0.470158	8.80497	8.80497
0.471076	1.78036	4.95994		0.471158	8.78705	8.78705
0.472076	1.76297	4.94256		0.472157	8.76914	8.76914
0.473075	1.74462	4.9242		0.473156	8.75135	8.75135
0.474074	1.72709	4.90667		0.474156	8.73362	8.73362
0.475074	1.70965	4.88923		0.475155	8.71784	8.71784
0.476073	1.69249	4.87207		0.476154	8.70331	8.70331
0.477072	1.67759	4.85717		0.477153	8.68869	8.68869
0.478071	1.66566	4.84524		0.478153	8.67417	8.67417
0.479071	1.65406	4.83364		0.479152	8.65921	8.65921
0.48007	1.64243	4.82201		0.480151	8.64782	8.64782
0.481069	1.63035	4.80994		0.481151	8.63833	8.63833
0.482069	1.61395	4.79354		0.48215	8.62892	8.62892
0.483068	1.5993	4.77889		0.483149	8.61934	8.61934
0.484067	1.5852	4.76479		0.484148	8.60735	8.60735
0.485066	1.57114	4.75072		0.485148	8.59401	8.59401
0.486066	1.55692	4.73651		0.486147	8.58074	8.58074
0.487065	1.5417	4.72129		0.487146	8.56742	8.56742
0.488064	1.527	4.70658		0.488146	8.55412	8.55412
0.489064	1.51227	4.69186		0.489145	8.54033	8.54033
0.490063	1.49744	4.67703		0.490144	8.528	8.528
0.491062	1.48141	4.66099		0.491143	8.51623	8.51623
0.492061	1.46475	4.64434		0.492143	8.50392	8.50392
0.493061	1.45243	4.63202		0.493142	8.49152	8.49152
0.49406	1.44008	4.61967		0.494141	8.47661	8.47661
0.495059	1.4277	4.60729		0.495141	8.46704	8.46704
0.496059	1.41477	4.59436		0.49614	8.4576	8.4576
0.497058	1.40313	4.58272		0.497139	8.44817	8.44817
0.498057	1.39367	4.57325		0.498139	8.43873	8.43873
0.499056	1.38423	4.56381		0.499138	8.42893	8.42893
0.500056	1.37457	4.55415		0.500137	8.41825	8.41825
0.501055	1.36347	4.54305		0.501136	8.40752	8.40752
0.502054	1.34977	4.52936		0.502136	8.39679	8.39679
0.503053	1.33537	4.51496		0.503135	8.38597	8.38597
0.504053	1.32113	4.50072		0.504134	8.37384	8.37384
0.505052	1.30652	4.48611		0.505134	8.36289	8.36289
0.506051	1.28982	4.46941		0.506133	8.35192	8.35192
0.507051	1.2759	4.45548		0.507132	8.34093	8.34093
0.50805	1.26248	4.44207		0.508131	8.32855	8.32855
0.509049	1.24913	4.42872		0.509131	8.31551	8.31551
0.510049	1.23551	4.4151		0.51013	8.30408	8.30408
0.511048	1.22046	4.40004		0.511129	8.29267	8.29267
0.512047	1.20532	4.3849		0.512129	8.28123	8.28123
0.513046	1.19017	4.36976		0.513128	8.27007	8.27007
0.514046	1.17493	4.35451		0.514127	8.25968	8.25968
0.515045	1.15963	4.33922		0.515126	8.24965	8.24965
0.516044	1.14375	4.32333		0.516126	8.23959	8.23959
0.517044	1.12978	4.30937		0.517125	8.22953	8.22953
0.518043	1.11579	4.29538		0.518124	8.21619	8.21619
0.519042	1.10178	4.28137		0.519124	8.20301	8.20301
0.520041	1.08724	4.26682		0.520123	8.19104	8.19104
0.521041	1.07094	4.25053		0.521122	8.17902	8.17902
0.52204	1.05506	4.23464		0.522121	8.167	8.167
0.523039	1.03933	4.21891		0.523121	8.15343	8.15343
0.524038	1.02354	4.20312		0.52412	8.13965	8.13965
0.525038	1.00797	4.18755		0.525119	8.12603	8.12603
0.526037	0.993611	4.1732		0.526119	8.11242	8.11242
0.527036	0.980052	4.15964		0.527118	8.0987	8.0987
0.528036	0.966484	4.14607		0.528117	8.08426	8.08426
0.529035	0.952886	4.13247		0.529117	8.07153	8.07153
0.530034	0.939132	4.11872		0.530116	8.0588	8.0588
0.531034	0.927771	4.10736		0.531115	8.04605	8.04605
0.532033	0.917968	4.09755		0.532114	8.03331	8.03331
0.533032	0.907919	4.0875		0.533114	8.02092	8.02092
0.534031	0.897746	4.07733		0.534113	8.01153	8.01153
0.535031	0.885724	4.06531		0.535112	8.00219	8.00219
0.53603	0.873167	4.05275		0.536112	7.99285	7.99285
0.537029	0.861689	4.04127		0.537111	7.98329	7.98329
0.538028	0.850246	4.02983		0.53811	7.96908	7.96908
0.539028	0.838805	4.01839		0.539109	7.95458	7.95458
0.540027	0.827486	4.00707		0.540109	7.9401	7.9401
0.541026	0.818291	3.99788		0.541108	7.92563	7.92563
0.542026	0.809675	3.98926		0.542107	7.91096	7.91096
0.543025	0.80103	3.98062		0.543107	7.89884	7.89884
0.544024	0.79243	3.97202		0.544106	7.88928	7.88928
0.545024	0.784855	3.96444		0.545105	7.87973	7.87973
0.546023	0.780228	3.95981		0.546104	7.86988	7.86988
0.547022	0.77562	3.95521		0.547104	7.85981	7.85981
0.548021	0.770987	3.95057		0.548103	7.85105	7.85105
0.549021	0.766047	3.94563		0.549102	7.84264	7.84264
0.55002	0.755862	3.93545		0.550102	7.83424	7.83424
0.551019	0.745683	3.92527		0.551101	7.82586	7.82586
0.552019	0.735545	3.91513		0.5521	7.81763	7.81763
0.553018	0.725354	3.90494		0.5531	7.81027	7.81027
0.554017	0.714852	3.89444		0.554099	7.80309	7.80309
0.555016	0.704176	3.88376		0.555098	7.79598	7.79598
0.556016	0.694028	3.87361		0.556097	7.78881	7.78881
0.557015	0.683833	3.86342		0.557097	7.77944	7.77944
0.558014	0.673605	3.85319		0.558096	7.77054	7.77054
0.559013	0.662053	3.84164		0.559095	7.76187	7.76187
0.560013	0.651541	3.83113		0.560095	7.75317	7.75317
0.561012	0.643322	3.82291		0.561094	7.74452	7.74452
0.562011	0.635151	3.81474		0.562093	7.73185	7.73185
0.563011	0.626654	3.80624		0.563092	7.72328	7.72328
0.56401	0.614198	3.79378		0.564092	7.71476	7.71476
0.565009	0.600384	3.77997		0.565091	7.70623	7.70623
0.566009	0.586587	3.76617		0.56609	7.69761	7.69761
0.567008	0.572863	3.75245		0.56709	7.68812	7.68812
0.568007	0.559141	3.73873		0.568089	7.67946	7.67946
0.569006	0.547347	3.72693		0.569088	7.67083	7.67083
0.570006	0.535229	3.71481		0.570087	7.6621	7.6621
0.571005	0.522923	3.70251		0.571087	7.6531	7.6531
0.572004	0.510637	3.69022		0.572086	7.64314	7.64314
0.573003	0.498016	3.6776		0.573085	7.63338	7.63338
0.574003	0.482753	3.66234		0.574085	7.62364	7.62364
0.575002	0.472707	3.65229		0.575084	7.61381	7.61381
0.576001	0.462681	3.64227		0.576083	7.60302	7.60302
0.577001	0.452673	3.63226		0.577082	7.5904	7.5904
0.578	0.442466	3.62205		0.578082	7.57773	7.57773
0.578999	0.431774	3.61136		0.579081	7.565	7.565
0.579998	0.421815	3.6014		0.58008	7.55236	7.55236
0.580998	0.411809	3.59139		0.58108	7.54022	7.54022
0.581997	0.401783	3.58137		0.582079	7.53074	7.53074
0.582996	0.391385	3.57097		0.583078	7.5216	7.5216
0.583996	0.381836	3.56142		0.584077	7.51246	7.51246
0.584995	0.373549	3.55313		0.585077	7.50315	7.50315
0.585994	0.364866	3.54445		0.586076	7.49092	7.49092
0.586994	0.356144	3.53573		0.587075	7.48132	7.48132
0.587993	0.346058	3.52564		0.588075	7.47199	7.47199
0.588992	0.338074	3.51766		0.589074	7.46268	7.46268
0.589991	0.33149	3.51108		0.590073	7.45308	7.45308
0.590991	0.324913	3.5045		0.591072	7.4407	7.4407
0.59199	0.318327	3.49791		0.592072	7.4294	7.4294
0.592989	0.311643	3.49123		0.593071	7.41798	7.41798
0.593988	0.302894	3.48248		0.59407	7.40656	7.40656
0.594988	0.293934	3.47352		0.59507	7.39429	7.39429
0.595987	0.284997	3.46458		0.596069	7.37993	7.37993
0.596986	0.276006	3.45559		0.597068	7.36685	7.36685
0.597986	0.265695	3.44528		0.598068	7.35481	7.35481
0.598985	0.258491	3.43808		0.599067	7.34279	7.34279
0.599984	0.251183	3.43077		0.600066	7.33053	7.33053
0.600984	0.243928	3.42351		0.601065	7.32124	7.32124
0.601983	0.236201	3.41579		0.602065	7.3138	7.3138
0.602982	0.226781	3.40637		0.603064	7.30653	7.30653
0.603981	0.21824	3.39783		0.604063	7.29926	7.29926
0.604981	0.209745	3.38933		0.605063	7.29019	7.29019
0.60598	0.201228	3.38081		0.606062	7.27901	7.27901
0.606979	0.192654	3.37224		0.607061	7.26732	7.26732
0.607978	0.18447	3.36406		0.60806	7.2556	7.2556
0.608978	0.176961	3.35655		0.60906	7.24392	7.24392
0.609977	0.169513	3.3491		0.610059	7.2313	7.2313
0.610976	0.162009	3.34159		0.611058	7.22148	7.22148
0.611976	0.153034	3.33262		0.612058	7.2132	7.2132
0.612975	0.14492	3.32451		0.613057	7.20508	7.20508
0.613974	0.138866	3.31845		0.614056	7.19693	7.19693
0.614973	0.132778	3.31236		0.615056	7.18951	7.18951
0.615973	0.126715	3.3063		0.616055	7.18516	7.18516
0.616972	0.119068	3.29865		0.617054	7.18102	7.18102
0.617971	0.111403	3.29099		0.618053	7.17687	7.17687
0.618971	0.103883	3.28347		0.619053	7.1717	7.1717
0.61997	0.096264	3.27585		0.620052	7.16467	7.16467
0.620969	0.088269	3.26785		0.621051	7.16023	7.16023
0.621969	0.077082	3.25667		0.622051	7.15591	7.15591
0.622968	0.067281	3.24687		0.62305	7.15159	7.15159
0.623967	0.057674	3.23726		0.624049	7.14579	7.14579
0.624966	0.047991	3.22758		0.625048	7.1379	7.1379
0.625966	0.038666	3.21825		0.626048	7.12749	7.12749
0.626965	0.030764	3.21035		0.627047	7.11704	7.11704
0.627964	0.024638	3.20422		0.628046	7.10646	7.10646
0.628963	0.018535	3.19812		0.629046	7.09536	7.09536
0.629963	0.012418	3.192		0.630045	7.08607	7.08607
0.630962	0.005752	3.18534		0.631044	7.07842	7.07842
0.631961	-0.001423	3.17816		0.632043	7.07078	7.07078
0.632961	-0.008572	3.17101		0.633043	7.06316	7.06316
0.63396	-0.015687	3.1639		0.634042	7.05614	7.05614
0.634959	-0.022879	3.15671		0.635041	7.05013	7.05013
0.635958	-0.032422	3.14716		0.636041	7.04427	7.04427
0.636958	-0.041787	3.1378		0.63704	7.03839	7.03839
0.637957	-0.050361	3.12922		0.638039	7.03215	7.03215
0.638956	-0.059012	3.12057		0.639038	7.02178	7.02178
0.639956	-0.067883	3.1117		0.640038	7.01076	7.01076
0.640955	-0.07949	3.1001		0.641037	6.9997	6.9997
0.641954	-0.090152	3.08943		0.642036	6.98858	6.98858
0.642953	-0.100721	3.07886		0.643036	6.97774	6.97774
0.643953	-0.111308	3.06828		0.644035	6.96836	6.96836
0.644952	-0.121858	3.05773		0.645034	6.96134	6.96134
0.645951	-0.131469	3.04812		0.646033	6.9543	6.9543
0.646951	-0.137829	3.04176		0.647033	6.94726	6.94726
0.64795	-0.144073	3.03551		0.648032	6.93947	6.93947
0.648949	-0.150311	3.02927		0.649031	6.93243	6.93243
0.649948	-0.15679	3.0228		0.650031	6.92659	6.92659
0.650948	-0.16461	3.01498		0.65103	6.921	6.921
0.651947	-0.17337	3.00622		0.652029	6.91586	6.91586
0.652946	-0.182165	2.99742		0.653028	6.91005	6.91005
0.653946	-0.190969	2.98862		0.654028	6.90442	6.90442
0.654945	-0.200091	2.97949		0.655027	6.89893	6.89893
0.655944	-0.20997	2.96962		0.656026	6.8935	6.8935
0.656944	-0.219277	2.96031		0.657026	6.88806	6.88806
0.657943	-0.228556	2.95103		0.658025	6.88187	6.88187
0.658942	-0.237794	2.94179		0.659024	6.87494	6.87494
0.659941	-0.248401	2.93118		0.660024	6.86791	6.86791
0.660941	-0.25854	2.92105		0.661023	6.86082	6.86082
0.66194	-0.267408	2.91218		0.662022	6.85379	6.85379
0.662939	-0.276218	2.90337		0.663021	6.84551	6.84551
0.663938	-0.285016	2.89457		0.664021	6.84052	6.84052
0.664938	-0.293361	2.88622		0.66502	6.83591	6.83591
0.665937	-0.298758	2.88083		0.666019	6.83133	6.83133
0.666936	-0.303589	2.876		0.667019	6.82673	6.82673
0.667936	-0.308431	2.87115		0.668018	6.82107	6.82107
0.668935	-0.313272	2.86631		0.669017	6.81476	6.81476
0.669934	-0.319739	2.85985		0.670016	6.80841	6.80841
0.670933	-0.327193	2.85239		0.671016	6.80208	6.80208
0.671933	-0.334637	2.84495		0.672015	6.79574	6.79574
0.672932	-0.342119	2.83747		0.673014	6.78969	6.78969
0.673931	-0.349703	2.82988		0.674014	6.78437	6.78437
0.674931	-0.358833	2.82075		0.675013	6.77907	6.77907
0.67593	-0.367034	2.81255		0.676012	6.77381	6.77381
0.676929	-0.375207	2.80438		0.677011	6.76817	6.76817
0.677928	-0.383391	2.79619		0.678011	6.7616	6.7616
0.678928	-0.392101	2.78748		0.67901	6.75505	6.75505
0.679927	-0.401318	2.77827		0.680009	6.74852	6.74852
0.680926	-0.409289	2.7703		0.681009	6.74197	6.74197
0.681926	-0.417194	2.76239		0.682008	6.73501	6.73501
0.682925	-0.425128	2.75446		0.683007	6.72848	6.72848
0.683924	-0.433087	2.7465		0.684007	6.72209	6.72209
0.684923	-0.439729	2.73986		0.685006	6.71572	6.71572
0.685923	-0.444424	2.73516		0.686005	6.70932	6.70932
0.686922	-0.449071	2.73051		0.687004	6.70049	6.70049
0.687921	-0.453743	2.72584		0.688004	6.69252	6.69252
0.688921	-0.458791	2.72079		0.689003	6.68494	6.68494
0.68992	-0.464649	2.71494		0.690002	6.67736	6.67736
0.690919	-0.470613	2.70897		0.691002	6.66983	6.66983
0.691918	-0.476337	2.70325		0.692001	6.66449	6.66449
0.692918	-0.482334	2.69725		0.693	6.66025	6.66025
0.693917	-0.490325	2.68926		0.693999	6.65625	6.65625
0.694916	-0.497404	2.68218		0.694999	6.65229	6.65229
0.695916	-0.504108	2.67548		0.695998	6.64785	6.64785
0.696915	-0.510796	2.66879		0.696997	6.64219	6.64219
0.697914	-0.517517	2.66207		0.697997	6.63703	6.63703
0.698913	-0.524435	2.65515		0.698996	6.63197	6.63197
0.699913	-0.529646	2.64994		0.699995	6.62686	6.62686
0.700912	-0.534716	2.64487		0.700994	6.62039	6.62039
0.701911	-0.539779	2.63981		0.701994	6.61296	6.61296
0.702911	-0.545227	2.63436		0.702993	6.60667	6.60667
0.70391	-0.551319	2.62827		0.703992	6.60047	6.60047
0.704909	-0.556685	2.6229		0.704992	6.5948	6.5948
0.705908	-0.561957	2.61763		0.705991	6.58823	6.58823
0.706908	-0.567272	2.61231		0.70699	6.58116	6.58116
0.707907	-0.5728	2.60679		0.707989	6.57425	6.57425
0.708906	-0.579333	2.60025		0.708989	6.56739	6.56739
0.709906	-0.585938	2.59365		0.709988	6.56053	6.56053
0.710905	-0.592563	2.58702		0.710987	6.55299	6.55299
0.711904	-0.599193	2.58039		0.711987	6.54734	6.54734
0.712903	-0.606384	2.5732		0.712986	6.54263	6.54263
0.713903	-0.613767	2.56582		0.713985	6.53803	6.53803
0.714902	-0.621002	2.55858		0.714984	6.53344	6.53344
0.715901	-0.628201	2.55138		0.715984	6.52922	6.52922
0.716901	-0.635342	2.54424		0.716983	6.52312	6.52312
0.7179	-0.64272	2.53687		0.717982	6.5167	6.5167
0.718899	-0.648217	2.53137		0.718982	6.51029	6.51029
0.719898	-0.653067	2.52652		0.719981	6.50354	6.50354
0.720898	-0.657902	2.52168		0.72098	6.49649	6.49649
0.721897	-0.662749	2.51684		0.72198	6.49054	6.49054
0.722896	-0.66788	2.51171		0.722979	6.48475	6.48475
0.723896	-0.672729	2.50686		0.723978	6.47895	6.47895
0.724895	-0.677515	2.50207		0.724977	6.4721	6.4721
0.725894	-0.682319	2.49727		0.725977	6.46534	6.46534
0.726893	-0.687193	2.49239		0.726976	6.46002	6.46002
0.727893	-0.692411	2.48717		0.727975	6.45485	6.45485
0.728892	-0.696494	2.48309		0.728975	6.44968	6.44968
0.729891	-0.700528	2.47906		0.729974	6.44215	6.44215
0.730891	-0.704564	2.47502		0.730973	6.43404	6.43404
0.73189	-0.709151	2.47043		0.731972	6.42621	6.42621
0.732889	-0.715108	2.46448		0.732972	6.4184	6.4184
0.733888	-0.720148	2.45944		0.733971	6.4106	6.4106
0.734888	-0.725151	2.45443		0.73497	6.40242	6.40242
0.735887	-0.730164	2.44942		0.73597	6.39485	6.39485
0.736886	-0.736056	2.44353		0.736969	6.38742	6.38742
0.737886	-0.742139	2.43745		0.737968	6.37997	6.37997
0.738885	-0.747643	2.43194		0.738967	6.37264	6.37264
0.739884	-0.753149	2.42644		0.739967	6.36625	6.36625
0.740883	-0.758609	2.42098		0.740966	6.35956	6.35956
0.741883	-0.762901	2.41668		0.741965	6.35278	6.35278
0.742882	-0.765721	2.41386		0.742965	6.34602	6.34602
0.743881	-0.768381	2.4112		0.743964	6.33873	6.33873
0.744881	-0.770936	2.40865		0.744963	6.33056	6.33056
0.74588	-0.773514	2.40607		0.745963	6.32299	6.32299
0.746879	-0.778767	2.40082		0.746962	6.31549	6.31549
0.747878	-0.784959	2.39463		0.747961	6.30792	6.30792
0.748878	-0.791221	2.38836		0.74896	6.3007	6.3007
0.749877	-0.79748	2.38211		0.74996	6.29485	6.29485
0.750876	-0.803742	2.37584		0.750959	6.29006	6.29006
0.751876	-0.809166	2.37042		0.751958	6.28528	6.28528
0.752875	-0.813747	2.36584		0.752958	6.2805	6.2805
0.753874	-0.818245	2.36134		0.753957	6.2748	6.2748
0.754873	-0.822725	2.35686		0.754956	6.27149	6.27149
0.755873	-0.827383	2.3522		0.755955	6.2696	6.2696
0.756872	-0.833011	2.34657		0.756955	6.26772	6.26772
0.757871	-0.837253	2.34233		0.757954	6.26561	6.26561
0.758871	-0.841291	2.33829		0.758953	6.26205	6.26205
0.75987	-0.845349	2.33424		0.759953	6.25852	6.25852
0.760869	-0.849655	2.32993		0.760952	6.25495	6.25495
0.761868	-0.853746	2.32584		0.761951	6.25139	6.25139
0.762868	-0.857107	2.32248		0.76295	6.24798	6.24798
0.763867	-0.860392	2.31919		0.76395	6.24471	6.24471
0.764866	-0.863675	2.31591		0.764949	6.24065	6.24065
0.765866	-0.867252	2.31233		0.765948	6.23639	6.23639
0.766865	-0.872225	2.30736		0.766948	6.23214	6.23214
0.767864	-0.878483	2.3011		0.767947	6.22738	6.22738
0.768863	-0.884882	2.2947		0.768946	6.22281	6.22281
0.769863	-0.891266	2.28832		0.769945	6.21937	6.21937
0.770862	-0.897764	2.28182		0.770945	6.21617	6.21617
0.771861	-0.901633	2.27795		0.771944	6.21297	6.21297
0.772861	-0.90433	2.27526		0.772943	6.20782	6.20782
0.77386	-0.906936	2.27265		0.773943	6.20185	6.20185
0.774859	-0.909524	2.27006		0.774942	6.19556	6.19556
0.775858	-0.912699	2.26689		0.775941	6.18924	6.18924
0.776858	-0.916862	2.26272		0.776941	6.18287	6.18287
0.777857	-0.92114	2.25845		0.77794	6.1763	6.1763
0.778856	-0.925436	2.25415		0.778939	6.17044	6.17044
0.779856	-0.929731	2.24985		0.779938	6.165	6.165
0.780855	-0.933846	2.24574		0.780938	6.15954	6.15954
0.781854	-0.936453	2.24313		0.781937	6.15401	6.15401
0.782853	-0.938915	2.24067		0.782936	6.14858	6.14858
0.783853	-0.941375	2.23821		0.783936	6.14478	6.14478
0.784852	-0.94411	2.23548		0.784935	6.14123	6.14123
0.785851	-0.948229	2.23136		0.785934	6.13767	6.13767
0.786851	-0.951847	2.22774		0.786933	6.13412	6.13412
0.78785	-0.955419	2.22417		0.787933	6.13034	6.13034
0.788849	-0.958992	2.22059		0.788932	6.12629	6.12629
0.789848	-0.9624	2.21719		0.789931	6.12223	6.12223
0.790848	-0.965261	2.21432		0.790931	6.11819	6.11819
0.791847	-0.967824	2.21176		0.79193	6.11288	6.11288
0.792846	-0.970361	2.20922		0.792929	6.10722	6.10722
0.793846	-0.972911	2.20667		0.793928	6.10175	6.10175
0.794845	-0.976088	2.2035		0.794928	6.09632	6.09632
0.795844	-0.980002	2.19958		0.795927	6.09085	6.09085
0.796843	-0.983936	2.19565		0.796926	6.08641	6.08641
0.797843	-0.987815	2.19177		0.797926	6.08434	6.08434
0.798842	-0.991546	2.18804		0.798925	6.0827	6.0827
0.799841	-0.996642	2.18294		0.799924	6.0811	6.0811
0.800841	-1.00211	2.17747		0.800923	6.07949	6.07949
0.80184	-1.00748	2.1721		0.801923	6.07602	6.07602
0.802839	-1.01283	2.16675		0.802922	6.07227	6.07227
0.803838	-1.01819	2.16139		0.803921	6.06853	6.06853
0.804838	-1.02338	2.1562		0.804921	6.06481	6.06481
0.805837	-1.02852	2.15107		0.80592	6.06114	6.06114
0.806836	-1.03364	2.14595		0.806919	6.05892	6.05892
0.807836	-1.03878	2.14081		0.807918	6.057	6.057
0.808835	-1.0442	2.13539		0.808918	6.05511	6.05511
0.809834	-1.0511	2.12849		0.809917	6.05321	6.05321
0.810833	-1.0567	2.12288		0.810916	6.05089	6.05089
0.811833	-1.06208	2.11751		0.811916	6.04755	6.04755
0.812832	-1.06744	2.11215		0.812915	6.04419	6.04419
0.813831	-1.07245	2.10714		0.813914	6.0406	6.0406
0.814831	-1.07705	2.10253		0.814914	6.0369	6.0369
0.81583	-1.08181	2.09777		0.815913	6.03213	6.03213
0.816829	-1.08658	2.093		0.816912	6.02703	6.02703
0.817828	-1.09139	2.0882		0.817911	6.02251	6.02251
0.818828	-1.09723	2.08236		0.818911	6.01817	6.01817
0.819827	-1.10317	2.07641		0.81991	6.01383	6.01383
0.820826	-1.10837	2.07121		0.820909	6.01077	6.01077
0.821826	-1.11347	2.06612		0.821909	6.00791	6.00791
0.822825	-1.11858	2.06101		0.822908	6.00489	6.00489
0.823824	-1.12433	2.05525		0.823907	6.00185	6.00185
0.824823	-1.12923	2.05036		0.824906	5.99881	5.99881
0.825823	-1.13329	2.0463		0.825906	5.99376	5.99376
0.826822	-1.13724	2.04234		0.826905	5.98946	5.98946
0.827821	-1.14115	2.03843		0.827904	5.98578	5.98578
0.828821	-1.14457	2.03502		0.828904	5.98217	5.98217
0.82982	-1.14809	2.0315		0.829903	5.97857	5.97857
0.830819	-1.15164	2.02794		0.830902	5.9745	5.9745
0.831818	-1.15521	2.02438		0.831901	5.96918	5.96918
0.832818	-1.15908	2.0205		0.832901	5.96355	5.96355
0.833817	-1.1645	2.01509		0.8339	5.95795	5.95795
0.834816	-1.16838	2.01121		0.834899	5.95239	5.95239
0.835816	-1.17203	2.00756		0.835899	5.94735	5.94735
0.836815	-1.17566	2.00393		0.836898	5.94358	5.94358
0.837814	-1.17904	2.00055		0.837897	5.94004	5.94004
0.838813	-1.18185	1.99774		0.838897	5.93651	5.93651
0.839813	-1.18512	1.99447		0.839896	5.93213	5.93213
0.840812	-1.18848	1.9911		0.840895	5.92768	5.92768
0.841811	-1.19182	1.98776		0.841894	5.92445	5.92445
0.842811	-1.19582	1.98377		0.842894	5.92143	5.92143
0.84381	-1.20006	1.97953		0.843893	5.91841	5.91841
0.844809	-1.20374	1.97585		0.844892	5.91485	5.91485
0.845808	-1.20734	1.97224		0.845892	5.90963	5.90963
0.846808	-1.21095	1.96863		0.846891	5.90336	5.90336
0.847807	-1.21436	1.96522		0.84789	5.89693	5.89693
0.848806	-1.21684	1.96275		0.848889	5.89053	5.89053
0.849806	-1.21898	1.9606		0.849889	5.88454	5.88454
0.850805	-1.2211	1.95849		0.850888	5.88084	5.88084
0.851804	-1.22313	1.95646		0.851887	5.87788	5.87788
0.852803	-1.22408	1.95551		0.852887	5.87497	5.87497
0.853803	-1.2248	1.95479		0.853886	5.87162	5.87162
0.854802	-1.22551	1.95408		0.854885	5.86637	5.86637
0.855801	-1.22622	1.95337		0.855884	5.8613	5.8613
0.856801	-1.22693	1.95265		0.856884	5.85628	5.85628
0.8578	-1.22932	1.95027		0.857883	5.85127	5.85127
0.858799	-1.23048	1.9491		0.858882	5.84608	5.84608
0.859798	-1.23132	1.94827		0.859882	5.84034	5.84034
0.860798	-1.23215	1.94743		0.860881	5.83444	5.83444
0.861797	-1.23329	1.9463		0.86188	5.82851	5.82851
0.862796	-1.23595	1.94363		0.862879	5.82256	5.82256
0.863796	-1.23972	1.93986		0.863879	5.81776	5.81776
0.864795	-1.24367	1.93592		0.864878	5.81524	5.81524
0.865794	-1.24759	1.93199		0.865877	5.81404	5.81404
0.866793	-1.25129	1.92829		0.866877	5.81295	5.81295
0.867793	-1.25387	1.92572		0.867876	5.81179	5.81179
0.868792	-1.2551	1.92448		0.868875	5.80991	5.80991
0.869791	-1.25611	1.92347		0.869874	5.80757	5.80757
0.870791	-1.25713	1.92246		0.870874	5.80531	5.80531
0.87179	-1.25846	1.92113		0.871873	5.80312	5.80312
0.872789	-1.26036	1.91923		0.872872	5.80093	5.80093
0.873788	-1.26255	1.91704		0.873872	5.79847	5.79847
0.874788	-1.26478	1.9148		0.874871	5.79542	5.79542
0.875787	-1.26702	1.91257		0.87587	5.79217	5.79217
0.876786	-1.26984	1.90975		0.876869	5.78891	5.78891
0.877786	-1.27464	1.90495		0.877869	5.78565	5.78565
0.878785	-1.28033	1.89925		0.878868	5.78146	5.78146
0.879784	-1.28611	1.89348		0.879867	5.77815	5.77815
0.880783	-1.29186	1.88772		0.880867	5.77527	5.77527
0.881783	-1.29745	1.88213		0.881866	5.77238	5.77238
0.882782	-1.30091	1.87868		0.882865	5.7695	5.7695
0.883781	-1.30388	1.87571		0.883865	5.76823	5.76823
0.884781	-1.30685	1.87273		0.884864	5.76786	5.76786
0.88578	-1.30981	1.86977		0.885863	5.76761	5.76761
0.886779	-1.31367	1.86592		0.886862	5.76736	5.76736
0.887778	-1.31681	1.86277		0.887862	5.76692	5.76692
0.888778	-1.31976	1.85982		0.888861	5.7647	5.7647
0.889777	-1.32272	1.85687		0.88986	5.76101	5.76101
0.890776	-1.32575	1.85383		0.89086	5.75706	5.75706
0.891776	-1.33046	1.84913		0.891859	5.75308	5.75308
0.892775	-1.33596	1.84362		0.892858	5.74914	5.74914
0.893774	-1.34156	1.83802		0.893857	5.74597	5.74597
0.894773	-1.34718	1.8324		0.894857	5.7437	5.7437
0.895773	-1.35251	1.82708		0.895856	5.7416	5.7416
0.896772	-1.35697	1.82262		0.896855	5.7395	5.7395
0.897771	-1.36095	1.81864		0.897855	5.73716	5.73716
0.898771	-1.36487	1.81471		0.898854	5.73486	5.73486
0.89977	-1.36879	1.8108		0.899853	5.73271	5.73271
0.900769	-1.37297	1.80662		0.900853	5.73059	5.73059
0.901768	-1.37686	1.80273		0.901852	5.72847	5.72847
0.902768	-1.37998	1.7996		0.902851	5.72425	5.72425
0.903767	-1.38297	1.79662		0.90385	5.72049	5.72049
0.904766	-1.38592	1.79366		0.90485	5.71729	5.71729
0.905766	-1.38989	1.78969		0.905849	5.71417	5.71417
0.906765	-1.39468	1.7849		0.906848	5.71106	5.71106
0.907764	-1.39973	1.77986		0.907848	5.70864	5.70864
0.908763	-1.40479	1.7748		0.908847	5.70472	5.70472
0.909763	-1.40984	1.76975		0.909846	5.70049	5.70049
0.910762	-1.41455	1.76504		0.910845	5.69627	5.69627
0.911761	-1.41805	1.76154		0.911845	5.69209	5.69209
0.912761	-1.42095	1.75863		0.912844	5.68821	5.68821
0.91376	-1.42376	1.75582		0.913843	5.68525	5.68525
0.914759	-1.42661	1.75297		0.914843	5.68244	5.68244
0.915758	-1.42961	1.74998		0.915842	5.67963	5.67963
0.916758	-1.4313	1.74828		0.916841	5.67679	5.67679
0.917757	-1.43261	1.74697		0.91784	5.6739	5.6739
0.918756	-1.43393	1.74566		0.91884	5.67124	5.67124
0.919756	-1.43568	1.7439		0.919839	5.66858	5.66858
0.920755	-1.43847	1.74112		0.920838	5.66575	5.66575
0.921754	-1.44197	1.73761		0.921838	5.66303	5.66303
0.922753	-1.44561	1.73398		0.922837	5.66075	5.66075
0.923753	-1.44925	1.73033		0.923836	5.6588	5.6588
0.924752	-1.45296	1.72663		0.924835	5.65694	5.65694
0.925751	-1.45649	1.7231		0.925835	5.65507	5.65507
0.926751	-1.45972	1.71987		0.926834	5.65166	5.65166
0.92775	-1.46287	1.71671		0.927833	5.64862	5.64862
0.928749	-1.46603	1.71355		0.928833	5.64652	5.64652
0.929748	-1.47004	1.70955		0.929832	5.64463	5.64463
0.930748	-1.47325	1.70634		0.930831	5.64274	5.64274
0.931747	-1.4759	1.70368		0.93183	5.64116	5.64116
0.932746	-1.47847	1.70112		0.93283	5.63918	5.63918
0.933746	-1.48113	1.69846		0.933829	5.63697	5.63697
0.934745	-1.48453	1.69506		0.934828	5.63475	5.63475
0.935744	-1.48844	1.69114		0.935828	5.63251	5.63251
0.936743	-1.49249	1.6871		0.936827	5.63015	5.63015
0.937743	-1.49652	1.68307		0.937826	5.62767	5.62767
0.938742	-1.50038	1.67921		0.938826	5.62515	5.62515
0.939741	-1.50386	1.67573		0.939825	5.62264	5.62264
0.940741	-1.50703	1.67255		0.940824	5.6197	5.6197
0.94174	-1.51016	1.66943		0.941823	5.61529	5.61529
0.942739	-1.51327	1.66631		0.942823	5.61047	5.61047
0.943738	-1.51724	1.66234		0.943822	5.60568	5.60568
0.944738	-1.52157	1.65802		0.944821	5.6009	5.6009
0.945737	-1.52527	1.65432		0.945821	5.59669	5.59669
0.946736	-1.52877	1.65081		0.94682	5.5929	5.5929
0.947736	-1.53227	1.64731		0.947819	5.58904	5.58904
0.948735	-1.53579	1.64379		0.948818	5.58514	5.58514
0.949734	-1.53921	1.64037		0.949818	5.58122	5.58122
0.950733	-1.54261	1.63697		0.950817	5.57703	5.57703
0.951733	-1.54599	1.63359		0.951816	5.57437	5.57437
0.952732	-1.54936	1.63023		0.952816	5.57294	5.57294
0.953731	-1.5524	1.62718		0.953815	5.57172	5.57172
0.954731	-1.55429	1.6253		0.954814	5.57051	5.57051
0.95573	-1.5558	1.62378		0.955813	5.56886	5.56886
0.956729	-1.55729	1.6223		0.956813	5.56656	5.56656
0.957728	-1.55879	1.6208		0.957812	5.56411	5.56411
0.958728	-1.56132	1.61826		0.958811	5.56165	5.56165
0.959727	-1.56386	1.61572		0.959811	5.55919	5.55919
0.960726	-1.56638	1.61321		0.96081	5.55495	5.55495
0.961726	-1.5689	1.61069		0.961809	5.55016	5.55016
0.962725	-1.57142	1.60817		0.962808	5.54534	5.54534
0.963724	-1.57513	1.60445		0.963808	5.54054	5.54054
0.964723	-1.57965	1.59994		0.964807	5.53574	5.53574
0.965723	-1.58429	1.5953		0.965806	5.53212	5.53212
0.966722	-1.58893	1.59066		0.966806	5.53024	5.53024
0.967721	-1.59349	1.5861		0.967805	5.52868	5.52868
0.968721	-1.59651	1.58308		0.968804	5.52712	5.52712
0.96972	-1.59849	1.5811		0.969804	5.52562	5.52562
0.970719	-1.60028	1.57931		0.970803	5.52384	5.52384
0.971718	-1.60207	1.57751		0.971802	5.5216	5.5216
0.972718	-1.60417	1.57542		0.972801	5.5194	5.5194
0.973717	-1.60674	1.57285		0.973801	5.5171	5.5171
0.974716	-1.60943	1.57016		0.9748	5.51416	5.51416
0.975716	-1.61212	1.56747		0.975799	5.51016	5.51016
0.976715	-1.61481	1.56477		0.976799	5.50586	5.50586
0.977714	-1.61737	1.56221		0.977798	5.50162	5.50162
0.978713	-1.6201	1.55948		0.978797	5.49739	5.49739
0.979713	-1.62312	1.55647		0.979796	5.4935	5.4935
0.980712	-1.6262	1.55338		0.980796	5.49036	5.49036
0.981711	-1.6293	1.55028		0.981795	5.48769	5.48769
0.982711	-1.63267	1.54691		0.982794	5.48508	5.48508
0.98371	-1.63517	1.54442		0.983794	5.48248	5.48248
0.984709	-1.63697	1.54262		0.984793	5.48067	5.48067
0.985708	-1.63864	1.54095		0.985792	5.48112	5.48112
0.986708	-1.64031	1.53928		0.986791	5.48267	5.48267
0.987707	-1.64274	1.53684		0.987791	5.48431	5.48431
0.988706	-1.64459	1.53499		0.98879	5.48594	5.48594
0.989706	-1.64612	1.53346		0.989789	5.48703	5.48703
0.990705	-1.64764	1.53195		0.990789	5.48707	5.48707
0.991704	-1.64915	1.53044		0.991788	5.48676	5.48676
0.992703	-1.64852	1.53106		0.992787	5.48645	5.48645
0.993703	-1.64767	1.53191		0.993787	5.48614	5.48614
0.994702	-1.64697	1.53261		0.994786	5.48508	5.48508
0.995701	-1.64627	1.53331		0.995785	5.48332	5.48332
0.996701	-1.64564	1.53395		0.996784	5.4814	5.4814
0.9977	-1.64531	1.53428		0.997784	5.47947	5.47947
0.998699	-1.64469	1.5349		0.998783	5.47754	5.47754
0.999698	-1.64395	1.53564		0.999782	5.47614	5.47614
1.0007	-1.64321	1.53638		1.00078	5.47604	5.47604
1.0017	-1.64246	1.53713		1.00178	5.47637	5.47637
1.0027	-1.64178	1.5378		1.00278	5.4767	5.4767
1.0037	-1.64122	1.53836		1.00378	5.47714	5.47714
1.00469	-1.6407	1.53889		1.00478	5.47749	5.47749
1.00569	-1.64017	1.53942		1.00578	5.47754	5.47754
1.00669	-1.63942	1.54017		1.00678	5.47749	5.47749
1.00769	-1.63789	1.54169		1.00778	5.47745	5.47745
1.00869	-1.63597	1.54361		1.00878	5.47757	5.47757
1.00969	-1.63399	1.5456		1.00978	5.47704	5.47704
1.01069	-1.632	1.54758		1.01077	5.47587	5.47587
1.01169	-1.6308	1.54878		1.01177	5.47457	5.47457
1.01269	-1.63002	1.54957		1.01277	5.47328	5.47328
1.01369	-1.62903	1.55055		1.01377	5.47032	5.47032
1.01469	-1.62793	1.55165		1.01477	5.46611	5.46611
1.01569	-1.62684	1.55275		1.01577	5.46187	5.46187
1.01669	-1.62677	1.55282		1.01677	5.4577	5.4577
1.01769	-1.62956	1.55003		1.01777	5.45355	5.45355
1.01869	-1.63359	1.54599		1.01877	5.44846	5.44846
1.01968	-1.63772	1.54186		1.01977	5.44358	5.44358
1.02068	-1.64193	1.53765		1.02077	5.4389	5.4389
1.02168	-1.64764	1.53195		1.02177	5.43424	5.43424
1.02268	-1.65342	1.52617		1.02277	5.4296	5.4296
1.02368	-1.65895	1.52064		1.02377	5.42529	5.42529
1.02468	-1.6645	1.51509		1.02476	5.4212	5.4212
1.02568	-1.66988	1.50971		1.02576	5.41747	5.41747
1.02668	-1.67481	1.50477		1.02676	5.41376	5.41376
1.02768	-1.67967	1.49992		1.02776	5.40984	5.40984
1.02868	-1.68457	1.49502		1.02876	5.40574	5.40574
1.02968	-1.68944	1.49014		1.02976	5.40141	5.40141
1.03068	-1.69433	1.48526		1.03076	5.39693	5.39693
1.03168	-1.69948	1.48011		1.03176	5.39245	5.39245
1.03268	-1.70511	1.47447		1.03276	5.38798	5.38798
1.03367	-1.71087	1.46872		1.03376	5.38341	5.38341
1.03467	-1.71669	1.4629		1.03476	5.3786	5.3786
1.03567	-1.72247	1.45712		1.03576	5.37371	5.37371
1.03667	-1.72756	1.45203		1.03676	5.36881	5.36881
1.03767	-1.73149	1.44809		1.03775	5.36381	5.36381
1.03867	-1.73507	1.44452		1.03876	5.35997	5.35997
1.03967	-1.73865	1.44094		1.03975	5.35802	5.35802
1.04067	-1.7413	1.43829		1.04075	5.35676	5.35676
1.04167	-1.74229	1.4373		1.04175	5.3555	5.3555
1.04267	-1.74241	1.43717		1.04275	5.35492	5.35492
1.04367	-1.74239	1.43719		1.04375	5.35572	5.35572
1.04467	-1.74238	1.43721		1.04475	5.35738	5.35738
1.04567	-1.74204	1.43754		1.04575	5.35919	5.35919
1.04666	-1.74	1.43958		1.04675	5.36099	5.36099
1.04766	-1.73735	1.44224		1.04775	5.36213	5.36213
1.04866	-1.73471	1.44488		1.04875	5.36253	5.36253
1.04966	-1.73209	1.44749		1.04975	5.36272	5.36272
1.05066	-1.72988	1.44971		1.05075	5.36288	5.36288
1.05166	-1.7282	1.45139		1.05174	5.36307	5.36307
1.05266	-1.72667	1.45292		1.05275	5.36332	5.36332
1.05366	-1.72514	1.45444		1.05374	5.36354	5.36354
1.05466	-1.72364	1.45595		1.05474	5.36373	5.36373
1.05566	-1.72214	1.45745		1.05574	5.36391	5.36391
1.05666	-1.72062	1.45897		1.05674	5.36403	5.36403
1.05766	-1.71908	1.4605		1.05774	5.36396	5.36396
1.05866	-1.71755	1.46204		1.05874	5.3638	5.3638
1.05966	-1.71592	1.46367		1.05974	5.36363	5.36363
1.06065	-1.71418	1.46541		1.06074	5.36346	5.36346
1.06165	-1.71241	1.46717		1.06174	5.36289	5.36289
1.06265	-1.71065	1.46894		1.06274	5.36181	5.36181
1.06365	-1.70888	1.47071		1.06374	5.36066	5.36066
1.06465	-1.70792	1.47166		1.06474	5.35956	5.35956
1.06565	-1.70829	1.4713		1.06574	5.35845	5.35845
1.06665	-1.70926	1.47032		1.06673	5.35724	5.35724
1.06765	-1.71036	1.46923		1.06773	5.35515	5.35515
1.06865	-1.71165	1.46794		1.06873	5.35236	5.35236
1.06965	-1.71409	1.4655		1.06973	5.34943	5.34943
1.07065	-1.71729	1.4623		1.07073	5.34651	5.34651
1.07165	-1.72061	1.45897		1.07173	5.34495	5.34495
1.07265	-1.72395	1.45564		1.07273	5.3452	5.3452
1.07364	-1.72724	1.45234		1.07373	5.34607	5.34607
1.07465	-1.7304	1.44918		1.07473	5.34697	5.34697
1.07564	-1.73331	1.44628		1.07573	5.34786	5.34786
1.07664	-1.73611	1.44348		1.07673	5.34602	5.34602
1.07764	-1.73891	1.44068		1.07773	5.34263	5.34263
1.07864	-1.74162	1.43797		1.07873	5.33929	5.33929
1.07964	-1.74417	1.43542		1.07973	5.33597	5.33597
1.08064	-1.74664	1.43295		1.08072	5.33258	5.33258
1.08164	-1.7491	1.43049		1.08172	5.32919	5.32919
1.08264	-1.75155	1.42804		1.08272	5.32594	5.32594
1.08364	-1.75493	1.42465		1.08372	5.32277	5.32277
1.08464	-1.75926	1.42033		1.08472	5.31959	5.31959
1.08564	-1.76387	1.41572		1.08572	5.31638	5.31638
1.08664	-1.76851	1.41108		1.08672	5.31348	5.31348
1.08764	-1.77316	1.40642		1.08772	5.31118	5.31118
1.08864	-1.77782	1.40177		1.08872	5.30913	5.30913
1.08963	-1.78172	1.39786		1.08972	5.30709	5.30709
1.09063	-1.78518	1.39441		1.09072	5.30478	5.30478
1.09163	-1.7886	1.39099		1.09172	5.30225	5.30225
1.09263	-1.79201	1.38757		1.09272	5.29978	5.29978
1.09363	-1.79518	1.38441		1.09372	5.29739	5.29739
1.09463	-1.79715	1.38244		1.09472	5.29499	5.29499
1.09563	-1.79859	1.381		1.09571	5.29222	5.29222
1.09663	-1.80004	1.37954		1.09671	5.28786	5.28786
1.09763	-1.80148	1.3781		1.09771	5.28226	5.28226
1.09863	-1.80219	1.3774		1.09871	5.27647	5.27647
1.09963	-1.80264	1.37695		1.09971	5.27071	5.27071
1.10063	-1.80312	1.37646		1.10071	5.2652	5.2652
1.10163	-1.8036	1.37598		1.10171	5.26232	5.26232
1.10262	-1.80421	1.37537		1.10271	5.26116	5.26116
1.10362	-1.80568	1.37391		1.10371	5.26001	5.26001
1.10462	-1.8076	1.37199		1.10471	5.25829	5.25829
1.10562	-1.80957	1.37002		1.10571	5.25564	5.25564
1.10662	-1.81154	1.36805		1.10671	5.25263	5.25263
1.10762	-1.81381	1.36578		1.10771	5.24965	5.24965
1.10862	-1.81573	1.36385		1.10871	5.24665	5.24665
1.10962	-1.81703	1.36256		1.1097	5.2442	5.2442
1.11062	-1.81815	1.36144		1.1107	5.24232	5.24232
1.11162	-1.81926	1.36032		1.1117	5.24062	5.24062
1.11262	-1.81982	1.35977		1.1127	5.23893	5.23893
1.11362	-1.81981	1.35977		1.1137	5.23725	5.23725
1.11462	-1.81968	1.35991		1.1147	5.23518	5.23518
1.11562	-1.81954	1.36005		1.1157	5.2331	5.2331
1.11661	-1.8194	1.36019		1.1167	5.23134	5.23134
1.11761	-1.81943	1.36015		1.1177	5.22967	5.22967
1.11861	-1.81963	1.35996		1.1187	5.22816	5.22816
1.11961	-1.81986	1.35973		1.1197	5.2272	5.2272
1.12061	-1.8201	1.35949		1.1207	5.22691	5.22691
1.12161	-1.8203	1.35928		1.1217	5.22695	5.22695
1.12261	-1.8197	1.35988		1.12269	5.22704	5.22704
1.12361	-1.81939	1.3602		1.12369	5.22728	5.22728
1.12461	-1.81947	1.36011		1.12469	5.22787	5.22787
1.12561	-1.81956	1.36002		1.12569	5.22838	5.22838
1.12661	-1.82	1.35958		1.12669	5.22873	5.22873
1.12761	-1.82159	1.358		1.12769	5.22909	5.22909
1.12861	-1.82305	1.35654		1.12869	5.22871	5.22871
1.12961	-1.82413	1.35545		1.12969	5.22782	5.22782
1.13061	-1.82522	1.35437		1.13069	5.22749	5.22749
1.1316	-1.82673	1.35286		1.13169	5.22752	5.22752
1.1326	-1.82862	1.35097		1.13269	5.22756	5.22756
1.1336	-1.83014	1.34944		1.13369	5.22766	5.22766
1.1346	-1.83143	1.34816		1.13469	5.22737	5.22737
1.1356	-1.83272	1.34687		1.13569	5.22654	5.22654
1.1366	-1.83461	1.34498		1.13668	5.22557	5.22557
1.1376	-1.83761	1.34197		1.13768	5.2246	5.2246
1.1386	-1.84133	1.33825		1.13868	5.22359	5.22359
1.1396	-1.84519	1.3344		1.13968	5.2229	5.2229
1.1406	-1.84906	1.33053		1.14068	5.22252	5.22252
1.1416	-1.85234	1.32724		1.14168	5.22215	5.22215
1.1426	-1.85514	1.32445		1.14268	5.22178	5.22178
1.14359	-1.85784	1.32175		1.14368	5.22127	5.22127
1.1446	-1.86053	1.31906		1.14468	5.22023	5.22023
1.14559	-1.86315	1.31643		1.14568	5.21885	5.21885
1.14659	-1.86483	1.31475		1.14668	5.21748	5.21748
1.14759	-1.86681	1.31278		1.14768	5.21622	5.21622
1.14859	-1.86921	1.31038		1.14868	5.21515	5.21515
1.14959	-1.8716	1.30798		1.14968	5.2139	5.2139
1.15059	-1.87425	1.30533		1.15067	5.21244	5.21244
1.15159	-1.87736	1.30223		1.15167	5.21098	5.21098
1.15259	-1.87956	1.30003		1.15267	5.20942	5.20942
1.15359	-1.88118	1.29841		1.15367	5.20845	5.20845
1.15459	-1.88281	1.29678		1.15467	5.20851	5.20851
1.15559	-1.88448	1.2951		1.15567	5.20898	5.20898
1.15659	-1.8858	1.29379		1.15667	5.20945	5.20945
1.15759	-1.88648	1.29311		1.15767	5.21036	5.21036
1.15858	-1.88693	1.29266		1.15867	5.21157	5.21157
1.15958	-1.88738	1.2922		1.15967	5.21274	5.21274
1.16058	-1.88719	1.29239		1.16067	5.21389	5.21389
1.16158	-1.88562	1.29397		1.16167	5.21495	5.21495
1.16258	-1.88323	1.29636		1.16267	5.21553	5.21553
1.16358	-1.8807	1.29889		1.16367	5.21589	5.21589
1.16458	-1.87818	1.30141		1.16467	5.21628	5.21628
1.16558	-1.87452	1.30506		1.16566	5.21667	5.21667
1.16658	-1.87084	1.30874		1.16666	5.21802	5.21802
1.16758	-1.86744	1.31214		1.16766	5.22111	5.22111
1.16858	-1.86403	1.31555		1.16866	5.22492	5.22492
1.16958	-1.86015	1.31943		1.16966	5.22873	5.22873
1.17058	-1.85421	1.32538		1.17066	5.23255	5.23255
1.17158	-1.84835	1.33123		1.17166	5.23832	5.23832
1.17257	-1.84314	1.33644		1.17266	5.24589	5.24589
1.17357	-1.83793	1.34166		1.17366	5.2536	5.2536
1.17457	-1.83006	1.34952		1.17466	5.26114	5.26114
1.17557	-1.81775	1.36183		1.17566	5.269	5.269
1.17657	-1.80293	1.37665		1.17666	5.28319	5.28319
1.17757	-1.78771	1.39188		1.17766	5.30061	5.30061
1.17857	-1.77249	1.40709		1.17866	5.31822	5.31822
1.17957	-1.75456	1.42502		1.17965	5.33587	5.33587
1.18057	-1.7327	1.44688		1.18065	5.35464	5.35464
1.18157	-1.70935	1.47023		1.18165	5.37618	5.37618
1.18257	-1.68596	1.49363		1.18265	5.39828	5.39828
1.18357	-1.66254	1.51704		1.18365	5.42007	5.42007
1.18457	-1.63665	1.54293		1.18465	5.4418	5.4418
1.18556	-1.609	1.57058		1.18565	5.46438	5.46438
1.18657	-1.58173	1.59786		1.18665	5.48731	5.48731
1.18756	-1.55474	1.62485		1.18765	5.5117	5.5117
1.18856	-1.52765	1.65194		1.18865	5.53798	5.53798
1.18956	-1.49771	1.68188		1.18965	5.56467	5.56467
1.19056	-1.46689	1.71269		1.19065	5.59423	5.59423
1.19156	-1.43681	1.74277		1.19165	5.62634	5.62634
1.19256	-1.40672	1.77287		1.19264	5.65689	5.65689
1.19356	-1.37624	1.80334		1.19365	5.68649	5.68649
1.19456	-1.34254	1.83705		1.19464	5.71622	5.71622
1.19556	-1.30864	1.87095		1.19564	5.74684	5.74684
1.19656	-1.27579	1.9038		1.19664	5.77669	5.77669
1.19756	-1.24284	1.93675		1.19764	5.80437	5.80437
1.19856	-1.20934	1.97024		1.19864	5.83148	5.83148
1.19956	-1.17676	2.00283		1.19964	5.85923	5.85923
1.20056	-1.14763	2.03196		1.20064	5.89019	5.89019
1.20155	-1.12022	2.05937		1.20164	5.91872	5.91872
1.20255	-1.09276	2.08683		1.20264	5.94267	5.94267
1.20355	-1.06402	2.11556		1.20364	5.96667	5.96667
1.20455	-1.03597	2.14362		1.20464	5.99088	5.99088
1.20555	-1.01113	2.16846		1.20564	6.01467	6.01467
1.20655	-0.987737	2.19185		1.20663	6.03611	6.03611
1.20755	-0.964287	2.2153		1.20764	6.05614	6.05614
1.20855	-0.940392	2.23919		1.20863	6.07613	6.07613
1.20955	-0.918633	2.26095		1.20963	6.09693	6.09693
1.21055	-0.898941	2.28064		1.21063	6.11789	6.11789
1.21155	-0.879699	2.29989		1.21163	6.13739	6.13739
1.21255	-0.860411	2.31917		1.21263	6.15626	6.15626
1.21355	-0.841523	2.33806		1.21363	6.17514	6.17514
1.21454	-0.825877	2.35371		1.21463	6.19421	6.19421
1.21554	-0.811945	2.36764		1.21563	6.21005	6.21005
1.21654	-0.798015	2.38157		1.21663	6.22312	6.22312
1.21754	-0.784002	2.39558		1.21763	6.23606	6.23606
1.21854	-0.769216	2.41037		1.21863	6.24903	6.24903
1.21954	-0.757596	2.42199		1.21963	6.26211	6.26211
1.22054	-0.748112	2.43147		1.22063	6.27429	6.27429
1.22154	-0.738637	2.44095		1.22162	6.28583	6.28583
1.22254	-0.729078	2.45051		1.22262	6.29737	6.29737
1.22354	-0.719787	2.4598		1.22362	6.30897	6.30897
1.22454	-0.711943	2.46764		1.22462	6.32081	6.32081
1.22554	-0.704897	2.47469		1.22562	6.32948	6.32948
1.22654	-0.698037	2.48155		1.22662	6.33598	6.33598
1.22754	-0.691025	2.48856		1.22762	6.34249	6.34249
1.22853	-0.684821	2.49476		1.22862	6.34909	6.34909
1.22953	-0.680524	2.49906		1.22962	6.35574	6.35574
1.23053	-0.677104	2.50248		1.23062	6.36193	6.36193
1.23153	-0.673684	2.5059		1.23162	6.36786	6.36786
1.23253	-0.670165	2.50942		1.23262	6.37381	6.37381
1.23353	-0.66683	2.51276		1.23362	6.37934	6.37934
1.23453	-0.663927	2.51566		1.23462	6.38329	6.38329
1.23553	-0.661208	2.51838		1.23561	6.38549	6.38549
1.23653	-0.658493	2.52109		1.23661	6.38714	6.38714
1.23753	-0.656	2.52359		1.23761	6.3888	6.3888
1.23853	-0.653631	2.52595		1.23861	6.38984	6.38984
1.23953	-0.65116	2.52843		1.23961	6.38995	6.38995
1.24053	-0.648645	2.53094		1.24061	6.38967	6.38967
1.24153	-0.646146	2.53344		1.24161	6.38931	6.38931
1.24253	-0.64406	2.53553		1.24261	6.38894	6.38894
1.24352	-0.643363	2.53622		1.24361	6.38925	6.38925
1.24452	-0.643492	2.53609		1.24461	6.39091	6.39091
1.24552	-0.643621	2.53596		1.24561	6.39319	6.39319
1.24652	-0.64375	2.53584		1.24661	6.39546	6.39546
1.24752	-0.644703	2.53488		1.24761	6.39773	6.39773
1.24852	-0.646608	2.53298		1.2486	6.39979	6.39979
1.24952	-0.648769	2.53082		1.24961	6.40083	6.40083
1.25052	-0.650934	2.52865		1.2506	6.40097	6.40097
1.25152	-0.6531	2.52649		1.2516	6.40111	6.40111
1.25252	-0.656365	2.52322		1.2526	6.40125	6.40125
1.25352	-0.660554	2.51903		1.2536	6.4002	6.4002
1.25452	-0.664843	2.51474		1.2546	6.39767	6.39767
1.25551	-0.669145	2.51044		1.2556	6.39497	6.39497
1.25652	-0.6724	2.50719		1.2566	6.39226	6.39226
1.25751	-0.673049	2.50654		1.2576	6.38955	6.38955
1.25851	-0.672452	2.50713		1.2586	6.38717	6.38717
1.25951	-0.671929	2.50766		1.2596	6.38543	6.38543
1.26051	-0.671407	2.50818		1.2606	6.38399	6.38399
1.26151	-0.67116	2.50843		1.2616	6.38255	6.38255
1.26251	-0.671707	2.50788		1.2626	6.38073	6.38073
1.26351	-0.672495	2.50709		1.2636	6.37858	6.37858
1.26451	-0.673142	2.50644		1.26459	6.37683	6.37683
1.26551	-0.67379	2.5058		1.26559	6.37545	6.37545
1.26651	-0.674573	2.50501		1.26659	6.37407	6.37407
1.26751	-0.675344	2.50424		1.26759	6.3723	6.3723
1.26851	-0.675931	2.50365		1.26859	6.3692	6.3692
1.26951	-0.676445	2.50314		1.26959	6.36442	6.36442
1.2705	-0.676959	2.50263		1.27059	6.35892	6.35892
1.2715	-0.677917	2.50167		1.27159	6.35343	6.35343
1.2725	-0.678665	2.50092		1.27259	6.34892	6.34892
1.2735	-0.679002	2.50058		1.27359	6.34541	6.34541
1.2745	-0.679311	2.50027		1.27459	6.34211	6.34211
1.2755	-0.679619	2.49997		1.27559	6.33887	6.33887
1.2765	-0.680364	2.49922		1.27659	6.33542	6.33542
1.2775	-0.68042	2.49917		1.27758	6.33065	6.33065
1.2785	-0.679787	2.4998		1.27858	6.32632	6.32632
1.2795	-0.679173	2.50041		1.27958	6.32309	6.32309
1.2805	-0.678623	2.50096		1.28058	6.31989	6.31989
1.2815	-0.679604	2.49998		1.28158	6.31651	6.31651
1.2825	-0.683687	2.4959		1.28258	6.31253	6.31253
1.2835	-0.689361	2.49022		1.28358	6.30818	6.30818
1.28449	-0.695035	2.48455		1.28458	6.30381	6.30381
1.28549	-0.700755	2.47883		1.28558	6.29946	6.29946
1.28649	-0.706355	2.47323		1.28658	6.29515	6.29515
1.28749	-0.711051	2.46853		1.28758	6.29141	6.29141
1.28849	-0.715074	2.46451		1.28858	6.28856	6.28856
1.28949	-0.719091	2.46049		1.28958	6.28606	6.28606
1.29049	-0.723319	2.45627		1.29058	6.28355	6.28355
1.29149	-0.727799	2.45179		1.29157	6.28087	6.28087
1.29249	-0.732153	2.44743		1.29257	6.27853	6.27853
1.29349	-0.736339	2.44325		1.29357	6.27669	6.27669
1.29449	-0.740519	2.43907		1.29457	6.27495	6.27495
1.29549	-0.745028	2.43456		1.29557	6.27309	6.27309
1.29649	-0.749443	2.43014		1.29657	6.27065	6.27065
1.29748	-0.75332	2.42627		1.29757	6.26648	6.26648
1.29848	-0.757008	2.42258		1.29857	6.26094	6.26094
1.29948	-0.760639	2.41895		1.29957	6.25535	6.25535
1.30048	-0.76387	2.41572		1.30057	6.24976	6.24976
1.30148	-0.766394	2.41319		1.30157	6.24501	6.24501
1.30248	-0.768503	2.41108		1.30257	6.24246	6.24246
1.30348	-0.770561	2.40902		1.30357	6.24134	6.24134
1.30448	-0.773215	2.40637		1.30457	6.24022	6.24022
1.30548	-0.777052	2.40253		1.30557	6.23909	6.23909
1.30648	-0.780906	2.39868		1.30656	6.23681	6.23681
1.30748	-0.784276	2.39531		1.30756	6.23336	6.23336
1.30848	-0.787657	2.39193		1.30856	6.23035	6.23035
1.30948	-0.791403	2.38818		1.30956	6.22734	6.22734
1.31048	-0.795799	2.38379		1.31056	6.22404	6.22404
1.31148	-0.800455	2.37913		1.31156	6.21967	6.21967
1.31248	-0.805076	2.37451		1.31256	6.21441	6.21441
1.31347	-0.809699	2.36989		1.31356	6.20906	6.20906
1.31447	-0.814141	2.36544		1.31456	6.20369	6.20369
1.31547	-0.81814	2.36145		1.31556	6.1982	6.1982
1.31647	-0.821706	2.35788		1.31656	6.19257	6.19257
1.31747	-0.825115	2.35447		1.31756	6.18702	6.18702
1.31847	-0.828518	2.35107		1.31856	6.18156	6.18156
1.31947	-0.83285	2.34674		1.31956	6.17607	6.17607
1.32047	-0.837773	2.34181		1.32055	6.17074	6.17074
1.32147	-0.842468	2.33712		1.32155	6.16636	6.16636
1.32247	-0.847139	2.33245		1.32255	6.16295	6.16295
1.32347	-0.851972	2.32761		1.32355	6.15976	6.15976
1.32447	-0.857951	2.32163		1.32455	6.15659	6.15659
1.32546	-0.865155	2.31443		1.32555	6.15239	6.15239
1.32647	-0.872665	2.30692		1.32655	6.14625	6.14625
1.32746	-0.880161	2.29942		1.32755	6.139	6.139
1.32846	-0.88762	2.29197		1.32855	6.13153	6.13153
1.32946	-0.894357	2.28523		1.32955	6.12417	6.12417
1.33046	-0.899778	2.27981		1.33055	6.1178	6.1178
1.33146	-0.904583	2.275		1.33155	6.11382	6.11382
1.33246	-0.909335	2.27025		1.33255	6.11127	6.11127
1.33346	-0.914055	2.26553		1.33354	6.10871	6.10871
1.33446	-0.918631	2.26095		1.33454	6.10515	6.10515
1.33546	-0.922642	2.25694		1.33554	6.09954	6.09954
1.33646	-0.926221	2.25336		1.33654	6.09371	6.09371
1.33746	-0.929793	2.24979		1.33754	6.08858	6.08858
1.33846	-0.933425	2.24616		1.33854	6.08345	6.08345
1.33946	-0.937311	2.24227		1.33954	6.07853	6.07853
1.34045	-0.941448	2.23814		1.34054	6.0741	6.0741
1.34145	-0.945661	2.23392		1.34154	6.07008	6.07008
1.34245	-0.949965	2.22962		1.34254	6.06619	6.06619
1.34345	-0.955984	2.2236		1.34354	6.06229	6.06229
1.34445	-0.962927	2.21666		1.34454	6.05729	6.05729
1.34545	-0.968867	2.21072		1.34554	6.05118	6.05118
1.34645	-0.974719	2.20487		1.34654	6.04511	6.04511
1.34745	-0.980584	2.199		1.34753	6.03914	6.03914
1.34845	-0.986327	2.19326		1.34854	6.03287	6.03287
1.34945	-0.991099	2.18849		1.34953	6.02622	6.02622
1.35045	-0.994959	2.18463		1.35053	6.02023	6.02023
1.35145	-0.998805	2.18078		1.35153	6.01559	6.01559
1.35245	-1.00313	2.17646		1.35253	6.0111	6.0111
1.35345	-1.00892	2.17067		1.35353	6.00647	6.00647
1.35444	-1.0158	2.16378		1.35453	6.00127	6.00127
1.35544	-1.02276	2.15683		1.35553	5.99483	5.99483
1.35644	-1.02968	2.1499		1.35653	5.98734	5.98734
1.35744	-1.03683	2.14275		1.35753	5.97984	5.97984
1.35844	-1.04416	2.13543		1.35853	5.97212	5.97212
1.35944	-1.05139	2.12819		1.35953	5.96462	5.96462
1.36044	-1.05861	2.12098		1.36053	5.95909	5.95909
1.36144	-1.06584	2.11375		1.36153	5.95522	5.95522
1.36244	-1.07273	2.10686		1.36252	5.95136	5.95136
1.36344	-1.07916	2.10043		1.36352	5.94733	5.94733
1.36444	-1.0855	2.09408		1.36452	5.9428	5.9428
1.36544	-1.09184	2.08774		1.36552	5.9378	5.9378
1.36644	-1.09819	2.08139		1.36652	5.93264	5.93264
1.36743	-1.10454	2.07505		1.36752	5.92748	5.92748
1.36844	-1.10913	2.07045		1.36852	5.92261	5.92261
1.36943	-1.112	2.06758		1.36952	5.91898	5.91898
1.37043	-1.11488	2.06471		1.37052	5.9166	5.9166
1.37143	-1.11813	2.06146		1.37152	5.91441	5.91441
1.37243	-1.12247	2.05712		1.37252	5.91219	5.91219
1.37343	-1.12749	2.05209		1.37352	5.90975	5.90975
1.37443	-1.13248	2.04711		1.37452	5.90715	5.90715
1.37543	-1.13747	2.04211		1.37552	5.90461	5.90461
1.37643	-1.14289	2.03669		1.37651	5.90207	5.90207
1.37743	-1.14859	2.031		1.37751	5.89922	5.89922
1.37843	-1.15322	2.02637		1.37851	5.89549	5.89549
1.37943	-1.15692	2.02267		1.37951	5.89153	5.89153
1.38043	-1.16061	2.01898		1.38051	5.88797	5.88797
1.38142	-1.16397	2.01561		1.38151	5.88441	5.88441
1.38243	-1.16675	2.01283		1.38251	5.88073	5.88073
1.38342	-1.16919	2.0104		1.38351	5.87712	5.87712
1.38442	-1.17153	2.00805		1.38451	5.87394	5.87394
1.38542	-1.17388	2.0057		1.38551	5.87099	5.87099
1.38642	-1.17779	2.00179		1.38651	5.86805	5.86805
1.38742	-1.18363	1.99596		1.38751	5.86449	5.86449
1.38842	-1.19001	1.98958		1.38851	5.8603	5.8603
1.38942	-1.19644	1.98314		1.3895	5.85618	5.85618
1.39042	-1.20277	1.97681		1.39051	5.85216	5.85216
1.39142	-1.20864	1.97095		1.3915	5.84814	5.84814
1.39242	-1.21405	1.96553		1.3925	5.84439	5.84439
1.39342	-1.21942	1.96016		1.3935	5.84051	5.84051
1.39442	-1.22479	1.95479		1.3945	5.83632	5.83632
1.39542	-1.23012	1.94947		1.3955	5.83211	5.83211
1.39641	-1.23501	1.94458		1.3965	5.8278	5.8278
1.39741	-1.2388	1.94078		1.3975	5.82324	5.82324
1.39841	-1.24181	1.93777		1.3985	5.81877	5.81877
1.39941	-1.24482	1.93477		1.3995	5.81463	5.81463
1.40041	-1.24842	1.93116		1.4005	5.81073	5.81073
1.40141	-1.25254	1.92705		1.4015	5.8065	5.8065
1.40241	-1.25605	1.92354		1.4025	5.80142	5.80142
1.40341	-1.25917	1.92042		1.4035	5.79672	5.79672
1.40441	-1.26235	1.91724		1.4045	5.79301	5.79301
1.40541	-1.26618	1.9134		1.40549	5.78928	5.78928
1.40641	-1.27104	1.90854		1.40649	5.78496	5.78496
1.40741	-1.27633	1.90326		1.40749	5.7795	5.7795
1.40841	-1.28171	1.89787		1.40849	5.77407	5.77407
1.40941	-1.28711	1.89247		1.40949	5.76879	5.76879
1.4104	-1.29258	1.887		1.41049	5.76351	5.76351
1.4114	-1.29656	1.88303		1.41149	5.75852	5.75852
1.4124	-1.29868	1.88091		1.41249	5.75443	5.75443
1.4134	-1.3008	1.87879		1.41349	5.75128	5.75128
1.4144	-1.30296	1.87663		1.41449	5.74845	5.74845
1.4154	-1.30531	1.87428		1.41549	5.74557	5.74557
1.4164	-1.30813	1.87145		1.41649	5.74247	5.74247
1.4174	-1.31136	1.86822		1.41749	5.73897	5.73897
1.4184	-1.31459	1.865		1.41848	5.73514	5.73514
1.4194	-1.31788	1.86171		1.41948	5.73129	5.73129
1.4204	-1.32132	1.85826		1.42048	5.72736	5.72736
1.4214	-1.32488	1.85471		1.42148	5.72324	5.72324
1.4224	-1.32846	1.85113		1.42248	5.71926	5.71926
1.42339	-1.33204	1.84755		1.42348	5.71551	5.71551
1.4244	-1.33592	1.84367		1.42448	5.71175	5.71175
1.42539	-1.33953	1.84005		1.42548	5.70781	5.70781
1.42639	-1.34227	1.83732		1.42648	5.70379	5.70379
1.42739	-1.34482	1.83477		1.42748	5.70027	5.70027
1.42839	-1.3475	1.83208		1.42848	5.69715	5.69715
1.42939	-1.35109	1.8285		1.42948	5.69403	5.69403
1.43039	-1.35491	1.82467		1.43048	5.6907	5.6907
1.43139	-1.35803	1.82156		1.43148	5.68774	5.68774
1.43239	-1.36116	1.81843		1.43247	5.68571	5.68571
1.43339	-1.36432	1.81526		1.43347	5.68385	5.68385
1.43439	-1.3676	1.81198		1.43447	5.68199	5.68199
1.43539	-1.37095	1.80863		1.43547	5.67975	5.67975
1.43639	-1.37426	1.80532		1.43647	5.67663	5.67663
1.43738	-1.37758	1.80201		1.43747	5.67302	5.67302
1.43839	-1.38091	1.79867		1.43847	5.66942	5.66942
1.43938	-1.38422	1.79537		1.43947	5.66578	5.66578
1.44038	-1.3874	1.79218		1.44047	5.6615	5.6615
1.44138	-1.39056	1.78902		1.44147	5.6567	5.6567
1.44238	-1.39381	1.78577		1.44247	5.65208	5.65208
1.44338	-1.39708	1.78251		1.44347	5.64748	5.64748
1.44438	-1.40027	1.77931		1.44447	5.64275	5.64275
1.44538	-1.40337	1.77621		1.44547	5.63772	5.63772
1.44638	-1.40646	1.77313		1.44646	5.6326	5.6326
1.44738	-1.40955	1.77004		1.44746	5.62756	5.62756
1.44838	-1.41327	1.76631		1.44846	5.62253	5.62253
1.44938	-1.41782	1.76177		1.44946	5.61773	5.61773
1.45038	-1.42224	1.75735		1.45046	5.6136	5.6136
1.45138	-1.42666	1.75293		1.45146	5.61016	5.61016
1.45237	-1.43107	1.74851		1.45246	5.60699	5.60699
1.45337	-1.43546	1.74413		1.45346	5.60401	5.60401
1.45437	-1.43912	1.74046		1.45446	5.60072	5.60072
1.45537	-1.44181	1.73778		1.45546	5.59652	5.59652
1.45637	-1.44449	1.7351		1.45646	5.59196	5.59196
1.45737	-1.44717	1.73241		1.45746	5.58761	5.58761
1.45837	-1.44987	1.72972		1.45846	5.58326	5.58326
1.45937	-1.45246	1.72713		1.45946	5.5788	5.5788
1.46037	-1.4549	1.72468		1.46046	5.5743	5.5743
1.46137	-1.45734	1.72225		1.46145	5.57031	5.57031
1.46237	-1.46008	1.7195		1.46245	5.56647	5.56647
1.46337	-1.46369	1.7159		1.46345	5.56262	5.56262
1.46437	-1.46791	1.71168		1.46445	5.55839	5.55839
1.46537	-1.47211	1.70747		1.46545	5.55382	5.55382
1.46636	-1.47632	1.70327		1.46645	5.55014	5.55014
1.46736	-1.48052	1.69907		1.46745	5.54647	5.54647
1.46836	-1.48466	1.69492		1.46845	5.54285	5.54285
1.46936	-1.48878	1.69081		1.46945	5.53975	5.53975
1.47036	-1.4929	1.68668		1.47045	5.53762	5.53762
1.47136	-1.49705	1.68253		1.47145	5.53592	5.53592
1.47236	-1.5017	1.67788		1.47245	5.53422	5.53422
1.47336	-1.5066	1.67298		1.47345	5.53229	5.53229
1.47436	-1.51068	1.66891		1.47445	5.52935	5.52935
1.47536	-1.51452	1.66507		1.47544	5.52521	5.52521
1.47636	-1.51835	1.66123		1.47644	5.52079	5.52079
1.47736	-1.52162	1.65797		1.47744	5.51636	5.51636
1.47836	-1.52394	1.65564		1.47844	5.51143	5.51143
1.47935	-1.52605	1.65353		1.47944	5.5055	5.5055
1.48036	-1.52814	1.65145		1.48044	5.4996	5.4996
1.48135	-1.53026	1.64933		1.48144	5.49416	5.49416
1.48235	-1.53314	1.64645		1.48244	5.48871	5.48871
1.48335	-1.53695	1.64264		1.48344	5.48436	5.48436
1.48435	-1.54073	1.63885		1.48444	5.4821	5.4821
1.48535	-1.54452	1.63507		1.48544	5.48052	5.48052
1.48635	-1.54835	1.63123		1.48644	5.47902	5.47902
1.48735	-1.55254	1.62705		1.48744	5.47751	5.47751
1.48835	-1.5566	1.62298		1.48843	5.47539	5.47539
1.48935	-1.56003	1.61955		1.48943	5.47277	5.47277
1.49035	-1.56346	1.61612		1.49043	5.47068	5.47068
1.49135	-1.56686	1.61273		1.49143	5.46863	5.46863
1.49235	-1.57016	1.60942		1.49243	5.46657	5.46657
1.49334	-1.57336	1.60623		1.49343	5.46427	5.46427
1.49435	-1.57652	1.60307		1.49443	5.46126	5.46126
1.49534	-1.57977	1.59982		1.49543	5.45773	5.45773
1.49634	-1.58318	1.5964		1.49643	5.4542	5.4542
1.49734	-1.58646	1.59312		1.49743	5.45024	5.45024
1.49834	-1.58892	1.59066		1.49843	5.44503	5.44503
1.49934	-1.59112	1.58846		1.49943	5.4395	5.4395
1.50034	-1.59332	1.58627		1.50043	5.43462	5.43462
1.50134	-1.59561	1.58398		1.50143	5.42974	5.42974
1.50234	-1.59859	1.58099		1.50242	5.42555	5.42555
1.50334	-1.6025	1.57708		1.50343	5.42359	5.42359
1.50434	-1.60646	1.57312		1.50442	5.42403	5.42403
1.50534	-1.61043	1.56915		1.50542	5.42531	5.42531
1.50634	-1.61469	1.56489		1.50642	5.42655	5.42655
1.50734	-1.61878	1.56081		1.50742	5.42742	5.42742
1.50833	-1.6218	1.55779		1.50842	5.42685	5.42685
1.50933	-1.62482	1.55477		1.50942	5.42361	5.42361
1.51033	-1.62789	1.55169		1.51042	5.41981	5.41981
1.51133	-1.63129	1.5483		1.51142	5.41601	5.41601
1.51233	-1.6346	1.54499		1.51242	5.4119	5.4119
1.51333	-1.63705	1.54254		1.51342	5.40719	5.40719
1.51433	-1.6395	1.54009		1.51442	5.40324	5.40324
1.51533	-1.64192	1.53766		1.51542	5.39954	5.39954
1.51633	-1.64426	1.53533		1.51642	5.39585	5.39585
1.51733	-1.64661	1.53298		1.51741	5.39198	5.39198
1.51833	-1.64903	1.53056		1.51841	5.38779	5.38779
1.51933	-1.65145	1.52813		1.51941	5.38374	5.38374
1.52033	-1.65381	1.52577		1.52041	5.37968	5.37968
1.52133	-1.65591	1.52368		1.52141	5.37562	5.37562
1.52232	-1.65762	1.52196		1.52241	5.37163	5.37163
1.52332	-1.65922	1.52037		1.52341	5.36857	5.36857
1.52432	-1.66082	1.51877		1.52441	5.36704	5.36704
1.52532	-1.66277	1.51682		1.52541	5.36553	5.36553
1.52632	-1.66519	1.5144		1.52641	5.36408	5.36408
1.52732	-1.66745	1.51213		1.52741	5.36253	5.36253
1.52832	-1.6697	1.50988		1.52841	5.35989	5.35989
1.52932	-1.67201	1.50757		1.52941	5.35609	5.35609
1.53032	-1.67492	1.50466		1.53041	5.35227	5.35227
1.53132	-1.67833	1.50126		1.5314	5.34821	5.34821
1.53232	-1.68126	1.49833		1.5324	5.34378	5.34378
1.53332	-1.68418	1.4954		1.5334	5.33982	5.33982
1.53432	-1.68697	1.49261		1.5344	5.3364	5.3364
1.53531	-1.68935	1.49024		1.5354	5.33296	5.33296
1.53632	-1.69105	1.48854		1.5364	5.32954	5.32954
1.53731	-1.69227	1.48732		1.5374	5.32655	5.32655
1.53831	-1.69349	1.4861		1.5384	5.32451	5.32451
1.53931	-1.69467	1.48492		1.5394	5.32287	5.32287
1.54031	-1.69579	1.4838		1.5404	5.32121	5.32121
1.54131	-1.69698	1.4826		1.5414	5.31937	5.31937
1.54231	-1.69827	1.48132		1.5424	5.31748	5.31748
1.54331	-1.69956	1.48003		1.5434	5.31601	5.31601
1.54431	-1.70226	1.47733		1.54439	5.31465	5.31465
1.54531	-1.70711	1.47248		1.5454	5.31329	5.31329
1.54631	-1.71204	1.46755		1.54639	5.31196	5.31196
1.54731	-1.7169	1.46269		1.54739	5.3109	5.3109
1.54831	-1.72173	1.45785		1.54839	5.31022	5.31022
1.5493	-1.72637	1.45321		1.54939	5.30953	5.30953
1.55031	-1.73014	1.44945		1.55039	5.30839	5.30839
1.5513	-1.73328	1.4463		1.55139	5.30614	5.30614
1.5523	-1.7364	1.44319		1.55239	5.30293	5.30293
1.5533	-1.73938	1.44021		1.55339	5.29931	5.29931
1.5543	-1.7419	1.43769		1.55439	5.2957	5.2957
1.5553	-1.74356	1.43602		1.55539	5.292	5.292
1.5563	-1.74433	1.43525		1.55639	5.28844	5.28844
1.5573	-1.7451	1.43448		1.55739	5.28549	5.28549
1.5583	-1.74618	1.4334		1.55838	5.28285	5.28285
1.5593	-1.74838	1.43121		1.55939	5.28027	5.28027
1.5603	-1.7517	1.42788		1.56038	5.27815	5.27815
1.5613	-1.75531	1.42427		1.56138	5.27655	5.27655
1.5623	-1.75891	1.42068		1.56238	5.27485	5.27485
1.5633	-1.76236	1.41723		1.56338	5.27306	5.27306
1.56429	-1.76545	1.41413		1.56438	5.27121	5.27121
1.56529	-1.76853	1.41106		1.56538	5.26896	5.26896
1.56629	-1.77165	1.40794		1.56638	5.26602	5.26602
1.56729	-1.77475	1.40484		1.56738	5.26339	5.26339
1.56829	-1.77819	1.4014		1.56838	5.26076	5.26076
1.56929	-1.78108	1.3985		1.56938	5.25811	5.25811
1.57029	-1.78169	1.3979		1.57038	5.25536	5.25536
1.57129	-1.78229	1.39729		1.57138	5.25246	5.25246
1.57229	-1.7829	1.39668		1.57238	5.24954	5.24954
1.57329	-1.78357	1.39601		1.57337	5.24662	5.24662
1.57429	-1.78463	1.39496		1.57437	5.24369	5.24369
1.57529	-1.78623	1.39336		1.57537	5.24098	5.24098
1.57629	-1.78783	1.39175		1.57637	5.23926	5.23926
1.57729	-1.78945	1.39014		1.57737	5.2382	5.2382
1.57828	-1.79123	1.38836		1.57837	5.23714	5.23714
1.57928	-1.79345	1.38614		1.57937	5.23623	5.23623
1.58028	-1.79598	1.3836		1.58037	5.23587	5.23587
1.58128	-1.79851	1.38108		1.58137	5.23592	5.23592
1.58228	-1.80134	1.37825		1.58237	5.23601	5.23601
1.58328	-1.80472	1.37487		1.58337	5.2361	5.2361
1.58428	-1.80765	1.37194		1.58437	5.23575	5.23575
1.58528	-1.80984	1.36974		1.58537	5.23396	5.23396
1.58628	-1.81204	1.36754		1.58637	5.23118	5.23118
1.58728	-1.81391	1.36568		1.58736	5.22839	5.22839
1.58828	-1.81521	1.36438		1.58836	5.2256	5.2256
1.58928	-1.81669	1.36289		1.58936	5.22208	5.22208
1.59028	-1.81831	1.36127		1.59036	5.21732	5.21732
1.59127	-1.81993	1.35966		1.59136	5.21313	5.21313
1.59228	-1.8224	1.35718		1.59236	5.2089	5.2089
1.59327	-1.82607	1.35352		1.59336	5.20478	5.20478
1.59427	-1.8291	1.35049		1.59436	5.20137	5.20137
1.59527	-1.83211	1.34747		1.59536	5.19901	5.19901
1.59627	-1.8351	1.34448		1.59636	5.19678	5.19678
1.59727	-1.83774	1.34185		1.59736	5.19455	5.19455
1.59827	-1.83983	1.33976		1.59836	5.19215	5.19215
1.59927	-1.84188	1.33771		1.59936	5.18923	5.18923
1.60027	-1.84389	1.3357		1.60036	5.18596	5.18596
1.60127	-1.84605	1.33354		1.60136	5.18275	5.18275
1.60227	-1.8491	1.33049		1.60235	5.17953	5.17953
1.60327	-1.85311	1.32647		1.60335	5.17648	5.17648
1.60427	-1.85709	1.3225		1.60435	5.17364	5.17364
1.60526	-1.86105	1.31853		1.60535	5.17051	5.17051
1.60627	-1.86518	1.31441		1.60635	5.16715	5.16715
1.60726	-1.86952	1.31006		1.60735	5.16378	5.16378
1.60826	-1.87329	1.30629		1.60835	5.15992	5.15992
1.60926	-1.87645	1.30313		1.60935	5.15554	5.15554
1.61026	-1.87961	1.29998		1.61035	5.15191	5.15191
1.61126	-1.88264	1.29694		1.61135	5.14864	5.14864
1.61226	-1.88565	1.29393		1.61235	5.14537	5.14537
1.61326	-1.88935	1.29024		1.61335	5.14335	5.14335
1.61426	-1.89326	1.28632		1.61435	5.14396	5.14396
1.61526	-1.89718	1.2824		1.61535	5.14626	5.14626
1.61626	-1.90077	1.27882		1.61634	5.14897	5.14897
1.61726	-1.90286	1.27673		1.61734	5.15159	5.15159
1.61826	-1.90328	1.2763		1.61834	5.15315	5.15315
1.61926	-1.90371	1.27588		1.61934	5.15237	5.15237
1.62026	-1.90416	1.27542		1.62034	5.15046	5.15046
1.62125	-1.90478	1.2748		1.62134	5.14855	5.14855
1.62225	-1.9059	1.27369		1.62234	5.14655	5.14655
1.62325	-1.90758	1.27201		1.62334	5.14415	5.14415
1.62425	-1.90926	1.27032		1.62434	5.14175	5.14175
1.62525	-1.91116	1.26843		1.62534	5.13983	5.13983
1.62625	-1.91357	1.26601		1.62634	5.13791	5.13791
1.62725	-1.91561	1.26397		1.62734	5.13609	5.13609
1.62825	-1.91669	1.26289		1.62834	5.13454	5.13454
1.62925	-1.91777	1.26181		1.62933	5.13272	5.13272
1.63025	-1.91898	1.2606		1.63033	5.13071	5.13071
1.63125	-1.92035	1.25923		1.63133	5.12869	5.12869
1.63225	-1.92135	1.25824		1.63233	5.12648	5.12648
1.63325	-1.92206	1.25753		1.63333	5.12393	5.12393
1.63424	-1.92276	1.25682		1.63433	5.12246	5.12246
1.63524	-1.92338	1.25621		1.63533	5.12144	5.12144
1.63624	-1.92392	1.25567		1.63633	5.12042	5.12042
1.63724	-1.92474	1.25484		1.63733	5.11961	5.11961
1.63824	-1.92564	1.25395		1.63833	5.11858	5.11858
1.63924	-1.92655	1.25304		1.63933	5.11517	5.11517
1.64024	-1.9277	1.25189		1.64033	5.11164	5.11164
1.64124	-1.9296	1.24998		1.64133	5.1081	5.1081
1.64224	-1.93227	1.24731		1.64233	5.1047	5.1047
1.64324	-1.93493	1.24465		1.64332	5.10231	5.10231
1.64424	-1.93776	1.24183		1.64432	5.10151	5.10151
1.64524	-1.94142	1.23817		1.64532	5.10071	5.10071
1.64624	-1.94606	1.23353		1.64632	5.09967	5.09967
1.64724	-1.95051	1.22907		1.64732	5.09767	5.09767
1.64823	-1.95497	1.22461		1.64832	5.09503	5.09503
1.64923	-1.95943	1.22015		1.64932	5.0929	5.0929
1.65023	-1.96372	1.21586		1.65032	5.09075	5.09075
1.65123	-1.96734	1.21224		1.65132	5.08849	5.08849
1.65223	-1.97049	1.20909		1.65232	5.0858	5.0858
1.65323	-1.97362	1.20597		1.65332	5.08257	5.08257
1.65423	-1.97642	1.20317		1.65432	5.07921	5.07921
1.65523	-1.97836	1.20122		1.65532	5.07582	5.07582
1.65623	-1.97966	1.19992		1.65632	5.0726	5.0726
1.65723	-1.98086	1.19873		1.65732	5.07	5.07
1.65823	-1.98206	1.19753		1.65831	5.06808	5.06808
1.65923	-1.98361	1.19598		1.65931	5.06624	5.06624
1.66023	-1.98633	1.19325		1.66031	5.0644	5.0644
1.66122	-1.98946	1.19013		1.66131	5.06251	5.06251
1.66223	-1.99261	1.18698		1.66231	5.0603	5.0603
1.66322	-1.99577	1.18382		1.66331	5.0576	5.0576
1.66422	-1.99877	1.18081		1.66431	5.05488	5.05488
1.66522	-2.00124	1.17835		1.66531	5.05218	5.05218
1.66622	-2.00326	1.17632		1.66631	5.04988	5.04988
1.66722	-2.00527	1.17431		1.66731	5.04842	5.04842
1.66822	-2.00724	1.17234		1.66831	5.04712	5.04712
1.66922	-2.00888	1.17071		1.66931	5.04575	5.04575
1.67022	-2.00947	1.17011		1.67031	5.04429	5.04429
1.67122	-2.00888	1.17071		1.67131	5.04264	5.04264
1.67222	-2.00828	1.1713		1.6723	5.04089	5.04089
1.67322	-2.00786	1.17172		1.6733	5.04051	5.04051
1.67422	-2.00803	1.17155		1.6743	5.04013	5.04013
1.67521	-2.00843	1.17116		1.6753	5.03968	5.03968
1.67622	-2.00879	1.1708		1.6763	5.03883	5.03883
1.67721	-2.00914	1.17044		1.6773	5.03778	5.03778
1.67821	-2.00937	1.17022		1.6783	5.03693	5.03693
1.67921	-2.00939	1.1702		1.6793	5.03607	5.03607
1.68021	-2.01004	1.16955		1.6803	5.03543	5.03543
1.68121	-2.01105	1.16853		1.6813	5.03571	5.03571
1.68221	-2.01207	1.16752		1.6823	5.0359	5.0359
1.68321	-2.01369	1.16589		1.6833	5.03597	5.03597
1.68421	-2.01678	1.1628		1.6843	5.03604	5.03604
1.68521	-2.01897	1.16062		1.68529	5.03596	5.03596
1.68621	-2.02097	1.15862		1.6863	5.03529	5.03529
1.68721	-2.02298	1.15661		1.68729	5.03463	5.03463
1.68821	-2.02491	1.15468		1.68829	5.03398	5.03398
1.68921	-2.0268	1.15278		1.68929	5.03335	5.03335
1.6902	-2.02903	1.15055		1.69029	5.03278	5.03278
1.6912	-2.03127	1.14832		1.69129	5.03207	5.03207
1.6922	-2.03353	1.14606		1.69229	5.03052	5.03052
1.6932	-2.03613	1.14345		1.69329	5.02897	5.02897
1.6942	-2.03951	1.14008		1.69429	5.02701	5.02701
1.6952	-2.04312	1.13646		1.69529	5.02334	5.02334
1.6962	-2.04674	1.13285		1.69629	5.01893	5.01893
1.6972	-2.05026	1.12933		1.69729	5.01551	5.01551
1.6982	-2.0532	1.12638		1.69829	5.01208	5.01208
1.6992	-2.05499	1.12459		1.69928	5.00876	5.00876
1.7002	-2.05651	1.12308		1.70029	5.00589	5.00589
1.7012	-2.05803	1.12156		1.70128	5.00363	5.00363
1.7022	-2.05969	1.11989		1.70228	5.00184	5.00184
1.7032	-2.06203	1.11756		1.70328	5.00006	5.00006
1.70419	-2.06513	1.11445		1.70428	4.99828	4.99828
1.70519	-2.06839	1.1112		1.70528	4.99622	4.99622
1.70619	-2.07166	1.10793		1.70628	4.99321	4.99321
1.70719	-2.07473	1.10486		1.70728	4.98992	4.98992
1.70819	-2.07679	1.1028		1.70828	4.98663	4.98663
1.70919	-2.07693	1.10266		1.70928	4.98322	4.98322
1.71019	-2.07686	1.10272		1.71028	4.97978	4.97978
1.71119	-2.07679	1.10279		1.71128	4.97688	4.97688
1.71219	-2.07666	1.10293		1.71228	4.97401	4.97401
1.71319	-2.07641	1.10318		1.71328	4.97115	4.97115
1.71419	-2.07633	1.10326		1.71427	4.96831	4.96831
1.71519	-2.07625	1.10333		1.71527	4.96549	4.96549
1.71619	-2.07609	1.1035		1.71627	4.96258	4.96258
1.71718	-2.07531	1.10427		1.71727	4.95967	4.95967
1.71819	-2.07332	1.10627		1.71827	4.95676	4.95676
1.71918	-2.07073	1.10885		1.71927	4.95441	4.95441
1.72018	-2.06815	1.11144		1.72027	4.95376	4.95376
1.72118	-2.06577	1.11382		1.72127	4.9541	4.9541
1.72218	-2.06439	1.11519		1.72227	4.95443	4.95443
1.72318	-2.06413	1.11546		1.72327	4.95478	4.95478
1.72418	-2.06447	1.11512		1.72427	4.95501	4.95501
1.72518	-2.06481	1.11477		1.72527	4.95479	4.95479
1.72618	-2.06523	1.11435		1.72627	4.95441	4.95441
1.72718	-2.06583	1.11376		1.72727	4.95403	4.95403
1.72818	-2.066	1.11358		1.72826	4.9535	4.9535
1.72918	-2.06582	1.11376		1.72926	4.95177	4.95177
1.73018	-2.06565	1.11394		1.73026	4.94964	4.94964
1.73117	-2.06553	1.11406		1.73126	4.94752	4.94752
1.73218	-2.06574	1.11385		1.73226	4.9454	4.9454
1.73317	-2.06639	1.1132		1.73326	4.94336	4.94336
1.73417	-2.06717	1.11241		1.73426	4.9419	4.9419
1.73517	-2.06796	1.11163		1.73526	4.94076	4.94076
1.73617	-2.06875	1.11084		1.73626	4.93963	4.93963
1.73717	-2.06961	1.10998		1.73726	4.9385	4.9385
1.73817	-2.07064	1.10895		1.73826	4.93753	4.93753
1.73917	-2.07167	1.10792		1.73926	4.93745	4.93745
1.74017	-2.07273	1.10686		1.74026	4.93727	4.93727
1.74117	-2.07404	1.10555		1.74126	4.9371	4.9371
1.74217	-2.07611	1.10348		1.74226	4.9369	4.9369
1.74317	-2.0791	1.10049		1.74325	4.93646	4.93646
1.74417	-2.0821	1.09748		1.74425	4.93537	4.93537
1.74517	-2.08508	1.09451		1.74525	4.93429	4.93429
1.74616	-2.08774	1.09184		1.74625	4.93322	4.93322
1.74716	-2.08938	1.0902		1.74725	4.9321	4.9321
1.74816	-2.09029	1.08929		1.74825	4.93062	4.93062
1.74916	-2.09121	1.08837		1.74925	4.92847	4.92847
1.75016	-2.09233	1.08725		1.75025	4.92638	4.92638
1.75116	-2.0942	1.08538		1.75125	4.92428	4.92428
1.75216	-2.09624	1.08335		1.75225	4.92219	4.92219
1.75316	-2.09816	1.08143		1.75325	4.92035	4.92035
1.75416	-2.10008	1.0795		1.75425	4.9196	4.9196
1.75516	-2.10205	1.07754		1.75525	4.91918	4.91918
1.75616	-2.10411	1.07548		1.75625	4.91877	4.91877
1.75716	-2.106	1.07358		1.75724	4.91824	4.91824
1.75816	-2.1079	1.07168		1.75824	4.91707	4.91707
1.75916	-2.1098	1.06978		1.75924	4.91498	4.91498
1.76015	-2.1116	1.06798		1.76024	4.91287	4.91287
1.76115	-2.1131	1.06649		1.76124	4.91076	4.91076
1.76215	-2.11457	1.06501		1.76224	4.90897	4.90897
1.76315	-2.1161	1.06349		1.76324	4.90813	4.90813
1.76415	-2.11765	1.06194		1.76424	4.90714	4.90714
1.76515	-2.11943	1.06016		1.76524	4.90614	4.90614
1.76615	-2.12173	1.05785		1.76624	4.90515	4.90515
1.76715	-2.12385	1.05573		1.76724	4.90393	4.90393
1.76815	-2.12597	1.05361		1.76824	4.90225	4.90225
1.76915	-2.12795	1.05164		1.76924	4.90101	4.90101
1.77015	-2.12905	1.05053		1.77024	4.89977	4.89977
1.77115	-2.12939	1.05019		1.77123	4.89854	4.89854
1.77215	-2.12982	1.04977		1.77223	4.89725	4.89725
1.77314	-2.13025	1.04934		1.77323	4.89605	4.89605
1.77415	-2.13086	1.04873		1.77423	4.89553	4.89553
1.77514	-2.13222	1.04736		1.77523	4.89504	4.89504
1.77614	-2.13319	1.0464		1.77623	4.89451	4.89451
1.77714	-2.13366	1.04592		1.77723	4.89389	4.89389
1.77814	-2.13413	1.04545		1.77823	4.89272	4.89272
1.77914	-2.13466	1.04492		1.77923	4.89158	4.89158
1.78014	-2.13545	1.04413		1.78023	4.89044	4.89044
1.78114	-2.13618	1.04341		1.78123	4.88929	4.88929
1.78214	-2.13684	1.04274		1.78223	4.88802	4.88802
1.78314	-2.13751	1.04207		1.78323	4.8869	4.8869
1.78414	-2.138	1.04159		1.78422	4.88631	4.88631
1.78514	-2.13774	1.04185		1.78522	4.88572	4.88572
1.78614	-2.13777	1.04182		1.78622	4.88509	4.88509
1.78713	-2.13781	1.04177		1.78722	4.88384	4.88384
1.78814	-2.13791	1.04167		1.78822	4.88081	4.88081
1.78913	-2.13844	1.04114		1.78922	4.87698	4.87698
1.79013	-2.13966	1.03992		1.79022	4.87316	4.87316
1.79113	-2.14022	1.03937		1.79122	4.86936	4.86936
1.79213	-2.14078	1.03881		1.79222	4.86581	4.86581
1.79313	-2.14131	1.03828		1.79322	4.8632	4.8632
1.79413	-2.14181	1.03777		1.79422	4.86077	4.86077
1.79513	-2.14301	1.03658		1.79522	4.85832	4.85832
1.79613	-2.14504	1.03455		1.79622	4.85598	4.85598
1.79713	-2.14707	1.03251		1.79722	4.85437	4.85437
1.79813	-2.1491	1.03048		1.79821	4.85323	4.85323
1.79913	-2.15088	1.0287		1.79921	4.85211	4.85211
1.80013	-2.15167	1.02792		1.80021	4.85097	4.85097
1.80113	-2.15202	1.02757		1.80121	4.84946	4.84946
1.80212	-2.15237	1.02722		1.80221	4.84685	4.84685
1.80312	-2.1528	1.02679		1.80321	4.84474	4.84474
1.80412	-2.15356	1.02602		1.80421	4.84263	4.84263
1.80512	-2.15449	1.02509		1.80521	4.84061	4.84061
1.80612	-2.15534	1.02424		1.80621	4.83951	4.83951
1.80712	-2.15619	1.0234		1.80721	4.84018	4.84018
1.80812	-2.15697	1.02262		1.80821	4.84115	4.84115
1.80912	-2.15765	1.02194		1.80921	4.84213	4.84213
1.81012	-2.15902	1.02057		1.81021	4.84284	4.84284
1.81112	-2.16039	1.0192		1.81121	4.84229	4.84229
1.81212	-2.16175	1.01783		1.81221	4.84114	4.84114
1.81312	-2.1634	1.01619		1.8132	4.84044	4.84044
1.81412	-2.16585	1.01374		1.8142	4.83974	4.83974
1.81512	-2.16738	1.01221		1.8152	4.83902	4.83902
1.81611	-2.16897	1.01062		1.8162	4.83813	4.83813
1.81711	-2.17056	1.00902		1.8172	4.83705	4.83705
1.81811	-2.17204	1.00755		1.8182	4.83592	4.83592
1.81911	-2.17336	1.00622		1.8192	4.83478	4.83478
1.82011	-2.1749	1.00469		1.8202	4.83365	4.83365
1.82111	-2.17644	1.00315		1.8212	4.83232	4.83232
1.82211	-2.17801	1.00158		1.8222	4.83039	4.83039
1.82311	-2.17986	0.99972		1.8232	4.8284	4.8284
1.82411	-2.18196	0.997629		1.8242	4.82644	4.82644
1.82511	-2.18413	0.99545		1.8252	4.82484	4.82484
1.82611	-2.18631	0.993271		1.8262	4.82433	4.82433
1.82711	-2.18843	0.991156		1.82719	4.82489	4.82489
1.82811	-2.19005	0.989532		1.82819	4.82542	4.82542
1.8291	-2.19114	0.988446		1.82919	4.82596	4.82596
1.83011	-2.19175	0.987838		1.83019	4.82699	4.82699
1.8311	-2.19236	0.987224		1.83119	4.82803	4.82803
1.8321	-2.1931	0.986488		1.83219	4.82723	4.82723
1.8331	-2.19444	0.985147		1.83319	4.82642	4.82642
1.8341	-2.19609	0.983497		1.83419	4.82552	4.82552
1.8351	-2.19786	0.981725		1.83519	4.82311	4.82311
1.8361	-2.19963	0.979955		1.83619	4.82141	4.82141
1.8371	-2.20136	0.978226		1.83719	4.82097	4.82097
1.8381	-2.20279	0.976798		1.83819	4.82053	4.82053
1.8391	-2.20282	0.976764		1.83919	4.82012	4.82012
1.8401	-2.20278	0.976802		1.84018	4.82014	4.82014
1.8411	-2.20276	0.976827		1.84119	4.82037	4.82037
1.8421	-2.20284	0.976748		1.84218	4.82066	4.82066
1.84309	-2.20317	0.976416		1.84318	4.82096	4.82096
1.8441	-2.20383	0.975759		1.84418	4.82114	4.82114
1.84509	-2.20449	0.975092		1.84518	4.82015	4.82015
1.84609	-2.20513	0.974454		1.84618	4.81916	4.81916
1.84709	-2.20561	0.973976		1.84718	4.81817	4.81817
1.84809	-2.20575	0.973834		1.84818	4.81719	4.81719
1.84909	-2.2057	0.973882		1.84918	4.81651	4.81651
1.85009	-2.20566	0.973929		1.85018	4.81738	4.81738
1.85109	-2.20557	0.974017		1.85118	4.81753	4.81753
1.85209	-2.20536	0.974225		1.85218	4.81769	4.81769
1.85309	-2.20555	0.974031		1.85318	4.81784	4.81784
1.85409	-2.20588	0.973703		1.85417	4.8179	4.8179
1.85509	-2.20622	0.97336		1.85518	4.81741	4.81741
1.85609	-2.20691	0.972672		1.85617	4.81628	4.81628
1.85709	-2.20879	0.970792		1.85717	4.81516	4.81516
1.85808	-2.21013	0.969454		1.85817	4.81395	4.81395
1.85908	-2.21148	0.968109		1.85917	4.81215	4.81215
1.86008	-2.2128	0.966781		1.86017	4.8112	4.8112
1.86108	-2.21399	0.965592		1.86117	4.81085	4.81085
1.86208	-2.21476	0.964821		1.86217	4.8105	4.8105
1.86308	-2.2156	0.963981		1.86317	4.81007	4.81007
1.86408	-2.21645	0.96314		1.86417	4.80906	4.80906
1.86508	-2.21728	0.962303		1.86517	4.80729	4.80729
1.86608	-2.21806	0.96153		1.86617	4.80546	4.80546
1.86708	-2.21864	0.960949		1.86717	4.80365	4.80365
1.86808	-2.2191	0.960485		1.86817	4.80196	4.80196
1.86908	-2.21956	0.960023		1.86916	4.80121	4.80121
1.87008	-2.22011	0.95947		1.87016	4.80201	4.80201
1.87108	-2.22141	0.958179		1.87116	4.80282	4.80282
1.87207	-2.22391	0.955679		1.87216	4.80362	4.80362
1.87307	-2.22647	0.953114		1.87316	4.80445	4.80445
1.87407	-2.22904	0.950547		1.87416	4.80494	4.80494
1.87507	-2.2315	0.94808		1.87516	4.8039	4.8039
1.87607	-2.2332	0.946385		1.87616	4.80285	4.80285
1.87707	-2.23471	0.944875		1.87716	4.80181	4.80181
1.87807	-2.23624	0.943344		1.87816	4.80066	4.80066
1.87907	-2.23777	0.941813		1.87916	4.7991	4.7991
1.88007	-2.23947	0.940116		1.88016	4.79757	4.79757
1.88107	-2.24232	0.937264		1.88116	4.7961	4.7961
1.88207	-2.24419	0.935391		1.88216	4.79472	4.79472
1.88307	-2.24607	0.933518		1.88315	4.79313	4.79313
1.88407	-2.24794	0.931645		1.88415	4.79145	4.79145
1.88506	-2.24987	0.929711		1.88515	4.79056	4.79056
1.88607	-2.25234	0.927243		1.88615	4.78966	4.78966
1.88706	-2.25533	0.924251		1.88715	4.78876	4.78876
1.88806	-2.25835	0.921232		1.88815	4.78791	4.78791
1.88906	-2.26136	0.918226		1.88915	4.78763	4.78763
1.89006	-2.26435	0.915235		1.89015	4.78776	4.78776
1.89106	-2.26718	0.912403		1.89115	4.78789	4.78789
1.89206	-2.27014	0.909443		1.89215	4.788	4.788
1.89306	-2.27307	0.90651		1.89315	4.78775	4.78775
1.89406	-2.27598	0.903605		1.89415	4.78659	4.78659
1.89506	-2.27868	0.900901		1.89515	4.78485	4.78485
1.89606	-2.28022	0.899369		1.89615	4.78312	4.78312
1.89706	-2.28066	0.898921		1.89715	4.7814	4.7814
1.89806	-2.28112	0.898468		1.89814	4.78008	4.78008
1.89905	-2.28161	0.897978		1.89914	4.77875	4.77875
1.90006	-2.28254	0.897042		1.90014	4.77737	4.77737
1.90105	-2.28501	0.894577		1.90114	4.77599	4.77599
1.90205	-2.28785	0.891737		1.90214	4.77453	4.77453
1.90305	-2.2907	0.888883		1.90314	4.77218	4.77218
1.90405	-2.29353	0.886052		1.90414	4.77033	4.77033
1.90505	-2.29596	0.88362		1.90514	4.76852	4.76852
1.90605	-2.2967	0.882885		1.90614	4.76673	4.76673
1.90705	-2.29699	0.882594		1.90714	4.76512	4.76512
1.90805	-2.29728	0.882302		1.90814	4.76457	4.76457
1.90905	-2.29739	0.88219		1.90914	4.76472	4.76472
1.91005	-2.29615	0.883437		1.91014	4.76487	4.76487
1.91105	-2.29372	0.885861		1.91114	4.76502	4.76502
1.91205	-2.29123	0.888357		1.91213	4.76515	4.76515
1.91305	-2.28872	0.890867		1.91313	4.76519	4.76519
1.91404	-2.28633	0.893255		1.91413	4.7652	4.7652
1.91504	-2.28464	0.89495		1.91513	4.76521	4.76521
1.91604	-2.28321	0.896377		1.91613	4.76519	4.76519
1.91704	-2.28178	0.897805		1.91713	4.76499	4.76499
1.91804	-2.28039	0.899193		1.91813	4.7648	4.7648
1.91904	-2.27945	0.900134		1.91913	4.76476	4.76476
1.92004	-2.27992	0.899663		1.92013	4.76473	4.76473
1.92104	-2.28082	0.898761		1.92113	4.76471	4.76471
1.92204	-2.28169	0.897899		1.92213	4.76473	4.76473
1.92304	-2.28259	0.897		1.92313	4.76447	4.76447
1.92404	-2.28343	0.896154		1.92413	4.76405	4.76405
1.92504	-2.2839	0.895684		1.92512	4.76364	4.76364
1.92604	-2.28361	0.895976		1.92612	4.76318	4.76318
1.92704	-2.28332	0.896266		1.92712	4.76258	4.76258
1.92803	-2.28305	0.896532		1.92812	4.76264	4.76264
1.92903	-2.28312	0.896467		1.92912	4.76269	4.76269
1.93003	-2.28362	0.895969		1.93012	4.76275	4.76275
1.93103	-2.28442	0.895162		1.93112	4.7626	4.7626
1.93203	-2.28523	0.894352		1.93212	4.76117	4.76117
1.93303	-2.28598	0.893607		1.93312	4.75873	4.75873
1.93403	-2.28611	0.893472		1.93412	4.75634	4.75634
1.93503	-2.28739	0.892197		1.93512	4.75411	4.75411
1.93603	-2.2895	0.890089		1.93612	4.75194	4.75194
1.93703	-2.2916	0.887987		1.93712	4.74977	4.74977
1.93803	-2.29374	0.885844		1.93812	4.74762	4.74762
1.93903	-2.29635	0.883235		1.93911	4.74548	4.74548
1.94003	-2.29824	0.881347		1.94011	4.74333	4.74333
1.94103	-2.30005	0.879533		1.94111	4.74121	4.74121
1.94202	-2.30187	0.87771		1.94211	4.73933	4.73933
1.94302	-2.30379	0.875791		1.94311	4.73781	4.73781
1.94402	-2.30568	0.873908		1.94411	4.7363	4.7363
1.94502	-2.30621	0.873373		1.94511	4.7348	4.7348
1.94602	-2.30675	0.872835		1.94611	4.73309	4.73309
1.94702	-2.3073	0.872287		1.94711	4.73118	4.73118
1.94802	-2.30802	0.871563		1.94811	4.72913	4.72913
1.94902	-2.30905	0.870535		1.94911	4.7271	4.7271
1.95002	-2.31013	0.869453		1.95011	4.72506	4.72506
1.95102	-2.31121	0.868373		1.95111	4.72325	4.72325
1.95202	-2.31232	0.86726		1.95211	4.7218	4.7218
1.95302	-2.31371	0.865872		1.95311	4.7206	4.7206
1.95402	-2.31494	0.864644		1.9541	4.7194	4.7194
1.95501	-2.31593	0.863657		1.9551	4.71821	4.71821
1.95602	-2.31691	0.862671		1.9561	4.71763	4.71763
1.95701	-2.31789	0.861692		1.9571	4.71823	4.71823
1.95801	-2.31883	0.860759		1.9581	4.71912	4.71912
1.95901	-2.32046	0.859126		1.9591	4.72001	4.72001
1.96001	-2.32226	0.857323		1.9601	4.72085	4.72085
1.96101	-2.32407	0.855519		1.9611	4.72054	4.72054
1.96201	-2.32603	0.853559		1.9621	4.72001	4.72001
1.96301	-2.3294	0.850183		1.9631	4.71948	4.71948
1.96401	-2.33228	0.847309		1.9641	4.71897	4.71897
1.96501	-2.33516	0.844428		1.9651	4.71884	4.71884
1.96601	-2.338	0.84158		1.9661	4.71992	4.71992
1.96701	-2.34058	0.839002		1.9671	4.72096	4.72096
1.96801	-2.34257	0.837019		1.96809	4.72199	4.72199
1.969	-2.34422	0.835367		1.96909	4.72299	4.72299
1.97001	-2.34586	0.833723		1.97009	4.72338	4.72338
1.971	-2.34752	0.832069		1.97109	4.72314	4.72314
1.972	-2.34919	0.830393		1.97209	4.72302	4.72302
1.973	-2.35073	0.828852		1.97309	4.7229	4.7229
1.974	-2.352	0.827582		1.97409	4.72268	4.72268
1.975	-2.35324	0.826346		1.97509	4.72131	4.72131
1.976	-2.35447	0.825115		1.97609	4.71937	4.71937
1.977	-2.35574	0.823841		1.97709	4.71734	4.71734
1.978	-2.35672	0.822868		1.97809	4.71533	4.71533
1.979	-2.35753	0.822057		1.97909	4.71346	4.71346
1.98	-2.35834	0.821248		1.98009	4.71284	4.71284
1.981	-2.35915	0.820436		1.98108	4.71192	4.71192
1.982	-2.36007	0.819511		1.98209	4.71096	4.71096
1.983	-2.36115	0.818432		1.98308	4.71001	4.71001
1.98399	-2.36225	0.817333		1.98408	4.70903	4.70903
1.98499	-2.36335	0.816239		1.98508	4.70805	4.70805
1.98599	-2.3644	0.815189		1.98608	4.70808	4.70808
1.98699	-2.36509	0.8145		1.98708	4.70812	4.70812
1.98799	-2.36422	0.815366		1.98808	4.70813	4.70813
1.98899	-2.36335	0.816232		1.98908	4.70795	4.70795
[truncated: 27,306 more rows]
