# Supplementary material for: NADH-bound AIF activates the mitochondrial CHCHD4/MIA40 chaperone by a substrate-mimicry mechanism
Source: EMBO J. 2025 Jan 13;44(4):1220–48. doi: 10.1038/s44318-024-00360-6 (PMC11832770; doi:10.1038/s44318-024-00360-6)
Supplement: Supplementary file 11 — Figure EV and Appendix Source Data [file 44318_2024_360_MOESM11_ESM.zip › Appendix/Appendix Figure 7/7C/Appendix-Figure-7C-SEC.xlsx]

## Sheet: Appendix-Fig-7C
Analytical Size-Exclusion Chromatography (SEC) ΔN-CHCHD4 - Appendix Figure 7C
No β-ME in running buffer
ΔN-CHCHD4, 0 mM TCEP (Reproduced from App.Fig. 5D)				ΔN-CHCHD4, 5 mM TCEP				ΔN-CHCHD4, 10 mM TCEP
Elution Volume (mL)	A280 (mAU)	Normalized A280		Elution Volume (mL)	A280 (mAU)	Normalized A280		Elution Volume (mL)	A280 (mAU)	Normalized A280
-0.005583	-0.137491	3.04209		-0.005449	-0.259609	3.19084		-0.005614	-0.097605	-0.097605
-0.004584	-2.35183	0.82775		-0.00445	-2.74942	0.701031		-0.005114	-2.09315	-2.09315
-0.003584	-2.46142	0.718167		-0.00345	-2.88748	0.562967		-0.004615	-2.18926	-2.18926
-0.002585	-2.55862	0.620966		-0.002451	-3.00864	0.441813		-0.004115	-2.26796	-2.26796
-0.001586	-2.6284	0.551187		-0.001452	-3.05849	0.391962		-0.003616	-2.33683	-2.33683
-0.000586	-2.6295	0.550081		-0.000452	-3.04837	0.402085		-0.003116	-2.40218	-2.40218
0.000413	-2.59037	0.589211		0.000547	-3.03838	0.412074		-0.002617	-2.46735	-2.46735
0.001412	-2.55136	0.628221		0.001546	-3.02852	0.42193		-0.002117	-2.53282	-2.53282
0.002411	-2.51238	0.667208		0.002545	-3.01866	0.431796		-0.001618	-2.56136	-2.56136
0.003411	-2.48275	0.696832		0.003545	-3.01198	0.438476		-0.001118	-2.61421	-2.61421
0.00441	-2.47253	0.707056		0.004544	-3.00992	0.440528		-0.000619	-2.67993	-2.67993
0.005409	-2.471	0.708586		0.005543	-3.00985	0.440604		-0.000119	-2.7459	-2.7459
0.006409	-2.46943	0.71016		0.006543	-3.01003	0.440422		0.00038	-2.81157	-2.81157
0.007408	-2.46785	0.711734		0.007542	-3.01021	0.44024		0.00088	-2.87769	-2.87769
0.008407	-2.46628	0.713309		0.008541	-3.01039	0.440058		0.001379	-2.94343	-2.94343
0.009406	-2.46479	0.714799		0.00954	-3.01046	0.439996		0.001879	-3.00925	-3.00925
0.010406	-2.46344	0.716146		0.01054	-3.0104	0.440051		0.002378	-3.07537	-3.07537
0.011405	-2.46212	0.717465		0.011539	-3.01032	0.440127		0.002878	-3.141	-3.141
0.012404	-2.4608	0.718783		0.012538	-3.01025	0.440204		0.003377	-3.20686	-3.20686
0.013404	-2.45946	0.72013		0.013538	-3.01016	0.440295		0.003877	-3.27283	-3.27283
0.014403	-2.45758	0.722002		0.014537	-3.00983	0.44062		0.004376	-3.2859	-3.2859
0.015402	-2.45592	0.72367		0.015536	-3.01022	0.440236		0.004876	-3.2848	-3.2848
0.016401	-2.45558	0.724008		0.016535	-3.01117	0.439286		0.005375	-3.28371	-3.28371
0.017401	-2.45538	0.724208		0.017535	-3.01212	0.438336		0.005875	-3.28261	-3.28261
0.0184	-2.45412	0.72546		0.018534	-3.01313	0.437327		0.006374	-3.28152	-3.28152
0.019399	-2.44896	0.730625		0.019533	-3.01429	0.436165		0.006874	-3.28042	-3.28042
0.020399	-2.44018	0.739405		0.020532	-3.01559	0.434863		0.007374	-3.27932	-3.27932
0.021398	-2.43109	0.748495		0.021532	-3.01691	0.433538		0.007873	-3.27824	-3.27824
0.022397	-2.42198	0.757605		0.022531	-3.01815	0.432302		0.008373	-3.27714	-3.27714
0.023396	-2.41565	0.763935		0.02353	-3.01931	0.43114		0.008872	-3.27632	-3.27632
0.024396	-2.41587	0.763713		0.02453	-3.02042	0.430032		0.009372	-3.27563	-3.27563
0.025395	-2.41973	0.759857		0.025529	-3.02142	0.429037		0.009871	-3.27496	-3.27496
0.026394	-2.42349	0.756094		0.026528	-3.02231	0.428145		0.010371	-3.27429	-3.27429
0.027394	-2.42726	0.752323		0.027527	-3.0232	0.427252		0.01087	-3.27362	-3.27362
0.028393	-2.43157	0.748013		0.028527	-3.02436	0.426094		0.01137	-3.27294	-3.27294
0.029392	-2.43702	0.742565		0.029526	-3.0255	0.424954		0.011869	-3.27228	-3.27228
0.030391	-2.44303	0.736554		0.030525	-3.02589	0.424562		0.012369	-3.2716	-3.2716
0.031391	-2.44908	0.730508		0.031525	-3.02597	0.424481		0.012868	-3.27094	-3.27094
0.03239	-2.45513	0.724455		0.032524	-3.02604	0.424415		0.013368	-3.27023	-3.27023
0.033389	-2.46147	0.718111		0.033523	-3.02579	0.424659		0.013867	-3.26936	-3.26936
0.034389	-2.4682	0.711383		0.034522	-3.02525	0.425198		0.014367	-3.26847	-3.26847
0.035388	-2.47492	0.704664		0.035522	-3.02486	0.425597		0.014866	-3.26897	-3.26897
0.036387	-2.4816	0.697983		0.036521	-3.02449	0.425966		0.015366	-3.26971	-3.26971
0.037386	-2.48828	0.691309		0.03752	-3.0241	0.426351		0.015865	-3.27046	-3.27046
0.038386	-2.49421	0.68538		0.03852	-3.02357	0.426884		0.016365	-3.27119	-3.27119
0.039385	-2.49966	0.679928		0.039519	-3.02306	0.427392		0.016864	-3.27194	-3.27194
0.040384	-2.50564	0.673944		0.040518	-3.02281	0.427645		0.017364	-3.27268	-3.27268
0.041384	-2.51164	0.667944		0.041517	-3.02255	0.427898		0.017863	-3.27343	-3.27343
0.042383	-2.51763	0.661951		0.042517	-3.02235	0.428103		0.018363	-3.2745	-3.2745
0.043382	-2.52498	0.654606		0.043516	-3.02225	0.428202		0.018862	-3.27568	-3.27568
0.044381	-2.53664	0.642949		0.044515	-3.02214	0.428313		0.019362	-3.27678	-3.27678
0.045381	-2.55154	0.628049		0.045515	-3.02193	0.428523		0.019861	-3.27781	-3.27781
0.04638	-2.56644	0.613142		0.046514	-3.02172	0.428733		0.020361	-3.27885	-3.27885
0.047379	-2.58126	0.598321		0.047513	-3.02158	0.428873		0.02086	-3.27989	-3.27989
0.048379	-2.59244	0.587149		0.048512	-3.02163	0.428818		0.02136	-3.28092	-3.28092
0.049378	-2.59637	0.583217		0.049512	-3.02186	0.428591		0.021859	-3.28195	-3.28195
0.050377	-2.5967	0.582888		0.050511	-3.02214	0.428316		0.022359	-3.28299	-3.28299
0.051376	-2.59704	0.582548		0.05151	-3.02241	0.42804		0.022858	-3.28373	-3.28373
0.052376	-2.5975	0.582082		0.052509	-3.02241	0.428042		0.023358	-3.28398	-3.28398
0.053375	-2.59804	0.581545		0.053509	-3.02171	0.428738		0.023857	-3.28419	-3.28419
0.054374	-2.59803	0.58155		0.054508	-3.02052	0.429933		0.024357	-3.28388	-3.28388
0.055374	-2.5975	0.582089		0.055507	-3.01926	0.431188		0.024857	-3.28345	-3.28345
0.056373	-2.59696	0.582629		0.056507	-3.01801	0.432446		0.025356	-3.28302	-3.28302
0.057372	-2.59645	0.583139		0.057506	-3.01756	0.432895		0.025856	-3.28259	-3.28259
0.058371	-2.59577	0.583811		0.058505	-3.01849	0.431966		0.026355	-3.28216	-3.28216
0.059371	-2.5947	0.58489		0.059504	-3.01979	0.430659		0.026855	-3.28173	-3.28173
0.06037	-2.59348	0.586102		0.060504	-3.0211	0.429351		0.027354	-3.2813	-3.2813
0.061369	-2.59227	0.587317		0.061503	-3.02233	0.428126		0.027854	-3.28177	-3.28177
0.062369	-2.59019	0.589399		0.062502	-3.02268	0.427769		0.028353	-3.2823	-3.2823
0.063368	-2.58674	0.592844		0.063502	-3.02218	0.428271		0.028853	-3.28291	-3.28291
0.064367	-2.58335	0.596239		0.064501	-3.02186	0.42859		0.029352	-3.28366	-3.28366
0.065366	-2.58006	0.599528		0.0655	-3.02154	0.42891		0.029852	-3.28442	-3.28442
0.066366	-2.57677	0.602816		0.066499	-3.02139	0.429059		0.030351	-3.28519	-3.28519
0.067365	-2.57232	0.607268		0.067499	-3.02182	0.428631		0.030851	-3.28595	-3.28595
0.068364	-2.56557	0.614015		0.068498	-3.02262	0.427832		0.03135	-3.28672	-3.28672
0.069364	-2.55803	0.621551		0.069497	-3.02331	0.427147		0.03185	-3.28749	-3.28749
0.070363	-2.55042	0.629168		0.070497	-3.02399	0.42646		0.032349	-3.28803	-3.28803
0.071362	-2.54298	0.636609		0.071496	-3.0246	0.425855		0.032849	-3.28834	-3.28834
0.072361	-2.53838	0.641207		0.072495	-3.02495	0.425507		0.033348	-3.28865	-3.28865
0.073361	-2.53828	0.641308		0.073494	-3.02504	0.425411		0.033848	-3.28862	-3.28862
0.07436	-2.53893	0.640654		0.074494	-3.02506	0.42539		0.034347	-3.2885	-3.2885
0.075359	-2.53958	0.640002		0.075493	-3.02508	0.425368		0.034847	-3.28838	-3.28838
0.076359	-2.54035	0.639234		0.076492	-3.02533	0.425125		0.035346	-3.28826	-3.28826
0.077358	-2.5418	0.637785		0.077491	-3.02622	0.424228		0.035846	-3.28814	-3.28814
0.078357	-2.54362	0.635962		0.078491	-3.02771	0.422742		0.036345	-3.28802	-3.28802
0.079356	-2.54486	0.634723		0.07949	-3.0293	0.421156		0.036845	-3.2879	-3.2879
0.080356	-2.5461	0.633487		0.080489	-3.03088	0.419573		0.037344	-3.28796	-3.28796
0.081355	-2.54748	0.632101		0.081489	-3.03163	0.418823		0.037844	-3.28803	-3.28803
0.082354	-2.54933	0.630257		0.082488	-3.03029	0.420162		0.038343	-3.28815	-3.28815
0.083354	-2.55147	0.628119		0.083487	-3.02778	0.422668		0.038843	-3.28844	-3.28844
0.084353	-2.55353	0.626059		0.084486	-3.02528	0.425177		0.039342	-3.28874	-3.28874
0.085352	-2.55559	0.623997		0.085486	-3.02278	0.427668		0.039842	-3.28903	-3.28903
0.086351	-2.55747	0.622114		0.086485	-3.02046	0.429993		0.040341	-3.28932	-3.28932
0.087351	-2.55987	0.619716		0.087484	-3.01905	0.431405		0.040841	-3.28962	-3.28962
0.08835	-2.56413	0.615456		0.088484	-3.01874	0.431708		0.04134	-3.28992	-3.28992
0.089349	-2.56948	0.610107		0.089483	-3.01844	0.432011		0.04184	-3.29012	-3.29012
0.090349	-2.57484	0.604748		0.090482	-3.01827	0.432178		0.04234	-3.28973	-3.28973
0.091348	-2.58023	0.599357		0.091481	-3.01843	0.432023		0.042839	-3.28932	-3.28932
0.092347	-2.58694	0.592641		0.092481	-3.0184	0.432053		0.043339	-3.28854	-3.28854
0.093346	-2.59574	0.58384		0.09348	-3.0178	0.432651		0.043838	-3.28771	-3.28771
0.094346	-2.60499	0.574596		0.094479	-3.0172	0.433249		0.044338	-3.28689	-3.28689
0.095345	-2.61423	0.565359		0.095479	-3.01642	0.434029		0.044837	-3.28607	-3.28607
0.096344	-2.6236	0.555982		0.096478	-3.01529	0.435158		0.045337	-3.28524	-3.28524
0.097344	-2.63059	0.548997		0.097477	-3.01415	0.436299		0.045836	-3.28442	-3.28442
0.098343	-2.63388	0.545707		0.098476	-3.01313	0.437327		0.046336	-3.28361	-3.28361
0.099342	-2.63716	0.542425		0.099476	-3.01209	0.438357		0.046835	-3.2829	-3.2829
0.100341	-2.64044	0.539145		0.100475	-3.0111	0.439351		0.047335	-3.28242	-3.28242
0.101341	-2.64345	0.536139		0.101474	-3.00996	0.440495		0.047834	-3.28226	-3.28226
0.10234	-2.64536	0.534224		0.102474	-3.00841	0.44204		0.048334	-3.28252	-3.28252
0.103339	-2.64629	0.533291		0.103473	-3.00675	0.443702		0.048833	-3.2828	-3.2828
0.104339	-2.64723	0.532353		0.104472	-3.0051	0.445355		0.049333	-3.28309	-3.28309
0.105338	-2.64819	0.531393		0.105471	-3.00361	0.44684		0.049832	-3.2834	-3.2834
0.106337	-2.64807	0.531512		0.106471	-3.00327	0.447186		0.050332	-3.28372	-3.28372
0.107336	-2.64567	0.533914		0.10747	-3.00429	0.44616		0.050831	-3.28403	-3.28403
0.108336	-2.64275	0.536837		0.108469	-3.00531	0.445137		0.051331	-3.28435	-3.28435
0.109335	-2.63982	0.539762		0.109468	-3.00634	0.444115		0.05183	-3.28452	-3.28452
0.110334	-2.63689	0.542694		0.110468	-3.00738	0.443077		0.05233	-3.2844	-3.2844
0.111334	-2.63544	0.544141		0.111467	-3.00838	0.442074		0.052829	-3.28354	-3.28354
0.112333	-2.63679	0.542796		0.112466	-3.00927	0.441182		0.053329	-3.28235	-3.28235
0.113332	-2.63832	0.541262		0.113466	-3.01017	0.440285		0.053828	-3.28116	-3.28116
0.114331	-2.63985	0.53973		0.114465	-3.01114	0.439315		0.054328	-3.27997	-3.27997
0.115331	-2.64145	0.538135		0.115464	-3.01239	0.438058		0.054827	-3.27877	-3.27877
0.11633	-2.64329	0.536292		0.116463	-3.01365	0.4368		0.055327	-3.27758	-3.27758
0.117329	-2.64537	0.534214		0.117463	-3.01451	0.435943		0.055826	-3.27639	-3.27639
0.118329	-2.6474	0.532181		0.118462	-3.01537	0.435083		0.056326	-3.2752	-3.2752
0.119328	-2.64943	0.530154		0.119461	-3.01587	0.43458		0.056825	-3.27431	-3.27431
0.120327	-2.65152	0.528069		0.120461	-3.01549	0.434958		0.057325	-3.27371	-3.27371
0.121326	-2.65353	0.526057		0.12146	-3.01472	0.435733		0.057824	-3.27334	-3.27334
0.122326	-2.65513	0.524458		0.122459	-3.01414	0.436313		0.058324	-3.27305	-3.27305
0.123325	-2.65656	0.523027		0.123458	-3.01356	0.436891		0.058823	-3.27276	-3.27276
0.124324	-2.65799	0.521591		0.124458	-3.01327	0.437178		0.059323	-3.27247	-3.27247
0.125324	-2.65939	0.520195		0.125457	-3.01363	0.436818		0.059822	-3.27218	-3.27218
0.126323	-2.66084	0.51875		0.126456	-3.01428	0.436168		0.060322	-3.27188	-3.27188
0.127322	-2.6625	0.517081		0.127456	-3.01491	0.435542		0.060822	-3.27159	-3.27159
0.128321	-2.6642	0.515388		0.128455	-3.01553	0.434918		0.061321	-3.27134	-3.27134
0.129321	-2.66589	0.513692		0.129454	-3.01608	0.434367		0.061821	-3.27126	-3.27126
0.13032	-2.66757	0.512017		0.130453	-3.01637	0.434078		0.06232	-3.27113	-3.27113
0.131319	-2.67017	0.50941		0.131453	-3.01636	0.434093		0.06282	-3.27093	-3.27093
0.132319	-2.67455	0.50504		0.132452	-3.01634	0.434109		0.063319	-3.27073	-3.27073
0.133318	-2.679	0.500588		0.133451	-3.01634	0.434114		0.063819	-3.27053	-3.27053
0.134317	-2.68342	0.496163		0.134451	-3.01655	0.433903		0.064318	-3.27032	-3.27032
0.135316	-2.68798	0.491608		0.13545	-3.01712	0.433335		0.064818	-3.27012	-3.27012
0.136316	-2.69141	0.488173		0.136449	-3.01763	0.432822		0.065317	-3.26992	-3.26992
0.137315	-2.69244	0.487148		0.137448	-3.01814	0.432313		0.065817	-3.26971	-3.26971
0.138314	-2.69347	0.48612		0.138448	-3.01861	0.431844		0.066316	-3.26929	-3.26929
0.139314	-2.69451	0.485073		0.139447	-3.01877	0.431681		0.066816	-3.26793	-3.26793
0.140313	-2.69569	0.483897		0.140446	-3.01823	0.432222		0.067315	-3.2666	-3.2666
0.141312	-2.69685	0.482738		0.141445	-3.01717	0.43328		0.067815	-3.26547	-3.26547
0.142311	-2.69767	0.48192		0.142445	-3.01611	0.434342		0.068314	-3.26433	-3.26433
0.143311	-2.69848	0.481101		0.143444	-3.0151	0.435354		0.068814	-3.26319	-3.26319
0.14431	-2.6993	0.48028		0.144443	-3.01452	0.435927		0.069313	-3.26205	-3.26205
0.145309	-2.70008	0.479509		0.145443	-3.01509	0.435364		0.069813	-3.26092	-3.26092
0.146309	-2.70071	0.478877		0.146442	-3.01653	0.433924		0.070312	-3.25978	-3.25978
0.147308	-2.70126	0.478328		0.147441	-3.01797	0.432479		0.070812	-3.25865	-3.25865
0.148307	-2.70181	0.477779		0.14844	-3.01958	0.430877		0.071311	-3.25724	-3.25724
0.149306	-2.70213	0.477455		0.14944	-3.02129	0.429165		0.071811	-3.25553	-3.25553
0.150306	-2.70194	0.47764		0.150439	-3.02241	0.428043		0.07231	-3.25359	-3.25359
0.151305	-2.70159	0.477998		0.151438	-3.02313	0.427317		0.07281	-3.25156	-3.25156
0.152304	-2.70128	0.478305		0.152438	-3.02386	0.42659		0.073309	-3.24955	-3.24955
0.153304	-2.70097	0.478611		0.153437	-3.02433	0.426124		0.073809	-3.24753	-3.24753
0.154303	-2.70059	0.47899		0.154436	-3.02434	0.426112		0.074308	-3.24552	-3.24552
0.155302	-2.70006	0.479527		0.155435	-3.02444	0.426013		0.074808	-3.24351	-3.24351
0.156301	-2.69948	0.480104		0.156435	-3.02456	0.425896		0.075307	-3.24148	-3.24148
0.157301	-2.69893	0.48066		0.157434	-3.02447	0.42598		0.075807	-3.23969	-3.23969
0.1583	-2.69835	0.481237		0.158433	-3.0232	0.427248		0.076306	-3.23886	-3.23886
0.159299	-2.69699	0.482595		0.159433	-3.02023	0.430225		0.076806	-3.23859	-3.23859
0.160299	-2.69349	0.486096		0.160432	-3.01688	0.43357		0.077305	-3.23861	-3.23861
0.161298	-2.68919	0.490399		0.161431	-3.01352	0.436933		0.077805	-3.23874	-3.23874
0.162297	-2.68486	0.494721		0.16243	-3.00908	0.441377		0.078305	-3.23887	-3.23887
0.163296	-2.68052	0.499064		0.16343	-3.00109	0.449363		0.078804	-3.23901	-3.23901
0.164296	-2.67343	0.506152		0.164429	-2.9904	0.460055		0.079304	-3.23914	-3.23914
0.165295	-2.65987	0.519719		0.165428	-2.98	0.470449		0.079803	-3.23927	-3.23927
0.166294	-2.64596	0.53362		0.166428	-2.96959	0.480863		0.080303	-3.2394	-3.2394
0.167294	-2.63212	0.547467		0.167427	-2.95739	0.493064		0.080802	-3.24008	-3.24008
0.168293	-2.6175	0.562083		0.168426	-2.94021	0.510237		0.081302	-3.24106	-3.24106
0.169292	-2.5979	0.581687		0.169425	-2.91978	0.530672		0.081801	-3.24177	-3.24177
0.170291	-2.57119	0.608393		0.170425	-2.89919	0.551266		0.082301	-3.24234	-3.24234
0.171291	-2.54441	0.635171		0.171424	-2.87856	0.571891		0.0828	-3.24291	-3.24291
0.17229	-2.5176	0.661988		0.172423	-2.85589	0.594563		0.0833	-3.24349	-3.24349
0.173289	-2.48802	0.691569		0.173422	-2.82818	0.622275		0.083799	-3.24406	-3.24406
0.174289	-2.4494	0.730188		0.174422	-2.79818	0.652272		0.084299	-3.24464	-3.24464
0.175288	-2.40477	0.774817		0.175421	-2.76808	0.682377		0.084798	-3.24521	-3.24521
0.176287	-2.36051	0.819074		0.17642	-2.73797	0.712481		0.085298	-3.24561	-3.24561
0.177286	-2.31622	0.863364		0.17742	-2.70105	0.749404		0.085797	-3.24575	-3.24575
0.178286	-2.2661	0.913486		0.178419	-2.65164	0.798817		0.086297	-3.24577	-3.24577
0.179285	-2.20084	0.978744		0.179418	-2.60132	0.849131		0.086796	-3.24563	-3.24563
0.180284	-2.13034	1.04924		0.180417	-2.55116	0.899297		0.087296	-3.24541	-3.24541
0.181284	-2.05971	1.11988		0.181417	-2.49879	0.951663		0.087795	-3.24519	-3.24519
0.182283	-1.98936	1.19023		0.182416	-2.43252	1.01793		0.088295	-3.24497	-3.24497
0.183282	-1.9088	1.27079		0.183415	-2.34844	1.10201		0.088794	-3.24476	-3.24476
0.184281	-1.80413	1.37546		0.184415	-2.26403	1.18642		0.089294	-3.24454	-3.24454
0.185281	-1.69631	1.48328		0.185414	-2.17834	1.27211		0.089793	-3.24432	-3.24432
0.18628	-1.58962	1.58997		0.186413	-2.08682	1.36363		0.090293	-3.24401	-3.24401
0.187279	-1.48177	1.69782		0.187412	-1.97268	1.47777		0.090792	-3.2436	-3.2436
0.188279	-1.36076	1.81882		0.188412	-1.84112	1.60933		0.091292	-3.24338	-3.24338
0.189278	-1.21293	1.96666		0.189411	-1.71326	1.73719		0.091791	-3.24416	-3.24416
0.190277	-1.07079	2.1088		0.19041	-1.58508	1.86538		0.092291	-3.24533	-3.24533
0.191276	-0.928531	2.25105		0.19141	-1.44634	2.00411		0.09279	-3.24651	-3.24651
0.192276	-0.781311	2.39827		0.192409	-1.27958	2.17087		0.09329	-3.24769	-3.24769
0.193275	-0.611764	2.56782		0.193408	-1.10518	2.34527		0.093789	-3.24886	-3.24886
0.194274	-0.424382	2.7552		0.194407	-0.934133	2.51632		0.094289	-3.25003	-3.25003
0.195274	-0.245086	2.9345		0.195407	-0.76354	2.68691		0.094788	-3.25132	-3.25132
0.196273	-0.064474	3.11511		0.196406	-0.580255	2.8702		0.095288	-3.25292	-3.25292
0.197272	0.120404	3.29999		0.197405	-0.371057	3.07939		0.095788	-3.25463	-3.25463
0.198271	0.319063	3.49865		0.198405	-0.16227	3.28818		0.096287	-3.25663	-3.25663
0.199271	0.5228	3.70239		0.199404	0.045052	3.4955		0.096787	-3.25886	-3.25886
0.20027	0.720394	3.89998		0.200403	0.252424	3.70288		0.097286	-3.26115	-3.26115
0.201269	0.918553	4.09814		0.201402	0.470318	3.92077		0.097786	-3.26344	-3.26344
0.202269	1.12276	4.30235		0.202402	0.702143	4.15259		0.098285	-3.26572	-3.26572
0.203268	1.33843	4.51802		0.203401	0.920273	4.37072		0.098785	-3.26799	-3.26799
0.204267	1.54505	4.72463		0.2044	1.13708	4.58754		0.099284	-3.27027	-3.27027
0.205266	1.74559	4.92517		0.205399	1.35663	4.80708		0.099784	-3.27262	-3.27262
0.206266	1.94733	5.12692		0.206399	1.58721	5.03766		0.100283	-3.275	-3.275
0.207265	2.15516	5.33475		0.207398	1.81662	5.26707		0.100783	-3.27712	-3.27712
0.208264	2.36624	5.54582		0.208397	2.02358	5.47403		0.101282	-3.27826	-3.27826
0.209264	2.55345	5.73303		0.209397	2.23094	5.68139		0.101782	-3.279	-3.279
0.210263	2.73079	5.91038		0.210396	2.44095	5.8914		0.102281	-3.27976	-3.27976
0.211262	2.91051	6.09009		0.211395	2.65607	6.10652		0.102781	-3.28054	-3.28054
0.212261	3.10134	6.28093		0.212394	2.85576	6.30622		0.10328	-3.28132	-3.28132
0.213261	3.29643	6.47602		0.213394	3.03417	6.48462		0.10378	-3.2821	-3.2821
0.21426	3.45982	6.6394		0.214393	3.21219	6.66264		0.104279	-3.28296	-3.28296
0.215259	3.6227	6.80229		0.215392	3.39542	6.84587		0.104779	-3.28401	-3.28401
0.216259	3.78657	6.96615		0.216392	3.57828	7.02873		0.105278	-3.28515	-3.28515
0.217258	3.94927	7.12885		0.217391	3.73491	7.18536		0.105778	-3.28585	-3.28585
0.218257	4.09531	7.2749		0.21839	3.87923	7.32968		0.106277	-3.28614	-3.28614
0.219256	4.2169	7.39649		0.219389	4.02337	7.47383		0.106777	-3.28641	-3.28641
0.220256	4.33856	7.51815		0.220389	4.17157	7.62203		0.107276	-3.28667	-3.28667
0.221255	4.46069	7.64027		0.221388	4.31502	7.76547		0.107776	-3.28693	-3.28693
0.222254	4.58158	7.76117		0.222387	4.43112	7.88157		0.108275	-3.2872	-3.2872
0.223254	4.69129	7.87087		0.223387	4.54243	7.99288		0.108775	-3.28746	-3.28746
0.224253	4.78654	7.96612		0.224386	4.65451	8.10496		0.109274	-3.28761	-3.28761
0.225252	4.88204	8.06162		0.225385	4.76763	8.21808		0.109774	-3.28763	-3.28763
0.226251	4.97729	8.15688		0.226384	4.87127	8.32172		0.110273	-3.28779	-3.28779
0.227251	5.06744	8.24702		0.227384	4.95525	8.4057		0.110773	-3.28819	-3.28819
0.22825	5.14037	8.31996		0.228383	5.03938	8.48983		0.111272	-3.28871	-3.28871
0.229249	5.20648	8.38607		0.229382	5.12338	8.57383		0.111772	-3.28923	-3.28923
0.230249	5.27284	8.45242		0.230382	5.20483	8.65528		0.112271	-3.28974	-3.28974
0.231248	5.33955	8.51913		0.231381	5.27435	8.7248		0.112771	-3.29026	-3.29026
0.232247	5.40296	8.58254		0.23238	5.3304	8.78085		0.113271	-3.29078	-3.29078
0.233246	5.45441	8.63399		0.233379	5.38661	8.83706		0.11377	-3.29136	-3.29136
0.234246	5.50339	8.68298		0.234379	5.44311	8.89356		0.11427	-3.29223	-3.29223
0.235245	5.55226	8.73184		0.235378	5.49678	8.94723		0.114769	-3.29328	-3.29328
0.236244	5.60138	8.78096		0.236377	5.53927	8.98972		0.115269	-3.29441	-3.29441
0.237244	5.64567	8.82526		0.237376	5.5742	9.02466		0.115768	-3.29566	-3.29566
0.238243	5.67513	8.85471		0.238376	5.6103	9.06075		0.116268	-3.29695	-3.29695
0.239242	5.70455	8.88414		0.239375	5.64717	9.09762		0.116767	-3.29822	-3.29822
0.240241	5.73407	8.91366		0.240374	5.68282	9.13327		0.117267	-3.29951	-3.29951
0.241241	5.76178	8.94136		0.241374	5.70755	9.158		0.117766	-3.30078	-3.30078
0.24224	5.78259	8.96218		0.242373	5.72815	9.17861		0.118266	-3.30207	-3.30207
0.243239	5.79759	8.97717		0.243372	5.74838	9.19883		0.118765	-3.30309	-3.30309
0.244239	5.81252	8.99211		0.244371	5.76636	9.21681		0.119265	-3.30351	-3.30351
0.245238	5.82741	9.00699		0.245371	5.77812	9.22857		0.119764	-3.30354	-3.30354
0.246237	5.84305	9.02263		0.24637	5.78139	9.23184		0.120264	-3.30329	-3.30329
0.247236	5.85834	9.03792		0.247369	5.78423	9.23468		0.120763	-3.30287	-3.30287
0.248236	5.86812	9.0477		0.248369	5.78719	9.23764		0.121263	-3.30246	-3.30246
0.249235	5.8779	9.05748		0.249368	5.79077	9.24122		0.121762	-3.30205	-3.30205
0.250234	5.88769	9.06728		0.250367	5.79445	9.2449		0.122262	-3.30163	-3.30163
0.251234	5.89551	9.0751		0.251366	5.7963	9.24675		0.122761	-3.30122	-3.30122
0.252233	5.8979	9.07749		0.252366	5.79814	9.24859		0.123261	-3.3008	-3.3008
0.253232	5.89932	9.0789		0.253365	5.79949	9.24995		0.12376	-3.3007	-3.3007
0.254231	5.90073	9.08032		0.254364	5.79899	9.24944		0.12426	-3.30082	-3.30082
0.255231	5.90213	9.08171		0.255364	5.79688	9.24733		0.124759	-3.30089	-3.30089
0.25623	5.90268	9.08227		0.256363	5.79456	9.24501		0.125259	-3.30092	-3.30092
0.257229	5.90016	9.07975		0.257362	5.79222	9.24267		0.125758	-3.30094	-3.30094
0.258229	5.89495	9.07454		0.258361	5.7891	9.23955		0.126258	-3.30097	-3.30097
0.259228	5.88975	9.06934		0.259361	5.78323	9.23369		0.126757	-3.30099	-3.30099
0.260227	5.88467	9.06426		0.26036	5.77564	9.22609		0.127257	-3.30102	-3.30102
0.261226	5.87969	9.05928		0.261359	5.76772	9.21817		0.127756	-3.30104	-3.30104
0.262226	5.87367	9.05325		0.262358	5.75981	9.21026		0.128256	-3.30114	-3.30114
0.263225	5.86666	9.04625		0.263358	5.75105	9.2015		0.128755	-3.30138	-3.30138
0.264224	5.85983	9.03941		0.264357	5.73921	9.18966		0.129255	-3.30158	-3.30158
0.265224	5.85253	9.03212		0.265356	5.72518	9.17563		0.129754	-3.3016	-3.3016
0.266223	5.84513	9.02472		0.266356	5.7111	9.16156		0.130254	-3.30153	-3.30153
0.267222	5.84033	9.01992		0.267355	5.69675	9.1472		0.130754	-3.30145	-3.30145
0.268221	5.83671	9.01629		0.268354	5.68155	9.132		0.131253	-3.30138	-3.30138
0.269221	5.83308	9.01267		0.269353	5.66689	9.11735		0.131753	-3.30131	-3.30131
0.27022	5.82874	9.00833		0.270353	5.65537	9.10582		0.132252	-3.30124	-3.30124
0.271219	5.82052	9.0001		0.271352	5.64382	9.09427		0.132752	-3.30116	-3.30116
0.272219	5.80713	8.98671		0.272351	5.63195	9.08241		0.133251	-3.30077	-3.30077
0.273218	5.79325	8.97283		0.273351	5.61862	9.06907		0.133751	-3.3	-3.3
0.274217	5.77933	8.95891		0.27435	5.60347	9.05392		0.13425	-3.29924	-3.29924
0.275216	5.76472	8.9443		0.275349	5.5869	9.03735		0.13475	-3.2986	-3.2986
0.276216	5.74901	8.92859		0.276348	5.57033	9.02078		0.135249	-3.29799	-3.29799
0.277215	5.73793	8.91751		0.277348	5.5542	9.00465		0.135749	-3.29737	-3.29737
0.278214	5.72707	8.90666		0.278347	5.54002	8.99047		0.136248	-3.29675	-3.29675
0.279214	5.71627	8.89586		0.279346	5.5288	8.97925		0.136748	-3.29614	-3.29614
0.280213	5.70585	8.88543		0.280346	5.51885	8.9693		0.137247	-3.29552	-3.29552
0.281212	5.69708	8.87666		0.281345	5.50892	8.95937		0.137747	-3.2949	-3.2949
0.282211	5.68929	8.86887		0.282344	5.49803	8.94848		0.138246	-3.29432	-3.29432
0.283211	5.68145	8.86104		0.283343	5.48478	8.93523		0.138746	-3.29369	-3.29369
0.28421	5.67322	8.85281		0.284343	5.47186	8.92231		0.139245	-3.29276	-3.29276
0.285209	5.66216	8.84175		0.285342	5.45965	8.9101		0.139745	-3.29166	-3.29166
0.286209	5.6463	8.82589		0.286341	5.44742	8.89787		0.140244	-3.29055	-3.29055
0.287208	5.62965	8.80924		0.28734	5.43327	8.88372		0.140744	-3.28944	-3.28944
0.288207	5.6129	8.79248		0.28834	5.41474	8.86519		0.141243	-3.28833	-3.28833
0.289206	5.5958	8.77538		0.289339	5.39712	8.84757		0.141743	-3.28722	-3.28722
0.290206	5.57737	8.75696		0.290338	5.37997	8.83042		0.142242	-3.28612	-3.28612
0.291205	5.55863	8.73822		0.291338	5.36238	8.81283		0.142742	-3.28512	-3.28512
0.292204	5.54024	8.71983		0.292337	5.34442	8.79487		0.143241	-3.28429	-3.28429
0.293204	5.52192	8.70151		0.293336	5.32659	8.77704		0.143741	-3.28378	-3.28378
0.294203	5.50268	8.68226		0.294335	5.3106	8.76105		0.14424	-3.28388	-3.28388
0.295202	5.48049	8.66007		0.295335	5.29463	8.74508		0.14474	-3.28425	-3.28425
0.296201	5.45998	8.63957		0.296334	5.27819	8.72865		0.145239	-3.28462	-3.28462
0.297201	5.44139	8.62098		0.297333	5.2595	8.70996		0.145739	-3.285	-3.285
0.2982	5.4228	8.60239		0.298333	5.23909	8.68954		0.146238	-3.28537	-3.28537
0.299199	5.40376	8.58334		0.299332	5.21975	8.6702		0.146738	-3.28574	-3.28574
0.300199	5.38437	8.56396		0.300331	5.20031	8.65076		0.147237	-3.28611	-3.28611
0.301198	5.3676	8.54719		0.30133	5.1806	8.63106		0.147737	-3.28653	-3.28653
0.302197	5.35137	8.53095		0.30233	5.15936	8.60981		0.148236	-3.28698	-3.28698
0.303196	5.33502	8.51461		0.303329	5.13602	8.58647		0.148736	-3.28712	-3.28712
0.304196	5.31744	8.49703		0.304328	5.11152	8.56197		0.149236	-3.28705	-3.28705
0.305195	5.29668	8.47627		0.305328	5.08685	8.5373		0.149735	-3.28697	-3.28697
0.306194	5.27464	8.45422		0.306327	5.06135	8.5118		0.150235	-3.28689	-3.28689
0.307194	5.25236	8.43194		0.307326	5.03312	8.48358		0.150734	-3.28682	-3.28682
0.308193	5.22967	8.40926		0.308325	5.0075	8.45795		0.151234	-3.28674	-3.28674
0.309192	5.2055	8.38509		0.309325	4.98408	8.43453		0.151733	-3.28666	-3.28666
0.310191	5.18156	8.36115		0.310324	4.96044	8.41089		0.152233	-3.2866	-3.2866
0.311191	5.16177	8.34135		0.311323	4.93461	8.38506		0.152732	-3.28656	-3.28656
0.31219	5.14194	8.32153		0.312323	4.90583	8.35628		0.153232	-3.28646	-3.28646
0.313189	5.12167	8.30126		0.313322	4.88289	8.33334		0.153731	-3.28622	-3.28622
0.314189	5.10015	8.27973		0.314321	4.86143	8.31188		0.154231	-3.28593	-3.28593
0.315188	5.07871	8.25829		0.31532	4.83965	8.2901		0.15473	-3.28566	-3.28566
0.316187	5.05863	8.23822		0.31632	4.81559	8.26604		0.15523	-3.28538	-3.28538
0.317186	5.03904	8.21863		0.317319	4.78945	8.2399		0.155729	-3.2851	-3.2851
0.318186	5.01879	8.19838		0.318318	4.76448	8.21493		0.156229	-3.28482	-3.28482
0.319185	4.99585	8.17544		0.319317	4.73929	8.18974		0.156728	-3.28453	-3.28453
0.320184	4.97422	8.15381		0.320317	4.71343	8.16388		0.157228	-3.2841	-3.2841
0.321184	4.95413	8.13371		0.321316	4.68573	8.13618		0.157727	-3.28342	-3.28342
0.322183	4.934	8.11359		0.322315	4.65879	8.10925		0.158227	-3.28289	-3.28289
0.323182	4.9131	8.09268		0.323315	4.63496	8.08541		0.158726	-3.28277	-3.28277
0.324181	4.8891	8.06869		0.324314	4.61113	8.06158		0.159226	-3.28278	-3.28278
0.325181	4.86521	8.0448		0.325313	4.58543	8.03588		0.159725	-3.28279	-3.28279
0.32618	4.84146	8.02105		0.326312	4.55388	8.00433		0.160225	-3.2828	-3.2828
0.327179	4.81764	7.99723		0.327312	4.52178	7.97223		0.160724	-3.28281	-3.28281
0.328179	4.79305	7.97263		0.328311	4.49022	7.94067		0.161224	-3.28282	-3.28282
0.329178	4.76575	7.94533		0.32931	4.45876	7.90921		0.161723	-3.28283	-3.28283
0.330177	4.74142	7.921		0.33031	4.42642	7.87688		0.162223	-3.28145	-3.28145
0.331176	4.71701	7.8966		0.331309	4.3929	7.84336		0.162722	-3.27792	-3.27792
0.332176	4.69248	7.87207		0.332308	4.36257	7.81302		0.163222	-3.2737	-3.2737
0.333175	4.66696	7.84655		0.333307	4.33282	7.78327		0.163721	-3.26947	-3.26947
0.334174	4.64004	7.81962		0.334307	4.3029	7.75335		0.164221	-3.26523	-3.26523
0.335174	4.61578	7.79537		0.335306	4.27155	7.72201		0.16472	-3.261	-3.261
0.336173	4.59159	7.77118		0.336305	4.23754	7.688		0.16522	-3.25678	-3.25678
0.337172	4.56684	7.74642		0.337305	4.2079	7.65835		0.165719	-3.25255	-3.25255
0.338171	4.53932	7.7189		0.338304	4.17823	7.62868		0.166219	-3.24831	-3.24831
0.339171	4.50867	7.68826		0.339303	4.14828	7.59873		0.166719	-3.24348	-3.24348
0.34017	4.47961	7.65919		0.340302	4.11744	7.56789		0.167218	-3.23666	-3.23666
0.341169	4.45052	7.63011		0.341302	4.08608	7.53653		0.167718	-3.22823	-3.22823
0.342169	4.42134	7.60093		0.342301	4.05721	7.50766		0.168217	-3.21959	-3.21959
0.343168	4.39187	7.57146		0.3433	4.02876	7.47922		0.168717	-3.21093	-3.21093
0.344167	4.36464	7.54422		0.3443	4.00048	7.45093		0.169216	-3.20225	-3.20225
0.345166	4.33986	7.51945		0.345299	3.96983	7.42028		0.169716	-3.19353	-3.19353
0.346166	4.31513	7.49472		0.346298	3.93926	7.38971		0.170215	-3.18485	-3.18485
0.347165	4.28931	7.46889		0.347297	3.91048	7.36094		0.170715	-3.17617	-3.17617
0.348164	4.2603	7.43989		0.348297	3.8817	7.33215		0.171214	-3.16747	-3.16747
0.349164	4.23438	7.41397		0.349296	3.85228	7.30273		0.171714	-3.15708	-3.15708
0.350163	4.20936	7.38895		0.350295	3.8208	7.27125		0.172213	-3.14414	-3.14414
0.351162	4.18427	7.36386		0.351294	3.79296	7.24341		0.172713	-3.13038	-3.13038
0.352161	4.15697	7.33656		0.352294	3.76716	7.21761		0.173212	-3.11657	-3.11657
0.353161	4.12599	7.30557		0.353293	3.74134	7.1918		0.173712	-3.10274	-3.10274
0.35416	4.09866	7.27825		0.354292	3.71529	7.16574		0.174211	-3.08895	-3.08895
0.355159	4.07141	7.25099		0.355292	3.68879	7.13925		0.174711	-3.07514	-3.07514
0.356159	4.044	7.22358		0.356291	3.66448	7.11493		0.17521	-3.06127	-3.06127
0.357158	4.01586	7.19544		0.35729	3.64018	7.09063		0.17571	-3.04751	-3.04751
0.358157	3.98814	7.16772		0.358289	3.61593	7.06639		0.176209	-3.03369	-3.03369
0.359156	3.96357	7.14316		0.359289	3.59102	7.04147		0.176709	-3.01644	-3.01644
0.360156	3.93907	7.11865		0.360288	3.56345	7.0139		0.177208	-2.99482	-2.99482
0.361155	3.91392	7.09351		0.361287	3.53887	6.98932		0.177708	-2.97227	-2.97227
0.362154	3.88659	7.06617		0.362287	3.51416	6.96461		0.178207	-2.94969	-2.94969
0.363154	3.86089	7.04048		0.363286	3.48952	6.93997		0.178707	-2.92708	-2.92708
0.364153	3.83988	7.01946		0.364285	3.46482	6.91527		0.179206	-2.90457	-2.90457
0.365152	3.81876	6.99835		0.365284	3.44013	6.89058		0.179706	-2.88203	-2.88203
0.366151	3.79736	6.97695		0.366284	3.41849	6.86894		0.180205	-2.85942	-2.85942
0.367151	3.7748	6.95439		0.367283	3.39682	6.84727		0.180705	-2.8369	-2.8369
0.36815	3.75272	6.93231		0.368282	3.3751	6.82555		0.181204	-2.81218	-2.81218
0.369149	3.73122	6.91081		0.369282	3.35279	6.80324		0.181704	-2.78002	-2.78002
0.370149	3.7101	6.88968		0.370281	3.32834	6.77879		0.182203	-2.74257	-2.74257
0.371148	3.68881	6.8684		0.37128	3.30559	6.75604		0.182703	-2.70547	-2.70547
0.372147	3.66374	6.84333		0.372279	3.28289	6.73334		0.183202	-2.66852	-2.66852
0.373146	3.64181	6.8214		0.373279	3.25991	6.71036		0.183702	-2.63164	-2.63164
0.374146	3.62062	6.80021		0.374278	3.23607	6.68652		0.184202	-2.59455	-2.59455
0.375145	3.59939	6.77897		0.375277	3.21279	6.66324		0.184701	-2.55748	-2.55748
0.376144	3.5774	6.75699		0.376277	3.19228	6.64274		0.185201	-2.52042	-2.52042
0.377144	3.55387	6.73346		0.377276	3.17173	6.62218		0.1857	-2.48336	-2.48336
0.378143	3.53535	6.71493		0.378275	3.15094	6.60139		0.1862	-2.43562	-2.43562
0.379142	3.51678	6.69636		0.379274	3.12864	6.57909		0.186699	-2.3756	-2.3756
0.380141	3.4979	6.67749		0.380274	3.1044	6.55485		0.187199	-2.31568	-2.31568
0.381141	3.47697	6.65656		0.381273	3.08056	6.53101		0.187698	-2.25741	-2.25741
0.38214	3.45444	6.63402		0.382272	3.05677	6.50723		0.188198	-2.20006	-2.20006
0.383139	3.43297	6.61256		0.383271	3.03249	6.48295		0.188697	-2.14297	-2.14297
0.384139	3.41152	6.59111		0.384271	3.00647	6.45692		0.189197	-2.08573	-2.08573
0.385138	3.38984	6.56942		0.38527	2.98259	6.43305		0.189696	-2.02833	-2.02833
0.386137	3.36712	6.54671		0.386269	2.96101	6.41146		0.190196	-1.97074	-1.97074
0.387136	3.34643	6.52602		0.387269	2.93944	6.38989		0.190695	-1.90812	-1.90812
0.388136	3.32726	6.50685		0.388268	2.91707	6.36752		0.191195	-1.8324	-1.8324
0.389135	3.3081	6.48769		0.389267	2.89221	6.34266		0.191694	-1.7492	-1.7492
0.390134	3.28797	6.46755		0.390266	2.86784	6.31829		0.192194	-1.66816	-1.66816
0.391134	3.26291	6.4425		0.391266	2.84349	6.29394		0.192693	-1.58818	-1.58818
0.392133	3.23846	6.41804		0.392265	2.81918	6.26963		0.193193	-1.50823	-1.50823
0.393132	3.21452	6.39411		0.393264	2.79369	6.24414		0.193692	-1.42831	-1.42831
0.394131	3.19036	6.36995		0.394264	2.7652	6.21565		0.194192	-1.34833	-1.34833
0.395131	3.16526	6.34485		0.395263	2.74014	6.19059		0.194691	-1.26829	-1.26829
0.39613	3.13552	6.31511		0.396262	2.71598	6.16643		0.195191	-1.18813	-1.18813
0.397129	3.10934	6.28892		0.397261	2.69251	6.14296		0.19569	-1.09804	-1.09804
0.398129	3.08363	6.26322		0.398261	2.66799	6.11844		0.19619	-0.997635	-0.997635
0.399128	3.05796	6.23755		0.39926	2.64306	6.09351		0.196689	-0.898633	-0.898633
0.400127	3.03196	6.21155		0.400259	2.62155	6.07201		0.197189	-0.801787	-0.801787
0.401126	3.00627	6.18585		0.401259	2.59997	6.05042		0.197688	-0.705841	-0.705841
0.402126	2.98395	6.16354		0.402258	2.5782	6.02865		0.198188	-0.610467	-0.610467
0.403125	2.96169	6.14128		0.403257	2.55476	6.00521		0.198687	-0.515067	-0.515067
0.404124	2.93888	6.11846		0.404256	2.53061	5.98106		0.199187	-0.418974	-0.418974
0.405124	2.91391	6.0935		0.405256	2.50954	5.95999		0.199686	-0.323182	-0.323182
0.406123	2.88723	6.06682		0.406255	2.48844	5.93889		0.200186	-0.227602	-0.227602
0.407122	2.86313	6.04271		0.407254	2.46698	5.91743		0.200685	-0.121421	-0.121421
0.408121	2.83898	6.01856		0.408254	2.4444	5.89485		0.201185	-0.004708	-0.004708
0.409121	2.81463	5.99421		0.409253	2.42364	5.87409		0.201685	0.108122	0.108122
0.41012	2.78942	5.96901		0.410252	2.40475	5.8552		0.202184	0.216385	0.216385
0.411119	2.76518	5.94477		0.411251	2.38578	5.83623		0.202684	0.323764	0.323764
0.412119	2.74163	5.92122		0.412251	2.36668	5.81713		0.203183	0.431333	0.431333
0.413118	2.71819	5.89777		0.41325	2.34711	5.79756		0.203683	0.539297	0.539297
0.414117	2.69461	5.8742		0.414249	2.3299	5.78035		0.204182	0.646906	0.646906
0.415116	2.67144	5.85102		0.415248	2.31329	5.76374		0.204682	0.754433	0.754433
0.416116	2.65319	5.83277		0.416248	2.29686	5.74731		0.205181	0.863462	0.863462
0.417115	2.63572	5.81531		0.417247	2.27936	5.72981		0.205681	0.978303	0.978303
0.418114	2.61816	5.79774		0.418246	2.25793	5.70838		0.20618	1.09597	1.09597
0.419114	2.59939	5.77898		0.419246	2.23917	5.68963		0.20668	1.20599	1.20599
0.420113	2.57864	5.75822		0.420245	2.22096	5.67141		0.207179	1.31093	1.31093
0.421112	2.56305	5.74264		0.421244	2.20265	5.6531		0.207679	1.41503	1.41503
0.422111	2.54772	5.7273		0.422243	2.18392	5.63437		0.208178	1.51559	1.51559
0.423111	2.53243	5.71202		0.423243	2.16271	5.61317		0.208678	1.61489	1.61489
0.42411	2.51731	5.6969		0.424242	2.14233	5.59278		0.209177	1.71686	1.71686
0.425109	2.50152	5.6811		0.425241	2.12192	5.57238		0.209677	1.82111	1.82111
0.426109	2.48596	5.66554		0.426241	2.10153	5.55198		0.210176	1.92863	1.92863
0.427108	2.47034	5.64993		0.42724	2.08058	5.53103		0.210676	2.04173	2.04173
0.428107	2.45457	5.63416		0.428239	2.05845	5.5089		0.211175	2.14866	2.14866
0.429106	2.43742	5.61701		0.429238	2.03838	5.48884		0.211675	2.24087	2.24087
0.430106	2.42051	5.6001		0.430238	2.0183	5.46876		0.212174	2.33142	2.33142
0.431105	2.40745	5.58704		0.431237	1.9983	5.44875		0.212674	2.42176	2.42176
0.432104	2.39442	5.574		0.432236	1.97785	5.4283		0.213173	2.51199	2.51199
0.433104	2.38123	5.56082		0.433236	1.95697	5.40742		0.213673	2.6025	2.6025
0.434103	2.36726	5.54685		0.434235	1.93675	5.3872		0.214172	2.69359	2.69359
0.435102	2.35402	5.53361		0.435234	1.91665	5.36711		0.214672	2.78526	2.78526
0.436101	2.34143	5.52102		0.436233	1.89645	5.3469		0.215171	2.88061	2.88061
0.437101	2.3288	5.50839		0.437233	1.87608	5.32653		0.215671	2.97512	2.97512
0.4381	2.31562	5.49521		0.438232	1.85529	5.30574		0.21617	3.05678	3.05678
0.439099	2.2984	5.47799		0.439231	1.83513	5.28558		0.21667	3.12833	3.12833
0.440099	2.28193	5.46151		0.440231	1.81502	5.26547		0.217169	3.20024	3.20024
0.441098	2.26566	5.44524		0.44123	1.79476	5.24522		0.217669	3.2723	3.2723
0.442097	2.24922	5.42881		0.442229	1.77445	5.2249		0.218168	3.34398	3.34398
0.443096	2.23176	5.41135		0.443228	1.75668	5.20713		0.218668	3.4156	3.4156
0.444096	2.21269	5.39228		0.444228	1.74044	5.19089		0.219168	3.48772	3.48772
0.445095	2.19708	5.37667		0.445227	1.72415	5.1746		0.219667	3.56264	3.56264
0.446094	2.18151	5.3611		0.446226	1.70772	5.15817		0.220167	3.64123	3.64123
0.447094	2.1658	5.34538		0.447225	1.69069	5.14114		0.220666	3.71252	3.71252
0.448093	2.14907	5.32866		0.448225	1.67491	5.12536		0.221166	3.77067	3.77067
0.449092	2.13188	5.31147		0.449224	1.65973	5.11019		0.221665	3.82852	3.82852
0.450091	2.1155	5.29509		0.450223	1.64479	5.09524		0.222165	3.88624	3.88624
0.451091	2.09911	5.27869		0.451223	1.63007	5.08052		0.222664	3.94447	3.94447
0.45209	2.08237	5.26196		0.452222	1.61426	5.06471		0.223164	4.0027	4.0027
0.453089	2.06372	5.24331		0.453221	1.60117	5.05162		0.223663	4.06084	4.06084
0.454089	2.04597	5.22556		0.45422	1.58825	5.0387		0.224163	4.1195	4.1195
0.455088	2.03071	5.2103		0.45522	1.57537	5.02583		0.224662	4.17904	4.17904
0.456087	2.01535	5.19493		0.456219	1.56202	5.01248		0.225162	4.2393	4.2393
0.457086	1.99962	5.17921		0.457218	1.54564	4.99609		0.225661	4.29189	4.29189
0.458086	1.98201	5.1616		0.458218	1.53034	4.98079		0.226161	4.33149	4.33149
0.459085	1.96478	5.14436		0.459217	1.51503	4.96548		0.22666	4.37129	4.37129
0.460084	1.94795	5.12753		0.460216	1.49972	4.95017		0.22716	4.41125	4.41125
0.461084	1.93116	5.11075		0.461215	1.48412	4.93457		0.227659	4.45083	4.45083
0.462083	1.9142	5.09378		0.462215	1.46651	4.91696		0.228159	4.49023	4.49023
0.463082	1.89746	5.07704		0.463214	1.44993	4.90038		0.228658	4.53006	4.53006
0.464081	1.88484	5.06443		0.464213	1.43334	4.88379		0.229158	4.57134	4.57134
0.465081	1.87214	5.05172		0.465213	1.41682	4.86727		0.229657	4.61388	4.61388
0.46608	1.85926	5.03884		0.466212	1.39987	4.85032		0.230157	4.65542	4.65542
0.467079	1.84438	5.02396		0.467211	1.38163	4.83208		0.230656	4.69202	4.69202
0.468079	1.82649	5.00608		0.46821	1.36595	4.8164		0.231156	4.72248	4.72248
0.469078	1.81123	4.99082		0.46921	1.35019	4.80064		0.231655	4.75277	4.75277
0.470077	1.79595	4.97553		0.470209	1.33437	4.78482		0.232155	4.78291	4.78291
0.471076	1.78036	4.95994		0.471208	1.31805	4.7685		0.232654	4.81304	4.81304
0.472076	1.76297	4.94256		0.472208	1.30204	4.75249		0.233154	4.84342	4.84342
0.473075	1.74462	4.9242		0.473207	1.28777	4.73823		0.233653	4.87376	4.87376
0.474074	1.72709	4.90667		0.474206	1.27343	4.72388		0.234153	4.9038	4.9038
0.475074	1.70965	4.88923		0.475205	1.25908	4.70953		0.234652	4.93407	4.93407
0.476073	1.69249	4.87207		0.476205	1.24374	4.69419		0.235152	4.96151	4.96151
0.477072	1.67759	4.85717		0.477204	1.22804	4.67849		0.235651	4.98322	4.98322
0.478071	1.66566	4.84524		0.478203	1.21294	4.66339		0.236151	5.00332	5.00332
0.479071	1.65406	4.83364		0.479202	1.19773	4.64818		0.23665	5.0233	5.0233
0.48007	1.64243	4.82201		0.480202	1.18249	4.63294		0.23715	5.04318	5.04318
0.481069	1.63035	4.80994		0.481201	1.16732	4.61777		0.23765	5.0632	5.0632
0.482069	1.61395	4.79354		0.4822	1.15489	4.60534		0.238149	5.08321	5.08321
0.483068	1.5993	4.77889		0.4832	1.14361	4.59406		0.238649	5.10325	5.10325
0.484067	1.5852	4.76479		0.484199	1.13242	4.58287		0.239148	5.12337	5.12337
0.485066	1.57114	4.75072		0.485198	1.12064	4.57109		0.239648	5.14226	5.14226
0.486066	1.55692	4.73651		0.486197	1.10517	4.55562		0.240147	5.15736	5.15736
0.487065	1.5417	4.72129		0.487197	1.09064	4.54109		0.240647	5.16959	5.16959
0.488064	1.527	4.70658		0.488196	1.0764	4.52685		0.241146	5.18177	5.18177
0.489064	1.51227	4.69186		0.489195	1.06211	4.51257		0.241646	5.19394	5.19394
0.490063	1.49744	4.67703		0.490195	1.04764	4.49809		0.242145	5.20618	5.20618
0.491062	1.48141	4.66099		0.491194	1.03171	4.48216		0.242645	5.21834	5.21834
0.492061	1.46475	4.64434		0.492193	1.01791	4.46836		0.243144	5.23057	5.23057
0.493061	1.45243	4.63202		0.493192	1.00409	4.45454		0.243644	5.2431	5.2431
0.49406	1.44008	4.61967		0.494192	0.99025	4.4407		0.244143	5.25566	5.25566
0.495059	1.4277	4.60729		0.495191	0.976037	4.42649		0.244643	5.26534	5.26534
0.496059	1.41477	4.59436		0.49619	0.961216	4.41167		0.245142	5.27114	5.27114
0.497058	1.40313	4.58272		0.49719	0.947385	4.39784		0.245642	5.27695	5.27695
0.498057	1.39367	4.57325		0.498189	0.933539	4.38399		0.246141	5.28275	5.28275
0.499056	1.38423	4.56381		0.499188	0.9196	4.37005		0.246641	5.28855	5.28855
0.500056	1.37457	4.55415		0.500187	0.905297	4.35575		0.24714	5.29433	5.29433
0.501055	1.36347	4.54305		0.501187	0.89131	4.34176		0.24764	5.30013	5.30013
0.502054	1.34977	4.52936		0.502186	0.878755	4.32921		0.248139	5.30555	5.30555
0.503053	1.33537	4.51496		0.503185	0.866286	4.31674		0.248639	5.3098	5.3098
0.504053	1.32113	4.50072		0.504185	0.854129	4.30458		0.249138	5.31253	5.31253
0.505052	1.30652	4.48611		0.505184	0.840143	4.29059		0.249638	5.31402	5.31402
0.506051	1.28982	4.46941		0.506183	0.825075	4.27553		0.250137	5.31509	5.31509
0.507051	1.2759	4.45548		0.507182	0.810637	4.26109		0.250637	5.31617	5.31617
0.50805	1.26248	4.44207		0.508182	0.796239	4.24669		0.251136	5.31724	5.31724
0.509049	1.24913	4.42872		0.509181	0.7817	4.23215		0.251636	5.3183	5.3183
0.510049	1.23551	4.4151		0.51018	0.765931	4.21638		0.252135	5.31937	5.31937
0.511048	1.22046	4.40004		0.51118	0.753806	4.20426		0.252635	5.32044	5.32044
0.512047	1.20532	4.3849		0.512179	0.743421	4.19387		0.253134	5.32181	5.32181
0.513046	1.19017	4.36976		0.513178	0.732967	4.18342		0.253634	5.32345	5.32345
0.514046	1.17493	4.35451		0.514177	0.722096	4.17255		0.254133	5.32399	5.32399
0.515045	1.15963	4.33922		0.515177	0.709517	4.15997		0.254633	5.32331	5.32331
0.516044	1.14375	4.32333		0.516176	0.698843	4.14929		0.255132	5.32264	5.32264
0.517044	1.12978	4.30937		0.517175	0.688297	4.13875		0.255632	5.32196	5.32196
0.518043	1.11579	4.29538		0.518174	0.677777	4.12823		0.256132	5.32128	5.32128
0.519042	1.10178	4.28137		0.519174	0.666907	4.11736		0.256631	5.32061	5.32061
0.520041	1.08724	4.26682		0.520173	0.654535	4.10499		0.257131	5.31993	5.31993
0.521041	1.07094	4.25053		0.521172	0.643599	4.09405		0.25763	5.31918	5.31918
0.52204	1.05506	4.23464		0.522172	0.632618	4.08307		0.25813	5.31769	5.31769
0.523039	1.03933	4.21891		0.523171	0.621588	4.07204		0.258629	5.3152	5.3152
0.524038	1.02354	4.20312		0.52417	0.609497	4.05995		0.259129	5.31281	5.31281
0.525038	1.00797	4.18755		0.525169	0.596038	4.04649		0.259628	5.31048	5.31048
0.526037	0.993611	4.1732		0.526169	0.58333	4.03378		0.260128	5.30816	5.30816
0.527036	0.980052	4.15964		0.527168	0.570551	4.021		0.260627	5.30584	5.30584
0.528036	0.966484	4.14607		0.528167	0.557733	4.00818		0.261127	5.30353	5.30353
0.529035	0.952886	4.13247		0.529167	0.543979	3.99443		0.261626	5.30128	5.30128
0.530034	0.939132	4.11872		0.530166	0.530764	3.98122		0.262126	5.29909	5.29909
0.531034	0.927771	4.10736		0.531165	0.519072	3.96952		0.262625	5.29667	5.29667
0.532033	0.917968	4.09755		0.532164	0.507288	3.95774		0.263125	5.29358	5.29358
0.533032	0.907919	4.0875		0.533164	0.495451	3.9459		0.263624	5.28998	5.28998
0.534031	0.897746	4.07733		0.534163	0.4829	3.93335		0.264124	5.28628	5.28628
0.535031	0.885724	4.06531		0.535162	0.471675	3.92213		0.264623	5.28254	5.28254
0.53603	0.873167	4.05275		0.536162	0.460852	3.9113		0.265123	5.27878	5.27878
0.537029	0.861689	4.04127		0.537161	0.450027	3.90048		0.265622	5.27503	5.27503
0.538028	0.850246	4.02983		0.53816	0.438482	3.88893		0.266122	5.27126	5.27126
0.539028	0.838805	4.01839		0.539159	0.424132	3.87458		0.266621	5.26751	5.26751
0.540027	0.827486	4.00707		0.540159	0.411659	3.86211		0.267121	5.26376	5.26376
0.541026	0.818291	3.99788		0.541158	0.399097	3.84955		0.26762	5.25961	5.25961
0.542026	0.809675	3.98926		0.542157	0.386589	3.83704		0.26812	5.25429	5.25429
0.543025	0.80103	3.98062		0.543157	0.373605	3.82406		0.268619	5.24864	5.24864
0.544024	0.79243	3.97202		0.544156	0.360267	3.81072		0.269119	5.24254	5.24254
0.545024	0.784855	3.96444		0.545155	0.34851	3.79896		0.269618	5.23644	5.23644
0.546023	0.780228	3.95981		0.546154	0.336818	3.78727		0.270118	5.23036	5.23036
0.547022	0.77562	3.95521		0.547154	0.325092	3.77554		0.270617	5.22425	5.22425
0.548021	0.770987	3.95057		0.548153	0.312793	3.76324		0.271117	5.21817	5.21817
0.549021	0.766047	3.94563		0.549152	0.300435	3.75089		0.271616	5.21209	5.21209
0.55002	0.755862	3.93545		0.550151	0.289792	3.74024		0.272116	5.20591	5.20591
0.551019	0.745683	3.92527		0.551151	0.279172	3.72962		0.272615	5.19954	5.19954
0.552019	0.735545	3.91513		0.55215	0.268441	3.71889		0.273115	5.19325	5.19325
0.553018	0.725354	3.90494		0.553149	0.256665	3.70712		0.273615	5.18803	5.18803
0.554017	0.714852	3.89444		0.554149	0.245217	3.69567		0.274114	5.1839	5.1839
0.555016	0.704176	3.88376		0.555148	0.234889	3.68534		0.274614	5.17977	5.17977
0.556016	0.694028	3.87361		0.556147	0.224488	3.67494		0.275113	5.17567	5.17567
0.557015	0.683833	3.86342		0.557146	0.214247	3.6647		0.275613	5.17153	5.17153
0.558014	0.673605	3.85319		0.558146	0.203019	3.65347		0.276112	5.16739	5.16739
0.559013	0.662053	3.84164		0.559145	0.191948	3.6424		0.276612	5.16327	5.16327
0.560013	0.651541	3.83113		0.560144	0.181057	3.63151		0.277111	5.1586	5.1586
0.561012	0.643322	3.82291		0.561144	0.170166	3.62062		0.277611	5.1523	5.1523
0.562011	0.635151	3.81474		0.562143	0.158968	3.60942		0.27811	5.14544	5.14544
0.563011	0.626654	3.80624		0.563142	0.146	3.59645		0.27861	5.13794	5.13794
0.56401	0.614198	3.79378		0.564141	0.136547	3.587		0.279109	5.13021	5.13021
0.565009	0.600384	3.77997		0.565141	0.127078	3.57753		0.279609	5.12248	5.12248
0.566009	0.586587	3.76617		0.56614	0.117602	3.56805		0.280108	5.11475	5.11475
0.567008	0.572863	3.75245		0.567139	0.107664	3.55812		0.280608	5.10702	5.10702
0.568007	0.559141	3.73873		0.568139	0.097261	3.54771		0.281107	5.09926	5.09926
0.569006	0.547347	3.72693		0.569138	0.087732	3.53818		0.281607	5.0914	5.0914
0.570006	0.535229	3.71481		0.570137	0.078223	3.52867		0.282106	5.08285	5.08285
0.571005	0.522923	3.70251		0.571136	0.068682	3.51913		0.282606	5.07311	5.07311
0.572004	0.510637	3.69022		0.572136	0.058796	3.50925		0.283105	5.06394	5.06394
0.573003	0.498016	3.6776		0.573135	0.049028	3.49948		0.283605	5.056	5.056
0.574003	0.482753	3.66234		0.574134	0.040506	3.49096		0.284104	5.04804	5.04804
0.575002	0.472707	3.65229		0.575134	0.031959	3.48241		0.284604	5.04011	5.04011
0.576001	0.462681	3.64227		0.576133	0.023313	3.47376		0.285103	5.03212	5.03212
0.577001	0.452673	3.63226		0.577132	0.012725	3.46318		0.285603	5.02413	5.02413
0.578	0.442466	3.62205		0.578131	0.001789	3.45224		0.286102	5.01622	5.01622
0.578999	0.431774	3.61136		0.579131	-0.00847	3.44198		0.286602	5.00799	5.00799
0.579998	0.421815	3.6014		0.58013	-0.01878	3.43167		0.287101	4.99893	4.99893
0.580998	0.411809	3.59139		0.581129	-0.02905	3.4214		0.287601	4.98979	4.98979
0.581997	0.401783	3.58137		0.582128	-0.039458	3.41099		0.2881	4.98131	4.98131
0.582996	0.391385	3.57097		0.583128	-0.048754	3.4017		0.2886	4.97331	4.97331
0.583996	0.381836	3.56142		0.584127	-0.057733	3.39272		0.289099	4.9653	4.9653
0.584995	0.373549	3.55313		0.585126	-0.066723	3.38373		0.289599	4.95726	4.95726
0.585994	0.364866	3.54445		0.586126	-0.075799	3.37465		0.290098	4.94929	4.94929
0.586994	0.356144	3.53573		0.587125	-0.08714	3.36331		0.290598	4.94124	4.94124
0.587993	0.346058	3.52564		0.588124	-0.096872	3.35358		0.291098	4.93313	4.93313
0.588992	0.338074	3.51766		0.589123	-0.106553	3.3439		0.291597	4.92447	4.92447
0.589991	0.33149	3.51108		0.590123	-0.116313	3.33414		0.292097	4.91488	4.91488
0.590991	0.324913	3.5045		0.591122	-0.126153	3.3243		0.292596	4.90564	4.90564
0.59199	0.318327	3.49791		0.592121	-0.137889	3.31256		0.293096	4.8977	4.8977
0.592989	0.311643	3.49123		0.593121	-0.148781	3.30167		0.293595	4.88992	4.88992
0.593988	0.302894	3.48248		0.59412	-0.159689	3.29076		0.294095	4.88205	4.88205
0.594988	0.293934	3.47352		0.595119	-0.170614	3.27984		0.294594	4.87421	4.87421
0.595987	0.284997	3.46458		0.596118	-0.182539	3.26791		0.295094	4.86639	4.86639
0.596986	0.276006	3.45559		0.597118	-0.196004	3.25445		0.295593	4.85852	4.85852
0.597986	0.265695	3.44528		0.598117	-0.208978	3.24147		0.296093	4.85042	4.85042
0.598985	0.258491	3.43808		0.599116	-0.221943	3.22851		0.296592	4.84154	4.84154
0.599984	0.251183	3.43077		0.600116	-0.234918	3.21553		0.297092	4.83247	4.83247
0.600984	0.243928	3.42351		0.601115	-0.247515	3.20294		0.297591	4.82366	4.82366
0.601983	0.236201	3.41579		0.602114	-0.257742	3.19271		0.298091	4.81493	4.81493
0.602982	0.226781	3.40637		0.603113	-0.266453	3.184		0.29859	4.80628	4.80628
0.603981	0.21824	3.39783		0.604113	-0.275125	3.17533		0.29909	4.79766	4.79766
0.604981	0.209745	3.38933		0.605112	-0.283841	3.16661		0.299589	4.789	4.789
0.60598	0.201228	3.38081		0.606111	-0.29313	3.15732		0.300089	4.78032	4.78032
0.606979	0.192654	3.37224		0.607111	-0.302579	3.14787		0.300588	4.7716	4.7716
0.607978	0.18447	3.36406		0.60811	-0.31183	3.13862		0.301088	4.76213	4.76213
0.608978	0.176961	3.35655		0.609109	-0.321064	3.12939		0.301587	4.75145	4.75145
0.609977	0.169513	3.3491		0.610108	-0.330328	3.12012		0.302087	4.74138	4.74138
0.610976	0.162009	3.34159		0.611108	-0.339729	3.11072		0.302586	4.73281	4.73281
0.611976	0.153034	3.33262		0.612107	-0.346986	3.10347		0.303086	4.72459	4.72459
0.612975	0.14492	3.32451		0.613106	-0.353676	3.09678		0.303585	4.71635	4.71635
0.613974	0.138866	3.31845		0.614105	-0.360337	3.09011		0.304085	4.70817	4.70817
0.614973	0.132778	3.31236		0.615105	-0.367238	3.08321		0.304584	4.69993	4.69993
0.615973	0.126715	3.3063		0.616104	-0.378	3.07245		0.305084	4.69169	4.69169
0.616972	0.119068	3.29865		0.617103	-0.386256	3.0642		0.305583	4.68303	4.68303
0.617971	0.111403	3.29099		0.618103	-0.394465	3.05599		0.306083	4.6728	4.6728
0.618971	0.103883	3.28347		0.619102	-0.402713	3.04774		0.306582	4.66136	4.66136
0.61997	0.096264	3.27585		0.620101	-0.410927	3.03952		0.307082	4.65068	4.65068
0.620969	0.088269	3.26785		0.6211	-0.418382	3.03207		0.307581	4.64108	4.64108
0.621969	0.077082	3.25667		0.6221	-0.423724	3.02673		0.308081	4.63146	4.63146
0.622968	0.067281	3.24687		0.623099	-0.429051	3.0214		0.308581	4.62188	4.62188
0.623967	0.057674	3.23726		0.624098	-0.434392	3.01606		0.30908	4.61231	4.61231
0.624966	0.047991	3.22758		0.625098	-0.43998	3.01047		0.30958	4.60276	4.60276
0.625966	0.038666	3.21825		0.626097	-0.446244	3.00421		0.310079	4.59319	4.59319
0.626965	0.030764	3.21035		0.627096	-0.452875	2.99758		0.310579	4.58335	4.58335
0.627964	0.024638	3.20422		0.628095	-0.459478	2.99097		0.311078	4.57281	4.57281
0.628963	0.018535	3.19812		0.629095	-0.466157	2.98429		0.311578	4.5622	4.5622
0.629963	0.012418	3.192		0.630094	-0.473649	2.9768		0.312077	4.55244	4.55244
0.630962	0.005752	3.18534		0.631093	-0.481152	2.9693		0.312577	4.54283	4.54283
0.631961	-0.001423	3.17816		0.632092	-0.488335	2.96212		0.313076	4.53321	4.53321
0.632961	-0.008572	3.17101		0.633092	-0.495462	2.95499		0.313576	4.52356	4.52356
0.63396	-0.015687	3.1639		0.634091	-0.502649	2.9478		0.314075	4.51393	4.51393
0.634959	-0.022879	3.15671		0.63509	-0.511705	2.93875		0.314575	4.50442	4.50442
0.635958	-0.032422	3.14716		0.63609	-0.52077	2.92968		0.315074	4.49516	4.49516
0.636958	-0.041787	3.1378		0.637089	-0.529656	2.9208		0.315574	4.48572	4.48572
0.637957	-0.050361	3.12922		0.638088	-0.538607	2.91184		0.316073	4.4749	4.4749
0.638956	-0.059012	3.12057		0.639087	-0.547537	2.90291		0.316573	4.46394	4.46394
0.639956	-0.067883	3.1117		0.640087	-0.558179	2.89227		0.317072	4.45387	4.45387
0.640955	-0.07949	3.1001		0.641086	-0.56534	2.88511		0.317572	4.4438	4.4438
0.641954	-0.090152	3.08943		0.642085	-0.572366	2.87809		0.318071	4.43374	4.43374
0.642953	-0.100721	3.07886		0.643085	-0.579493	2.87096		0.318571	4.42365	4.42365
0.643953	-0.111308	3.06828		0.644084	-0.586608	2.86384		0.31907	4.41356	4.41356
0.644952	-0.121858	3.05773		0.645083	-0.594911	2.85554		0.31957	4.40347	4.40347
0.645951	-0.131469	3.04812		0.646082	-0.603156	2.8473		0.320069	4.39335	4.39335
0.646951	-0.137829	3.04176		0.647082	-0.611405	2.83905		0.320569	4.38229	4.38229
0.64795	-0.144073	3.03551		0.648081	-0.619576	2.83088		0.321068	4.36854	4.36854
0.648949	-0.150311	3.02927		0.64908	-0.62809	2.82236		0.321568	4.35559	4.35559
0.649948	-0.15679	3.0228		0.65008	-0.637139	2.81331		0.322067	4.34293	4.34293
0.650948	-0.16461	3.01498		0.651079	-0.645671	2.80478		0.322567	4.3303	4.3303
0.651947	-0.17337	3.00622		0.652078	-0.654188	2.79626		0.323066	4.31769	4.31769
0.652946	-0.182165	2.99742		0.653077	-0.662763	2.78769		0.323566	4.30506	4.30506
0.653946	-0.190969	2.98862		0.654077	-0.671478	2.77897		0.324065	4.29253	4.29253
0.654945	-0.200091	2.97949		0.655076	-0.679604	2.77085		0.324565	4.27986	4.27986
0.655944	-0.20997	2.96962		0.656075	-0.687188	2.76326		0.325064	4.26713	4.26713
0.656944	-0.219277	2.96031		0.657075	-0.69476	2.75569		0.325564	4.25358	4.25358
0.657943	-0.228556	2.95103		0.658074	-0.702419	2.74803		0.326064	4.23939	4.23939
0.658942	-0.237794	2.94179		0.659073	-0.711066	2.73939		0.326563	4.22666	4.22666
0.659941	-0.248401	2.93118		0.660072	-0.719873	2.73058		0.327063	4.21401	4.21401
0.660941	-0.25854	2.92105		0.661072	-0.728005	2.72245		0.327562	4.20133	4.20133
0.66194	-0.267408	2.91218		0.662071	-0.73613	2.71432		0.328062	4.18859	4.18859
0.662939	-0.276218	2.90337		0.66307	-0.744354	2.7061		0.328561	4.17587	4.17587
0.663938	-0.285016	2.89457		0.664069	-0.753016	2.69744		0.329061	4.16315	4.16315
0.664938	-0.293361	2.88622		0.665069	-0.760306	2.69015		0.32956	4.15042	4.15042
0.665937	-0.298758	2.88083		0.666068	-0.767591	2.68286		0.33006	4.13736	4.13736
0.666936	-0.303589	2.876		0.667067	-0.774887	2.67556		0.330559	4.12254	4.12254
0.667936	-0.308431	2.87115		0.668067	-0.78218	2.66827		0.331059	4.10809	4.10809
0.668935	-0.313272	2.86631		0.669066	-0.788649	2.6618		0.331558	4.0952	4.0952
0.669934	-0.319739	2.85985		0.670065	-0.793378	2.65707		0.332058	4.08225	4.08225
0.670933	-0.327193	2.85239		0.671064	-0.798031	2.65242		0.332557	4.06946	4.06946
0.671933	-0.334637	2.84495		0.672064	-0.802687	2.64776		0.333057	4.05678	4.05678
0.672932	-0.342119	2.83747		0.673063	-0.807334	2.64312		0.333556	4.04393	4.04393
0.673931	-0.349703	2.82988		0.674062	-0.812447	2.638		0.334056	4.03098	4.03098
0.674931	-0.358833	2.82075		0.675062	-0.816961	2.63349		0.334555	4.01816	4.01816
0.67593	-0.367034	2.81255		0.676061	-0.821455	2.629		0.335055	4.00493	4.00493
0.676929	-0.375207	2.80438		0.67706	-0.825961	2.62449		0.335554	3.98966	3.98966
0.677928	-0.383391	2.79619		0.678059	-0.830457	2.61999		0.336054	3.97501	3.97501
0.678928	-0.392101	2.78748		0.679059	-0.837394	2.61306		0.336553	3.96076	3.96076
0.679927	-0.401318	2.77827		0.680058	-0.844201	2.60625		0.337053	3.94659	3.94659
0.680926	-0.409289	2.7703		0.681057	-0.851032	2.59942		0.337552	3.93236	3.93236
0.681926	-0.417194	2.76239		0.682057	-0.857848	2.5926		0.338052	3.91815	3.91815
0.682925	-0.425128	2.75446		0.683056	-0.864722	2.58573		0.338551	3.90381	3.90381
0.683924	-0.433087	2.7465		0.684055	-0.870816	2.57964		0.339051	3.88975	3.88975
0.684923	-0.439729	2.73986		0.685054	-0.87488	2.57557		0.33955	3.87532	3.87532
0.685923	-0.444424	2.73516		0.686054	-0.878871	2.57158		0.34005	3.86006	3.86006
0.686922	-0.449071	2.73051		0.687053	-0.882883	2.56757		0.340549	3.84414	3.84414
0.687921	-0.453743	2.72584		0.688052	-0.888342	2.56211		0.341049	3.8295	3.8295
0.688921	-0.458791	2.72079		0.689052	-0.894968	2.55548		0.341548	3.81529	3.81529
0.68992	-0.464649	2.71494		0.690051	-0.900933	2.54952		0.342048	3.80086	3.80086
0.690919	-0.470613	2.70897		0.69105	-0.906878	2.54357		0.342547	3.78659	3.78659
0.691918	-0.476337	2.70325		0.692049	-0.912832	2.53762		0.343047	3.77223	3.77223
0.692918	-0.482334	2.69725		0.693049	-0.917565	2.53289		0.343547	3.758	3.758
0.693917	-0.490325	2.68926		0.694048	-0.922303	2.52815		0.344046	3.74369	3.74369
0.694916	-0.497404	2.68218		0.695047	-0.927657	2.52279		0.344546	3.72934	3.72934
0.695916	-0.504108	2.67548		0.696046	-0.932964	2.51749		0.345045	3.71406	3.71406
0.696915	-0.510796	2.66879		0.697046	-0.938247	2.5122		0.345545	3.69918	3.69918
0.697914	-0.517517	2.66207		0.698045	-0.947285	2.50317		0.346044	3.68716	3.68716
0.698913	-0.524435	2.65515		0.699044	-0.956049	2.4944		0.346544	3.67502	3.67502
0.699913	-0.529646	2.64994		0.700044	-0.964682	2.48577		0.347043	3.66286	3.66286
0.700912	-0.534716	2.64487		0.701043	-0.973327	2.47712		0.347543	3.6507	3.6507
0.701911	-0.539779	2.63981		0.702042	-0.981857	2.46859		0.348042	3.63855	3.63855
0.702911	-0.545227	2.63436		0.703041	-0.988731	2.46172		0.348542	3.62647	3.62647
0.70391	-0.551319	2.62827		0.704041	-0.992895	2.45756		0.349041	3.61415	3.61415
0.704909	-0.556685	2.6229		0.70504	-0.996912	2.45354		0.349541	3.60039	3.60039
0.705908	-0.561957	2.61763		0.706039	-1.00092	2.44953		0.35004	3.58254	3.58254
0.706908	-0.567272	2.61231		0.707039	-1.00511	2.44534		0.35054	3.5655	3.5655
0.707907	-0.5728	2.60679		0.708038	-1.01242	2.43803		0.351039	3.54975	3.54975
0.708906	-0.579333	2.60025		0.709037	-1.0195	2.43095		0.351539	3.53395	3.53395
0.709906	-0.585938	2.59365		0.710036	-1.0266	2.42386		0.352038	3.51811	3.51811
0.710905	-0.592563	2.58702		0.711036	-1.03373	2.41672		0.352538	3.50232	3.50232
0.711904	-0.599193	2.58039		0.712035	-1.041	2.40945		0.353037	3.48637	3.48637
0.712903	-0.606384	2.5732		0.713034	-1.04731	2.40314		0.353537	3.4706	3.4706
0.713903	-0.613767	2.56582		0.714034	-1.05175	2.3987		0.354036	3.45429	3.45429
0.714902	-0.621002	2.55858		0.715033	-1.05619	2.39426		0.354536	3.43676	3.43676
0.715901	-0.628201	2.55138		0.716032	-1.06062	2.38983		0.355035	3.41951	3.41951
0.716901	-0.635342	2.54424		0.717031	-1.0654	2.38505		0.355535	3.40401	3.40401
0.7179	-0.64272	2.53687		0.718031	-1.0717	2.37875		0.356034	3.38969	3.38969
0.718899	-0.648217	2.53137		0.71903	-1.07902	2.37143		0.356534	3.37541	3.37541
0.719898	-0.653067	2.52652		0.720029	-1.08648	2.36397		0.357033	3.36115	3.36115
0.720898	-0.657902	2.52168		0.721029	-1.09395	2.3565		0.357533	3.34677	3.34677
0.721897	-0.662749	2.51684		0.722028	-1.10157	2.34889		0.358032	3.33246	3.33246
0.722896	-0.66788	2.51171		0.723027	-1.10579	2.34466		0.358532	3.31824	3.31824
0.723896	-0.672729	2.50686		0.724026	-1.10936	2.34109		0.359031	3.30383	3.30383
0.724895	-0.677515	2.50207		0.725026	-1.11292	2.33754		0.359531	3.28911	3.28911
0.725894	-0.682319	2.49727		0.726025	-1.11646	2.33399		0.36003	3.27481	3.27481
0.726893	-0.687193	2.49239		0.727024	-1.12119	2.32926		0.36053	3.26258	3.26258
0.727893	-0.692411	2.48717		0.728023	-1.12789	2.32256		0.361029	3.25054	3.25054
0.728892	-0.696494	2.48309		0.729023	-1.13471	2.31575		0.361529	3.23854	3.23854
0.729891	-0.700528	2.47906		0.730022	-1.14153	2.30892		0.362029	3.22648	3.22648
0.730891	-0.704564	2.47502		0.731021	-1.14831	2.30214		0.362528	3.21447	3.21447
0.73189	-0.709151	2.47043		0.732021	-1.15498	2.29547		0.363028	3.20252	3.20252
0.732889	-0.715108	2.46448		0.73302	-1.15856	2.29189		0.363527	3.19025	3.19025
0.733888	-0.720148	2.45944		0.734019	-1.16195	2.2885		0.364027	3.17703	3.17703
0.734888	-0.725151	2.45443		0.735018	-1.16534	2.28511		0.364526	3.16208	3.16208
0.735887	-0.730164	2.44942		0.736018	-1.16891	2.28154		0.365026	3.14803	3.14803
0.736886	-0.736056	2.44353		0.737017	-1.17301	2.27744		0.365525	3.13487	3.13487
0.737886	-0.742139	2.43745		0.738016	-1.17668	2.27377		0.366025	3.12179	3.12179
0.738885	-0.747643	2.43194		0.739016	-1.18031	2.27014		0.366524	3.10858	3.10858
0.739884	-0.753149	2.42644		0.740015	-1.18393	2.26652		0.367024	3.0955	3.0955
0.740883	-0.758609	2.42098		0.741014	-1.1884	2.26205		0.367523	3.08241	3.08241
0.741883	-0.762901	2.41668		0.742013	-1.19363	2.25682		0.368023	3.06936	3.06936
0.742882	-0.765721	2.41386		0.743013	-1.19826	2.25219		0.368522	3.0565	3.0565
0.743881	-0.768381	2.4112		0.744012	-1.20285	2.2476		0.369022	3.04353	3.04353
0.744881	-0.770936	2.40865		0.745011	-1.2075	2.24295		0.369521	3.03005	3.03005
0.74588	-0.773514	2.40607		0.746011	-1.2129	2.23755		0.370021	3.01682	3.01682
0.746879	-0.778767	2.40082		0.74701	-1.21926	2.2312		0.37052	3.0045	3.0045
0.747878	-0.784959	2.39463		0.748009	-1.22547	2.22498		0.37102	2.99211	2.99211
0.748878	-0.791221	2.38836		0.749008	-1.23179	2.21866		0.371519	2.97982	2.97982
0.749877	-0.79748	2.38211		0.750008	-1.23809	2.21236		0.372019	2.96749	2.96749
0.750876	-0.803742	2.37584		0.751007	-1.24448	2.20597		0.372518	2.95511	2.95511
0.751876	-0.809166	2.37042		0.752006	-1.24981	2.20064		0.373018	2.9426	2.9426
0.752875	-0.813747	2.36584		0.753006	-1.2548	2.19566		0.373517	2.92917	2.92917
0.753874	-0.818245	2.36134		0.754005	-1.25974	2.19071		0.374017	2.91395	2.91395
0.754873	-0.822725	2.35686		0.755004	-1.2647	2.18575		0.374516	2.89976	2.89976
0.755873	-0.827383	2.3522		0.756003	-1.27191	2.17854		0.375016	2.89032	2.89032
0.756872	-0.833011	2.34657		0.757003	-1.27946	2.17099		0.375515	2.8809	2.8809
0.757871	-0.837253	2.34233		0.758002	-1.28703	2.16342		0.376015	2.87147	2.87147
0.758871	-0.841291	2.33829		0.759001	-1.29463	2.15582		0.376514	2.86206	2.86206
0.75987	-0.845349	2.33424		0.76	-1.3022	2.14825		0.377014	2.85261	2.85261
0.760869	-0.849655	2.32993		0.761	-1.30818	2.14227		0.377513	2.84319	2.84319
0.761868	-0.853746	2.32584		0.761999	-1.31334	2.13711		0.378013	2.83359	2.83359
0.762868	-0.857107	2.32248		0.762998	-1.31846	2.13199		0.378512	2.82256	2.82256
0.763867	-0.860392	2.31919		0.763998	-1.32359	2.12686		0.379012	2.81101	2.81101
0.764866	-0.863675	2.31591		0.764997	-1.32889	2.12156		0.379512	2.80101	2.80101
0.765866	-0.867252	2.31233		0.765996	-1.33521	2.11524		0.380011	2.79133	2.79133
0.766865	-0.872225	2.30736		0.766995	-1.34057	2.10988		0.380511	2.78172	2.78172
0.767864	-0.878483	2.3011		0.767995	-1.34586	2.10459		0.38101	2.77201	2.77201
0.768863	-0.884882	2.2947		0.768994	-1.35119	2.09926		0.38151	2.76241	2.76241
0.769863	-0.891266	2.28832		0.769993	-1.35654	2.09391		0.382009	2.75274	2.75274
0.770862	-0.897764	2.28182		0.770993	-1.36135	2.0891		0.382509	2.74307	2.74307
0.771861	-0.901633	2.27795		0.771992	-1.36509	2.08536		0.383008	2.73329	2.73329
0.772861	-0.90433	2.27526		0.772991	-1.36892	2.08153		0.383508	2.7233	2.7233
0.77386	-0.906936	2.27265		0.77399	-1.37275	2.0777		0.384007	2.7133	2.7133
0.774859	-0.909524	2.27006		0.77499	-1.37758	2.07287		0.384507	2.70355	2.70355
0.775858	-0.912699	2.26689		0.775989	-1.38428	2.06617		0.385006	2.69396	2.69396
0.776858	-0.916862	2.26272		0.776988	-1.39112	2.05934		0.385506	2.68439	2.68439
0.777857	-0.92114	2.25845		0.777988	-1.39796	2.05249		0.386005	2.67484	2.67484
0.778856	-0.925436	2.25415		0.778987	-1.40482	2.04564		0.386505	2.66529	2.66529
0.779856	-0.929731	2.24985		0.779986	-1.4114	2.03905		0.387004	2.65574	2.65574
0.780855	-0.933846	2.24574		0.780985	-1.41574	2.03471		0.387504	2.6461	2.6461
0.781854	-0.936453	2.24313		0.781985	-1.41958	2.03088		0.388003	2.63549	2.63549
0.782853	-0.938915	2.24067		0.782984	-1.42341	2.02705		0.388503	2.62454	2.62454
0.783853	-0.941375	2.23821		0.783983	-1.42721	2.02324		0.389002	2.61445	2.61445
0.784852	-0.94411	2.23548		0.784983	-1.43171	2.01874		0.389502	2.60659	2.60659
0.785851	-0.948229	2.23136		0.785982	-1.43764	2.01281		0.390001	2.5987	2.5987
0.786851	-0.951847	2.22774		0.786981	-1.44382	2.00664		0.390501	2.59079	2.59079
0.78785	-0.955419	2.22417		0.78798	-1.44996	2.00049		0.391	2.58299	2.58299
0.788849	-0.958992	2.22059		0.78898	-1.45616	1.99429		0.3915	2.57507	2.57507
0.789848	-0.9624	2.21719		0.789979	-1.46159	1.98886		0.391999	2.5671	2.5671
0.790848	-0.965261	2.21432		0.790978	-1.46525	1.9852		0.392499	2.55792	2.55792
0.791847	-0.967824	2.21176		0.791977	-1.4687	1.98175		0.392998	2.54513	2.54513
0.792846	-0.970361	2.20922		0.792977	-1.47215	1.9783		0.393498	2.53246	2.53246
0.793846	-0.972911	2.20667		0.793976	-1.47625	1.97421		0.393997	2.52044	2.52044
0.794845	-0.976088	2.2035		0.794975	-1.4818	1.96865		0.394497	2.5087	2.5087
0.795844	-0.980002	2.19958		0.795975	-1.48714	1.96331		0.394996	2.49686	2.49686
0.796843	-0.983936	2.19565		0.796974	-1.49244	1.95801		0.395496	2.48504	2.48504
0.797843	-0.987815	2.19177		0.797973	-1.49774	1.95271		0.395995	2.47312	2.47312
0.798842	-0.991546	2.18804		0.798972	-1.50344	1.94702		0.396495	2.46136	2.46136
0.799841	-0.996642	2.18294		0.799972	-1.50839	1.94206		0.396995	2.44934	2.44934
0.800841	-1.00211	2.17747		0.800971	-1.51136	1.93909		0.397494	2.43611	2.43611
0.80184	-1.00748	2.1721		0.80197	-1.51413	1.93632		0.397994	2.4228	2.4228
0.802839	-1.01283	2.16675		0.80297	-1.51693	1.93352		0.398493	2.41034	2.41034
0.803838	-1.01819	2.16139		0.803969	-1.52001	1.93044		0.398993	2.39977	2.39977
0.804838	-1.02338	2.1562		0.804968	-1.5234	1.92705		0.399492	2.38943	2.38943
0.805837	-1.02852	2.15107		0.805967	-1.52695	1.92351		0.399992	2.37883	2.37883
0.806836	-1.03364	2.14595		0.806967	-1.53051	1.91994		0.400491	2.36822	2.36822
0.807836	-1.03878	2.14081		0.807966	-1.53425	1.9162		0.400991	2.35762	2.35762
0.808835	-1.0442	2.13539		0.808965	-1.539	1.91146		0.40149	2.34712	2.34712
0.809834	-1.0511	2.12849		0.809965	-1.54321	1.90724		0.40199	2.33648	2.33648
0.810833	-1.0567	2.12288		0.810964	-1.54725	1.9032		0.402489	2.32597	2.32597
0.811833	-1.06208	2.11751		0.811963	-1.5513	1.89915		0.402989	2.31553	2.31553
0.812832	-1.06744	2.11215		0.812962	-1.55534	1.89512		0.403488	2.30657	2.30657
0.813831	-1.07245	2.10714		0.813962	-1.55934	1.89111		0.403988	2.29821	2.29821
0.814831	-1.07705	2.10253		0.814961	-1.56388	1.88658		0.404487	2.28983	2.28983
0.81583	-1.08181	2.09777		0.81596	-1.56846	1.88199		0.404987	2.28151	2.28151
0.816829	-1.08658	2.093		0.81696	-1.57305	1.87741		0.405486	2.27317	2.27317
0.817828	-1.09139	2.0882		0.817959	-1.57821	1.87224		0.405986	2.26489	2.26489
0.818828	-1.09723	2.08236		0.818958	-1.58329	1.86716		0.406485	2.25645	2.25645
0.819827	-1.10317	2.07641		0.819957	-1.58684	1.86361		0.406985	2.24646	2.24646
0.820826	-1.10837	2.07121		0.820957	-1.59026	1.86019		0.407484	2.23591	2.23591
0.821826	-1.11347	2.06612		0.821956	-1.59368	1.85677		0.407984	2.22539	2.22539
0.822825	-1.11858	2.06101		0.822955	-1.59691	1.85354		0.408483	2.21521	2.21521
0.823824	-1.12433	2.05525		0.823954	-1.59961	1.85084		0.408983	2.20506	2.20506
0.824823	-1.12923	2.05036		0.824954	-1.60194	1.84851		0.409482	2.19485	2.19485
0.825823	-1.13329	2.0463		0.825953	-1.60433	1.84612		0.409982	2.18466	2.18466
0.826822	-1.13724	2.04234		0.826952	-1.60676	1.84369		0.410481	2.17439	2.17439
0.827821	-1.14115	2.03843		0.827952	-1.61079	1.83966		0.410981	2.16422	2.16422
0.828821	-1.14457	2.03502		0.828951	-1.61486	1.83559		0.41148	2.15348	2.15348
0.82982	-1.14809	2.0315		0.82995	-1.61886	1.83159		0.41198	2.14145	2.14145
0.830819	-1.15164	2.02794		0.830949	-1.62286	1.82759		0.412479	2.12936	2.12936
0.831818	-1.15521	2.02438		0.831949	-1.62682	1.82363		0.412979	2.11823	2.11823
0.832818	-1.15908	2.0205		0.832948	-1.63044	1.82002		0.413478	2.10756	2.10756
0.833817	-1.1645	2.01509		0.833947	-1.63304	1.81741		0.413978	2.09677	2.09677
0.834816	-1.16838	2.01121		0.834947	-1.63548	1.81497		0.414477	2.08614	2.08614
0.835816	-1.17203	2.00756		0.835946	-1.63792	1.81253		0.414977	2.07536	2.07536
0.836815	-1.17566	2.00393		0.836945	-1.64039	1.81006		0.415477	2.06473	2.06473
0.837814	-1.17904	2.00055		0.837944	-1.64301	1.80744		0.415976	2.05394	2.05394
0.838813	-1.18185	1.99774		0.838944	-1.64566	1.80479		0.416476	2.04234	2.04234
0.839813	-1.18512	1.99447		0.839943	-1.64833	1.80213		0.416975	2.0297	2.0297
0.840812	-1.18848	1.9911		0.840942	-1.65098	1.79947		0.417475	2.01827	2.01827
0.841811	-1.19182	1.98776		0.841942	-1.65396	1.79649		0.417974	2.01044	2.01044
0.842811	-1.19582	1.98377		0.842941	-1.65831	1.79214		0.418474	2.00262	2.00262
0.84381	-1.20006	1.97953		0.84394	-1.6624	1.78805		0.418973	1.99473	1.99473
0.844809	-1.20374	1.97585		0.844939	-1.66644	1.78402		0.419473	1.98693	1.98693
0.845808	-1.20734	1.97224		0.845939	-1.67046	1.77999		0.419972	1.97908	1.97908
0.846808	-1.21095	1.96863		0.846938	-1.67386	1.77659		0.420472	1.97125	1.97125
0.847807	-1.21436	1.96522		0.847937	-1.67637	1.77409		0.420971	1.96337	1.96337
0.848806	-1.21684	1.96275		0.848936	-1.67886	1.77159		0.421471	1.955	1.955
0.849806	-1.21898	1.9606		0.849936	-1.68135	1.7691		0.42197	1.94671	1.94671
0.850805	-1.2211	1.95849		0.850935	-1.68386	1.76659		0.42247	1.93987	1.93987
0.851804	-1.22313	1.95646		0.851934	-1.68801	1.76244		0.422969	1.93321	1.93321
0.852803	-1.22408	1.95551		0.852934	-1.69138	1.75907		0.423469	1.92633	1.92633
0.853803	-1.2248	1.95479		0.853933	-1.69459	1.75586		0.423968	1.9194	1.9194
0.854802	-1.22551	1.95408		0.854932	-1.69779	1.75266		0.424468	1.91245	1.91245
0.855801	-1.22622	1.95337		0.855931	-1.701	1.74945		0.424967	1.90551	1.90551
0.856801	-1.22693	1.95265		0.856931	-1.70489	1.74556		0.425467	1.89859	1.89859
0.8578	-1.22932	1.95027		0.85793	-1.70906	1.74139		0.425966	1.89071	1.89071
0.858799	-1.23048	1.9491		0.858929	-1.7133	1.73715		0.426466	1.88067	1.88067
0.859798	-1.23132	1.94827		0.859929	-1.71751	1.73294		0.426965	1.87053	1.87053
0.860798	-1.23215	1.94743		0.860928	-1.72175	1.7287		0.427465	1.86037	1.86037
0.861797	-1.23329	1.9463		0.861927	-1.72596	1.72449		0.427964	1.85021	1.85021
0.862796	-1.23595	1.94363		0.862926	-1.73003	1.72042		0.428464	1.84004	1.84004
0.863796	-1.23972	1.93986		0.863926	-1.73407	1.71638		0.428963	1.82983	1.82983
0.864795	-1.24367	1.93592		0.864925	-1.73814	1.71231		0.429463	1.81971	1.81971
0.865794	-1.24759	1.93199		0.865924	-1.74197	1.70848		0.429962	1.80957	1.80957
0.866793	-1.25129	1.92829		0.866924	-1.74533	1.70512		0.430462	1.79938	1.79938
0.867793	-1.25387	1.92572		0.867923	-1.74677	1.70368		0.430961	1.78904	1.78904
0.868792	-1.2551	1.92448		0.868922	-1.74791	1.70254		0.431461	1.7786	1.7786
0.869791	-1.25611	1.92347		0.869921	-1.74906	1.70139		0.43196	1.76963	1.76963
0.870791	-1.25713	1.92246		0.870921	-1.75087	1.69958		0.43246	1.76146	1.76146
0.87179	-1.25846	1.92113		0.87192	-1.75366	1.69679		0.43296	1.75316	1.75316
0.872789	-1.26036	1.91923		0.872919	-1.75754	1.69292		0.433459	1.74502	1.74502
0.873788	-1.26255	1.91704		0.873919	-1.76157	1.68888		0.433959	1.73673	1.73673
0.874788	-1.26478	1.9148		0.874918	-1.7656	1.68485		0.434458	1.72864	1.72864
0.875787	-1.26702	1.91257		0.875917	-1.77023	1.68022		0.434958	1.72036	1.72036
0.876786	-1.26984	1.90975		0.876916	-1.77325	1.6772		0.435457	1.71187	1.71187
0.877786	-1.27464	1.90495		0.877916	-1.77541	1.67504		0.435957	1.70245	1.70245
0.878785	-1.28033	1.89925		0.878915	-1.77745	1.673		0.436456	1.69324	1.69324
0.879784	-1.28611	1.89348		0.879914	-1.77967	1.67078		0.436956	1.68568	1.68568
0.880783	-1.29186	1.88772		0.880913	-1.78256	1.66789		0.437455	1.67814	1.67814
0.881783	-1.29745	1.88213		0.881913	-1.78499	1.66546		0.437955	1.67056	1.67056
0.882782	-1.30091	1.87868		0.882912	-1.78727	1.66319		0.438454	1.663	1.663
0.883781	-1.30388	1.87571		0.883911	-1.78955	1.6609		0.438954	1.65553	1.65553
0.884781	-1.30685	1.87273		0.884911	-1.79195	1.6585		0.439453	1.64792	1.64792
0.88578	-1.30981	1.86977		0.88591	-1.7949	1.65555		0.439953	1.6404	1.6404
0.886779	-1.31367	1.86592		0.886909	-1.79797	1.65248		0.440452	1.63102	1.63102
0.887778	-1.31681	1.86277		0.887908	-1.80103	1.64942		0.440952	1.62078	1.62078
0.888778	-1.31976	1.85982		0.888908	-1.8041	1.64635		0.441451	1.61125	1.61125
0.889777	-1.32272	1.85687		0.889907	-1.80696	1.6435		0.441951	1.60288	1.60288
0.890776	-1.32575	1.85383		0.890906	-1.8094	1.64106		0.44245	1.59453	1.59453
0.891776	-1.33046	1.84913		0.891906	-1.81184	1.63861		0.44295	1.58624	1.58624
0.892775	-1.33596	1.84362		0.892905	-1.81432	1.63613		0.443449	1.57793	1.57793
0.893774	-1.34156	1.83802		0.893904	-1.8168	1.63365		0.443949	1.56967	1.56967
0.894773	-1.34718	1.8324		0.894903	-1.81899	1.63146		0.444448	1.56136	1.56136
0.895773	-1.35251	1.82708		0.895903	-1.82008	1.63037		0.444948	1.55293	1.55293
0.896772	-1.35697	1.82262		0.896902	-1.82072	1.62974		0.445447	1.54282	1.54282
0.897771	-1.36095	1.81864		0.897901	-1.8213	1.62915		0.445947	1.5327	1.5327
0.898771	-1.36487	1.81471		0.898901	-1.8219	1.62855		0.446446	1.52303	1.52303
0.89977	-1.36879	1.8108		0.8999	-1.82357	1.62689		0.446946	1.51365	1.51365
0.900769	-1.37297	1.80662		0.900899	-1.82623	1.62423		0.447445	1.5042	1.5042
0.901768	-1.37686	1.80273		0.901898	-1.82905	1.62141		0.447945	1.4949	1.4949
0.902768	-1.37998	1.7996		0.902898	-1.83187	1.61858		0.448444	1.48551	1.48551
0.903767	-1.38297	1.79662		0.903897	-1.83471	1.61574		0.448944	1.47615	1.47615
0.904766	-1.38592	1.79366		0.904896	-1.83676	1.61369		0.449443	1.46681	1.46681
0.905766	-1.38989	1.78969		0.905896	-1.83746	1.613		0.449943	1.45726	1.45726
0.906765	-1.39468	1.7849		0.906895	-1.8379	1.61256		0.450443	1.44669	1.44669
0.907764	-1.39973	1.77986		0.907894	-1.83834	1.61211		0.450942	1.43717	1.43717
0.908763	-1.40479	1.7748		0.908893	-1.83878	1.61167		0.451442	1.42975	1.42975
0.909763	-1.40984	1.76975		0.909893	-1.84071	1.60974		0.451941	1.42241	1.42241
0.910762	-1.41455	1.76504		0.910892	-1.843	1.60745		0.452441	1.41507	1.41507
0.911761	-1.41805	1.76154		0.911891	-1.84528	1.60517		0.45294	1.40782	1.40782
0.912761	-1.42095	1.75863		0.91289	-1.84756	1.60289		0.45344	1.40049	1.40049
0.91376	-1.42376	1.75582		0.91389	-1.84985	1.6006		0.453939	1.39305	1.39305
0.914759	-1.42661	1.75297		0.914889	-1.85381	1.59664		0.454439	1.38579	1.38579
0.915758	-1.42961	1.74998		0.915888	-1.85872	1.59173		0.454938	1.37774	1.37774
0.916758	-1.4313	1.74828		0.916888	-1.86378	1.58668		0.455438	1.36873	1.36873
0.917757	-1.43261	1.74697		0.917887	-1.86881	1.58164		0.455937	1.35976	1.35976
0.918756	-1.43393	1.74566		0.918886	-1.87387	1.57658		0.456437	1.35095	1.35095
0.919756	-1.43568	1.7439		0.919885	-1.87923	1.57122		0.456936	1.34211	1.34211
0.920755	-1.43847	1.74112		0.920885	-1.88507	1.56538		0.457436	1.33336	1.33336
0.921754	-1.44197	1.73761		0.921884	-1.89102	1.55943		0.457935	1.32447	1.32447
0.922753	-1.44561	1.73398		0.922883	-1.89696	1.55349		0.458435	1.31564	1.31564
0.923753	-1.44925	1.73033		0.923883	-1.90318	1.54727		0.458934	1.30668	1.30668
0.924752	-1.45296	1.72663		0.924882	-1.90898	1.54147		0.459434	1.29789	1.29789
0.925751	-1.45649	1.7231		0.925881	-1.91332	1.53714		0.459933	1.2878	1.2878
0.926751	-1.45972	1.71987		0.92688	-1.91739	1.53306		0.460433	1.27799	1.27799
0.92775	-1.46287	1.71671		0.92788	-1.92147	1.52898		0.460932	1.26912	1.26912
0.928749	-1.46603	1.71355		0.928879	-1.92472	1.52573		0.461432	1.26022	1.26022
0.929748	-1.47004	1.70955		0.929878	-1.92766	1.52279		0.461931	1.25147	1.25147
0.930748	-1.47325	1.70634		0.930878	-1.93111	1.51935		0.462431	1.24255	1.24255
0.931747	-1.4759	1.70368		0.931877	-1.93452	1.51593		0.46293	1.23377	1.23377
0.932746	-1.47847	1.70112		0.932876	-1.93801	1.51244		0.46343	1.22481	1.22481
0.933746	-1.48113	1.69846		0.933875	-1.94226	1.50819		0.463929	1.21598	1.21598
0.934745	-1.48453	1.69506		0.934875	-1.94549	1.50496		0.464429	1.20635	1.20635
0.935744	-1.48844	1.69114		0.935874	-1.94785	1.5026		0.464928	1.19601	1.19601
0.936743	-1.49249	1.6871		0.936873	-1.95006	1.50039		0.465428	1.18766	1.18766
0.937743	-1.49652	1.68307		0.937873	-1.95227	1.49818		0.465927	1.18013	1.18013
0.938742	-1.50038	1.67921		0.938872	-1.95568	1.49477		0.466427	1.17254	1.17254
0.939741	-1.50386	1.67573		0.939871	-1.95811	1.49234		0.466926	1.16492	1.16492
0.940741	-1.50703	1.67255		0.94087	-1.96016	1.49029		0.467426	1.15736	1.15736
0.94174	-1.51016	1.66943		0.94187	-1.9622	1.48826		0.467926	1.14986	1.14986
0.942739	-1.51327	1.66631		0.942869	-1.96375	1.4867		0.468425	1.14231	1.14231
0.943738	-1.51724	1.66234		0.943868	-1.96402	1.48643		0.468925	1.13471	1.13471
0.944738	-1.52157	1.65802		0.944867	-1.96393	1.48652		0.469424	1.12782	1.12782
0.945737	-1.52527	1.65432		0.945867	-1.96384	1.48661		0.469924	1.12112	1.12112
0.946736	-1.52877	1.65081		0.946866	-1.96375	1.4867		0.470423	1.11612	1.11612
0.947736	-1.53227	1.64731		0.947865	-1.96428	1.48618		0.470923	1.11103	1.11103
0.948735	-1.53579	1.64379		0.948865	-1.96563	1.48482		0.471422	1.10602	1.10602
0.949734	-1.53921	1.64037		0.949864	-1.96662	1.48383		0.471922	1.10106	1.10106
0.950733	-1.54261	1.63697		0.950863	-1.96746	1.48299		0.472421	1.09605	1.09605
0.951733	-1.54599	1.63359		0.951862	-1.9683	1.48215		0.472921	1.09101	1.09101
0.952732	-1.54936	1.63023		0.952862	-1.96933	1.48112		0.47342	1.08598	1.08598
0.953731	-1.5524	1.62718		0.953861	-1.97126	1.47919		0.47392	1.07981	1.07981
0.954731	-1.55429	1.6253		0.95486	-1.97422	1.47623		0.474419	1.07233	1.07233
0.95573	-1.5558	1.62378		0.95586	-1.9774	1.47305		0.474919	1.06502	1.06502
0.956729	-1.55729	1.6223		0.956859	-1.98059	1.46987		0.475418	1.0589	1.0589
0.957728	-1.55879	1.6208		0.957858	-1.98481	1.46565		0.475918	1.05306	1.05306
0.958728	-1.56132	1.61826		0.958857	-1.98934	1.46111		0.476417	1.04703	1.04703
0.959727	-1.56386	1.61572		0.959857	-1.99354	1.45691		0.476917	1.04078	1.04078
0.960726	-1.56638	1.61321		0.960856	-1.99771	1.45274		0.477416	1.03451	1.03451
0.961726	-1.5689	1.61069		0.961855	-2.00184	1.44861		0.477916	1.02823	1.02823
0.962725	-1.57142	1.60817		0.962855	-2.0065	1.44396		0.478415	1.02161	1.02161
0.963724	-1.57513	1.60445		0.963854	-2.01013	1.44033		0.478915	1.01355	1.01355
0.964723	-1.57965	1.59994		0.964853	-2.0134	1.43705		0.479414	1.0052	1.0052
0.965723	-1.58429	1.5953		0.965852	-2.01665	1.4338		0.479914	0.997479	0.997479
0.966722	-1.58893	1.59066		0.966852	-2.01989	1.43057		0.480413	0.990772	0.990772
0.967721	-1.59349	1.5861		0.967851	-2.02358	1.42687		0.480913	0.984197	0.984197
0.968721	-1.59651	1.58308		0.96885	-2.02858	1.42187		0.481412	0.97764	0.97764
0.96972	-1.59849	1.5811		0.96985	-2.03385	1.4166		0.481912	0.971076	0.971076
0.970719	-1.60028	1.57931		0.970849	-2.03915	1.4113		0.482411	0.964493	0.964493
0.971718	-1.60207	1.57751		0.971848	-2.04443	1.40602		0.482911	0.95796	0.95796
0.972718	-1.60417	1.57542		0.972847	-2.04902	1.40143		0.48341	0.951153	0.951153
0.973717	-1.60674	1.57285		0.973847	-2.05248	1.39797		0.48391	0.943999	0.943999
0.974716	-1.60943	1.57016		0.974846	-2.0557	1.39475		0.484409	0.936799	0.936799
0.975716	-1.61212	1.56747		0.975845	-2.05893	1.39152		0.484909	0.930735	0.930735
0.976715	-1.61481	1.56477		0.976844	-2.06258	1.38788		0.485409	0.924887	0.924887
0.977714	-1.61737	1.56221		0.977844	-2.06648	1.38398		0.485908	0.919012	0.919012
0.978713	-1.6201	1.55948		0.978843	-2.07029	1.38016		0.486408	0.913117	0.913117
0.979713	-1.62312	1.55647		0.979842	-2.07409	1.37636		0.486907	0.907233	0.907233
0.980712	-1.6262	1.55338		0.980842	-2.0779	1.37255		0.487407	0.901348	0.901348
0.981711	-1.6293	1.55028		0.981841	-2.08143	1.36902		0.487906	0.895494	0.895494
0.982711	-1.63267	1.54691		0.98284	-2.08377	1.36668		0.488406	0.889083	0.889083
0.98371	-1.63517	1.54442		0.983839	-2.08511	1.36534		0.488905	0.882453	0.882453
0.984709	-1.63697	1.54262		0.984839	-2.08624	1.36422		0.489405	0.876367	0.876367
0.985708	-1.63864	1.54095		0.985838	-2.08739	1.36306		0.489904	0.871095	0.871095
0.986708	-1.64031	1.53928		0.986837	-2.08883	1.36162		0.490404	0.865876	0.865876
0.987707	-1.64274	1.53684		0.987837	-2.08988	1.36057		0.490903	0.860671	0.860671
0.988706	-1.64459	1.53499		0.988836	-2.09072	1.35974		0.491403	0.855443	0.855443
0.989706	-1.64612	1.53346		0.989835	-2.09153	1.35892		0.491902	0.850225	0.850225
0.990705	-1.64764	1.53195		0.990834	-2.09221	1.35824		0.492402	0.84502	0.84502
0.991704	-1.64915	1.53044		0.991834	-2.09254	1.35791		0.492901	0.839633	0.839633
0.992703	-1.64852	1.53106		0.992833	-2.0928	1.35765		0.493401	0.833457	0.833457
0.993703	-1.64767	1.53191		0.993832	-2.09307	1.35738		0.4939	0.827093	0.827093
0.994702	-1.64697	1.53261		0.994832	-2.09334	1.35711		0.4944	0.820176	0.820176
0.995701	-1.64627	1.53331		0.995831	-2.09427	1.35618		0.494899	0.813165	0.813165
0.996701	-1.64564	1.53395		0.99683	-2.09578	1.35467		0.495399	0.806209	0.806209
0.9977	-1.64531	1.53428		0.997829	-2.09746	1.35299		0.495898	0.799169	0.799169
0.998699	-1.64469	1.5349		0.998829	-2.09917	1.35128		0.496398	0.792164	0.792164
0.999698	-1.64395	1.53564		0.999828	-2.10087	1.34958		0.496897	0.785138	0.785138
1.0007	-1.64321	1.53638		1.00083	-2.10317	1.34728		0.497397	0.778152	0.778152
1.0017	-1.64246	1.53713		1.00183	-2.10536	1.34509		0.497896	0.76936	0.76936
1.0027	-1.64178	1.5378		1.00283	-2.10713	1.34332		0.498396	0.759447	0.759447
1.0037	-1.64122	1.53836		1.00382	-2.10878	1.34167		0.498895	0.750495	0.750495
1.00469	-1.6407	1.53889		1.00482	-2.11044	1.34001		0.499395	0.742806	0.742806
1.00569	-1.64017	1.53942		1.00582	-2.11125	1.3392		0.499894	0.735233	0.735233
1.00669	-1.63942	1.54017		1.00682	-2.11191	1.33854		0.500394	0.727682	0.727682
1.00769	-1.63789	1.54169		1.00782	-2.11267	1.33778		0.500893	0.720163	0.720163
1.00869	-1.63597	1.54361		1.00882	-2.11345	1.33701		0.501393	0.712585	0.712585
1.00969	-1.63399	1.5456		1.00982	-2.11416	1.33629		0.501892	0.705106	0.705106
1.01069	-1.632	1.54758		1.01082	-2.1146	1.33586		0.502392	0.697492	0.697492
1.01169	-1.6308	1.54878		1.01182	-2.1147	1.33575		0.502891	0.689799	0.689799
1.01269	-1.63002	1.54957		1.01282	-2.11471	1.33574		0.503391	0.682466	0.682466
1.01369	-1.62903	1.55055		1.01382	-2.11473	1.33572		0.503891	0.67655	0.67655
1.01469	-1.62793	1.55165		1.01482	-2.11538	1.33507		0.50439	0.670866	0.670866
1.01569	-1.62684	1.55275		1.01582	-2.11733	1.33313		0.50489	0.665189	0.665189
1.01669	-1.62677	1.55282		1.01682	-2.11994	1.33051		0.505389	0.659581	0.659581
1.01769	-1.62956	1.55003		1.01781	-2.12265	1.3278		0.505889	0.653921	0.653921
1.01869	-1.63359	1.54599		1.01881	-2.12537	1.32508		0.506388	0.648252	0.648252
1.01968	-1.63772	1.54186		1.01981	-2.12878	1.32167		0.506888	0.642581	0.642581
1.02068	-1.64193	1.53765		1.02081	-2.13232	1.31813		0.507387	0.635669	0.635669
1.02168	-1.64764	1.53195		1.02181	-2.13547	1.31498		0.507887	0.628023	0.628023
1.02268	-1.65342	1.52617		1.02281	-2.13851	1.31195		0.508386	0.620639	0.620639
1.02368	-1.65895	1.52064		1.02381	-2.14154	1.30892		0.508886	0.613482	0.613482
1.02468	-1.6645	1.51509		1.02481	-2.14476	1.30569		0.509385	0.606422	0.606422
1.02568	-1.66988	1.50971		1.02581	-2.14749	1.30296		0.509885	0.599276	0.599276
1.02668	-1.67481	1.50477		1.02681	-2.14998	1.30047		0.510384	0.59218	0.59218
1.02768	-1.67967	1.49992		1.02781	-2.15245	1.29801		0.510884	0.585153	0.585153
1.02868	-1.68457	1.49502		1.02881	-2.15492	1.29553		0.511383	0.578035	0.578035
1.02968	-1.68944	1.49014		1.02981	-2.15679	1.29366		0.511883	0.570956	0.570956
1.03068	-1.69433	1.48526		1.03081	-2.15925	1.2912		0.512382	0.563605	0.563605
1.03168	-1.69948	1.48011		1.03181	-2.16204	1.28841		0.512882	0.556263	0.556263
1.03268	-1.70511	1.47447		1.0328	-2.16487	1.28558		0.513381	0.549436	0.549436
1.03367	-1.71087	1.46872		1.0338	-2.1677	1.28275		0.513881	0.542791	0.542791
1.03467	-1.71669	1.4629		1.0348	-2.17068	1.27977		0.51438	0.5362	0.5362
1.03567	-1.72247	1.45712		1.0358	-2.17393	1.27652		0.51488	0.529577	0.529577
1.03667	-1.72756	1.45203		1.0368	-2.17724	1.27321		0.515379	0.522979	0.522979
1.03767	-1.73149	1.44809		1.0378	-2.18054	1.26991		0.515879	0.516413	0.516413
1.03867	-1.73507	1.44452		1.0388	-2.18385	1.2666		0.516378	0.509805	0.509805
1.03967	-1.73865	1.44094		1.0398	-2.18682	1.26363		0.516878	0.502647	0.502647
1.04067	-1.7413	1.43829		1.0408	-2.18879	1.26166		0.517377	0.494584	0.494584
1.04167	-1.74229	1.4373		1.0418	-2.19039	1.26006		0.517877	0.486527	0.486527
1.04267	-1.74241	1.43717		1.0428	-2.19199	1.25847		0.518376	0.479357	0.479357
1.04367	-1.74239	1.43719		1.0438	-2.19239	1.25807		0.518876	0.472239	0.472239
1.04467	-1.74238	1.43721		1.0448	-2.19084	1.25962		0.519375	0.465111	0.465111
1.04567	-1.74204	1.43754		1.0458	-2.18813	1.26232		0.519875	0.458046	0.458046
1.04666	-1.74	1.43958		1.04679	-2.1852	1.26525		0.520374	0.450907	0.450907
1.04766	-1.73735	1.44224		1.04779	-2.18228	1.26817		0.520874	0.443807	0.443807
1.04866	-1.73471	1.44488		1.04879	-2.17973	1.27072		0.521374	0.436756	0.436756
1.04966	-1.73209	1.44749		1.04979	-2.17729	1.27316		0.521873	0.429075	0.429075
1.05066	-1.72988	1.44971		1.05079	-2.17476	1.2757		0.522373	0.421402	0.421402
1.05166	-1.7282	1.45139		1.05179	-2.17218	1.27827		0.522872	0.415511	0.415511
1.05266	-1.72667	1.45292		1.05279	-2.16961	1.28084		0.523372	0.410656	0.410656
1.05366	-1.72514	1.45444		1.05379	-2.1679	1.28256		0.523871	0.405905	0.405905
1.05466	-1.72364	1.45595		1.05479	-2.1671	1.28335		0.524371	0.401181	0.401181
1.05566	-1.72214	1.45745		1.05579	-2.16664	1.28381		0.52487	0.396439	0.396439
1.05666	-1.72062	1.45897		1.05679	-2.16622	1.28424		0.52537	0.391699	0.391699
1.05766	-1.71908	1.4605		1.05779	-2.16601	1.28445		0.525869	0.386955	0.386955
1.05866	-1.71755	1.46204		1.05879	-2.16637	1.28408		0.526369	0.381137	0.381137
1.05966	-1.71592	1.46367		1.05978	-2.16688	1.28357		0.526868	0.37452	0.37452
1.06065	-1.71418	1.46541		1.06078	-2.16735	1.2831		0.527368	0.367792	0.367792
1.06165	-1.71241	1.46717		1.06178	-2.16783	1.28262		0.527867	0.361212	0.361212
1.06265	-1.71065	1.46894		1.06278	-2.16855	1.2819		0.528367	0.354685	0.354685
1.06365	-1.70888	1.47071		1.06378	-2.16951	1.28095		0.528866	0.348306	0.348306
1.06465	-1.70792	1.47166		1.06478	-2.17035	1.2801		0.529366	0.342159	0.342159
1.06565	-1.70829	1.4713		1.06578	-2.17114	1.27931		0.529865	0.335903	0.335903
1.06665	-1.70926	1.47032		1.06678	-2.17192	1.27853		0.530365	0.329417	0.329417
1.06765	-1.71036	1.46923		1.06778	-2.17265	1.2778		0.530864	0.322878	0.322878
1.06865	-1.71165	1.46794		1.06878	-2.17455	1.2759		0.531364	0.316236	0.316236
1.06965	-1.71409	1.4655		1.06978	-2.17776	1.27269		0.531863	0.309602	0.309602
1.07065	-1.71729	1.4623		1.07078	-2.1813	1.26916		0.532363	0.304035	0.304035
1.07165	-1.72061	1.45897		1.07178	-2.18482	1.26563		0.532862	0.299251	0.299251
1.07265	-1.72395	1.45564		1.07278	-2.18934	1.26111		0.533362	0.29464	0.29464
1.07364	-1.72724	1.45234		1.07377	-2.19422	1.25623		0.533861	0.290034	0.290034
1.07465	-1.7304	1.44918		1.07477	-2.19896	1.25149		0.534361	0.285441	0.285441
1.07564	-1.73331	1.44628		1.07577	-2.20366	1.24679		0.53486	0.28082	0.28082
1.07664	-1.73611	1.44348		1.07677	-2.20835	1.24211		0.53536	0.276197	0.276197
1.07764	-1.73891	1.44068		1.07777	-2.21243	1.23802		0.535859	0.271612	0.271612
1.07864	-1.74162	1.43797		1.07877	-2.21542	1.23503		0.536359	0.265666	0.265666
1.07964	-1.74417	1.43542		1.07977	-2.21805	1.2324		0.536858	0.259299	0.259299
1.08064	-1.74664	1.43295		1.08077	-2.22069	1.22976		0.537358	0.253178	0.253178
1.08164	-1.7491	1.43049		1.08177	-2.22344	1.22701		0.537857	0.24711	0.24711
1.08264	-1.75155	1.42804		1.08277	-2.22628	1.22417		0.538357	0.241043	0.241043
1.08364	-1.75493	1.42465		1.08377	-2.22862	1.22183		0.538857	0.234935	0.234935
1.08464	-1.75926	1.42033		1.08477	-2.23077	1.21968		0.539356	0.228855	0.228855
1.08564	-1.76387	1.41572		1.08577	-2.23292	1.21753		0.539856	0.222777	0.222777
1.08664	-1.76851	1.41108		1.08676	-2.23497	1.21549		0.540355	0.216747	0.216747
1.08764	-1.77316	1.40642		1.08777	-2.23659	1.21387		0.540855	0.21052	0.21052
1.08864	-1.77782	1.40177		1.08876	-2.23781	1.21265		0.541354	0.203801	0.203801
1.08963	-1.78172	1.39786		1.08976	-2.23893	1.21152		0.541854	0.19745	0.19745
1.09063	-1.78518	1.39441		1.09076	-2.24005	1.2104		0.542353	0.192003	0.192003
1.09163	-1.7886	1.39099		1.09176	-2.24109	1.20936		0.542853	0.186794	0.186794
1.09263	-1.79201	1.38757		1.09276	-2.2421	1.20835		0.543352	0.181578	0.181578
1.09363	-1.79518	1.38441		1.09376	-2.24317	1.20728		0.543852	0.176346	0.176346
1.09463	-1.79715	1.38244		1.09476	-2.24427	1.20618		0.544351	0.171132	0.171132
1.09563	-1.79859	1.381		1.09576	-2.24536	1.20509		0.544851	0.165899	0.165899
1.09663	-1.80004	1.37954		1.09676	-2.24746	1.20299		0.54535	0.160673	0.160673
1.09763	-1.80148	1.3781		1.09776	-2.24933	1.20112		0.54585	0.155344	0.155344
1.09863	-1.80219	1.3774		1.09876	-2.25051	1.19994		0.546349	0.149736	0.149736
1.09963	-1.80264	1.37695		1.09976	-2.25153	1.19892		0.546849	0.144507	0.144507
1.10063	-1.80312	1.37646		1.10075	-2.25254	1.19791		0.547348	0.139472	0.139472
1.10163	-1.8036	1.37598		1.10176	-2.25356	1.19689		0.547848	0.134446	0.134446
1.10262	-1.80421	1.37537		1.10275	-2.2551	1.19535		0.548347	0.129412	0.129412
1.10362	-1.80568	1.37391		1.10375	-2.25692	1.19354		0.548847	0.124366	0.124366
1.10462	-1.8076	1.37199		1.10475	-2.25873	1.19172		0.549346	0.119349	0.119349
1.10562	-1.80957	1.37002		1.10575	-2.2607	1.18975		0.549846	0.114282	0.114282
1.10662	-1.81154	1.36805		1.10675	-2.263	1.18745		0.550345	0.109223	0.109223
1.10762	-1.81381	1.36578		1.10775	-2.26518	1.18527		0.550845	0.10381	0.10381
1.10862	-1.81573	1.36385		1.10875	-2.26724	1.18321		0.551344	0.098817	0.098817
1.10962	-1.81703	1.36256		1.10975	-2.26931	1.18114		0.551844	0.094523	0.094523
1.11062	-1.81815	1.36144		1.11075	-2.27099	1.17946		0.552343	0.090424	0.090424
1.11162	-1.81926	1.36032		1.11175	-2.2721	1.17835		0.552843	0.086347	0.086347
1.11262	-1.81982	1.35977		1.11275	-2.27315	1.1773		0.553342	0.082251	0.082251
1.11362	-1.81981	1.35977		1.11375	-2.27426	1.17619		0.553842	0.078161	0.078161
1.11462	-1.81968	1.35991		1.11475	-2.27536	1.17509		0.554341	0.074048	0.074048
1.11562	-1.81954	1.36005		1.11574	-2.27791	1.17254		0.554841	0.069977	0.069977
1.11661	-1.8194	1.36019		1.11674	-2.28185	1.1686		0.55534	0.065894	0.065894
1.11761	-1.81943	1.36015		1.11774	-2.28615	1.1643		0.55584	0.060518	0.060518
1.11861	-1.81963	1.35996		1.11874	-2.29046	1.16		0.55634	0.054836	0.054836
1.11961	-1.81986	1.35973		1.11974	-2.29477	1.15568		0.556839	0.04914	0.04914
1.12061	-1.8201	1.35949		1.12074	-2.29835	1.1521		0.557339	0.043493	0.043493
1.12161	-1.8203	1.35928		1.12174	-2.30039	1.15006		0.557838	0.037759	0.037759
1.12261	-1.8197	1.35988		1.12274	-2.30171	1.14874		0.558338	0.03211	0.03211
1.12361	-1.81939	1.3602		1.12374	-2.30293	1.14752		0.558837	0.026386	0.026386
1.12461	-1.81947	1.36011		1.12474	-2.30419	1.14626		0.559337	0.020745	0.020745
1.12561	-1.81956	1.36002		1.12574	-2.30628	1.14417		0.559836	0.015139	0.015139
1.12661	-1.82	1.35958		1.12674	-2.30877	1.14168		0.560336	0.009103	0.009103
1.12761	-1.82159	1.358		1.12774	-2.31127	1.13918		0.560835	0.001709	0.001709
1.12861	-1.82305	1.35654		1.12874	-2.31378	1.13668		0.561335	-0.004654	-0.004654
1.12961	-1.82413	1.35545		1.12973	-2.31621	1.13424		0.561834	-0.010658	-0.010658
1.13061	-1.82522	1.35437		1.13073	-2.3182	1.13225		0.562334	-0.016692	-0.016692
1.1316	-1.82673	1.35286		1.13173	-2.31964	1.13081		0.562833	-0.022677	-0.022677
1.1326	-1.82862	1.35097		1.13273	-2.32091	1.12954		0.563333	-0.028659	-0.028659
1.1336	-1.83014	1.34944		1.13373	-2.32219	1.12826		0.563832	-0.034657	-0.034657
1.1346	-1.83143	1.34816		1.13473	-2.32406	1.12639		0.564332	-0.040672	-0.040672
1.1356	-1.83272	1.34687		1.13573	-2.32733	1.12312		0.564831	-0.04665	-0.04665
1.1366	-1.83461	1.34498		1.13673	-2.33159	1.11886		0.565331	-0.052084	-0.052084
1.1376	-1.83761	1.34197		1.13773	-2.33608	1.11438		0.56583	-0.057026	-0.057026
1.1386	-1.84133	1.33825		1.13873	-2.34055	1.1099		0.56633	-0.061526	-0.061526
1.1396	-1.84519	1.3344		1.13973	-2.34526	1.10519		0.566829	-0.065893	-0.065893
1.1406	-1.84906	1.33053		1.14073	-2.34872	1.10173		0.567329	-0.07023	-0.07023
1.1416	-1.85234	1.32724		1.14173	-2.35093	1.09952		0.567828	-0.074579	-0.074579
1.1426	-1.85514	1.32445		1.14272	-2.35286	1.09759		0.568328	-0.078956	-0.078956
1.14359	-1.85784	1.32175		1.14372	-2.35479	1.09566		0.568827	-0.083322	-0.083322
1.1446	-1.86053	1.31906		1.14472	-2.35613	1.09432		0.569327	-0.087707	-0.087707
1.14559	-1.86315	1.31643		1.14572	-2.35772	1.09273		0.569826	-0.092252	-0.092252
1.14659	-1.86483	1.31475		1.14672	-2.35971	1.09074		0.570326	-0.097402	-0.097402
1.14759	-1.86681	1.31278		1.14772	-2.3618	1.08865		0.570825	-0.102493	-0.102493
1.14859	-1.86921	1.31038		1.14872	-2.36387	1.08658		0.571325	-0.107347	-0.107347
1.14959	-1.8716	1.30798		1.14972	-2.36519	1.08526		0.571824	-0.112146	-0.112146
1.15059	-1.87425	1.30533		1.15072	-2.36534	1.08511		0.572324	-0.116986	-0.116986
1.15159	-1.87736	1.30223		1.15172	-2.36507	1.08539		0.572823	-0.121795	-0.121795
1.15259	-1.87956	1.30003		1.15272	-2.36479	1.08566		0.573323	-0.12664	-0.12664
1.15359	-1.88118	1.29841		1.15372	-2.3644	1.08606		0.573822	-0.131505	-0.131505
1.15459	-1.88281	1.29678		1.15472	-2.36372	1.08673		0.574322	-0.136342	-0.136342
1.15559	-1.88448	1.2951		1.15572	-2.36316	1.08729		0.574822	-0.141483	-0.141483
1.15659	-1.8858	1.29379		1.15671	-2.36273	1.08772		0.575321	-0.146881	-0.146881
1.15759	-1.88648	1.29311		1.15771	-2.3623	1.08815		0.575821	-0.151958	-0.151958
1.15858	-1.88693	1.29266		1.15871	-2.36173	1.08873		0.57632	-0.156513	-0.156513
1.15958	-1.88738	1.2922		1.15971	-2.36036	1.09009		0.57682	-0.160946	-0.160946
1.16058	-1.88719	1.29239		1.16071	-2.35791	1.09254		0.577319	-0.165349	-0.165349
1.16158	-1.88562	1.29397		1.16171	-2.35509	1.09536		0.577819	-0.169788	-0.169788
1.16258	-1.88323	1.29636		1.16271	-2.35227	1.09818		0.578318	-0.174192	-0.174192
1.16358	-1.8807	1.29889		1.16371	-2.34895	1.1015		0.578818	-0.178641	-0.178641
1.16458	-1.87818	1.30141		1.16471	-2.34502	1.10544		0.579317	-0.183108	-0.183108
1.16558	-1.87452	1.30506		1.16571	-2.34078	1.10968		0.579817	-0.188105	-0.188105
1.16658	-1.87084	1.30874		1.16671	-2.33648	1.11397		0.580316	-0.193291	-0.193291
1.16758	-1.86744	1.31214		1.16771	-2.33218	1.11827		0.580816	-0.197137	-0.197137
1.16858	-1.86403	1.31555		1.16871	-2.32692	1.12353		0.581315	-0.20059	-0.20059
1.16958	-1.86015	1.31943		1.16971	-2.32164	1.12881		0.581815	-0.204059	-0.204059
1.17058	-1.85421	1.32538		1.17071	-2.31684	1.13361		0.582314	-0.207429	-0.207429
1.17158	-1.84835	1.33123		1.1717	-2.31216	1.13829		0.582814	-0.210693	-0.210693
1.17257	-1.84314	1.33644		1.1727	-2.30682	1.14363		0.583313	-0.214005	-0.214005
1.17357	-1.83793	1.34166		1.1737	-2.29544	1.15501		0.583813	-0.217428	-0.217428
1.17457	-1.83006	1.34952		1.1747	-2.28165	1.1688		0.584312	-0.221211	-0.221211
1.17557	-1.81775	1.36183		1.1757	-2.2682	1.18225		0.584812	-0.225638	-0.225638
1.17657	-1.80293	1.37665		1.1767	-2.25475	1.1957		0.585311	-0.23007	-0.23007
1.17757	-1.78771	1.39188		1.1777	-2.24027	1.21018		0.585811	-0.233287	-0.233287
1.17857	-1.77249	1.40709		1.1787	-2.22206	1.22839		0.58631	-0.235913	-0.235913
1.17957	-1.75456	1.42502		1.1797	-2.20236	1.2481		0.58681	-0.238537	-0.238537
1.18057	-1.7327	1.44688		1.1807	-2.18286	1.26759		0.587309	-0.241161	-0.241161
1.18157	-1.70935	1.47023		1.1817	-2.1634	1.28705		0.587809	-0.243793	-0.243793
1.18257	-1.68596	1.49363		1.1827	-2.14134	1.30911		0.588308	-0.246419	-0.246419
1.18357	-1.66254	1.51704		1.1837	-2.11511	1.33534		0.588808	-0.249047	-0.249047
1.18457	-1.63665	1.54293		1.1847	-2.08759	1.36286		0.589307	-0.253018	-0.253018
1.18556	-1.609	1.57058		1.18569	-2.0601	1.39035		0.589807	-0.257707	-0.257707
1.18657	-1.58173	1.59786		1.18669	-2.03263	1.41782		0.590306	-0.262906	-0.262906
1.18756	-1.55474	1.62485		1.18769	-2.00308	1.44737		0.590806	-0.268448	-0.268448
1.18856	-1.52765	1.65194		1.18869	-1.97207	1.47838		0.591305	-0.274017	-0.274017
1.18956	-1.49771	1.68188		1.18969	-1.94087	1.50959		0.591805	-0.27957	-0.27957
1.19056	-1.46689	1.71269		1.19069	-1.90977	1.54068		0.592305	-0.285125	-0.285125
1.19156	-1.43681	1.74277		1.19169	-1.87877	1.57168		0.592804	-0.290678	-0.290678
1.19256	-1.40672	1.77287		1.19269	-1.84307	1.60738		0.593304	-0.296238	-0.296238
1.19356	-1.37624	1.80334		1.19369	-1.80563	1.64482		0.593803	-0.301367	-0.301367
1.19456	-1.34254	1.83705		1.19469	-1.76849	1.68197		0.594303	-0.30584	-0.30584
1.19556	-1.30864	1.87095		1.19569	-1.7313	1.71915		0.594802	-0.309922	-0.309922
1.19656	-1.27579	1.9038		1.19669	-1.69402	1.75643		0.595302	-0.313494	-0.313494
1.19756	-1.24284	1.93675		1.19769	-1.6558	1.79465		0.595801	-0.316842	-0.316842
1.19856	-1.20934	1.97024		1.19869	-1.62331	1.82715		0.596301	-0.320188	-0.320188
1.19956	-1.17676	2.00283		1.19968	-1.59418	1.85627		0.5968	-0.323538	-0.323538
1.20056	-1.14763	2.03196		1.20068	-1.56454	1.88591		0.5973	-0.326898	-0.326898
1.20155	-1.12022	2.05937		1.20168	-1.53418	1.91627		0.597799	-0.33025	-0.33025
1.20255	-1.09276	2.08683		1.20268	-1.50228	1.94817		0.598299	-0.333609	-0.333609
1.20355	-1.06402	2.11556		1.20368	-1.47239	1.97806		0.598798	-0.338598	-0.338598
1.20455	-1.03597	2.14362		1.20468	-1.44455	2.0059		0.599298	-0.344434	-0.344434
1.20555	-1.01113	2.16846		1.20568	-1.41671	2.03374		0.599797	-0.349976	-0.349976
1.20655	-0.987737	2.19185		1.20668	-1.38849	2.06196		0.600297	-0.35528	-0.35528
1.20755	-0.964287	2.2153		1.20768	-1.36109	2.08937		0.600796	-0.360499	-0.360499
1.20855	-0.940392	2.23919		1.20868	-1.33722	2.11323		0.601296	-0.365702	-0.365702
1.20955	-0.918633	2.26095		1.20968	-1.31522	2.13523		0.601795	-0.370915	-0.370915
1.21055	-0.898941	2.28064		1.21068	-1.29319	2.15727		0.602295	-0.376138	-0.376138
1.21155	-0.879699	2.29989		1.21168	-1.27112	2.17933		0.602794	-0.381379	-0.381379
1.21255	-0.860411	2.31917		1.21267	-1.25074	2.19971		0.603294	-0.386715	-0.386715
1.21355	-0.841523	2.33806		1.21367	-1.23239	2.21806		0.603793	-0.39219	-0.39219
1.21454	-0.825877	2.35371		1.21467	-1.21461	2.23585		0.604293	-0.397641	-0.397641
1.21554	-0.811945	2.36764		1.21567	-1.19683	2.25362		0.604792	-0.402639	-0.402639
1.21654	-0.798015	2.38157		1.21667	-1.17904	2.27142		0.605292	-0.407439	-0.407439
1.21754	-0.784002	2.39558		1.21767	-1.16547	2.28498		0.605791	-0.412231	-0.412231
1.21854	-0.769216	2.41037		1.21867	-1.15513	2.29533		0.606291	-0.416997	-0.416997
1.21954	-0.757596	2.42199		1.21967	-1.14504	2.30541		0.60679	-0.421779	-0.421779
1.22054	-0.748112	2.43147		1.22067	-1.13499	2.31547		0.60729	-0.426561	-0.426561
1.22154	-0.738637	2.44095		1.22167	-1.12446	2.32599		0.607789	-0.431574	-0.431574
1.22254	-0.729078	2.45051		1.22267	-1.11473	2.33572		0.608289	-0.437753	-0.437753
1.22354	-0.719787	2.4598		1.22367	-1.10584	2.34462		0.608788	-0.444462	-0.444462
1.22454	-0.711943	2.46764		1.22467	-1.09702	2.35343		0.609288	-0.45082	-0.45082
1.22554	-0.704897	2.47469		1.22567	-1.08821	2.36224		0.609788	-0.456503	-0.456503
1.22654	-0.698037	2.48155		1.22666	-1.07843	2.37202		0.610287	-0.461921	-0.461921
1.22754	-0.691025	2.48856		1.22766	-1.06977	2.38068		0.610787	-0.467376	-0.467376
1.22853	-0.684821	2.49476		1.22866	-1.06229	2.38816		0.611286	-0.472847	-0.472847
1.22953	-0.680524	2.49906		1.22966	-1.05486	2.39559		0.611786	-0.478311	-0.478311
1.23053	-0.677104	2.50248		1.23066	-1.04739	2.40306		0.612285	-0.48377	-0.48377
1.23153	-0.673684	2.5059		1.23166	-1.04049	2.40996		0.612785	-0.48894	-0.48894
1.23253	-0.670165	2.50942		1.23266	-1.03518	2.41527		0.613284	-0.49399	-0.49399
1.23353	-0.66683	2.51276		1.23366	-1.03068	2.41978		0.613784	-0.498966	-0.498966
1.23453	-0.663927	2.51566		1.23466	-1.02617	2.42428		0.614283	-0.502493	-0.502493
1.23553	-0.661208	2.51838		1.23566	-1.02191	2.42854		0.614783	-0.505369	-0.505369
1.23653	-0.658493	2.52109		1.23666	-1.01927	2.43118		0.615282	-0.508248	-0.508248
1.23753	-0.656	2.52359		1.23766	-1.0177	2.43275		0.615782	-0.511106	-0.511106
1.23853	-0.653631	2.52595		1.23866	-1.0162	2.43425		0.616281	-0.513958	-0.513958
1.23953	-0.65116	2.52843		1.23965	-1.0147	2.43575		0.616781	-0.516843	-0.516843
1.24053	-0.648645	2.53094		1.24066	-1.01253	2.43792		0.61728	-0.520127	-0.520127
1.24153	-0.646146	2.53344		1.24165	-1.00833	2.44212		0.61778	-0.524497	-0.524497
1.24253	-0.64406	2.53553		1.24265	-1.00304	2.44741		0.618279	-0.529326	-0.529326
1.24352	-0.643363	2.53622		1.24365	-0.997739	2.45271		0.618779	-0.534602	-0.534602
1.24452	-0.643492	2.53609		1.24465	-0.992434	2.45802		0.619278	-0.540537	-0.540537
1.24552	-0.643621	2.53596		1.24565	-0.988725	2.46173		0.619778	-0.546647	-0.546647
1.24652	-0.64375	2.53584		1.24665	-0.988475	2.46198		0.620277	-0.552765	-0.552765
1.24752	-0.644703	2.53488		1.24765	-0.990254	2.4602		0.620777	-0.558917	-0.558917
1.24852	-0.646608	2.53298		1.24865	-0.992341	2.45811		0.621276	-0.565051	-0.565051
1.24952	-0.648769	2.53082		1.24965	-0.99443	2.45602		0.621776	-0.5712	-0.5712
1.25052	-0.650934	2.52865		1.25065	-0.996218	2.45423		0.622275	-0.576673	-0.576673
1.25152	-0.6531	2.52649		1.25165	-0.9988	2.45165		0.622775	-0.581757	-0.581757
1.25252	-0.656365	2.52322		1.25265	-1.00253	2.44792		0.623274	-0.58683	-0.58683
1.25352	-0.660554	2.51903		1.25364	-1.0067	2.44375		0.623774	-0.590167	-0.590167
1.25452	-0.664843	2.51474		1.25465	-1.01099	2.43946		0.624273	-0.592741	-0.592741
1.25551	-0.669145	2.51044		1.25564	-1.01554	2.43491		0.624773	-0.595309	-0.595309
1.25652	-0.6724	2.50719		1.25664	-1.02022	2.43023		0.625272	-0.597894	-0.597894
1.25751	-0.673049	2.50654		1.25764	-1.02483	2.42562		0.625772	-0.600486	-0.600486
1.25851	-0.672452	2.50713		1.25864	-1.02942	2.42103		0.626271	-0.603057	-0.603057
1.25951	-0.671929	2.50766		1.25964	-1.034	2.41645		0.626771	-0.605642	-0.605642
1.26051	-0.671407	2.50818		1.26064	-1.03792	2.41253		0.627271	-0.610224	-0.610224
1.26151	-0.67116	2.50843		1.26164	-1.04002	2.41043		0.62777	-0.61567	-0.61567
1.26251	-0.671707	2.50788		1.26264	-1.04106	2.40939		0.62827	-0.621014	-0.621014
1.26351	-0.672495	2.50709		1.26364	-1.0421	2.40835		0.628769	-0.626207	-0.626207
1.26451	-0.673142	2.50644		1.26464	-1.04322	2.40724		0.629269	-0.631344	-0.631344
1.26551	-0.67379	2.5058		1.26564	-1.04536	2.40509		0.629768	-0.636503	-0.636503
1.26651	-0.674573	2.50501		1.26664	-1.04973	2.40072		0.630268	-0.641672	-0.641672
1.26751	-0.675344	2.50424		1.26764	-1.05526	2.39519		0.630767	-0.646843	-0.646843
1.26851	-0.675931	2.50365		1.26863	-1.0608	2.38965		0.631267	-0.651992	-0.651992
1.26951	-0.676445	2.50314		1.26963	-1.06658	2.38388		0.631766	-0.656941	-0.656941
1.2705	-0.676959	2.50263		1.27063	-1.07161	2.37884		0.632266	-0.661484	-0.661484
1.2715	-0.677917	2.50167		1.27163	-1.07413	2.37632		0.632765	-0.665625	-0.665625
1.2725	-0.678665	2.50092		1.27263	-1.07522	2.37524		0.633265	-0.668564	-0.668564
1.2735	-0.679002	2.50058		1.27363	-1.0763	2.37415		0.633764	-0.671063	-0.671063
1.2745	-0.679311	2.50027		1.27463	-1.07838	2.37207		0.634264	-0.673548	-0.673548
1.2755	-0.679619	2.49997		1.27563	-1.08219	2.36826		0.634763	-0.676042	-0.676042
1.2765	-0.680364	2.49922		1.27663	-1.08699	2.36347		0.635263	-0.678529	-0.678529
1.2775	-0.68042	2.49917		1.27763	-1.09197	2.35848		0.635762	-0.680955	-0.680955
1.2785	-0.679787	2.4998		1.27863	-1.09695	2.3535		0.636262	-0.683321	-0.683321
1.2795	-0.679173	2.50041		1.27963	-1.10066	2.3498		0.636761	-0.686101	-0.686101
1.2805	-0.678623	2.50096		1.28063	-1.10278	2.34767		0.637261	-0.689273	-0.689273
1.2815	-0.679604	2.49998		1.28163	-1.10433	2.34612		0.63776	-0.692733	-0.692733
1.2825	-0.683687	2.4959		1.28262	-1.10579	2.34466		0.63826	-0.69645	-0.69645
1.2835	-0.689361	2.49022		1.28362	-1.10726	2.34319		0.638759	-0.700233	-0.700233
1.28449	-0.695035	2.48455		1.28462	-1.11001	2.34044		0.639259	-0.703996	-0.703996
1.28549	-0.700755	2.47883		1.28562	-1.11446	2.33599		0.639758	-0.707767	-0.707767
1.28649	-0.706355	2.47323		1.28662	-1.11943	2.33102		0.640258	-0.711552	-0.711552
1.28749	-0.711051	2.46853		1.28762	-1.12446	2.32599		0.640757	-0.715329	-0.715329
1.28849	-0.715074	2.46451		1.28862	-1.12948	2.32097		0.641257	-0.719093	-0.719093
1.28949	-0.719091	2.46049		1.28962	-1.1344	2.31605		0.641756	-0.723032	-0.723032
1.29049	-0.723319	2.45627		1.29062	-1.13888	2.31157		0.642256	-0.726781	-0.726781
1.29149	-0.727799	2.45179		1.29162	-1.14306	2.30739		0.642755	-0.729496	-0.729496
1.29249	-0.732153	2.44743		1.29262	-1.14724	2.30321		0.643255	-0.731632	-0.731632
1.29349	-0.736339	2.44325		1.29362	-1.15141	2.29904		0.643754	-0.733769	-0.733769
1.29449	-0.740519	2.43907		1.29462	-1.15533	2.29512		0.644254	-0.735899	-0.735899
1.29549	-0.745028	2.43456		1.29561	-1.1585	2.29195		0.644754	-0.738031	-0.738031
1.29649	-0.749443	2.43014		1.29661	-1.16126	2.28919		0.645253	-0.740164	-0.740164
1.29748	-0.75332	2.42627		1.29761	-1.16402	2.28643		0.645753	-0.742306	-0.742306
1.29848	-0.757008	2.42258		1.29861	-1.16721	2.28324		0.646252	-0.744638	-0.744638
1.29948	-0.760639	2.41895		1.29961	-1.17034	2.28011		0.646752	-0.747871	-0.747871
1.30048	-0.76387	2.41572		1.30061	-1.17251	2.27795		0.647251	-0.752192	-0.752192
1.30148	-0.766394	2.41319		1.30161	-1.17415	2.2763		0.647751	-0.757006	-0.757006
1.30248	-0.768503	2.41108		1.30261	-1.1758	2.27465		0.64825	-0.761862	-0.761862
1.30348	-0.770561	2.40902		1.30361	-1.17862	2.27183		0.64875	-0.76673	-0.76673
1.30448	-0.773215	2.40637		1.30461	-1.18425	2.2662		0.649249	-0.7716	-0.7716
1.30548	-0.777052	2.40253		1.30561	-1.1915	2.25895		0.649749	-0.776445	-0.776445
1.30648	-0.780906	2.39868		1.30661	-1.19887	2.25158		0.650248	-0.781326	-0.781326
1.30748	-0.784276	2.39531		1.30761	-1.20637	2.24408		0.650748	-0.786213	-0.786213
1.30848	-0.787657	2.39193		1.30861	-1.21365	2.2368		0.651247	-0.791395	-0.791395
1.30948	-0.791403	2.38818		1.3096	-1.21939	2.23106		0.651747	-0.796937	-0.796937
1.31048	-0.795799	2.38379		1.3106	-1.22378	2.22668		0.652246	-0.800946	-0.800946
1.31148	-0.800455	2.37913		1.3116	-1.22796	2.2225		0.652746	-0.803694	-0.803694
1.31248	-0.805076	2.37451		1.3126	-1.23225	2.2182		0.653245	-0.806447	-0.806447
1.31347	-0.809699	2.36989		1.3136	-1.23697	2.21349		0.653745	-0.809206	-0.809206
1.31447	-0.814141	2.36544		1.3146	-1.24202	2.20843		0.654244	-0.811971	-0.811971
1.31547	-0.81814	2.36145		1.3156	-1.24711	2.20334		0.654744	-0.814732	-0.814732
1.31647	-0.821706	2.35788		1.3166	-1.25218	2.19827		0.655243	-0.817466	-0.817466
1.31747	-0.825115	2.35447		1.3176	-1.25757	2.19289		0.655743	-0.82023	-0.82023
1.31847	-0.828518	2.35107		1.3186	-1.26377	2.18668		0.656242	-0.823518	-0.823518
1.31947	-0.83285	2.34674		1.3196	-1.27044	2.18001		0.656742	-0.827689	-0.827689
1.32047	-0.837773	2.34181		1.3206	-1.27711	2.17334		0.657241	-0.83252	-0.83252
1.32147	-0.842468	2.33712		1.3216	-1.2838	2.16665		0.657741	-0.837569	-0.837569
1.32247	-0.847139	2.33245		1.3226	-1.29049	2.15996		0.65824	-0.842609	-0.842609
1.32347	-0.851972	2.32761		1.3236	-1.29679	2.15367		0.65874	-0.847617	-0.847617
1.32447	-0.857951	2.32163		1.32459	-1.30213	2.14832		0.659239	-0.852632	-0.852632
1.32546	-0.865155	2.31443		1.32559	-1.30693	2.14352		0.659739	-0.857646	-0.857646
1.32647	-0.872665	2.30692		1.32659	-1.31172	2.13873		0.660238	-0.862672	-0.862672
1.32746	-0.880161	2.29942		1.32759	-1.31778	2.13267		0.660738	-0.867701	-0.867701
1.32846	-0.88762	2.29197		1.32859	-1.32404	2.12641		0.661237	-0.872481	-0.872481
1.32946	-0.894357	2.28523		1.32959	-1.32881	2.12164		0.661737	-0.876712	-0.876712
1.33046	-0.899778	2.27981		1.33059	-1.33305	2.11741		0.662237	-0.880615	-0.880615
1.33146	-0.904583	2.275		1.33159	-1.33735	2.1131		0.662736	-0.884474	-0.884474
1.33246	-0.909335	2.27025		1.33259	-1.3422	2.10826		0.663236	-0.888323	-0.888323
1.33346	-0.914055	2.26553		1.33359	-1.34785	2.1026		0.663735	-0.892192	-0.892192
1.33446	-0.918631	2.26095		1.33459	-1.35388	2.09657		0.664235	-0.896045	-0.896045
1.33546	-0.922642	2.25694		1.33559	-1.35994	2.09052		0.664734	-0.8999	-0.8999
1.33646	-0.926221	2.25336		1.33659	-1.36605	2.0844		0.665234	-0.903802	-0.903802
1.33746	-0.929793	2.24979		1.33759	-1.37236	2.07809		0.665733	-0.907734	-0.907734
1.33846	-0.933425	2.24616		1.33858	-1.37844	2.07201		0.666233	-0.91239	-0.91239
1.33946	-0.937311	2.24227		1.33958	-1.38423	2.06622		0.666732	-0.917317	-0.917317
1.34045	-0.941448	2.23814		1.34058	-1.39002	2.06044		0.667232	-0.922096	-0.922096
1.34145	-0.945661	2.23392		1.34158	-1.39582	2.05464		0.667731	-0.926855	-0.926855
1.34245	-0.949965	2.22962		1.34258	-1.40132	2.04914		0.668231	-0.931665	-0.931665
1.34345	-0.955984	2.2236		1.34358	-1.40602	2.04443		0.66873	-0.936459	-0.936459
1.34445	-0.962927	2.21666		1.34458	-1.41028	2.04017		0.66923	-0.94121	-0.94121
1.34545	-0.968867	2.21072		1.34558	-1.41453	2.03592		0.669729	-0.946006	-0.946006
1.34645	-0.974719	2.20487		1.34658	-1.41966	2.03079		0.670229	-0.950802	-0.950802
1.34745	-0.980584	2.199		1.34758	-1.42581	2.02464		0.670728	-0.955899	-0.955899
1.34845	-0.986327	2.19326		1.34858	-1.43216	2.01829		0.671228	-0.961251	-0.961251
1.34945	-0.991099	2.18849		1.34958	-1.4385	2.01195		0.671727	-0.965841	-0.965841
1.35045	-0.994959	2.18463		1.35058	-1.44486	2.00559		0.672227	-0.969867	-0.969867
1.35145	-0.998805	2.18078		1.35157	-1.45164	1.99881		0.672726	-0.973858	-0.973858
1.35245	-1.00313	2.17646		1.35257	-1.45748	1.99297		0.673226	-0.977847	-0.977847
1.35345	-1.00892	2.17067		1.35357	-1.46209	1.98836		0.673725	-0.981886	-0.981886
1.35444	-1.0158	2.16378		1.35457	-1.46664	1.98381		0.674225	-0.985908	-0.985908
1.35544	-1.02276	2.15683		1.35557	-1.47117	1.97928		0.674724	-0.989912	-0.989912
1.35644	-1.02968	2.1499		1.35657	-1.47556	1.97489		0.675224	-0.993942	-0.993942
1.35744	-1.03683	2.14275		1.35757	-1.47937	1.97108		0.675723	-0.997855	-0.997855
1.35844	-1.04416	2.13543		1.35857	-1.48276	1.96769		0.676223	-1.00126	-1.00126
1.35944	-1.05139	2.12819		1.35957	-1.48605	1.9644		0.676722	-1.00424	-1.00424
1.36044	-1.05861	2.12098		1.36057	-1.49	1.96045		0.677222	-1.00716	-1.00716
1.36144	-1.06584	2.11375		1.36157	-1.49503	1.95542		0.677721	-1.01008	-1.01008
1.36244	-1.07273	2.10686		1.36257	-1.5002	1.95025		0.678221	-1.01302	-1.01302
1.36344	-1.07916	2.10043		1.36357	-1.50516	1.94529		0.67872	-1.01594	-1.01594
1.36444	-1.0855	2.09408		1.36457	-1.51012	1.94033		0.67922	-1.01887	-1.01887
1.36544	-1.09184	2.08774		1.36556	-1.51491	1.93554		0.67972	-1.02179	-1.02179
1.36644	-1.09819	2.08139		1.36656	-1.51943	1.93102		0.680219	-1.02473	-1.02473
1.36743	-1.10454	2.07505		1.36756	-1.52386	1.92659		0.680719	-1.02813	-1.02813
1.36844	-1.10913	2.07045		1.36856	-1.52828	1.92217		0.681218	-1.03137	-1.03137
1.36943	-1.112	2.06758		1.36956	-1.53271	1.91774		0.681718	-1.03393	-1.03393
1.37043	-1.11488	2.06471		1.37056	-1.53725	1.9132		0.682217	-1.03623	-1.03623
1.37143	-1.11813	2.06146		1.37156	-1.54112	1.90933		0.682717	-1.03855	-1.03855
1.37243	-1.12247	2.05712		1.37256	-1.54393	1.90652		0.683216	-1.04084	-1.04084
1.37343	-1.12749	2.05209		1.37356	-1.54652	1.90393		0.683716	-1.04314	-1.04314
1.37443	-1.13248	2.04711		1.37456	-1.54929	1.90116		0.684215	-1.04544	-1.04544
1.37543	-1.13747	2.04211		1.37556	-1.5528	1.89765		0.684715	-1.04775	-1.04775
1.37643	-1.14289	2.03669		1.37656	-1.55655	1.89391		0.685214	-1.05021	-1.05021
1.37743	-1.14859	2.031		1.37756	-1.5599	1.89055		0.685714	-1.05299	-1.05299
1.37843	-1.15322	2.02637		1.37855	-1.56326	1.88719		0.686213	-1.05615	-1.05615
1.37943	-1.15692	2.02267		1.37956	-1.56717	1.88329		0.686713	-1.05946	-1.05946
1.38043	-1.16061	2.01898		1.38055	-1.57274	1.87771		0.687212	-1.06277	-1.06277
1.38142	-1.16397	2.01561		1.38155	-1.5795	1.87095		0.687712	-1.0661	-1.0661
1.38243	-1.16675	2.01283		1.38255	-1.58627	1.86418		0.688211	-1.06942	-1.06942
1.38342	-1.16919	2.0104		1.38355	-1.59307	1.85738		0.688711	-1.07275	-1.07275
1.38442	-1.17153	2.00805		1.38455	-1.59973	1.85072		0.68921	-1.07599	-1.07599
1.38542	-1.17388	2.0057		1.38555	-1.60534	1.84511		0.68971	-1.07914	-1.07914
1.38642	-1.17779	2.00179		1.38655	-1.60971	1.84074		0.690209	-1.08256	-1.08256
1.38742	-1.18363	1.99596		1.38755	-1.6137	1.83675		0.690709	-1.08631	-1.08631
1.38842	-1.19001	1.98958		1.38855	-1.61767	1.83278		0.691208	-1.08956	-1.08956
1.38942	-1.19644	1.98314		1.38955	-1.62184	1.82862		0.691708	-1.09222	-1.09222
1.39042	-1.20277	1.97681		1.39055	-1.6265	1.82396		0.692207	-1.09488	-1.09488
1.39142	-1.20864	1.97095		1.39155	-1.6315	1.81895		0.692707	-1.09755	-1.09755
1.39242	-1.21405	1.96553		1.39254	-1.63656	1.81389		0.693206	-1.10021	-1.10021
1.39342	-1.21942	1.96016		1.39355	-1.6416	1.80885		0.693706	-1.10286	-1.10286
1.39442	-1.22479	1.95479		1.39454	-1.64783	1.80262		0.694205	-1.10552	-1.10552
1.39542	-1.23012	1.94947		1.39554	-1.65542	1.79503		0.694705	-1.10821	-1.10821
1.39641	-1.23501	1.94458		1.39654	-1.66305	1.7874		0.695204	-1.11099	-1.11099
1.39741	-1.2388	1.94078		1.39754	-1.6707	1.77975		0.695704	-1.1136	-1.1136
1.39841	-1.24181	1.93777		1.39854	-1.67838	1.77207		0.696203	-1.11576	-1.11576
1.39941	-1.24482	1.93477		1.39954	-1.6861	1.76435		0.696703	-1.11774	-1.11774
1.40041	-1.24842	1.93116		1.40054	-1.69331	1.75714		0.697203	-1.11971	-1.11971
1.40141	-1.25254	1.92705		1.40154	-1.69995	1.7505		0.697702	-1.12168	-1.12168
1.40241	-1.25605	1.92354		1.40254	-1.70658	1.74387		0.698202	-1.12365	-1.12365
1.40341	-1.25917	1.92042		1.40354	-1.71353	1.73692		0.698701	-1.12562	-1.12562
1.40441	-1.26235	1.91724		1.40454	-1.72096	1.72949		0.699201	-1.12759	-1.12759
1.40541	-1.26618	1.9134		1.40554	-1.72748	1.72297		0.6997	-1.12963	-1.12963
1.40641	-1.27104	1.90854		1.40654	-1.7329	1.71755		0.7002	-1.1318	-1.1318
1.40741	-1.27633	1.90326		1.40753	-1.73832	1.71213		0.700699	-1.13415	-1.13415
1.40841	-1.28171	1.89787		1.40853	-1.74335	1.7071		0.701199	-1.13668	-1.13668
1.40941	-1.28711	1.89247		1.40953	-1.74779	1.70266		0.701698	-1.13927	-1.13927
1.4104	-1.29258	1.887		1.41053	-1.75224	1.69822		0.702198	-1.14185	-1.14185
1.4114	-1.29656	1.88303		1.41153	-1.75687	1.69358		0.702697	-1.14443	-1.14443
1.4124	-1.29868	1.88091		1.41253	-1.76143	1.68902		0.703197	-1.14702	-1.14702
1.4134	-1.3008	1.87879		1.41353	-1.76543	1.68502		0.703696	-1.14962	-1.14962
1.4144	-1.30296	1.87663		1.41453	-1.76863	1.68182		0.704196	-1.1522	-1.1522
1.4154	-1.30531	1.87428		1.41553	-1.77142	1.67903		0.704695	-1.1552	-1.1552
1.4164	-1.30813	1.87145		1.41653	-1.77411	1.67634		0.705195	-1.15886	-1.15886
1.4174	-1.31136	1.86822		1.41753	-1.7768	1.67365		0.705694	-1.16233	-1.16233
1.4184	-1.31459	1.865		1.41853	-1.78084	1.66961		0.706194	-1.16535	-1.16535
1.4194	-1.31788	1.86171		1.41953	-1.78573	1.66472		0.706693	-1.16833	-1.16833
1.4204	-1.32132	1.85826		1.42053	-1.78926	1.66119		0.707193	-1.17129	-1.17129
1.4214	-1.32488	1.85471		1.42152	-1.79255	1.6579		0.707692	-1.17426	-1.17426
1.4224	-1.32846	1.85113		1.42252	-1.7959	1.65455		0.708192	-1.17723	-1.17723
1.42339	-1.33204	1.84755		1.42352	-1.80035	1.6501		0.708691	-1.1802	-1.1802
1.4244	-1.33592	1.84367		1.42452	-1.80593	1.64452		0.709191	-1.18313	-1.18313
1.42539	-1.33953	1.84005		1.42552	-1.81122	1.63923		0.70969	-1.18585	-1.18585
1.42639	-1.34227	1.83732		1.42652	-1.8165	1.63395		0.71019	-1.1883	-1.1883
1.42739	-1.34482	1.83477		1.42752	-1.82177	1.62868		0.710689	-1.19044	-1.19044
1.42839	-1.3475	1.83208		1.42852	-1.82652	1.62393		0.711189	-1.19238	-1.19238
1.42939	-1.35109	1.8285		1.42952	-1.83002	1.62043		0.711688	-1.19432	-1.19432
1.43039	-1.35491	1.82467		1.43052	-1.83269	1.61776		0.712188	-1.19626	-1.19626
1.43139	-1.35803	1.82156		1.43152	-1.83536	1.61509		0.712687	-1.1982	-1.1982
1.43239	-1.36116	1.81843		1.43252	-1.83828	1.61217		0.713187	-1.20014	-1.20014
1.43339	-1.36432	1.81526		1.43352	-1.84217	1.60828		0.713686	-1.20208	-1.20208
1.43439	-1.3676	1.81198		1.43451	-1.84716	1.60329		0.714186	-1.20403	-1.20403
1.43539	-1.37095	1.80863		1.43551	-1.85254	1.59791		0.714685	-1.20599	-1.20599
1.43639	-1.37426	1.80532		1.43651	-1.85791	1.59254		0.715185	-1.20771	-1.20771
1.43738	-1.37758	1.80201		1.43751	-1.86413	1.58632		0.715685	-1.20912	-1.20912
1.43839	-1.38091	1.79867		1.43851	-1.87223	1.57822		0.716184	-1.21051	-1.21051
1.43938	-1.38422	1.79537		1.43951	-1.88153	1.56892		0.716684	-1.21189	-1.21189
1.44038	-1.3874	1.79218		1.44051	-1.891	1.55945		0.717183	-1.21327	-1.21327
1.44138	-1.39056	1.78902		1.44151	-1.90043	1.55003		0.717683	-1.21466	-1.21466
1.44238	-1.39381	1.78577		1.44251	-1.90857	1.54188		0.718182	-1.21604	-1.21604
1.44338	-1.39708	1.78251		1.44351	-1.9132	1.53725		0.718682	-1.21743	-1.21743
1.44438	-1.40027	1.77931		1.44451	-1.91527	1.53518		0.719181	-1.21923	-1.21923
1.44538	-1.40337	1.77621		1.44551	-1.91714	1.53331		0.719681	-1.22147	-1.22147
1.44638	-1.40646	1.77313		1.44651	-1.91901	1.53145		0.72018	-1.22356	-1.22356
1.44738	-1.40955	1.77004		1.44751	-1.92198	1.52847		0.72068	-1.22557	-1.22557
1.44838	-1.41327	1.76631		1.4485	-1.92536	1.52509		0.721179	-1.22762	-1.22762
1.44938	-1.41782	1.76177		1.4495	-1.92769	1.52276		0.721679	-1.22967	-1.22967
1.45038	-1.42224	1.75735		1.4505	-1.93002	1.52043		0.722178	-1.23172	-1.23172
1.45138	-1.42666	1.75293		1.4515	-1.93244	1.51801		0.722678	-1.23377	-1.23377
1.45237	-1.43107	1.74851		1.4525	-1.93558	1.51487		0.723177	-1.2358	-1.2358
1.45337	-1.43546	1.74413		1.4535	-1.9396	1.51085		0.723677	-1.23815	-1.23815
1.45437	-1.43912	1.74046		1.4545	-1.94386	1.5066		0.724176	-1.24154	-1.24154
1.45537	-1.44181	1.73778		1.4555	-1.94811	1.50234		0.724676	-1.24566	-1.24566
1.45637	-1.44449	1.7351		1.4565	-1.95232	1.49813		0.725175	-1.24965	-1.24965
1.45737	-1.44717	1.73241		1.4575	-1.95607	1.49439		0.725675	-1.25355	-1.25355
1.45837	-1.44987	1.72972		1.4585	-1.95904	1.49141		0.726174	-1.25745	-1.25745
1.45937	-1.45246	1.72713		1.4595	-1.96166	1.48879		0.726674	-1.26134	-1.26134
1.46037	-1.4549	1.72468		1.4605	-1.96428	1.48617		0.727173	-1.26522	-1.26522
1.46137	-1.45734	1.72225		1.4615	-1.96694	1.48351		0.727673	-1.26913	-1.26913
1.46237	-1.46008	1.7195		1.4625	-1.96885	1.4816		0.728172	-1.27303	-1.27303
1.46337	-1.46369	1.7159		1.46349	-1.96947	1.48099		0.728672	-1.27688	-1.27688
1.46437	-1.46791	1.71168		1.46449	-1.96965	1.4808		0.729171	-1.28069	-1.28069
1.46537	-1.47211	1.70747		1.46549	-1.96983	1.48062		0.729671	-1.28409	-1.28409
1.46636	-1.47632	1.70327		1.46649	-1.9703	1.48016		0.73017	-1.28684	-1.28684
1.46736	-1.48052	1.69907		1.46749	-1.97254	1.47791		0.73067	-1.2894	-1.2894
1.46836	-1.48466	1.69492		1.46849	-1.97738	1.47307		0.731169	-1.29194	-1.29194
1.46936	-1.48878	1.69081		1.46949	-1.98297	1.46748		0.731669	-1.29449	-1.29449
1.47036	-1.4929	1.68668		1.47049	-1.98857	1.46188		0.732168	-1.29704	-1.29704
1.47136	-1.49705	1.68253		1.47149	-1.99452	1.45593		0.732668	-1.29958	-1.29958
1.47236	-1.5017	1.67788		1.47249	-2.00015	1.4503		0.733168	-1.30218	-1.30218
1.47336	-1.5066	1.67298		1.47349	-2.00439	1.44607		0.733667	-1.30492	-1.30492
1.47436	-1.51068	1.66891		1.47449	-2.00835	1.4421		0.734167	-1.30779	-1.30779
1.47536	-1.51452	1.66507		1.47549	-2.01231	1.43814		0.734666	-1.31085	-1.31085
1.47636	-1.51835	1.66123		1.47649	-2.01628	1.43418		0.735166	-1.31408	-1.31408
1.47736	-1.52162	1.65797		1.47748	-2.01973	1.43072		0.735665	-1.31731	-1.31731
1.47836	-1.52394	1.65564		1.47848	-2.02249	1.42796		0.736165	-1.32055	-1.32055
1.47935	-1.52605	1.65353		1.47948	-2.02526	1.42519		0.736664	-1.32379	-1.32379
1.48036	-1.52814	1.65145		1.48048	-2.02802	1.42243		0.737164	-1.32702	-1.32702
1.48135	-1.53026	1.64933		1.48148	-2.03187	1.41858		0.737663	-1.33026	-1.33026
1.48235	-1.53314	1.64645		1.48248	-2.03736	1.41309		0.738163	-1.33363	-1.33363
1.48335	-1.53695	1.64264		1.48348	-2.04304	1.40741		0.738662	-1.33727	-1.33727
1.48435	-1.54073	1.63885		1.48448	-2.04873	1.40173		0.739162	-1.34105	-1.34105
1.48535	-1.54452	1.63507		1.48548	-2.0543	1.39615		0.739661	-1.34482	-1.34482
1.48635	-1.54835	1.63123		1.48648	-2.05951	1.39094		0.740161	-1.34858	-1.34858
1.48735	-1.55254	1.62705		1.48748	-2.06432	1.38613		0.74066	-1.35235	-1.35235
1.48835	-1.5566	1.62298		1.48848	-2.06901	1.38144		0.74116	-1.35613	-1.35613
1.48935	-1.56003	1.61955		1.48948	-2.07371	1.37674		0.741659	-1.3599	-1.3599
1.49035	-1.56346	1.61612		1.49047	-2.07789	1.37256		0.742159	-1.36366	-1.36366
1.49135	-1.56686	1.61273		1.49147	-2.08084	1.36961		0.742658	-1.36735	-1.36735
1.49235	-1.57016	1.60942		1.49247	-2.08277	1.36769		0.743158	-1.371	-1.371
1.49334	-1.57336	1.60623		1.49347	-2.08433	1.36612		0.743657	-1.37474	-1.37474
1.49435	-1.57652	1.60307		1.49447	-2.08589	1.36456		0.744157	-1.3783	-1.3783
1.49534	-1.57977	1.59982		1.49547	-2.08789	1.36256		0.744656	-1.38137	-1.38137
1.49634	-1.58318	1.5964		1.49647	-2.09034	1.36011		0.745156	-1.38444	-1.38444
1.49734	-1.58646	1.59312		1.49747	-2.09232	1.35813		0.745655	-1.38752	-1.38752
1.49834	-1.58892	1.59066		1.49847	-2.09403	1.35642		0.746155	-1.39058	-1.39058
1.49934	-1.59112	1.58846		1.49947	-2.09575	1.35471		0.746654	-1.39364	-1.39364
1.50034	-1.59332	1.58627		1.50047	-2.09807	1.35238		0.747154	-1.39671	-1.39671
1.50134	-1.59561	1.58398		1.50147	-2.10117	1.34929		0.747653	-1.39995	-1.39995
1.50234	-1.59859	1.58099		1.50247	-2.10416	1.3463		0.748153	-1.40374	-1.40374
1.50334	-1.6025	1.57708		1.50347	-2.10711	1.34334		0.748652	-1.40778	-1.40778
1.50434	-1.60646	1.57312		1.50446	-2.10998	1.34048		0.749152	-1.41087	-1.41087
1.50534	-1.61043	1.56915		1.50546	-2.11255	1.3379		0.749651	-1.41299	-1.41299
1.50634	-1.61469	1.56489		1.50646	-2.11381	1.33664		0.750151	-1.4151	-1.4151
1.50734	-1.61878	1.56081		1.50746	-2.11361	1.33684		0.75065	-1.41722	-1.41722
1.50833	-1.6218	1.55779		1.50846	-2.11342	1.33703		0.75115	-1.41933	-1.41933
1.50933	-1.62482	1.55477		1.50946	-2.11339	1.33707		0.751649	-1.42146	-1.42146
1.51033	-1.62789	1.55169		1.51046	-2.11383	1.33662		0.752149	-1.42357	-1.42357
1.51133	-1.63129	1.5483		1.51146	-2.11482	1.33563		0.752649	-1.42568	-1.42568
1.51233	-1.6346	1.54499		1.51246	-2.11606	1.33439		0.753148	-1.4278	-1.4278
1.51333	-1.63705	1.54254		1.51346	-2.11731	1.33315		0.753648	-1.42993	-1.42993
1.51433	-1.6395	1.54009		1.51446	-2.11921	1.33124		0.754147	-1.43211	-1.43211
1.51533	-1.64192	1.53766		1.51546	-2.12265	1.3278		0.754647	-1.43429	-1.43429
1.51633	-1.64426	1.53533		1.51646	-2.12728	1.32318		0.755146	-1.43648	-1.43648
1.51733	-1.64661	1.53298		1.51746	-2.13228	1.31817		0.755646	-1.43867	-1.43867
1.51833	-1.64903	1.53056		1.51846	-2.13725	1.31321		0.756145	-1.44084	-1.44084
1.51933	-1.65145	1.52813		1.51945	-2.14176	1.30869		0.756645	-1.44303	-1.44303
1.52033	-1.65381	1.52577		1.52045	-2.14543	1.30502		0.757144	-1.44522	-1.44522
1.52133	-1.65591	1.52368		1.52145	-2.14837	1.30209		0.757644	-1.44751	-1.44751
1.52232	-1.65762	1.52196		1.52245	-2.15108	1.29937		0.758143	-1.44989	-1.44989
1.52332	-1.65922	1.52037		1.52345	-2.15366	1.29679		0.758643	-1.45214	-1.45214
1.52432	-1.66082	1.51877		1.52445	-2.1558	1.29465		0.759142	-1.45429	-1.45429
1.52532	-1.66277	1.51682		1.52545	-2.15698	1.29347		0.759642	-1.45644	-1.45644
1.52632	-1.66519	1.5144		1.52645	-2.15725	1.2932		0.760141	-1.45859	-1.45859
1.52732	-1.66745	1.51213		1.52745	-2.15751	1.29294		0.760641	-1.46072	-1.46072
1.52832	-1.6697	1.50988		1.52845	-2.15794	1.29251		0.76114	-1.46287	-1.46287
1.52932	-1.67201	1.50757		1.52945	-2.15881	1.29164		0.76164	-1.46502	-1.46502
1.53032	-1.67492	1.50466		1.53045	-2.16014	1.29031		0.762139	-1.46722	-1.46722
1.53132	-1.67833	1.50126		1.53145	-2.16175	1.2887		0.762639	-1.46962	-1.46962
1.53232	-1.68126	1.49833		1.53245	-2.16336	1.28709		0.763138	-1.47205	-1.47205
1.53332	-1.68418	1.4954		1.53344	-2.16514	1.28531		0.763638	-1.47418	-1.47418
1.53432	-1.68697	1.49261		1.53444	-2.16712	1.28333		0.764137	-1.47612	-1.47612
1.53531	-1.68935	1.49024		1.53544	-2.16876	1.28169		0.764637	-1.47807	-1.47807
1.53632	-1.69105	1.48854		1.53644	-2.17017	1.28028		0.765136	-1.48002	-1.48002
1.53731	-1.69227	1.48732		1.53744	-2.1716	1.27885		0.765636	-1.48198	-1.48198
1.53831	-1.69349	1.4861		1.53844	-2.17372	1.27673		0.766135	-1.48392	-1.48392
1.53931	-1.69467	1.48492		1.53944	-2.1763	1.27415		0.766635	-1.48592	-1.48592
1.54031	-1.69579	1.4838		1.54044	-2.17779	1.27266		0.767134	-1.48845	-1.48845
1.54131	-1.69698	1.4826		1.54144	-2.17904	1.27141		0.767634	-1.49182	-1.49182
1.54231	-1.69827	1.48132		1.54244	-2.18009	1.27036		0.768133	-1.49512	-1.49512
1.54331	-1.69956	1.48003		1.54344	-2.18047	1.26998		0.768633	-1.49832	-1.49832
1.54431	-1.70226	1.47733		1.54444	-2.18057	1.26989		0.769132	-1.50152	-1.50152
1.54531	-1.70711	1.47248		1.54543	-2.18106	1.26939		0.769632	-1.50471	-1.50471
1.54631	-1.71204	1.46755		1.54644	-2.18157	1.26889		0.770132	-1.50791	-1.50791
1.54731	-1.7169	1.46269		1.54743	-2.18213	1.26832		0.770631	-1.51112	-1.51112
1.54831	-1.72173	1.45785		1.54843	-2.18305	1.2674		0.771131	-1.51432	-1.51432
1.5493	-1.72637	1.45321		1.54943	-2.18461	1.26584		0.77163	-1.51751	-1.51751
1.55031	-1.73014	1.44945		1.55043	-2.18656	1.26389		0.77213	-1.52077	-1.52077
1.5513	-1.73328	1.4463		1.55143	-2.1885	1.26195		0.772629	-1.52391	-1.52391
1.5523	-1.7364	1.44319		1.55243	-2.19077	1.25968		0.773129	-1.52651	-1.52651
1.5533	-1.73938	1.44021		1.55343	-2.19365	1.2568		0.773628	-1.52863	-1.52863
1.5543	-1.7419	1.43769		1.55443	-2.19651	1.25395		0.774128	-1.53082	-1.53082
1.5553	-1.74356	1.43602		1.55543	-2.19919	1.25126		0.774627	-1.53297	-1.53297
1.5563	-1.74433	1.43525		1.55643	-2.20187	1.24858		0.775127	-1.53511	-1.53511
1.5573	-1.7451	1.43448		1.55743	-2.2047	1.24575		0.775626	-1.53724	-1.53724
1.5583	-1.74618	1.4334		1.55843	-2.20762	1.24283		0.776126	-1.5394	-1.5394
1.5593	-1.74838	1.43121		1.55943	-2.21028	1.24017		0.776625	-1.54153	-1.54153
1.5603	-1.7517	1.42788		1.56042	-2.2129	1.23755		0.777125	-1.54354	-1.54354
1.5613	-1.75531	1.42427		1.56142	-2.21553	1.23492		0.777624	-1.54544	-1.54544
1.5623	-1.75891	1.42068		1.56242	-2.21836	1.23209		0.778124	-1.54735	-1.54735
1.5633	-1.76236	1.41723		1.56342	-2.22097	1.22948		0.778623	-1.54925	-1.54925
1.56429	-1.76545	1.41413		1.56442	-2.22268	1.22777		0.779123	-1.55115	-1.55115
1.56529	-1.76853	1.41106		1.56542	-2.22439	1.22606		0.779622	-1.55306	-1.55306
1.56629	-1.77165	1.40794		1.56642	-2.22609	1.22436		0.780122	-1.55496	-1.55496
1.56729	-1.77475	1.40484		1.56742	-2.22771	1.22274		0.780621	-1.55686	-1.55686
1.56829	-1.77819	1.4014		1.56842	-2.22963	1.22082		0.781121	-1.55877	-1.55877
1.56929	-1.78108	1.3985		1.56942	-2.23217	1.21828		0.78162	-1.56101	-1.56101
1.57029	-1.78169	1.3979		1.57042	-2.2347	1.21575		0.78212	-1.56404	-1.56404
1.57129	-1.78229	1.39729		1.57142	-2.2374	1.21305		0.782619	-1.56739	-1.56739
1.57229	-1.7829	1.39668		1.57242	-2.24066	1.20979		0.783119	-1.5706	-1.5706
1.57329	-1.78357	1.39601		1.57342	-2.24422	1.20624		0.783618	-1.57379	-1.57379
1.57429	-1.78463	1.39496		1.57441	-2.24754	1.20292		0.784118	-1.57702	-1.57702
1.57529	-1.78623	1.39336		1.57541	-2.25098	1.19947		0.784617	-1.58021	-1.58021
1.57629	-1.78783	1.39175		1.57641	-2.25438	1.19607		0.785117	-1.58343	-1.58343
1.57729	-1.78945	1.39014		1.57741	-2.25723	1.19322		0.785616	-1.58662	-1.58662
1.57828	-1.79123	1.38836		1.57841	-2.25897	1.19148		0.786116	-1.58982	-1.58982
1.57928	-1.79345	1.38614		1.57941	-2.26032	1.19013		0.786615	-1.59287	-1.59287
1.58028	-1.79598	1.3836		1.58041	-2.26167	1.18878		0.787115	-1.59549	-1.59549
1.58128	-1.79851	1.38108		1.58141	-2.26315	1.1873		0.787615	-1.59784	-1.59784
1.58228	-1.80134	1.37825		1.58241	-2.26492	1.18553		0.788114	-1.60011	-1.60011
1.58328	-1.80472	1.37487		1.58341	-2.26671	1.18374		0.788614	-1.60237	-1.60237
1.58428	-1.80765	1.37194		1.58441	-2.26843	1.18202		0.789113	-1.60464	-1.60464
1.58528	-1.80984	1.36974		1.58541	-2.27016	1.18029		0.789613	-1.60691	-1.60691
1.58628	-1.81204	1.36754		1.58641	-2.27178	1.17867		0.790112	-1.60915	-1.60915
1.58728	-1.81391	1.36568		1.5874	-2.27294	1.17751		0.790612	-1.61142	-1.61142
1.58828	-1.81521	1.36438		1.58841	-2.27356	1.17689		0.791111	-1.61369	-1.61369
1.58928	-1.81669	1.36289		1.5894	-2.27404	1.17641		0.791611	-1.61624	-1.61624
1.59028	-1.81831	1.36127		1.5904	-2.27452	1.17593		0.79211	-1.61889	-1.61889
1.59127	-1.81993	1.35966		1.5914	-2.27608	1.17437		0.79261	-1.62088	-1.62088
1.59228	-1.8224	1.35718		1.5924	-2.28009	1.17036		0.793109	-1.62288	-1.62288
1.59327	-1.82607	1.35352		1.5934	-2.28455	1.1659		0.793609	-1.62485	-1.62485
1.59427	-1.8291	1.35049		1.5944	-2.289	1.16145		0.794108	-1.62685	-1.62685
1.59527	-1.83211	1.34747		1.5954	-2.2934	1.15705		0.794608	-1.62883	-1.62883
1.59627	-1.8351	1.34448		1.5964	-2.29747	1.15298		0.795107	-1.63082	-1.63082
1.59727	-1.83774	1.34185		1.5974	-2.30068	1.14977		0.795607	-1.63282	-1.63282
1.59827	-1.83983	1.33976		1.5984	-2.30324	1.14722		0.796106	-1.63477	-1.63477
1.59927	-1.84188	1.33771		1.5994	-2.3058	1.14465		0.796606	-1.63662	-1.63662
1.60027	-1.84389	1.3357		1.6004	-2.30842	1.14203		0.797105	-1.63834	-1.63834
1.60127	-1.84605	1.33354		1.60139	-2.31126	1.13919		0.797605	-1.64004	-1.64004
1.60227	-1.8491	1.33049		1.60239	-2.31448	1.13597		0.798104	-1.64178	-1.64178
1.60327	-1.85311	1.32647		1.60339	-2.31804	1.13241		0.798604	-1.64352	-1.64352
1.60427	-1.85709	1.3225		1.60439	-2.32159	1.12886		0.799103	-1.64527	-1.64527
1.60526	-1.86105	1.31853		1.60539	-2.32494	1.12551		0.799603	-1.64701	-1.64701
1.60627	-1.86518	1.31441		1.60639	-2.32767	1.12278		0.800102	-1.64875	-1.64875
1.60726	-1.86952	1.31006		1.60739	-2.32976	1.12069		0.800602	-1.6505	-1.6505
1.60826	-1.87329	1.30629		1.60839	-2.33155	1.11891		0.801101	-1.65227	-1.65227
1.60926	-1.87645	1.30313		1.60939	-2.33333	1.11712		0.801601	-1.65427	-1.65427
1.61026	-1.87961	1.29998		1.61039	-2.33519	1.11526		0.8021	-1.65656	-1.65656
1.61126	-1.88264	1.29694		1.61139	-2.33735	1.1131		0.8026	-1.65899	-1.65899
1.61226	-1.88565	1.29393		1.61239	-2.33978	1.11067		0.803099	-1.66144	-1.66144
1.61326	-1.88935	1.29024		1.61339	-2.34228	1.10818		0.803599	-1.66387	-1.66387
1.61426	-1.89326	1.28632		1.61439	-2.3448	1.10565		0.804098	-1.66631	-1.66631
1.61526	-1.89718	1.2824		1.61539	-2.34761	1.10284		0.804598	-1.66874	-1.66874
1.61626	-1.90077	1.27882		1.61638	-2.34982	1.10063		0.805098	-1.67117	-1.67117
1.61726	-1.90286	1.27673		1.61738	-2.34986	1.10059		0.805597	-1.67361	-1.67361
1.61826	-1.90328	1.2763		1.61838	-2.34991	1.10055		0.806097	-1.67641	-1.67641
1.61926	-1.90371	1.27588		1.61938	-2.35006	1.10039		0.806596	-1.68015	-1.68015
1.62026	-1.90416	1.27542		1.62038	-2.35073	1.09972		0.807096	-1.68318	-1.68318
1.62125	-1.90478	1.2748		1.62138	-2.35213	1.09832		0.807595	-1.68573	-1.68573
1.62225	-1.9059	1.27369		1.62238	-2.35375	1.0967		0.808095	-1.6883	-1.6883
1.62325	-1.90758	1.27201		1.62338	-2.35537	1.09508		0.808594	-1.69085	-1.69085
1.62425	-1.90926	1.27032		1.62438	-2.35688	1.09357		0.809094	-1.69341	-1.69341
1.62525	-1.91116	1.26843		1.62538	-2.35798	1.09248		0.809593	-1.69598	-1.69598
1.62625	-1.91357	1.26601		1.62638	-2.35867	1.09178		0.810093	-1.69853	-1.69853
1.62725	-1.91561	1.26397		1.62738	-2.35924	1.09121		0.810592	-1.70092	-1.70092
1.62825	-1.91669	1.26289		1.62838	-2.35983	1.09062		0.811092	-1.70265	-1.70265
1.62925	-1.91777	1.26181		1.62938	-2.36046	1.08999		0.811591	-1.70414	-1.70414
1.63025	-1.91898	1.2606		1.63037	-2.36136	1.0891		0.812091	-1.706	-1.706
1.63125	-1.92035	1.25923		1.63137	-2.3628	1.08765		0.81259	-1.70796	-1.70796
1.63225	-1.92135	1.25824		1.63237	-2.36448	1.08597		0.81309	-1.70992	-1.70992
1.63325	-1.92206	1.25753		1.63337	-2.36616	1.0843		0.813589	-1.71188	-1.71188
1.63424	-1.92276	1.25682		1.63437	-2.36777	1.08268		0.814089	-1.71384	-1.71384
1.63524	-1.92338	1.25621		1.63537	-2.36915	1.0813		0.814588	-1.7158	-1.7158
1.63624	-1.92392	1.25567		1.63637	-2.37032	1.08014		0.815088	-1.71783	-1.71783
1.63724	-1.92474	1.25484		1.63737	-2.37144	1.07901		0.815587	-1.72033	-1.72033
1.63824	-1.92564	1.25395		1.63837	-2.37263	1.07782		0.816087	-1.72346	-1.72346
1.63924	-1.92655	1.25304		1.63937	-2.37445	1.076		0.816586	-1.72637	-1.72637
1.64024	-1.9277	1.25189		1.64037	-2.37731	1.07314		0.817086	-1.72854	-1.72854
1.64124	-1.9296	1.24998		1.64137	-2.37965	1.07081		0.817585	-1.73052	-1.73052
1.64224	-1.93227	1.24731		1.64237	-2.38197	1.06848		0.818085	-1.73252	-1.73252
1.64324	-1.93493	1.24465		1.64336	-2.38429	1.06616		0.818584	-1.73452	-1.73452
1.64424	-1.93776	1.24183		1.64436	-2.38648	1.06397		0.819084	-1.73651	-1.73651
1.64524	-1.94142	1.23817		1.64536	-2.3882	1.06225		0.819583	-1.73849	-1.73849
1.64624	-1.94606	1.23353		1.64636	-2.38938	1.06107		0.820083	-1.7405	-1.7405
1.64724	-1.95051	1.22907		1.64736	-2.39056	1.05989		0.820582	-1.74256	-1.74256
1.64823	-1.95497	1.22461		1.64836	-2.39172	1.05873		0.821082	-1.74466	-1.74466
1.64923	-1.95943	1.22015		1.64936	-2.39288	1.05757		0.821581	-1.7468	-1.7468
1.65023	-1.96372	1.21586		1.65036	-2.39432	1.05613		0.822081	-1.74902	-1.74902
1.65123	-1.96734	1.21224		1.65136	-2.39602	1.05444		0.822581	-1.75123	-1.75123
1.65223	-1.97049	1.20909		1.65236	-2.3977	1.05275		0.82308	-1.75343	-1.75343
1.65323	-1.97362	1.20597		1.65336	-2.39966	1.05079		0.82358	-1.75565	-1.75565
1.65423	-1.97642	1.20317		1.65436	-2.40238	1.04807		0.824079	-1.75785	-1.75785
1.65523	-1.97836	1.20122		1.65536	-2.40527	1.04519		0.824579	-1.76006	-1.76006
1.65623	-1.97966	1.19992		1.65636	-2.40812	1.04234		0.825078	-1.76242	-1.76242
1.65723	-1.98086	1.19873		1.65735	-2.41097	1.03948		0.825578	-1.76526	-1.76526
1.65823	-1.98206	1.19753		1.65835	-2.41409	1.03636		0.826077	-1.76816	-1.76816
1.65923	-1.98361	1.19598		1.65935	-2.41794	1.03251		0.826577	-1.77083	-1.77083
1.66023	-1.98633	1.19325		1.66035	-2.42209	1.02837		0.827076	-1.77325	-1.77325
1.66122	-1.98946	1.19013		1.66135	-2.42624	1.02422		0.827576	-1.77575	-1.77575
1.66223	-1.99261	1.18698		1.66235	-2.4304	1.02005		0.828075	-1.77825	-1.77825
1.66322	-1.99577	1.18382		1.66335	-2.43457	1.01588		0.828575	-1.78075	-1.78075
1.66422	-1.99877	1.18081		1.66435	-2.43823	1.01222		0.829074	-1.78325	-1.78325
1.66522	-2.00124	1.17835		1.66535	-2.44063	1.00982		0.829574	-1.78573	-1.78573
1.66622	-2.00326	1.17632		1.66635	-2.44304	1.00741		0.830073	-1.78802	-1.78802
1.66722	-2.00527	1.17431		1.66735	-2.44544	1.00501		0.830573	-1.78988	-1.78988
1.66822	-2.00724	1.17234		1.66835	-2.44739	1.00306		0.831072	-1.79141	-1.79141
1.66922	-2.00888	1.17071		1.66935	-2.44828	1.00217		0.831572	-1.79174	-1.79174
1.67022	-2.00947	1.17011		1.67035	-2.44922	1.00123		0.832071	-1.79194	-1.79194
1.67122	-2.00888	1.17071		1.67135	-2.45015	1.0003		0.832571	-1.79214	-1.79214
1.67222	-2.00828	1.1713		1.67234	-2.45114	0.999308		0.83307	-1.79234	-1.79234
1.67322	-2.00786	1.17172		1.67334	-2.45258	0.997874		0.83357	-1.79254	-1.79254
1.67422	-2.00803	1.17155		1.67434	-2.45471	0.995745		0.834069	-1.79274	-1.79274
1.67521	-2.00843	1.17116		1.67534	-2.45689	0.993559		0.834569	-1.793	-1.793
1.67622	-2.00879	1.1708		1.67634	-2.45909	0.991365		0.835068	-1.79361	-1.79361
1.67721	-2.00914	1.17044		1.67734	-2.4613	0.989156		0.835568	-1.79487	-1.79487
1.67821	-2.00937	1.17022		1.67834	-2.46331	0.987146		0.836067	-1.7968	-1.7968
1.67921	-2.00939	1.1702		1.67934	-2.46467	0.98578		0.836567	-1.79909	-1.79909
1.68021	-2.01004	1.16955		1.68034	-2.46574	0.984713		0.837066	-1.80137	-1.80137
1.68121	-2.01105	1.16853		1.68134	-2.46678	0.983667		0.837566	-1.80366	-1.80366
1.68221	-2.01207	1.16752		1.68234	-2.46803	0.982419		0.838065	-1.80593	-1.80593
1.68321	-2.01369	1.16589		1.68334	-2.4697	0.980749		0.838565	-1.80823	-1.80823
1.68421	-2.01678	1.1628		1.68433	-2.47107	0.979379		0.839064	-1.81051	-1.81051
1.68521	-2.01897	1.16062		1.68534	-2.47232	0.978131		0.839564	-1.81295	-1.81295
1.68621	-2.02097	1.15862		1.68633	-2.47357	0.976881		0.840064	-1.81586	-1.81586
1.68721	-2.02298	1.15661		1.68733	-2.47465	0.9758		0.840563	-1.81829	-1.81829
1.68821	-2.02491	1.15468		1.68833	-2.47508	0.975375		0.841063	-1.82011	-1.82011
1.68921	-2.0268	1.15278		1.68933	-2.47509	0.975358		0.841562	-1.82193	-1.82193
1.6902	-2.02903	1.15055		1.69033	-2.47509	0.975362		0.842062	-1.82373	-1.82373
1.6912	-2.03127	1.14832		1.69133	-2.47509	0.975362		0.842561	-1.82555	-1.82555
1.6922	-2.03353	1.14606		1.69233	-2.47517	0.975284		0.843061	-1.82736	-1.82736
1.6932	-2.03613	1.14345		1.69333	-2.47583	0.974623		0.84356	-1.82917	-1.82917
1.6942	-2.03951	1.14008		1.69433	-2.47765	0.972801		0.84406	-1.8309	-1.8309
1.6952	-2.04312	1.13646		1.69533	-2.47947	0.970986		0.844559	-1.83228	-1.83228
1.6962	-2.04674	1.13285		1.69633	-2.48138	0.969068		0.845059	-1.83328	-1.83328
1.6972	-2.05026	1.12933		1.69733	-2.48387	0.966577		0.845558	-1.83422	-1.83422
1.6982	-2.0532	1.12638		1.69833	-2.48705	0.963403		0.846058	-1.83512	-1.83512
1.6992	-2.05499	1.12459		1.69932	-2.48958	0.960876		0.846557	-1.83602	-1.83602
1.7002	-2.05651	1.12308		1.70032	-2.49212	0.958335		0.847057	-1.83691	-1.83691
1.7012	-2.05803	1.12156		1.70132	-2.49446	0.955987		0.847556	-1.83781	-1.83781
1.7022	-2.05969	1.11989		1.70232	-2.49601	0.954444		0.848056	-1.83871	-1.83871
1.7032	-2.06203	1.11756		1.70332	-2.49677	0.953681		0.848555	-1.83961	-1.83961
1.70419	-2.06513	1.11445		1.70432	-2.49741	0.953047		0.849055	-1.84064	-1.84064
1.70519	-2.06839	1.1112		1.70532	-2.49804	0.952416		0.849554	-1.84211	-1.84211
1.70619	-2.07166	1.10793		1.70632	-2.4988	0.951651		0.850054	-1.84351	-1.84351
1.70719	-2.07473	1.10486		1.70732	-2.4999	0.950555		0.850553	-1.84443	-1.84443
1.70819	-2.07679	1.1028		1.70832	-2.50067	0.949778		0.851053	-1.84527	-1.84527
1.70919	-2.07693	1.10266		1.70932	-2.50104	0.94941		0.851552	-1.84612	-1.84612
1.71019	-2.07686	1.10272		1.71032	-2.50141	0.949038		0.852052	-1.84698	-1.84698
1.71119	-2.07679	1.10279		1.71132	-2.50193	0.948524		0.852551	-1.84784	-1.84784
1.71219	-2.07666	1.10293		1.71232	-2.50312	0.947334		0.853051	-1.84869	-1.84869
1.71319	-2.07641	1.10318		1.71331	-2.50513	0.945323		0.85355	-1.84956	-1.84956
1.71419	-2.07633	1.10326		1.71431	-2.50735	0.943098		0.85405	-1.85056	-1.85056
1.71519	-2.07625	1.10333		1.71531	-2.50958	0.940876		0.854549	-1.85193	-1.85193
1.71619	-2.07609	1.1035		1.71631	-2.51171	0.938739		0.855049	-1.85343	-1.85343
1.71718	-2.07531	1.10427		1.71731	-2.51353	0.936918		0.855548	-1.85542	-1.85542
1.71819	-2.07332	1.10627		1.71831	-2.51513	0.935322		0.856048	-1.85742	-1.85742
1.71918	-2.07073	1.10885		1.71931	-2.51673	0.933727		0.856547	-1.85941	-1.85941
1.72018	-2.06815	1.11144		1.72031	-2.51832	0.932134		0.857047	-1.8614	-1.8614
1.72118	-2.06577	1.11382		1.72131	-2.51981	0.930643		0.857547	-1.86339	-1.86339
1.72218	-2.06439	1.11519		1.72231	-2.52065	0.929807		0.858046	-1.86539	-1.86539
1.72318	-2.06413	1.11546		1.72331	-2.52042	0.930028		0.858546	-1.86746	-1.86746
1.72418	-2.06447	1.11512		1.72431	-2.5202	0.930248		0.859045	-1.87023	-1.87023
1.72518	-2.06481	1.11477		1.72531	-2.52004	0.930411		0.859545	-1.87339	-1.87339
1.72618	-2.06523	1.11435		1.7263	-2.52047	0.929984		0.860044	-1.87621	-1.87621
1.72718	-2.06583	1.11376		1.72731	-2.52232	0.928131		0.860544	-1.87849	-1.87849
1.72818	-2.066	1.11358		1.7283	-2.52485	0.925599		0.861043	-1.88078	-1.88078
1.72918	-2.06582	1.11376		1.7293	-2.52738	0.923072		0.861543	-1.88305	-1.88305
1.73018	-2.06565	1.11394		1.7303	-2.52992	0.920529		0.862042	-1.88534	-1.88534
1.73117	-2.06553	1.11406		1.7313	-2.53238	0.91807		0.862542	-1.88761	-1.88761
1.73218	-2.06574	1.11385		1.7323	-2.53438	0.916068		0.863041	-1.88989	-1.88989
1.73317	-2.06639	1.1132		1.7333	-2.53606	0.914397		0.863541	-1.89205	-1.89205
1.73417	-2.06717	1.11241		1.7343	-2.53768	0.912769		0.86404	-1.89314	-1.89314
1.73517	-2.06796	1.11163		1.7353	-2.53919	0.911263		0.86454	-1.89416	-1.89416
1.73617	-2.06875	1.11084		1.7363	-2.54	0.910447		0.865039	-1.89456	-1.89456
1.73717	-2.06961	1.10998		1.7373	-2.54017	0.91028		0.865539	-1.89496	-1.89496
1.73817	-2.07064	1.10895		1.7383	-2.5401	0.910353		0.866038	-1.89536	-1.89536
1.73917	-2.07167	1.10792		1.7393	-2.54004	0.910416		0.866538	-1.89576	-1.89576
1.74017	-2.07273	1.10686		1.74029	-2.54019	0.910267		0.867037	-1.89616	-1.89616
1.74117	-2.07404	1.10555		1.7413	-2.54107	0.909382		0.867537	-1.89656	-1.89656
1.74217	-2.07611	1.10348		1.74229	-2.54221	0.908242		0.868036	-1.897	-1.897
1.74317	-2.0791	1.10049		1.74329	-2.54338	0.907074		0.868536	-1.89795	-1.89795
1.74417	-2.0821	1.09748		1.74429	-2.54461	0.905843		0.869035	-1.89982	-1.89982
1.74517	-2.08508	1.09451		1.74529	-2.54621	0.904245		0.869535	-1.90203	-1.90203
1.74616	-2.08774	1.09184		1.74629	-2.54835	0.902101		0.870034	-1.90466	-1.90466
1.74716	-2.08938	1.0902		1.74729	-2.5505	0.899949		0.870534	-1.90728	-1.90728
1.74816	-2.09029	1.08929		1.74829	-2.55266	0.897795		0.871033	-1.90994	-1.90994
1.74916	-2.09121	1.08837		1.74929	-2.5547	0.895755		0.871533	-1.91258	-1.91258
1.75016	-2.09233	1.08725		1.75029	-2.55613	0.894321		0.872032	-1.91523	-1.91523
1.75116	-2.0942	1.08538		1.75129	-2.55684	0.893611		0.872532	-1.91787	-1.91787
1.75216	-2.09624	1.08335		1.75229	-2.55687	0.89358		0.873031	-1.92056	-1.92056
1.75316	-2.09816	1.08143		1.75329	-2.5569	0.893549		0.873531	-1.9235	-1.9235
1.75416	-2.10008	1.0795		1.75429	-2.55712	0.893337		0.87403	-1.9267	-1.9267
1.75516	-2.10205	1.07754		1.75528	-2.55801	0.892447		0.87453	-1.92934	-1.92934
1.75616	-2.10411	1.07548		1.75628	-2.55895	0.891499		0.87503	-1.93188	-1.93188
1.75716	-2.106	1.07358		1.75728	-2.55986	0.890596		0.875529	-1.93443	-1.93443
1.75816	-2.1079	1.07168		1.75828	-2.56076	0.889692		0.876029	-1.93695	-1.93695
1.75916	-2.1098	1.06978		1.75928	-2.56159	0.888865		0.876528	-1.93946	-1.93946
1.76015	-2.1116	1.06798		1.76028	-2.56229	0.888165		0.877028	-1.94202	-1.94202
1.76115	-2.1131	1.06649		1.76128	-2.56356	0.886889		0.877527	-1.94456	-1.94456
1.76215	-2.11457	1.06501		1.76228	-2.56498	0.885476		0.878027	-1.94696	-1.94696
1.76315	-2.1161	1.06349		1.76328	-2.56639	0.884066		0.878526	-1.94818	-1.94818
1.76415	-2.11765	1.06194		1.76428	-2.56791	0.88254		0.879026	-1.94926	-1.94926
1.76515	-2.11943	1.06016		1.76528	-2.56965	0.880803		0.879525	-1.94999	-1.94999
1.76615	-2.12173	1.05785		1.76628	-2.57072	0.879729		0.880025	-1.95073	-1.95073
1.76715	-2.12385	1.05573		1.76728	-2.57179	0.87866		0.880524	-1.95146	-1.95146
1.76815	-2.12597	1.05361		1.76828	-2.57288	0.87757		0.881024	-1.95219	-1.95219
1.76915	-2.12795	1.05164		1.76927	-2.57411	0.876345		0.881523	-1.95292	-1.95292
1.77015	-2.12905	1.05053		1.77027	-2.57537	0.875078		0.882023	-1.95365	-1.95365
1.77115	-2.12939	1.05019		1.77127	-2.57611	0.87434		0.882522	-1.95441	-1.95441
1.77215	-2.12982	1.04977		1.77227	-2.57685	0.873599		0.883022	-1.95549	-1.95549
1.77314	-2.13025	1.04934		1.77327	-2.5776	0.87285		0.883521	-1.95693	-1.95693
1.77415	-2.13086	1.04873		1.77427	-2.57853	0.871924		0.884021	-1.95767	-1.95767
1.77514	-2.13222	1.04736		1.77527	-2.58006	0.870393		0.88452	-1.95798	-1.95798
1.77614	-2.13319	1.0464		1.77627	-2.58195	0.868499		0.88502	-1.9583	-1.9583
1.77714	-2.13366	1.04592		1.77727	-2.58385	0.866607		0.885519	-1.95862	-1.95862
1.77814	-2.13413	1.04545		1.77827	-2.58601	0.864439		0.886019	-1.95894	-1.95894
1.77914	-2.13466	1.04492		1.77927	-2.58904	0.861412		0.886518	-1.95926	-1.95926
1.78014	-2.13545	1.04413		1.78027	-2.59187	0.858582		0.887018	-1.95958	-1.95958
1.78114	-2.13618	1.04341		1.78127	-2.59459	0.855858		0.887517	-1.95994	-1.95994
1.78214	-2.13684	1.04274		1.78226	-2.59732	0.853131		0.888017	-1.96045	-1.96045
1.78314	-2.13751	1.04207		1.78326	-2.59999	0.850466		0.888516	-1.96113	-1.96113
1.78414	-2.138	1.04159		1.78426	-2.60256	0.847896		0.889016	-1.96282	-1.96282
1.78514	-2.13774	1.04185		1.78526	-2.6054	0.845056		0.889515	-1.96451	-1.96451
1.78614	-2.13777	1.04182		1.78626	-2.60826	0.842187		0.890015	-1.96621	-1.96621
1.78713	-2.13781	1.04177		1.78726	-2.61101	0.839447		0.890514	-1.9679	-1.9679
1.78814	-2.13791	1.04167		1.78826	-2.61327	0.837183		0.891014	-1.96961	-1.96961
1.78913	-2.13844	1.04114		1.78926	-2.61473	0.835718		0.891513	-1.97131	-1.97131
1.79013	-2.13966	1.03992		1.79026	-2.61574	0.83471		0.892013	-1.97304	-1.97304
1.79113	-2.14022	1.03937		1.79126	-2.61675	0.8337		0.892513	-1.97509	-1.97509
1.79213	-2.14078	1.03881		1.79226	-2.61784	0.832616		0.893012	-1.97736	-1.97736
1.79313	-2.14131	1.03828		1.79326	-2.61931	0.831138		0.893512	-1.97913	-1.97913
1.79413	-2.14181	1.03777		1.79426	-2.62098	0.829477		0.894011	-1.98002	-1.98002
1.79513	-2.14301	1.03658		1.79526	-2.62218	0.828268		0.894511	-1.98092	-1.98092
1.79613	-2.14504	1.03455		1.79625	-2.62339	0.82706		0.89501	-1.98181	-1.98181
1.79713	-2.14707	1.03251		1.79725	-2.62468	0.825771		0.89551	-1.9827	-1.9827
1.79813	-2.1491	1.03048		1.79825	-2.62636	0.82409		0.896009	-1.98358	-1.98358
1.79913	-2.15088	1.0287		1.79925	-2.62812	0.822332		0.896509	-1.98447	-1.98447
1.80013	-2.15167	1.02792		1.80025	-2.62982	0.820634		0.897008	-1.98541	-1.98541
1.80113	-2.15202	1.02757		1.80125	-2.63151	0.818941		0.897508	-1.98677	-1.98677
1.80212	-2.15237	1.02722		1.80225	-2.63306	0.817393		0.898007	-1.98808	-1.98808
1.80312	-2.1528	1.02679		1.80325	-2.63367	0.816784		0.898507	-1.9891	-1.9891
1.80412	-2.15356	1.02602		1.80425	-2.63315	0.8173		0.899006	-1.98986	-1.98986
1.80512	-2.15449	1.02509		1.80525	-2.63212	0.818336		0.899506	-1.99061	-1.99061
1.80612	-2.15534	1.02424		1.80625	-2.63117	0.819279		0.900005	-1.99138	-1.99138
1.80712	-2.15619	1.0234		1.80725	-2.63106	0.819395		0.900505	-1.99214	-1.99214
1.80812	-2.15697	1.02262		1.80825	-2.63275	0.817701		0.901004	-1.9929	-1.9929
1.80912	-2.15765	1.02194		1.80925	-2.63464	0.815813		0.901504	-1.99366	-1.99366
1.81012	-2.15902	1.02057		1.81025	-2.63653	0.813917		0.902003	-1.99438	-1.99438
1.81112	-2.16039	1.0192		1.81124	-2.63829	0.812159		0.902503	-1.99506	-1.99506
1.81212	-2.16175	1.01783		1.81224	-2.63927	0.811182		0.903002	-1.99592	-1.99592
1.81312	-2.1634	1.01619		1.81324	-2.63988	0.810573		0.903502	-1.99782	-1.99782
1.81412	-2.16585	1.01374		1.81424	-2.64129	0.809158		0.904001	-1.99968	-1.99968
1.81512	-2.16738	1.01221		1.81524	-2.64271	0.807743		0.904501	-2.00163	-2.00163
1.81611	-2.16897	1.01062		1.81624	-2.64414	0.806315		0.905	-2.0036	-2.0036
1.81711	-2.17056	1.00902		1.81724	-2.64558	0.80487		0.9055	-2.00558	-2.00558
1.81811	-2.17204	1.00755		1.81824	-2.64665	0.803799		0.905999	-2.00758	-2.00758
1.81911	-2.17336	1.00622		1.81924	-2.64738	0.803071		0.906499	-2.00965	-2.00965
1.82011	-2.1749	1.00469		1.82024	-2.64811	0.802345		0.906998	-2.01247	-2.01247
1.82111	-2.17644	1.00315		1.82124	-2.64882	0.801628		0.907498	-2.01529	-2.01529
1.82211	-2.17801	1.00158		1.82224	-2.64938	0.801069		0.907997	-2.01778	-2.01778
1.82311	-2.17986	0.99972		1.82324	-2.64955	0.800898		0.908497	-2.01982	-2.01982
1.82411	-2.18196	0.997629		1.82424	-2.6496	0.80085		0.908996	-2.02187	-2.02187
1.82511	-2.18413	0.99545		1.82523	-2.64973	0.800727		0.909496	-2.02391	-2.02391
1.82611	-2.18631	0.993271		1.82623	-2.65035	0.800099		0.909995	-2.02596	-2.02596
1.82711	-2.18843	0.991156		1.82723	-2.65191	0.798541		0.910495	-2.028	-2.028
1.82811	-2.19005	0.989532		1.82823	-2.65419	0.796266		0.910995	-2.03005	-2.03005
1.8291	-2.19114	0.988446		1.82923	-2.65651	0.793947		0.911494	-2.03248	-2.03248
1.83011	-2.19175	0.987838		1.83023	-2.65879	0.791661		0.911994	-2.03516	-2.03516
1.8311	-2.19236	0.987224		1.83123	-2.66083	0.789621		0.912493	-2.03782	-2.03782
1.8321	-2.1931	0.986488		1.83223	-2.66184	0.788615		0.912993	-2.04029	-2.04029
1.8331	-2.19444	0.985147		1.83323	-2.6611	0.789353		0.913492	-2.04278	-2.04278
1.8341	-2.19609	0.983497		1.83423	-2.66035	0.790099		0.913992	-2.04527	-2.04527
1.8351	-2.19786	0.981725		1.83523	-2.65964	0.790809		0.914491	-2.04776	-2.04776
1.8361	-2.19963	0.979955		1.83623	-2.65921	0.791243		0.914991	-2.05025	-2.05025
1.8371	-2.20136	0.978226		1.83723	-2.65968	0.790774		0.91549	-2.05275	-2.05275
1.8381	-2.20279	0.976798		1.83822	-2.66094	0.78951		0.91599	-2.05522	-2.05522
1.8391	-2.20282	0.976764		1.83922	-2.6622	0.788253		0.916489	-2.05699	-2.05699
1.8401	-2.20278	0.976802		1.84022	-2.66356	0.786891		0.916989	-2.05869	-2.05869
1.8411	-2.20276	0.976827		1.84122	-2.6653	0.785152		0.917488	-2.06007	-2.06007
1.8421	-2.20284	0.976748		1.84222	-2.66707	0.783381		0.917988	-2.06114	-2.06114
1.84309	-2.20317	0.976416		1.84322	-2.66884	0.781612		0.918487	-2.0622	-2.0622
1.8441	-2.20383	0.975759		1.84422	-2.6706	0.779855		0.918987	-2.06328	-2.06328
1.84509	-2.20449	0.975092		1.84522	-2.67226	0.778189		0.919486	-2.06434	-2.06434
1.84609	-2.20513	0.974454		1.84622	-2.67367	0.776786		0.919986	-2.06541	-2.06541
1.84709	-2.20561	0.973976		1.84722	-2.67514	0.775314		0.920485	-2.06648	-2.06648
1.84809	-2.20575	0.973834		1.84822	-2.67661	0.773839		0.920985	-2.06799	-2.06799
1.84909	-2.2057	0.973882		1.84922	-2.67813	0.772327		0.921484	-2.07014	-2.07014
1.85009	-2.20566	0.973929		1.85022	-2.67989	0.770561		0.921984	-2.07226	-2.07226
1.85109	-2.20557	0.974017		1.85122	-2.68157	0.768885		0.922483	-2.07394	-2.07394
1.85209	-2.20536	0.974225		1.85221	-2.68243	0.768022		0.922983	-2.07564	-2.07564
1.85309	-2.20555	0.974031		1.85321	-2.68329	0.76716		0.923482	-2.07732	-2.07732
1.85409	-2.20588	0.973703		1.85421	-2.68406	0.766388		0.923982	-2.07899	-2.07899
1.85509	-2.20622	0.97336		1.85521	-2.68422	0.766232		0.924481	-2.08068	-2.08068
1.85609	-2.20691	0.972672		1.85621	-2.68413	0.766317		0.924981	-2.08237	-2.08237
1.85709	-2.20879	0.970792		1.85721	-2.68425	0.766201		0.92548	-2.08401	-2.08401
1.85808	-2.21013	0.969454		1.85821	-2.68437	0.766084		0.92598	-2.08542	-2.08542
1.85908	-2.21148	0.968109		1.85921	-2.68452	0.765937		0.926479	-2.08684	-2.08684
1.86008	-2.2128	0.966781		1.86021	-2.68486	0.765597		0.926979	-2.08828	-2.08828
1.86108	-2.21399	0.965592		1.86121	-2.68522	0.765232		0.927478	-2.08976	-2.08976
1.86208	-2.21476	0.964821		1.86221	-2.68552	0.76493		0.927978	-2.09125	-2.09125
1.86308	-2.2156	0.963981		1.86321	-2.68582	0.764629		0.928478	-2.09273	-2.09273
1.86408	-2.21645	0.96314		1.86421	-2.68637	0.764078		0.928977	-2.09422	-2.09422
1.86508	-2.21728	0.962303		1.86521	-2.68839	0.762066		0.929477	-2.0957	-2.0957
1.86608	-2.21806	0.96153		1.8662	-2.69019	0.760265		0.929976	-2.09718	-2.09718
1.86708	-2.21864	0.960949		1.8672	-2.6919	0.758557		0.930476	-2.09875	-2.09875
1.86808	-2.2191	0.960485		1.8682	-2.69361	0.75684		0.930975	-2.10031	-2.10031
1.86908	-2.21956	0.960023		1.8692	-2.69532	0.755129		0.931475	-2.10179	-2.10179
1.87008	-2.22011	0.95947		1.8702	-2.6971	0.753351		0.931974	-2.10254	-2.10254
1.87108	-2.22141	0.958179		1.8712	-2.69916	0.751287		0.932474	-2.10329	-2.10329
1.87207	-2.22391	0.955679		1.8722	-2.70125	0.749205		0.932973	-2.10403	-2.10403
1.87307	-2.22647	0.953114		1.8732	-2.7033	0.747152		0.933473	-2.10478	-2.10478
1.87407	-2.22904	0.950547		1.8742	-2.70525	0.745201		0.933972	-2.10555	-2.10555
1.87507	-2.2315	0.94808		1.8752	-2.70682	0.743632		0.934472	-2.10629	-2.10629
1.87607	-2.2332	0.946385		1.8762	-2.70802	0.742428		0.934971	-2.1071	-2.1071
1.87707	-2.23471	0.944875		1.8772	-2.70923	0.741224		0.935471	-2.10812	-2.10812
1.87807	-2.23624	0.943344		1.8782	-2.71048	0.739967		0.93597	-2.10913	-2.10913
1.87907	-2.23777	0.941813		1.87919	-2.71222	0.738237		0.93647	-2.10976	-2.10976
1.88007	-2.23947	0.940116		1.8802	-2.71488	0.735577		0.936969	-2.11014	-2.11014
1.88107	-2.24232	0.937264		1.88119	-2.71791	0.732543		0.937469	-2.11052	-2.11052
1.88207	-2.24419	0.935391		1.88219	-2.72094	0.729516		0.937968	-2.1109	-2.1109
1.88307	-2.24607	0.933518		1.88319	-2.72392	0.726531		0.938468	-2.11128	-2.11128
1.88407	-2.24794	0.931645		1.88419	-2.72664	0.723809		0.938967	-2.11166	-2.11166
1.88506	-2.24987	0.929711		1.88519	-2.72907	0.721377		0.939467	-2.11205	-2.11205
1.88607	-2.25234	0.927243		1.88619	-2.73135	0.719104		0.939966	-2.11263	-2.11263
1.88706	-2.25533	0.924251		1.88719	-2.73364	0.716817		0.940466	-2.11336	-2.11336
1.88806	-2.25835	0.921232		1.88819	-2.73578	0.714675		0.940965	-2.11415	-2.11415
1.88906	-2.26136	0.918226		1.88919	-2.73694	0.713508		0.941465	-2.11561	-2.11561
1.89006	-2.26435	0.915235		1.89019	-2.7366	0.713848		0.941964	-2.11714	-2.11714
1.89106	-2.26718	0.912403		1.89119	-2.73601	0.714445		0.942464	-2.11867	-2.11867
1.89206	-2.27014	0.909443		1.89219	-2.73542	0.715037		0.942963	-2.12021	-2.12021
1.89306	-2.27307	0.90651		1.89318	-2.73495	0.715507		0.943463	-2.12173	-2.12173
1.89406	-2.27598	0.903605		1.89418	-2.73494	0.715511		0.943962	-2.12328	-2.12328
1.89506	-2.27868	0.900901		1.89518	-2.73496	0.715495		0.944462	-2.12476	-2.12476
1.89606	-2.28022	0.899369		1.89618	-2.73498	0.715476		0.944961	-2.12558	-2.12558
1.89706	-2.28066	0.898921		1.89718	-2.735	0.715453		0.945461	-2.12621	-2.12621
1.89806	-2.28112	0.898468		1.89818	-2.73509	0.715361		0.945961	-2.12639	-2.12639
1.89905	-2.28161	0.897978		1.89918	-2.7354	0.715049		0.94646	-2.12597	-2.12597
1.90006	-2.28254	0.897042		1.90018	-2.73578	0.714669		0.94696	-2.12554	-2.12554
1.90105	-2.28501	0.894577		1.90118	-2.73617	0.714286		0.947459	-2.12512	-2.12512
1.90205	-2.28785	0.891737		1.90218	-2.73652	0.71393		0.947959	-2.12469	-2.12469
1.90305	-2.2907	0.888883		1.90318	-2.73662	0.713835		0.948458	-2.12427	-2.12427
1.90405	-2.29353	0.886052		1.90418	-2.73618	0.714269		0.948958	-2.12387	-2.12387
1.90505	-2.29596	0.88362		1.90518	-2.73543	0.715019		0.949457	-2.12396	-2.12396
1.90605	-2.2967	0.882885		1.90618	-2.73468	0.71577		0.949957	-2.12472	-2.12472
1.90705	-2.29699	0.882594		1.90718	-2.73398	0.716469		0.950456	-2.12552	-2.12552
1.90805	-2.29728	0.882302		1.90817	-2.73378	0.716668		0.950956	-2.12654	-2.12654
1.90905	-2.29739	0.88219		1.90917	-2.73397	0.716485		0.951455	-2.12757	-2.12757
1.91005	-2.29615	0.883437		1.91017	-2.73424	0.716208		0.951955	-2.1286	-2.1286
1.91105	-2.29372	0.885861		1.91117	-2.73452	0.715932		0.952454	-2.12963	-2.12963
1.91205	-2.29123	0.888357		1.91217	-2.73487	0.715582		0.952954	-2.13065	-2.13065
1.91305	-2.28872	0.890867		1.91317	-2.73591	0.714541		0.953453	-2.13168	-2.13168
1.91404	-2.28633	0.893255		1.91417	-2.73769	0.712764		0.953953	-2.13277	-2.13277
1.91504	-2.28464	0.89495		1.91517	-2.73945	0.711004		0.954452	-2.1342	-2.1342
1.91604	-2.28321	0.896377		1.91617	-2.74121	0.709237		0.954952	-2.13562	-2.13562
1.91704	-2.28178	0.897805		1.91717	-2.74303	0.707423		0.955451	-2.13698	-2.13698
1.91804	-2.28039	0.899193		1.91817	-2.74498	0.705475		0.955951	-2.1383	-2.1383
1.91904	-2.27945	0.900134		1.91917	-2.74644	0.704015		0.95645	-2.13962	-2.13962
1.92004	-2.27992	0.899663		1.92017	-2.74789	0.70256		0.95695	-2.1409	-2.1409
1.92104	-2.28082	0.898761		1.92117	-2.74934	0.701111		0.957449	-2.14215	-2.14215
1.92204	-2.28169	0.897899		1.92216	-2.75079	0.699659		0.957949	-2.14344	-2.14344
1.92304	-2.28259	0.897		1.92316	-2.75214	0.698311		0.958448	-2.14477	-2.14477
1.92404	-2.28343	0.896154		1.92416	-2.75332	0.697131		0.958948	-2.1464	-2.1464
1.92504	-2.2839	0.895684		1.92516	-2.75449	0.695959		0.959447	-2.14827	-2.14827
1.92604	-2.28361	0.895976		1.92616	-2.75562	0.694831		0.959947	-2.1501	-2.1501
1.92704	-2.28332	0.896266		1.92716	-2.75628	0.694173		0.960446	-2.1517	-2.1517
1.92803	-2.28305	0.896532		1.92816	-2.75643	0.694025		0.960946	-2.15331	-2.15331
1.92903	-2.28312	0.896467		1.92916	-2.75674	0.693714		0.961445	-2.15491	-2.15491
1.93003	-2.28362	0.895969		1.93016	-2.75705	0.693401		0.961945	-2.15651	-2.15651
1.93103	-2.28442	0.895162		1.93116	-2.75739	0.693067		0.962444	-2.15812	-2.15812
1.93203	-2.28523	0.894352		1.93216	-2.75785	0.692599		0.962944	-2.15972	-2.15972
1.93303	-2.28598	0.893607		1.93316	-2.75798	0.692477		0.963444	-2.16132	-2.16132
1.93403	-2.28611	0.893472		1.93416	-2.75795	0.692505		0.963943	-2.16285	-2.16285
1.93503	-2.28739	0.892197		1.93515	-2.75792	0.692532		0.964443	-2.16436	-2.16436
1.93603	-2.2895	0.890089		1.93615	-2.75797	0.692485		0.964942	-2.16571	-2.16571
1.93703	-2.2916	0.887987		1.93715	-2.75847	0.691984		0.965442	-2.16688	-2.16688
1.93803	-2.29374	0.885844		1.93815	-2.75851	0.691943		0.965941	-2.16803	-2.16803
1.93903	-2.29635	0.883235		1.93915	-2.75855	0.691903		0.966441	-2.16919	-2.16919
1.94003	-2.29824	0.881347		1.94015	-2.75859	0.691862		0.96694	-2.17035	-2.17035
1.94103	-2.30005	0.879533		1.94115	-2.75852	0.691931		0.96744	-2.1715	-2.1715
1.94202	-2.30187	0.87771		1.94215	-2.75771	0.692742		0.967939	-2.17266	-2.17266
1.94302	-2.30379	0.875791		1.94315	-2.75668	0.693774		0.968439	-2.17386	-2.17386
1.94402	-2.30568	0.873908		1.94415	-2.75564	0.694807		0.968938	-2.17531	-2.17531
1.94502	-2.30621	0.873373		1.94515	-2.7547	0.695754		0.969438	-2.17679	-2.17679
1.94602	-2.30675	0.872835		1.94615	-2.75447	0.695977		0.969937	-2.17895	-2.17895
1.94702	-2.3073	0.872287		1.94715	-2.75551	0.694946		0.970437	-2.18128	-2.18128
1.94802	-2.30802	0.871563		1.94815	-2.75652	0.693929		0.970936	-2.18364	-2.18364
1.94902	-2.30905	0.870535		1.94914	-2.75756	0.69289		0.971436	-2.18601	-2.18601
1.95002	-2.31013	0.869453		1.95014	-2.75856	0.691889		0.971935	-2.18837	-2.18837
1.95102	-2.31121	0.868373		1.95114	-2.75872	0.691728		0.972435	-2.19073	-2.19073
1.95202	-2.31232	0.86726		1.95214	-2.75839	0.692067		0.972934	-2.19308	-2.19308
1.95302	-2.31371	0.865872		1.95314	-2.75882	0.691631		0.973434	-2.19563	-2.19563
1.95402	-2.31494	0.864644		1.95414	-2.75926	0.691194		0.973933	-2.19835	-2.19835
1.95501	-2.31593	0.863657		1.95514	-2.75975	0.690707		0.974433	-2.20058	-2.20058
1.95602	-2.31691	0.862671		1.95614	-2.76086	0.689595		0.974932	-2.20207	-2.20207
1.95701	-2.31789	0.861692		1.95714	-2.76193	0.688521		0.975432	-2.20359	-2.20359
1.95801	-2.31883	0.860759		1.95814	-2.76288	0.68757		0.975931	-2.20508	-2.20508
1.95901	-2.32046	0.859126		1.95914	-2.76383	0.686623		0.976431	-2.2066	-2.2066
1.96001	-2.32226	0.857323		1.96014	-2.76484	0.685612		0.97693	-2.2081	-2.2081
1.96101	-2.32407	0.855519		1.96114	-2.7666	0.683851		0.97743	-2.20961	-2.20961
1.96201	-2.32603	0.853559		1.96214	-2.76784	0.682615		0.977929	-2.21128	-2.21128
1.96301	-2.3294	0.850183		1.96314	-2.76894	0.681509		0.978429	-2.21362	-2.21362
1.96401	-2.33228	0.847309		1.96413	-2.77004	0.680417		0.978928	-2.2159	-2.2159
1.96501	-2.33516	0.844428		1.96513	-2.77096	0.679494		0.979428	-2.21779	-2.21779
1.96601	-2.338	0.84158		1.96613	-2.77128	0.679174		0.979927	-2.21972	-2.21972
1.96701	-2.34058	0.839002		1.96713	-2.77233	0.67812		0.980427	-2.22167	-2.22167
1.96801	-2.34257	0.837019		1.96813	-2.77339	0.677067		0.980927	-2.22358	-2.22358
1.969	-2.34422	0.835367		1.96913	-2.77448	0.675974		0.981426	-2.22551	-2.22551
1.97001	-2.34586	0.833723		1.97013	-2.77605	0.674397		0.981926	-2.22745	-2.22745
1.971	-2.34752	0.832069		1.97113	-2.77781	0.672637		0.982425	-2.22934	-2.22934
1.972	-2.34919	0.830393		1.97213	-2.77824	0.672212		0.982925	-2.23087	-2.23087
1.973	-2.35073	0.828852		1.97313	-2.77867	0.671782		0.983424	-2.23185	-2.23185
1.974	-2.352	0.827582		1.97413	-2.77904	0.671415		0.983924	-2.23249	-2.23249
1.975	-2.35324	0.826346		1.97513	-2.77869	0.67176		0.984423	-2.23293	-2.23293
1.976	-2.35447	0.825115		1.97612	-2.77851	0.671945		0.984923	-2.23337	-2.23337
1.977	-2.35574	0.823841		1.97713	-2.77928	0.67117		0.985422	-2.2338	-2.2338
1.978	-2.35672	0.822868		1.97812	-2.78006	0.670392		0.985922	-2.23424	-2.23424
1.979	-2.35753	0.822057		1.97912	-2.78086	0.669588		0.986421	-2.23468	-2.23468
1.98	-2.35834	0.821248		1.98012	-2.78211	0.668339		0.986921	-2.23512	-2.23512
1.981	-2.35915	0.820436		1.98112	-2.78296	0.667488		0.98742	-2.23562	-2.23562
1.982	-2.36007	0.819511		1.98212	-2.78366	0.666796		0.98792	-2.23704	-2.23704
1.983	-2.36115	0.818432		1.98312	-2.78435	0.666101		0.988419	-2.23887	-2.23887
1.98399	-2.36225	0.817333		1.98412	-2.78504	0.665411		0.988919	-2.24072	-2.24072
1.98499	-2.36335	0.816239		1.98512	-2.78559	0.664866		0.989418	-2.24263	-2.24263
1.98599	-2.3644	0.815189		1.98612	-2.78533	0.665125		0.989918	-2.24449	-2.24449
1.98699	-2.36509	0.8145		1.98712	-2.78503	0.665424		0.990417	-2.24638	-2.24638
1.98799	-2.36422	0.815366		1.98812	-2.78473	0.665724		0.990917	-2.24827	-2.24827
[truncated: 27,307 more rows]
