# Supplementary material for: NADH-bound AIF activates the mitochondrial CHCHD4/MIA40 chaperone by a substrate-mimicry mechanism
Source: EMBO J. 2025 Jan 13;44(4):1220–48. doi: 10.1038/s44318-024-00360-6 (PMC11832770; doi:10.1038/s44318-024-00360-6)
Supplement: Supplementary file 11 — Figure EV and Appendix Source Data [file 44318_2024_360_MOESM11_ESM.zip › Appendix/Appendix Figure 7/7D/Appendix-Figure-7D-SEC.xlsx]

## Sheet: Appendix-Fig-7D
Analytical Size-Exclusion Chromatography (SEC) ΔN-CHCHD4 - Appendix Figure 7D
5 mM β-ME in running buffer
ΔN-CHCHD4, 0 mM TCEP (Reproduced from Appendix Figure 5D)				ΔN-CHCHD4, 10 mM TCEP
Elution Volume (mL)	A280 (mAU)	Normalized A280		Elution Volume (mL)	A280 (mAU)	Normalized A280
-0.005504	0.356166	-3.78708		-0.005452	0.016805	-4.47747
-0.004505	3.97046	-0.17279		-0.004453	2.99779	-1.49649
-0.003505	4.17477	0.0315215		-0.003453	3.20001	-1.29427
-0.002506	4.35286	0.209615		-0.002454	3.37651	-1.11777
-0.001507	4.44293	0.299679		-0.001455	3.54698	-0.947299
-0.000507	4.44155	0.298299		-0.000455	3.71959	-0.774687
0.000492	4.44026	0.297011		0.000544	3.89773	-0.596547
0.001491	4.43897	0.295721		0.001543	4.07611	-0.418174
0.002491	4.43759	0.294347		0.002542	4.25434	-0.239945
0.00349	4.43651	0.293263		0.003542	4.36066	-0.133625
0.004489	4.43564	0.292397		0.004541	4.38406	-0.110215
0.005488	4.43464	0.291388		0.00554	4.38818	-0.106098
0.006488	4.43363	0.290379		0.00654	4.39225	-0.102025
0.007487	4.43262	0.28937		0.007539	4.39633	-0.0979528
0.008486	4.43114	0.287893		0.008538	4.4004	-0.0938769
0.009486	4.42911	0.285862		0.009537	4.40284	-0.0914428
0.010485	4.42689	0.283646		0.010537	4.40406	-0.0902228
0.011484	4.42454	0.281294		0.011536	4.40527	-0.0890088
0.012483	4.42208	0.278833		0.012535	4.40649	-0.0877928
0.013483	4.42	0.276749		0.013534	4.40803	-0.0862459
0.014482	4.41913	0.275887		0.014534	4.41071	-0.0835738
0.015481	4.41922	0.275977		0.015533	4.41445	-0.0798308
0.016481	4.41948	0.276234		0.016532	4.41851	-0.0757698
0.01748	4.41973	0.276487		0.017532	4.42259	-0.0716928
0.018479	4.41989	0.27664		0.018531	4.42626	-0.0680188
0.019478	4.42007	0.276827		0.01953	4.42913	-0.0651518
0.020478	4.4207	0.277458		0.020529	4.43148	-0.0627989
0.021477	4.42134	0.27809		0.021529	4.43372	-0.0605559
0.022476	4.42204	0.27879		0.022528	4.43597	-0.0583088
0.023476	4.423	0.27975		0.023527	4.43832	-0.0559608
0.024475	4.42405	0.280801		0.024527	4.43966	-0.0546168
0.025474	4.42474	0.281489		0.025526	4.43938	-0.0548949
0.026473	4.42542	0.282174		0.026525	4.43853	-0.0557548
0.027473	4.42612	0.282872		0.027524	4.43767	-0.0566138
0.028472	4.42684	0.283596		0.028524	4.43689	-0.0573888
0.029471	4.42754	0.284294		0.029523	4.43566	-0.0586218
0.030471	4.4282	0.284952		0.030522	4.43396	-0.0603248
0.03147	4.42886	0.285611		0.031522	4.43215	-0.0621298
0.032469	4.42929	0.286045		0.032521	4.43045	-0.0638258
0.033469	4.42954	0.286296		0.03352	4.42976	-0.0645149
0.034468	4.43048	0.28723		0.034519	4.43128	-0.0630048
0.035467	4.43175	0.288503		0.035519	4.43369	-0.0605939
0.036466	4.43298	0.289733		0.036518	4.43619	-0.0580888
0.037466	4.43372	0.290478		0.037517	4.43873	-0.0555518
0.038465	4.4333	0.29005		0.038517	4.44041	-0.0538738
0.039464	4.43198	0.288737		0.039516	4.44057	-0.0537059
0.040464	4.43047	0.287221		0.040515	4.44	-0.0542818
0.041463	4.42904	0.285795		0.041514	4.43942	-0.0548588
0.042462	4.42809	0.284838		0.042514	4.43868	-0.0556009
0.043461	4.42777	0.284524		0.043513	4.43786	-0.0564208
0.044461	4.42764	0.28439		0.044512	4.4375	-0.0567838
0.04546	4.4275	0.284256		0.045511	4.4375	-0.0567819
0.046459	4.4274	0.28415		0.046511	4.4375	-0.0567788
0.047459	4.42729	0.284045		0.04751	4.43827	-0.0560048
0.048458	4.42688	0.283633		0.048509	4.44022	-0.0540598
0.049457	4.42607	0.282818		0.049509	4.4424	-0.0518769
0.050456	4.42525	0.282001		0.050508	4.44451	-0.0497718
0.051456	4.42441	0.281168		0.051507	4.44662	-0.0476639
0.052455	4.42353	0.280285		0.052506	4.4485	-0.0457769
0.053454	4.42261	0.279359		0.053506	4.45004	-0.0442408
0.054454	4.42165	0.278406		0.054505	4.45145	-0.0428279
0.055453	4.4207	0.277449		0.055504	4.45284	-0.0414429
0.056452	4.42006	0.276814		0.056504	4.45415	-0.0401328
0.057451	4.42025	0.276998		0.057503	4.45482	-0.0394568
0.058451	4.42092	0.277675		0.058502	4.4542	-0.0400808
0.05945	4.42171	0.27846		0.059501	4.45279	-0.0414879
0.060449	4.42239	0.279148		0.060501	4.45139	-0.0428938
0.061449	4.42266	0.279416		0.0615	4.45043	-0.0438528
0.062448	4.42288	0.279637		0.062499	4.45078	-0.0435019
0.063447	4.42384	0.280594		0.063499	4.45255	-0.0417289
0.064447	4.42482	0.281575		0.064498	4.45491	-0.0393738
0.065446	4.42589	0.282644		0.065497	4.45726	-0.0370199
0.066445	4.42713	0.283888		0.066496	4.46011	-0.0341679
0.067444	4.4281	0.284849		0.067496	4.46412	-0.0301598
0.068444	4.42848	0.285229		0.068495	4.46899	-0.0252868
0.069443	4.42886	0.285609		0.069494	4.47406	-0.0202178
0.070442	4.42988	0.286628		0.070494	4.47912	-0.0151648
0.071442	4.43265	0.2894		0.071493	4.48374	-0.0105369
0.072441	4.43586	0.292613		0.072492	4.48695	-0.00733085
0.07344	4.43902	0.295775		0.073491	4.48879	-0.00548985
0.074439	4.44219	0.298939		0.074491	4.49025	-0.00402585
0.075439	4.44492	0.301674		0.07549	4.49168	-0.00259885
0.076438	4.44664	0.303392		0.076489	4.49245	-0.00183385
0.077437	4.44839	0.305147		0.077489	4.49274	-0.00153585
0.078437	4.45016	0.306913		0.078488	4.49332	-0.00095685
0.079436	4.45189	0.308646		0.079487	4.49393	-0.00034985
0.080435	4.45308	0.309838		0.080486	4.49459	0.00031115
0.081434	4.45286	0.309614		0.081486	4.49556	0.00128215
0.082434	4.452	0.308751		0.082485	4.49728	0.00300215
0.083433	4.45114	0.30789		0.083484	4.49952	0.00523915
0.084432	4.45028	0.307029		0.084483	4.50176	0.00748515
0.085432	4.44951	0.306264		0.085483	4.50357	0.00928815
0.086431	4.44919	0.305945		0.086482	4.50378	0.00949715
0.08743	4.44944	0.306197		0.087481	4.50211	0.00782515
0.088429	4.4497	0.306449		0.088481	4.49972	0.00544415
0.089429	4.44982	0.30657		0.08948	4.49732	0.00303715
0.090428	4.44946	0.306213		0.090479	4.49494	0.00066015
0.091427	4.44864	0.305395		0.091478	4.49229	-0.00198885
0.092427	4.44768	0.304435		0.092478	4.48875	-0.00553085
0.093426	4.44672	0.303477		0.093477	4.48469	-0.00958685
0.094425	4.44653	0.303279		0.094476	4.48063	-0.0136508
0.095425	4.44768	0.30443		0.095476	4.47661	-0.0176709
0.096424	4.44726	0.304016		0.096475	4.47306	-0.0212198
0.097423	4.44633	0.303085		0.097474	4.47018	-0.0240959
0.098422	4.44537	0.302121		0.098473	4.46745	-0.0268279
0.099422	4.44377	0.300521		0.099473	4.46472	-0.0295588
0.100421	4.4412	0.297952		0.100472	4.46189	-0.0323858
0.10142	4.43967	0.29642		0.101471	4.45947	-0.0348138
0.10242	4.43814	0.294895		0.102471	4.45779	-0.0364869
0.103419	4.43662	0.29337		0.10347	4.45612	-0.0381639
0.104418	4.43515	0.291906		0.104469	4.45445	-0.0398289
0.105417	4.4343	0.29105		0.105468	4.45302	-0.0412598
0.106417	4.43459	0.291348		0.106468	4.45173	-0.0425468
0.107416	4.43489	0.291645		0.107467	4.45024	-0.0440368
0.108415	4.43511	0.291865		0.108466	4.44875	-0.0455279
0.109415	4.43497	0.29172		0.109466	4.44735	-0.0469288
0.110414	4.43438	0.291138		0.110465	4.44662	-0.0476639
0.111413	4.43379	0.290544		0.111464	4.44722	-0.0470638
0.112412	4.4332	0.28995		0.112463	4.44861	-0.0456728
0.113412	4.43284	0.289597		0.113463	4.45	-0.0442848
0.114411	4.43334	0.290093		0.114462	4.45518	-0.0390989
0.11541	4.43459	0.291345		0.115461	4.46796	-0.0263218
0.11641	4.43602	0.292771		0.11646	4.48402	-0.0102608
0.117409	4.43744	0.294192		0.11746	4.49995	0.00566715
0.118408	4.43888	0.295638		0.118459	4.51584	0.0215591
0.119407	4.43961	0.296363		0.119458	4.52972	0.0354382
0.120407	4.43818	0.294928		0.120458	4.54006	0.0457821
0.121406	4.43651	0.293268		0.121457	4.54941	0.0551252
0.122405	4.43486	0.29161		0.122456	4.55874	0.0644642
0.123405	4.43289	0.289639		0.123455	4.56808	0.0737982
0.124404	4.43023	0.286979		0.124455	4.57367	0.0793932
0.125403	4.42859	0.285344		0.125454	4.57404	0.0797612
0.126403	4.42695	0.283706		0.126453	4.57405	0.0797691
0.127402	4.42532	0.282073		0.127453	4.57407	0.0797951
0.128401	4.42378	0.280533		0.128452	4.5741	0.0798211
0.1294	4.42254	0.279289		0.129451	4.57346	0.0791791
0.1304	4.42123	0.277985		0.13045	4.57168	0.0774012
0.131399	4.41993	0.276684		0.13145	4.56955	0.0752721
0.132398	4.41867	0.275427		0.132449	4.56743	0.0731491
0.133398	4.41793	0.274687		0.133448	4.56534	0.0710612
0.134397	4.41859	0.275342		0.134448	4.56352	0.0692392
0.135396	4.4197	0.276454		0.135447	4.56181	0.0675311
0.136395	4.42081	0.277564		0.136446	4.55989	0.0656061
0.137395	4.42175	0.278505		0.137445	4.55796	0.0636772
0.138394	4.42176	0.278508		0.138445	4.55595	0.0616741
0.139393	4.42039	0.277139		0.139444	4.54948	0.0551952
0.140393	4.41861	0.275363		0.140443	4.53488	0.0405982
0.141392	4.41684	0.273591		0.141443	4.5174	0.0231161
0.142391	4.41506	0.271809		0.142442	4.5001	0.00581715
0.14339	4.41325	0.270007		0.143441	4.48242	-0.0118598
0.14439	4.41152	0.268272		0.14444	4.46705	-0.0272308
0.145389	4.40984	0.266595		0.14544	4.45584	-0.0384429
0.146388	4.40816	0.264913		0.146439	4.4456	-0.0486749
0.147388	4.40644	0.263191		0.147438	4.43537	-0.0589148
0.148387	4.40496	0.261711		0.148438	4.42505	-0.0692258
0.149386	4.40469	0.261445		0.149437	4.41786	-0.0764248
0.150385	4.40488	0.261633		0.150436	4.4163	-0.0779838
0.151385	4.40517	0.261928		0.151435	4.41533	-0.0789449
0.152384	4.40639	0.263147		0.152435	4.41437	-0.0799059
0.153383	4.40928	0.266034		0.153434	4.41273	-0.0815468
0.154383	4.41184	0.268596		0.154433	4.41032	-0.0839618
0.155382	4.41439	0.271147		0.155432	4.40847	-0.0858089
0.156381	4.41714	0.273891		0.156432	4.40662	-0.0876558
0.157381	4.42059	0.277341		0.157431	4.40478	-0.0895018
0.15838	4.42438	0.281136		0.15843	4.40488	-0.0893989
0.159379	4.42713	0.283879		0.15943	4.40836	-0.0859188
0.160378	4.42986	0.286611		0.160429	4.41221	-0.0820698
0.161378	4.43377	0.290523		0.161428	4.41605	-0.0782269
0.162377	4.44174	0.298493		0.162427	4.41989	-0.0743899
0.163376	4.45183	0.308583		0.163427	4.42661	-0.0676718
0.164376	4.4626	0.319353		0.164426	4.43873	-0.0555518
0.165375	4.47336	0.330116		0.165425	4.45191	-0.0423668
0.166374	4.48556	0.342314		0.166425	4.46502	-0.0292619
0.167373	4.50198	0.358731		0.167424	4.47869	-0.0155869
0.168373	4.51917	0.375927		0.168423	4.49571	0.00142815
0.169372	4.53616	0.392913		0.169422	4.5165	0.0222172
0.170371	4.55286	0.40961		0.170422	4.5369	0.0426241
0.171371	4.57259	0.429348		0.171421	4.55733	0.0630511
0.17237	4.59951	0.456265		0.17242	4.5793	0.0850181
0.173369	4.62662	0.483372		0.17342	4.60659	0.112314
0.174368	4.6537	0.510456		0.174419	4.63801	0.143731
0.175368	4.68228	0.539036		0.175418	4.66945	0.175169
0.176367	4.71912	0.575877		0.176417	4.70084	0.206563
0.177366	4.76563	0.622384		0.177417	4.73722	0.242944
0.178366	4.81019	0.666945		0.178416	4.78425	0.28997
0.179365	4.85484	0.711595		0.179415	4.83574	0.341461
0.180364	4.90355	0.760298		0.180415	4.88754	0.393257
0.181363	4.97078	0.827532		0.181414	4.93938	0.445098
0.182363	5.04802	0.904777		0.182413	5.00637	0.512092
0.183362	5.12434	0.981096		0.183412	5.09425	0.599967
0.184361	5.20076	1.05752		0.184412	5.17796	0.683678
0.185361	5.28585	1.14261		0.185411	5.26075	0.766468
0.18636	5.40432	1.26108		0.18641	5.34988	0.855598
0.187359	5.52474	1.38149		0.187409	5.46237	0.96809
0.188359	5.64362	1.50037		0.188409	5.59362	1.09934
0.189358	5.76275	1.61951		0.189408	5.71974	1.22546
0.190357	5.89143	1.74818		0.190407	5.84521	1.35093
0.191356	6.05603	1.91278		0.191407	5.98136	1.48708
0.192356	6.22057	2.07732		0.192406	6.14299	1.64871
0.193355	6.38368	2.24043		0.193405	6.31642	1.82214
0.194354	6.54922	2.40597		0.194404	6.48318	1.9889
0.195354	6.72857	2.58532		0.195404	6.6466	2.15232
0.196353	6.92738	2.78413		0.196403	6.82201	2.32773
0.197352	7.12022	2.97698		0.197402	7.02292	2.52864
0.198351	7.31259	3.16934		0.198402	7.22556	2.73128
0.199351	7.50838	3.36513		0.199401	7.4241	2.92982
0.20035	7.71572	3.57248		0.2004	7.62243	3.12815
0.201349	7.92463	3.78139		0.201399	7.82881	3.33453
0.202349	8.12429	3.98104		0.202399	8.04781	3.55353
0.203348	8.32356	4.18031		0.203398	8.26092	3.76664
0.204347	8.52792	4.38468		0.204397	8.47002	3.97574
0.205346	8.74537	4.60212		0.205397	8.67955	4.18527
0.206346	8.94939	4.80614		0.206396	8.89956	4.40528
0.207345	9.14219	4.99894		0.207395	9.12374	4.62946
0.208344	9.33538	5.19213		0.208394	9.32393	4.82965
0.209344	9.53486	5.39162		0.209394	9.52422	5.02994
0.210343	9.73848	5.59523		0.210393	9.72491	5.23063
0.211342	9.90791	5.76466		0.211392	9.92813	5.43385
0.212341	10.0718	5.92859		0.212392	10.1205	5.6262
0.213341	10.2371	6.09381		0.213391	10.2897	5.79546
0.21434	10.4068	6.26351		0.21439	10.4588	5.96451
0.215339	10.5712	6.42791		0.215389	10.6299	6.13559
0.216339	10.6985	6.55528		0.216389	10.7993	6.30503
0.217338	10.8219	6.67866		0.217388	10.9512	6.4569
0.218337	10.9476	6.80434		0.218387	11.0861	6.59185
0.219337	11.0783	6.93507		0.219386	11.2211	6.72681
0.220336	11.1983	7.05509		0.220386	11.3577	6.86347
0.221335	11.2961	7.15281		0.221385	11.4892	6.99493
0.222334	11.3935	7.25023		0.222384	11.6008	7.10653
0.223334	11.4897	7.34642		0.223384	11.7061	7.21185
0.224333	11.5868	7.44351		0.224383	11.8114	7.31708
0.225332	11.6746	7.53136		0.225382	11.9183	7.42403
0.226332	11.7512	7.60795		0.226381	12.0211	7.52679
0.227331	11.8277	7.68443		0.227381	12.1067	7.6124
0.22833	11.9043	7.76106		0.22838	12.1885	7.69424
0.229329	11.9767	7.83346		0.229379	12.2706	7.77628
0.230329	12.03	7.88675		0.230379	12.3532	7.8589
0.231328	12.0787	7.93548		0.231378	12.4268	7.93253
0.232327	12.1274	7.98413		0.232377	12.4833	7.98903
0.233327	12.1762	8.03293		0.233376	12.5397	8.04542
0.234326	12.2211	8.07789		0.234376	12.5961	8.10186
0.235325	12.251	8.10775		0.235375	12.652	8.15774
0.236324	12.281	8.13774		0.236374	12.7003	8.20604
0.237324	12.3111	8.16783		0.237374	12.7379	8.24364
0.238323	12.3401	8.19689		0.238373	12.7756	8.28137
0.239322	12.3649	8.22163		0.239372	12.8135	8.31923
0.240322	12.3839	8.24063		0.240371	12.8498	8.3555
0.241321	12.4029	8.25969		0.241371	12.8787	8.38446
0.24232	12.422	8.27874		0.24237	12.9	8.40574
0.243319	12.4394	8.2962		0.243369	12.9213	8.42703
0.244319	12.4491	8.30583		0.244369	12.9419	8.44765
0.245318	12.455	8.31171		0.245368	12.9585	8.46418
0.246317	12.4608	8.31756		0.246367	12.9683	8.474
0.247317	12.4668	8.32354		0.247366	12.9751	8.48087
0.248316	12.4724	8.32913		0.248366	12.9819	8.4876
0.249315	12.4741	8.33088		0.249365	12.9886	8.49428
0.250315	12.4751	8.3319		0.250364	12.9942	8.4999
0.251314	12.4762	8.33292		0.251363	12.9965	8.5022
0.252313	12.4769	8.33367		0.252363	12.998	8.50373
0.253312	12.4763	8.33309		0.253362	12.9995	8.50526
0.254312	12.4755	8.3323		0.254361	13.0006	8.50636
0.255311	12.4748	8.33152		0.255361	12.9997	8.50546
0.25631	12.474	8.33073		0.25636	12.9965	8.50222
0.25731	12.4729	8.32962		0.257359	12.9933	8.499
0.258309	12.4699	8.32668		0.258358	12.99	8.49577
0.259308	12.4654	8.32211		0.259358	12.9859	8.4916
0.260307	12.4608	8.31753		0.260357	12.9792	8.48497
0.261307	12.4562	8.31297		0.261356	12.9718	8.47751
0.262306	12.4516	8.30832		0.262356	12.9643	8.47006
0.263305	12.4465	8.30329		0.263355	12.9567	8.46244
0.264305	12.4417	8.29845		0.264354	12.9481	8.45378
0.265304	12.4369	8.29363		0.265353	12.9376	8.44332
0.266303	12.4322	8.28893		0.266353	12.9266	8.43236
0.267302	12.4288	8.28554		0.267352	12.9157	8.4214
0.268302	12.4282	8.28498		0.268351	12.9048	8.41053
0.269301	12.4278	8.28453		0.269351	12.8948	8.40057
0.2703	12.4273	8.28407		0.27035	12.8872	8.39288
0.2713	12.4265	8.28328		0.271349	12.8809	8.38661
0.272299	12.4236	8.28032		0.272348	12.8746	8.38035
0.273298	12.4174	8.27415		0.273348	12.8682	8.37387
0.274297	12.4109	8.2676		0.274347	12.8607	8.36646
0.275297	12.4043	8.26106		0.275346	12.8523	8.35806
0.276296	12.3977	8.25442		0.276346	12.8439	8.34959
0.277295	12.3906	8.2473		0.277345	12.8354	8.34116
0.278295	12.3835	8.2403		0.278344	12.8267	8.33238
0.279294	12.3772	8.23396		0.279343	12.8171	8.3228
0.280293	12.3709	8.22762		0.280343	12.8075	8.31325
0.281292	12.3644	8.22112		0.281342	12.7983	8.30401
0.282292	12.357	8.21371		0.282341	12.7891	8.29479
0.283291	12.3502	8.20695		0.283341	12.7794	8.28513
0.28429	12.3442	8.20094		0.28434	12.7694	8.27516
0.28529	12.3382	8.19495		0.285339	12.7608	8.26654
0.286289	12.3315	8.18824		0.286338	12.7524	8.25816
0.287288	12.3198	8.1766		0.287338	12.7441	8.24979
0.288288	12.3072	8.16398		0.288337	12.7352	8.24088
0.289287	12.2946	8.15132		0.289336	12.7256	8.23134
0.290286	12.282	8.13872		0.290335	12.7169	8.22264
0.291285	12.2695	8.12621		0.291335	12.7082	8.21395
0.292285	12.257	8.11378		0.292334	12.6995	8.20525
0.293284	12.2417	8.09842		0.293333	12.6897	8.19539
0.294283	12.2264	8.08312		0.294333	12.6773	8.18303
0.295283	12.2107	8.06743		0.295332	12.6643	8.16998
0.296282	12.1921	8.04888		0.296331	12.6512	8.15696
0.297281	12.1719	8.02862		0.29733	12.6379	8.14363
0.29828	12.1545	8.01128		0.29833	12.6228	8.12852
0.29928	12.1371	7.99389		0.299329	12.6057	8.11139
0.300279	12.1194	7.97612		0.300328	12.5893	8.09506
0.301278	12.0983	7.95507		0.301328	12.5732	8.07895
0.302278	12.0756	7.93235		0.302327	12.5568	8.06256
0.303277	12.0538	7.91057		0.303326	12.5383	8.04404
0.304276	12.0321	7.88887		0.304325	12.5182	8.02395
0.305275	12.0097	7.86649		0.305325	12.4993	8.00498
0.306275	11.984	7.84079		0.306324	12.4803	7.98599
0.307274	11.9573	7.81408		0.307323	12.4613	7.967
0.308273	11.9318	7.78851		0.308323	12.4427	7.94838
0.309273	11.9063	7.76301		0.309322	12.4253	7.93102
0.310272	11.8806	7.73738		0.310321	12.4086	7.91435
0.311271	11.8562	7.71297		0.31132	12.392	7.89767
0.31227	11.8367	7.69342		0.31232	12.3736	7.87928
0.31327	11.8187	7.67548		0.313319	12.3512	7.85693
0.314269	11.8007	7.65749		0.314318	12.33	7.83573
0.315268	11.7824	7.63918		0.315318	12.3093	7.81501
0.316268	11.7627	7.61943		0.316317	12.2885	7.79418
0.317267	11.7419	7.59863		0.317316	12.2656	7.77137
0.318266	11.7211	7.57785		0.318315	12.2391	7.74479
0.319266	11.7001	7.55682		0.319315	12.2148	7.72057
0.320265	11.6773	7.53409		0.320314	12.191	7.69667
0.321264	11.6529	7.5097		0.321313	12.1668	7.67256
0.322263	11.6323	7.48901		0.322312	12.1414	7.64712
0.323263	11.6115	7.46825		0.323312	12.1144	7.62015
0.324262	11.5904	7.44714		0.324311	12.0907	7.59642
0.325261	11.5678	7.42455		0.32531	12.067	7.57272
0.326261	11.5456	7.40234		0.32631	12.0428	7.54855
0.32726	11.5261	7.38289		0.327309	12.0162	7.52187
0.328259	11.5067	7.36343		0.328308	11.9877	7.49341
0.329258	11.4868	7.34355		0.329307	11.9615	7.46726
0.330258	11.4652	7.32197		0.330307	11.9354	7.4411
0.331257	11.4448	7.3016		0.331306	11.9088	7.41448
0.332256	11.4255	7.28227		0.332305	11.88	7.38574
0.333256	11.4062	7.263		0.333305	11.8492	7.3549
0.334255	11.3867	7.24349		0.334304	11.8181	7.32378
0.335254	11.3653	7.22202		0.335303	11.787	7.29272
0.336253	11.3427	7.19942		0.336302	11.7555	7.26122
0.337253	11.32	7.17673		0.337302	11.7245	7.23025
0.338252	11.2973	7.15408		0.338301	11.6974	7.20315
0.339251	11.2742	7.13091		0.3393	11.6709	7.17659
0.340251	11.2467	7.1035		0.3403	11.6442	7.14996
0.34125	11.219	7.0757		0.341299	11.6162	7.12192
0.342249	11.1912	7.048		0.342298	11.586	7.09171
0.343248	11.1637	7.02043		0.343297	11.5597	7.06543
0.344248	11.1358	6.99259		0.344297	11.5335	7.03925
0.345247	11.1079	6.96462		0.345296	11.5072	7.01295
0.346246	11.0848	6.94151		0.346295	11.4796	6.98529
0.347246	11.0617	6.91841		0.347295	11.4502	6.95597
0.348245	11.0386	6.89535		0.348294	11.4242	6.92993
0.349244	11.0152	6.87199		0.349293	11.3982	6.90387
0.350244	10.9913	6.84801		0.350292	11.3719	6.87759
0.351243	10.9704	6.82718		0.351292	11.345	6.85075
0.352242	10.9496	6.80638		0.352291	11.3203	6.82603
0.353241	10.9285	6.78523		0.35329	11.2997	6.80538
0.354241	10.905	6.76175		0.35429	11.279	6.78477
0.35524	10.8794	6.73613		0.355289	11.2578	6.76351
0.356239	10.8563	6.71302		0.356288	11.2342	6.73995
0.357239	10.8334	6.69015		0.357287	11.2102	6.71596
0.358238	10.8101	6.66688		0.358287	11.1886	6.69431
0.359237	10.7851	6.64181		0.359286	11.167	6.67267
0.360236	10.7602	6.61698		0.360285	11.1454	6.65111
0.361236	10.7365	6.59324		0.361284	11.1245	6.6302
0.362235	10.7126	6.56933		0.362284	11.1049	6.61058
0.363234	10.6884	6.54512		0.363283	11.0861	6.59181
0.364234	10.6627	6.51942		0.364282	11.0672	6.5729
0.365233	10.6403	6.49708		0.365282	11.0465	6.55224
0.366232	10.6196	6.47637		0.366281	11.022	6.52768
0.367231	10.5988	6.45553		0.36728	11.0017	6.50745
0.368231	10.5775	6.4343		0.368279	10.9823	6.48801
0.36923	10.5533	6.41005		0.369279	10.9627	6.46838
0.370229	10.531	6.38773		0.370278	10.9422	6.44792
0.371229	10.5089	6.36566		0.371277	10.9215	6.42722
0.372228	10.4867	6.34348		0.372277	10.9043	6.41007
0.373227	10.464	6.32078		0.373276	10.8872	6.39289
0.374227	10.4382	6.29492		0.374275	10.8697	6.37538
0.375226	10.4147	6.27147		0.375274	10.8499	6.35557
0.376225	10.3913	6.24809		0.376274	10.8265	6.3322
0.377224	10.3678	6.22459		0.377273	10.8041	6.3098
0.378224	10.3445	6.20121		0.378272	10.7817	6.28746
0.379223	10.3221	6.17884		0.379272	10.7594	6.26512
0.380222	10.3046	6.16138		0.380271	10.7377	6.24338
0.381222	10.2871	6.1439		0.38127	10.7192	6.22493
0.382221	10.2695	6.1263		0.382269	10.7024	6.2081
0.38322	10.251	6.10773		0.383269	10.6856	6.19132
0.384219	10.2322	6.08892		0.384268	10.6679	6.17361
0.385219	10.2144	6.07115		0.385267	10.6467	6.15242
0.386218	10.1964	6.05319		0.386266	10.6236	6.12933
0.387217	10.1783	6.03508		0.387266	10.6005	6.10621
0.388217	10.1582	6.01494		0.388265	10.5775	6.08317
0.389216	10.1387	5.99542		0.389264	10.5533	6.05902
0.390215	10.1201	5.97685		0.390264	10.5274	6.03314
0.391214	10.1015	5.95824		0.391263	10.5065	6.01227
0.392214	10.0828	5.93957		0.392262	10.4856	5.99137
0.393213	10.063	5.91972		0.393261	10.4647	5.97037
0.394212	10.0462	5.903		0.394261	10.4434	5.94916
0.395212	10.0297	5.88647		0.39526	10.4224	5.92816
0.396211	10.0131	5.8699		0.396259	10.4028	5.90855
0.39721	9.99522	5.85198		0.397259	10.3833	5.88899
0.398209	9.97372	5.83047		0.398258	10.363	5.86872
0.399209	9.95603	5.81278		0.399257	10.3389	5.84465
0.400208	9.93859	5.79534		0.400256	10.3123	5.81798
0.401207	9.92097	5.77772		0.401256	10.2901	5.79582
0.402207	9.9024	5.75915		0.402255	10.268	5.77373
0.403206	9.88296	5.73972		0.403254	10.2465	5.75225
0.404205	9.86544	5.72219		0.404254	10.2277	5.73342
0.405205	9.84778	5.70453		0.405253	10.2106	5.7163
0.406204	9.83	5.68675		0.406252	10.1935	5.69924
0.407203	9.81036	5.66712		0.407251	10.1765	5.68224
0.408202	9.79057	5.64733		0.408251	10.1586	5.66431
0.409202	9.77399	5.63074		0.40925	10.1379	5.64362
0.410201	9.75731	5.61406		0.410249	10.1174	5.62313
0.4112	9.74038	5.59713		0.411249	10.098	5.60376
0.4122	9.72078	5.57753		0.412248	10.0786	5.58434
0.413199	9.7027	5.55945		0.413247	10.0593	5.56504
0.414198	9.68641	5.54316		0.414246	10.0411	5.54684
0.415197	9.66991	5.52666		0.415246	10.0268	5.53252
0.416197	9.65316	5.50992		0.416245	10.0127	5.51843
0.417196	9.63354	5.49029		0.417244	9.99858	5.5043
0.418195	9.61518	5.47193		0.418243	9.98329	5.48901
0.419195	9.59696	5.45372		0.419243	9.96282	5.46854
0.420194	9.57876	5.43551		0.420242	9.9422	5.44792
0.421193	9.55923	5.41599		0.421241	9.92158	5.4273
0.422192	9.53772	5.39447		0.422241	9.90082	5.40654
0.423192	9.52006	5.37681		0.42324	9.88013	5.38585
0.424191	9.50256	5.35931		0.424239	9.86215	5.36787
0.42519	9.48485	5.3416		0.425238	9.84978	5.3555
0.42619	9.46662	5.32338		0.426238	9.83746	5.34318
0.427189	9.44872	5.30547		0.427237	9.82473	5.33045
0.428188	9.43168	5.28843		0.428236	9.80939	5.31511
0.429187	9.41473	5.27148		0.429236	9.78922	5.29494
0.430187	9.39777	5.25453		0.430235	9.76738	5.2731
0.431186	9.38168	5.23843		0.431234	9.74559	5.25131
0.432185	9.36789	5.22464		0.432233	9.72332	5.22904
0.433185	9.3554	5.21215		0.433233	9.69974	5.20546
0.434184	9.3429	5.19966		0.434232	9.67948	5.1852
0.435183	9.32981	5.18656		0.435231	9.66216	5.16788
0.436182	9.31058	5.16734		0.436231	9.64482	5.15054
0.437182	9.29363	5.15039		0.43723	9.6274	5.13312
0.438181	9.27754	5.1343		0.438229	9.60965	5.11537
0.43918	9.26078	5.11754		0.439228	9.59166	5.09738
0.44018	9.24406	5.10081		0.440228	9.57365	5.07937
0.441179	9.22839	5.08514		0.441227	9.55547	5.06119
0.442178	9.21591	5.07267		0.442226	9.53569	5.04141
0.443178	9.20357	5.06032		0.443226	9.51174	5.01746
0.444177	9.19122	5.04797		0.444225	9.49328	4.999
0.445176	9.17772	5.03447		0.445224	9.47575	4.98147
0.446175	9.16286	5.01961		0.446223	9.45826	4.96398
0.447175	9.15155	5.0083		0.447223	9.44056	4.94628
0.448174	9.1402	4.99695		0.448222	9.4227	4.92842
0.449173	9.1288	4.98555		0.449221	9.40607	4.91179
0.450173	9.11648	4.97323		0.450221	9.38934	4.89506
0.451172	9.10347	4.96022		0.45122	9.37251	4.87823
0.452171	9.0912	4.94795		0.452219	9.35491	4.86063
0.45317	9.07898	4.93574		0.453218	9.33747	4.84319
0.45417	9.06677	4.92352		0.454218	9.32226	4.82798
0.455169	9.0497	4.90646		0.455217	9.30701	4.81273
0.456168	9.03003	4.88678		0.456216	9.29162	4.79734
0.457168	9.00998	4.86673		0.457215	9.27616	4.78188
0.458167	8.99002	4.84677		0.458215	9.26242	4.76814
0.459166	8.96998	4.82673		0.459214	9.24974	4.75546
0.460165	8.94983	4.80659		0.460213	9.23704	4.74276
0.461165	8.93645	4.7932		0.461213	9.22378	4.72951
0.462164	8.92421	4.78096		0.462212	9.20815	4.71387
0.463163	8.91198	4.76873		0.463211	9.1911	4.69682
0.464163	8.89971	4.75646		0.46421	9.17339	4.67911
0.465162	8.88558	4.74234		0.46521	9.15554	4.66126
0.466161	8.87063	4.72738		0.466209	9.13762	4.64334
0.46716	8.85561	4.71236		0.467208	9.1202	4.62592
0.46816	8.84069	4.69744		0.468208	9.10789	4.61361
0.469159	8.82552	4.68227		0.469207	9.09558	4.6013
0.470158	8.80497	4.66173		0.470206	9.0832	4.58892
0.471158	8.78705	4.6438		0.471205	9.07027	4.57599
0.472157	8.76914	4.6259		0.472205	9.05392	4.55964
0.473156	8.75135	4.6081		0.473204	9.03762	4.54334
0.474156	8.73362	4.59038		0.474203	9.02137	4.52709
0.475155	8.71784	4.57459		0.475203	9.00516	4.51088
0.476154	8.70331	4.56006		0.476202	8.9884	4.49412
0.477153	8.68869	4.54544		0.477201	8.9698	4.47552
0.478153	8.67417	4.53092		0.4782	8.95309	4.45881
0.479152	8.65921	4.51597		0.4792	8.93641	4.44213
0.480151	8.64782	4.50457		0.480199	8.91974	4.42546
0.481151	8.63833	4.49508		0.481198	8.90349	4.40921
0.48215	8.62892	4.48567		0.482198	8.88849	4.39421
0.483149	8.61934	4.4761		0.483197	8.87398	4.3797
0.484148	8.60735	4.4641		0.484196	8.85944	4.36516
0.485148	8.59401	4.45077		0.485195	8.84474	4.35046
0.486147	8.58074	4.43749		0.486195	8.82921	4.33493
0.487146	8.56742	4.42418		0.487194	8.8147	4.32042
0.488146	8.55412	4.41088		0.488193	8.80243	4.30815
0.489145	8.54033	4.39708		0.489192	8.79016	4.29588
0.490144	8.528	4.38476		0.490192	8.77769	4.28342
0.491143	8.51623	4.37299		0.491191	8.76438	4.2701
0.492143	8.50392	4.36067		0.49219	8.7515	4.25722
0.493142	8.49152	4.34827		0.49319	8.73927	4.24499
0.494141	8.47661	4.33336		0.494189	8.72709	4.23281
0.495141	8.46704	4.32379		0.495188	8.714	4.21972
0.49614	8.4576	4.31436		0.496187	8.69698	4.2027
0.497139	8.44817	4.30493		0.497187	8.6836	4.18932
0.498139	8.43873	4.29548		0.498186	8.67079	4.17651
0.499138	8.42893	4.28568		0.499185	8.65807	4.16379
0.500137	8.41825	4.275		0.500185	8.64507	4.15079
0.501136	8.40752	4.26427		0.501184	8.63211	4.13783
0.502136	8.39679	4.25354		0.502183	8.62218	4.1279
0.503135	8.38597	4.24272		0.503182	8.61223	4.11795
0.504134	8.37384	4.2306		0.504182	8.60215	4.10787
0.505134	8.36289	4.21964		0.505181	8.59086	4.09658
0.506133	8.35192	4.20868		0.50618	8.57714	4.08286
0.507132	8.34093	4.19768		0.50718	8.56283	4.06855
0.508131	8.32855	4.1853		0.508179	8.54849	4.05421
0.509131	8.31551	4.17227		0.509178	8.5341	4.03982
0.51013	8.30408	4.16083		0.510177	8.52019	4.02591
0.511129	8.29267	4.14942		0.511177	8.50759	4.01331
0.512129	8.28123	4.13798		0.512176	8.49679	4.00251
0.513128	8.27007	4.12682		0.513175	8.48594	3.99166
0.514127	8.25968	4.11643		0.514175	8.47476	3.98048
0.515126	8.24965	4.10641		0.515174	8.46215	3.96787
0.516126	8.23959	4.09634		0.516173	8.4505	3.95622
0.517125	8.22953	4.08628		0.517172	8.43915	3.94487
0.518124	8.21619	4.07294		0.518172	8.42748	3.9332
0.519124	8.20301	4.05976		0.519171	8.41519	3.92091
0.520123	8.19104	4.0478		0.52017	8.39859	3.90431
0.521122	8.17902	4.03578		0.521169	8.38676	3.89248
0.522121	8.167	4.02376		0.522169	8.37495	3.88067
0.523121	8.15343	4.01018		0.523168	8.3631	3.86882
0.52412	8.13965	3.9964		0.524167	8.35093	3.85665
0.525119	8.12603	3.98278		0.525167	8.33818	3.8439
0.526119	8.11242	3.96917		0.526166	8.32604	3.83176
0.527118	8.0987	3.95545		0.527165	8.31388	3.8196
0.528117	8.08426	3.94102		0.528165	8.3017	3.80742
0.529117	8.07153	3.92828		0.529164	8.28892	3.79464
0.530116	8.0588	3.91556		0.530163	8.2764	3.78212
0.531115	8.04605	3.9028		0.531162	8.26612	3.77184
0.532114	8.03331	3.89007		0.532162	8.25584	3.76156
0.533114	8.02092	3.87767		0.533161	8.24539	3.75111
0.534113	8.01153	3.86828		0.53416	8.23319	3.73891
0.535112	8.00219	3.85894		0.535159	8.22009	3.72581
0.536112	7.99285	3.8496		0.536159	8.20687	3.71259
0.537111	7.98329	3.84004		0.537158	8.1937	3.69943
0.53811	7.96908	3.82583		0.538157	8.18039	3.68611
0.539109	7.95458	3.81134		0.539157	8.16656	3.67228
0.540109	7.9401	3.79686		0.540156	8.1545	3.66022
0.541108	7.92563	3.78238		0.541155	8.14289	3.64862
0.542107	7.91096	3.76771		0.542154	8.1312	3.63692
0.543107	7.89884	3.75559		0.543154	8.11908	3.6248
0.544106	7.88928	3.74603		0.544153	8.1061	3.61182
0.545105	7.87973	3.73648		0.545152	8.09799	3.60371
0.546104	7.86988	3.72663		0.546152	8.08983	3.59555
0.547104	7.85981	3.71657		0.547151	8.08129	3.58701
0.548103	7.85105	3.7078		0.54815	8.07044	3.57616
0.549102	7.84264	3.69939		0.549149	8.0565	3.56222
0.550102	7.83424	3.69099		0.550149	8.04326	3.54898
0.551101	7.82586	3.68261		0.551148	8.03005	3.53577
0.5521	7.81763	3.67438		0.552147	8.01695	3.52267
0.5531	7.81027	3.66702		0.553147	8.00429	3.51001
0.554099	7.80309	3.65985		0.554146	7.99254	3.49826
0.555098	7.79598	3.65273		0.555145	7.98157	3.48729
0.556097	7.78881	3.64557		0.556144	7.97059	3.47631
0.557097	7.77944	3.63619		0.557144	7.95934	3.46506
0.558096	7.77054	3.62729		0.558143	7.94648	3.4522
0.559095	7.76187	3.61863		0.559142	7.93481	3.44053
0.560095	7.75317	3.60992		0.560142	7.92379	3.42951
0.561094	7.74452	3.60127		0.561141	7.91276	3.41848
0.562093	7.73185	3.5886		0.56214	7.90175	3.40747
0.563092	7.72328	3.58003		0.563139	7.89054	3.39626
0.564092	7.71476	3.57151		0.564139	7.88007	3.38579
0.565091	7.70623	3.56298		0.565138	7.86959	3.37531
0.56609	7.69761	3.55436		0.566137	7.85908	3.3648
0.56709	7.68812	3.54487		0.567136	7.84802	3.35375
0.568089	7.67946	3.53621		0.568136	7.83566	3.34138
0.569088	7.67083	3.52758		0.569135	7.82492	3.33064
0.570087	7.6621	3.51885		0.570134	7.81458	3.3203
0.571087	7.6531	3.50986		0.571134	7.80368	3.30941
0.572086	7.64314	3.49989		0.572133	7.79229	3.29801
0.573085	7.63338	3.49013		0.573132	7.78243	3.28815
0.574085	7.62364	3.48039		0.574131	7.77621	3.28193
0.575084	7.61381	3.47057		0.575131	7.77001	3.27573
0.576083	7.60302	3.45977		0.57613	7.76379	3.26951
0.577082	7.5904	3.44715		0.577129	7.75722	3.26294
0.578082	7.57773	3.43448		0.578129	7.7499	3.25562
0.579081	7.565	3.42175		0.579128	7.74238	3.2481
0.58008	7.55236	3.40912		0.580127	7.73482	3.24054
0.58108	7.54022	3.39697		0.581126	7.72703	3.23275
0.582079	7.53074	3.38749		0.582126	7.71685	3.22257
0.583078	7.5216	3.37835		0.583125	7.70764	3.21336
0.584077	7.51246	3.36921		0.584124	7.69884	3.20456
0.585077	7.50315	3.3599		0.585124	7.69007	3.19579
0.586076	7.49092	3.34767		0.586123	7.68113	3.18685
0.587075	7.48132	3.33807		0.587122	7.67054	3.17626
0.588075	7.47199	3.32874		0.588121	7.66015	3.16587
0.589074	7.46268	3.31944		0.589121	7.6498	3.15552
0.590073	7.45308	3.30983		0.59012	7.63942	3.14514
0.591072	7.4407	3.29745		0.591119	7.62852	3.13424
0.592072	7.4294	3.28615		0.592119	7.61566	3.12138
0.593071	7.41798	3.27473		0.593118	7.60482	3.11054
0.59407	7.40656	3.26331		0.594117	7.59395	3.09967
0.59507	7.39429	3.25104		0.595116	7.58314	3.08886
0.596069	7.37993	3.23669		0.596116	7.57285	3.07857
0.597068	7.36685	3.22361		0.597115	7.56402	3.06974
0.598068	7.35481	3.21156		0.598114	7.55604	3.06176
0.599067	7.34279	3.19954		0.599113	7.54802	3.05374
0.600066	7.33053	3.18728		0.600113	7.53977	3.04549
0.601065	7.32124	3.17799		0.601112	7.52913	3.03485
0.602065	7.3138	3.17055		0.602111	7.51602	3.02174
0.603064	7.30653	3.16328		0.603111	7.50325	3.00897
0.604063	7.29926	3.15602		0.60411	7.49051	2.99623
0.605063	7.29019	3.14695		0.605109	7.47795	2.98367
0.606062	7.27901	3.13576		0.606108	7.46747	2.97319
0.607061	7.26732	3.12408		0.607108	7.46051	2.96623
0.60806	7.2556	3.11235		0.608107	7.4546	2.96032
0.60906	7.24392	3.10067		0.609106	7.44868	2.9544
0.610059	7.2313	3.08805		0.610106	7.44239	2.94811
0.611058	7.22148	3.07823		0.611105	7.43333	2.93905
0.612058	7.2132	3.06995		0.612104	7.42461	2.93033
0.613057	7.20508	3.06183		0.613103	7.416	2.92172
0.614056	7.19693	3.05369		0.614103	7.40737	2.91309
0.615056	7.18951	3.04626		0.615102	7.3986	2.90432
0.616055	7.18516	3.04191		0.616101	7.38866	2.89438
0.617054	7.18102	3.03777		0.617101	7.38098	2.88671
0.618053	7.17687	3.03363		0.6181	7.37333	2.87905
0.619053	7.1717	3.02845		0.619099	7.36564	2.87136
0.620052	7.16467	3.02142		0.620098	7.35773	2.86345
0.621051	7.16023	3.01698		0.621098	7.34899	2.85471
0.622051	7.15591	3.01266		0.622097	7.33936	2.84508
0.62305	7.15159	3.00834		0.623096	7.33005	2.83577
0.624049	7.14579	3.00254		0.624095	7.32062	2.82634
0.625048	7.1379	2.99465		0.625095	7.31001	2.81573
0.626048	7.12749	2.98424		0.626094	7.30061	2.80633
0.627047	7.11704	2.97379		0.627093	7.29406	2.79978
0.628046	7.10646	2.96321		0.628093	7.28749	2.79321
0.629046	7.09536	2.95211		0.629092	7.28091	2.78663
0.630045	7.08607	2.94283		0.630091	7.27424	2.77997
0.631044	7.07842	2.93517		0.63109	7.26566	2.77138
0.632043	7.07078	2.92753		0.63209	7.25605	2.76178
0.633043	7.06316	2.91991		0.633089	7.24649	2.75221
0.634042	7.05614	2.91289		0.634088	7.23672	2.74244
0.635041	7.05013	2.90688		0.635088	7.224	2.72972
0.636041	7.04427	2.90102		0.636087	7.21338	2.7191
0.63704	7.03839	2.89515		0.637086	7.20408	2.7098
0.638039	7.03215	2.8889		0.638085	7.19477	2.70049
0.639038	7.02178	2.87854		0.639085	7.18559	2.69131
0.640038	7.01076	2.86751		0.640084	7.17872	2.68444
0.641037	6.9997	2.85645		0.641083	7.17375	2.67947
0.642036	6.98858	2.84533		0.642083	7.16886	2.67458
0.643036	6.97774	2.8345		0.643082	7.16394	2.66966
0.644035	6.96836	2.82511		0.644081	7.15819	2.66391
0.645034	6.96134	2.81809		0.64508	7.15002	2.65574
0.646033	6.9543	2.81106		0.64608	7.14226	2.64798
0.647033	6.94726	2.80401		0.647079	7.13457	2.64029
0.648032	6.93947	2.79622		0.648078	7.1268	2.63252
0.649031	6.93243	2.78918		0.649078	7.11895	2.62467
0.650031	6.92659	2.78334		0.650077	7.11175	2.61747
0.65103	6.921	2.77776		0.651076	7.10572	2.61144
0.652029	6.91586	2.77261		0.652075	7.09967	2.60539
0.653028	6.91005	2.76681		0.653075	7.0935	2.59922
0.654028	6.90442	2.76117		0.654074	7.08537	2.59109
0.655027	6.89893	2.75569		0.655073	7.07529	2.58101
0.656026	6.8935	2.75025		0.656072	7.06525	2.57098
0.657026	6.88806	2.74481		0.657072	7.05519	2.56091
0.658025	6.88187	2.73863		0.658071	7.04507	2.55079
0.659024	6.87494	2.73169		0.65907	7.03444	2.54016
0.660024	6.86791	2.72466		0.66007	7.02656	2.53228
0.661023	6.86082	2.71757		0.661069	7.01966	2.52538
0.662022	6.85379	2.71054		0.662068	7.01277	2.51849
0.663021	6.84551	2.70227		0.663067	7.00594	2.51166
0.664021	6.84052	2.69728		0.664067	6.99983	2.50555
0.66502	6.83591	2.69266		0.665066	6.99212	2.49784
0.666019	6.83133	2.68808		0.666065	6.98428	2.49001
0.667019	6.82673	2.68348		0.667065	6.97645	2.48217
0.668018	6.82107	2.67782		0.668064	6.96846	2.47418
0.669017	6.81476	2.67151		0.669063	6.95844	2.46416
0.670016	6.80841	2.66517		0.670062	6.94985	2.45557
0.671016	6.80208	2.65883		0.671062	6.94123	2.44695
0.672015	6.79574	2.65249		0.672061	6.93262	2.43834
0.673014	6.78969	2.64644		0.67306	6.92405	2.42977
0.674014	6.78437	2.64112		0.67406	6.91571	2.42143
0.675013	6.77907	2.63582		0.675059	6.90781	2.41353
0.676012	6.77381	2.63056		0.676058	6.90001	2.40573
0.677011	6.76817	2.62492		0.677057	6.89251	2.39823
0.678011	6.7616	2.61836		0.678057	6.88455	2.39027
0.67901	6.75505	2.6118		0.679056	6.8768	2.38252
0.680009	6.74852	2.60527		0.680055	6.87105	2.37677
0.681009	6.74197	2.59872		0.681055	6.8653	2.37102
0.682008	6.73501	2.59177		0.682054	6.85954	2.36526
0.683007	6.72848	2.58523		0.683053	6.85385	2.35957
0.684007	6.72209	2.57884		0.684052	6.84929	2.35501
0.685006	6.71572	2.57247		0.685052	6.84513	2.35085
0.686005	6.70932	2.56607		0.686051	6.84098	2.3467
0.687004	6.70049	2.55725		0.68705	6.83678	2.3425
0.688004	6.69252	2.54928		0.68805	6.83169	2.33741
0.689003	6.68494	2.54169		0.689049	6.82439	2.33011
0.690002	6.67736	2.53411		0.690048	6.81646	2.32218
0.691002	6.66983	2.52658		0.691047	6.80859	2.31431
0.692001	6.66449	2.52124		0.692047	6.80067	2.30639
0.693	6.66025	2.51701		0.693046	6.79132	2.29704
0.693999	6.65625	2.513		0.694045	6.78392	2.28964
0.694999	6.65229	2.50904		0.695045	6.77779	2.28351
0.695998	6.64785	2.5046		0.696044	6.77167	2.27739
0.696997	6.64219	2.49894		0.697043	6.76549	2.27121
0.697997	6.63703	2.49378		0.698042	6.76038	2.2661
0.698996	6.63197	2.48872		0.699042	6.75523	2.26095
0.699995	6.62686	2.48362		0.700041	6.75009	2.25581
0.700994	6.62039	2.47714		0.70104	6.74496	2.25068
0.701994	6.61296	2.46972		0.702039	6.73951	2.24524
0.702993	6.60667	2.46343		0.703039	6.73202	2.23774
0.703992	6.60047	2.45722		0.704038	6.72619	2.23191
0.704992	6.5948	2.45155		0.705037	6.72045	2.22617
0.705991	6.58823	2.44498		0.706037	6.7146	2.22032
0.70699	6.58116	2.43792		0.707036	6.70808	2.2138
0.707989	6.57425	2.431		0.708035	6.70016	2.20588
0.708989	6.56739	2.42414		0.709034	6.69191	2.19763
0.709988	6.56053	2.41728		0.710034	6.68358	2.1893
0.710987	6.55299	2.40974		0.711033	6.67538	2.1811
0.711987	6.54734	2.4041		0.712032	6.66712	2.17284
0.712986	6.54263	2.39939		0.713032	6.65984	2.16556
0.713985	6.53803	2.39478		0.714031	6.65386	2.15958
0.714984	6.53344	2.39019		0.71503	6.64788	2.15361
0.715984	6.52922	2.38597		0.716029	6.64187	2.14759
0.716983	6.52312	2.37987		0.717029	6.63469	2.14041
0.717982	6.5167	2.37345		0.718028	6.62832	2.13404
0.718982	6.51029	2.36704		0.719027	6.62291	2.12863
0.719981	6.50354	2.36029		0.720027	6.61752	2.12324
0.72098	6.49649	2.35325		0.721026	6.61217	2.11789
0.72198	6.49054	2.34729		0.722025	6.60765	2.11337
0.722979	6.48475	2.34151		0.723024	6.60229	2.10801
0.723978	6.47895	2.3357		0.724024	6.59685	2.10258
0.724977	6.4721	2.32885		0.725023	6.59138	2.0971
0.725977	6.46534	2.3221		0.726022	6.58552	2.09124
0.726976	6.46002	2.31678		0.727022	6.57727	2.08299
0.727975	6.45485	2.3116		0.728021	6.5712	2.07692
0.728975	6.44968	2.30644		0.72902	6.56516	2.07088
0.729974	6.44215	2.2989		0.730019	6.55936	2.06508
0.730973	6.43404	2.29079		0.731019	6.55319	2.05891
0.731972	6.42621	2.28297		0.732018	6.54611	2.05183
0.732972	6.4184	2.27515		0.733017	6.54034	2.04606
0.733971	6.4106	2.26736		0.734016	6.53458	2.0403
0.73497	6.40242	2.25917		0.735016	6.52883	2.03455
0.73597	6.39485	2.25161		0.736015	6.5228	2.02852
0.736969	6.38742	2.24417		0.737014	6.51626	2.02198
0.737968	6.37997	2.23672		0.738014	6.50969	2.01541
0.738967	6.37264	2.22939		0.739013	6.50312	2.00884
0.739967	6.36625	2.22301		0.740012	6.49655	2.00227
0.740966	6.35956	2.21631		0.741011	6.4908	1.99652
0.741965	6.35278	2.20953		0.742011	6.48707	1.99279
0.742965	6.34602	2.20277		0.74301	6.48407	1.9898
0.743964	6.33873	2.19548		0.744009	6.48109	1.98681
0.744963	6.33056	2.18732		0.745009	6.4781	1.98382
0.745963	6.32299	2.17975		0.746008	6.47324	1.97896
0.746962	6.31549	2.17224		0.747007	6.46666	1.97238
0.747961	6.30792	2.16467		0.748006	6.45991	1.96563
0.74896	6.3007	2.15745		0.749006	6.45314	1.95886
0.74996	6.29485	2.15161		0.750005	6.44637	1.95209
0.750959	6.29006	2.14682		0.751004	6.43774	1.94346
0.751958	6.28528	2.14203		0.752004	6.43188	1.9376
0.752958	6.2805	2.13725		0.753003	6.42606	1.93178
0.753957	6.2748	2.13155		0.754002	6.42023	1.92595
0.754956	6.27149	2.12824		0.755001	6.41426	1.91998
0.755955	6.2696	2.12635		0.756001	6.40769	1.91341
0.756955	6.26772	2.12447		0.757	6.40254	1.90826
0.757954	6.26561	2.12236		0.757999	6.39745	1.90317
0.758953	6.26205	2.1188		0.758999	6.39236	1.89808
0.759953	6.25852	2.11527		0.759998	6.38702	1.89274
0.760952	6.25495	2.11171		0.760997	6.3816	1.88732
0.761951	6.25139	2.10814		0.761996	6.37659	1.88231
0.76295	6.24798	2.10473		0.762996	6.37155	1.87727
0.76395	6.24471	2.10146		0.763995	6.36655	1.87228
0.764949	6.24065	2.0974		0.764994	6.36047	1.86619
0.765948	6.23639	2.09314		0.765993	6.35248	1.8582
0.766948	6.23214	2.08889		0.766993	6.34368	1.8494
0.767947	6.22738	2.08413		0.767992	6.33482	1.84054
0.768946	6.22281	2.07956		0.768991	6.32597	1.83169
0.769945	6.21937	2.07613		0.769991	6.31713	1.82285
0.770945	6.21617	2.07292		0.77099	6.31019	1.81591
0.771944	6.21297	2.06973		0.771989	6.30409	1.80981
0.772943	6.20782	2.06457		0.772988	6.29799	1.80371
0.773943	6.20185	2.0586		0.773988	6.29192	1.79764
0.774942	6.19556	2.05231		0.774987	6.28217	1.78789
0.775941	6.18924	2.04599		0.775986	6.2743	1.78002
0.776941	6.18287	2.03962		0.776986	6.26649	1.77221
0.77794	6.1763	2.03305		0.777985	6.2587	1.76442
0.778939	6.17044	2.0272		0.778984	6.25135	1.75707
0.779938	6.165	2.02175		0.779983	6.24592	1.75164
0.780938	6.15954	2.0163		0.780983	6.24142	1.74714
0.781937	6.15401	2.01077		0.781982	6.23693	1.74265
0.782936	6.14858	2.00533		0.782981	6.23247	1.73819
0.783936	6.14478	2.00153		0.783981	6.22832	1.73404
0.784935	6.14123	1.99798		0.78498	6.22437	1.73009
0.785934	6.13767	1.99443		0.785979	6.22083	1.72655
0.786933	6.13412	1.99087		0.786978	6.21732	1.72304
0.787933	6.13034	1.98709		0.787978	6.21382	1.71954
0.788932	6.12629	1.98305		0.788977	6.20912	1.71484
0.789931	6.12223	1.97899		0.789976	6.20454	1.71026
0.790931	6.11819	1.97495		0.790976	6.20098	1.7067
0.79193	6.11288	1.96963		0.791975	6.19748	1.7032
0.792929	6.10722	1.96397		0.792974	6.19402	1.69974
0.793928	6.10175	1.9585		0.793973	6.19046	1.69618
0.794928	6.09632	1.95307		0.794973	6.18686	1.69258
0.795927	6.09085	1.9476		0.795972	6.18325	1.68897
0.796926	6.08641	1.94316		0.796971	6.17963	1.68535
0.797926	6.08434	1.94109		0.79797	6.17604	1.68176
0.798925	6.0827	1.93946		0.79897	6.17175	1.67747
0.799924	6.0811	1.93785		0.799969	6.17088	1.6766
0.800923	6.07949	1.93624		0.800968	6.17047	1.67619
0.801923	6.07602	1.93277		0.801968	6.17006	1.67578
0.802922	6.07227	1.92903		0.802967	6.16953	1.67526
0.803921	6.06853	1.92529		0.803966	6.16788	1.6736
0.804921	6.06481	1.92156		0.804965	6.16445	1.67017
0.80592	6.06114	1.91789		0.805965	6.1609	1.66662
0.806919	6.05892	1.91567		0.806964	6.15735	1.66307
0.807918	6.057	1.91376		0.807963	6.15377	1.65949
0.808918	6.05511	1.91186		0.808963	6.15005	1.65577
0.809917	6.05321	1.90997		0.809962	6.14618	1.6519
0.810916	6.05089	1.90764		0.810961	6.14228	1.648
0.811916	6.04755	1.90431		0.81196	6.1384	1.64412
0.812915	6.04419	1.90094		0.81296	6.13395	1.63967
0.813914	6.0406	1.89735		0.813959	6.13049	1.63621
0.814914	6.0369	1.89365		0.814958	6.12792	1.63364
0.815913	6.03213	1.88888		0.815958	6.12539	1.63111
0.816912	6.02703	1.88378		0.816957	6.12286	1.62858
0.817911	6.02251	1.87926		0.817956	6.11734	1.62306
0.818911	6.01817	1.87492		0.818955	6.11143	1.61715
0.81991	6.01383	1.87058		0.819955	6.1055	1.61122
0.820909	6.01077	1.86752		0.820954	6.09955	1.60527
0.821909	6.00791	1.86467		0.821953	6.09349	1.59921
0.822908	6.00489	1.86164		0.822953	6.08636	1.59208
0.823907	6.00185	1.8586		0.823952	6.07986	1.58559
0.824906	5.99881	1.85556		0.824951	6.07338	1.5791
0.825906	5.99376	1.85052		0.82595	6.06692	1.57264
0.826905	5.98946	1.84622		0.82695	6.06053	1.56625
0.827904	5.98578	1.84253		0.827949	6.05429	1.56001
0.828904	5.98217	1.83893		0.828948	6.04879	1.55451
0.829903	5.97857	1.83533		0.829948	6.04333	1.54905
0.830902	5.9745	1.83126		0.830947	6.03785	1.54357
0.831901	5.96918	1.82593		0.831946	6.03201	1.53773
0.832901	5.96355	1.8203		0.832945	6.026	1.53172
0.8339	5.95795	1.8147		0.833945	6.01999	1.52572
0.834899	5.95239	1.80915		0.834944	6.01404	1.51976
0.835899	5.94735	1.8041		0.835943	6.00804	1.51376
0.836898	5.94358	1.80033		0.836942	6.00047	1.50619
0.837897	5.94004	1.79679		0.837942	5.9931	1.49882
0.838897	5.93651	1.79326		0.838941	5.98581	1.49153
0.839896	5.93213	1.78888		0.83994	5.97849	1.48421
0.840895	5.92768	1.78443		0.84094	5.97142	1.47714
0.841894	5.92445	1.7812		0.841939	5.96531	1.47103
0.842894	5.92143	1.77819		0.842938	5.96212	1.46784
0.843893	5.91841	1.77516		0.843937	5.95959	1.46531
0.844892	5.91485	1.7716		0.844937	5.95711	1.46283
0.845892	5.90963	1.76639		0.845936	5.95425	1.45998
0.846891	5.90336	1.76011		0.846935	5.95109	1.45681
0.84789	5.89693	1.75368		0.847935	5.94889	1.45461
0.848889	5.89053	1.74728		0.848934	5.94682	1.45254
0.849889	5.88454	1.74129		0.849933	5.94474	1.45046
0.850888	5.88084	1.73759		0.850932	5.94234	1.44806
0.851887	5.87788	1.73463		0.851932	5.93968	1.4454
0.852887	5.87497	1.73173		0.852931	5.93693	1.44265
0.853886	5.87162	1.72838		0.85393	5.93417	1.43989
0.854885	5.86637	1.72313		0.85493	5.9314	1.43712
0.855884	5.8613	1.71805		0.855929	5.92779	1.43351
0.856884	5.85628	1.71304		0.856928	5.92419	1.42991
0.857883	5.85127	1.70803		0.857927	5.92078	1.4265
0.858882	5.84608	1.70283		0.858927	5.91737	1.42309
0.859882	5.84034	1.69709		0.859926	5.91375	1.41947
0.860881	5.83444	1.69119		0.860925	5.90887	1.41459
0.86188	5.82851	1.68526		0.861925	5.90565	1.41137
0.862879	5.82256	1.67931		0.862924	5.90274	1.40846
0.863879	5.81776	1.67451		0.863923	5.89981	1.40553
0.864878	5.81524	1.67199		0.864922	5.89737	1.40309
0.865877	5.81404	1.6708		0.865922	5.89583	1.40155
0.866877	5.81295	1.6697		0.866921	5.89344	1.39916
0.867876	5.81179	1.66854		0.86792	5.89094	1.39666
0.868875	5.80991	1.66666		0.868919	5.88844	1.39416
0.869874	5.80757	1.66432		0.869919	5.88451	1.39023
0.870874	5.80531	1.66206		0.870918	5.87961	1.38533
0.871873	5.80312	1.65987		0.871917	5.87502	1.38075
0.872872	5.80093	1.65768		0.872917	5.87046	1.37618
0.873872	5.79847	1.65522		0.873916	5.8659	1.37163
0.874871	5.79542	1.65217		0.874915	5.86196	1.36768
0.87587	5.79217	1.64892		0.875914	5.85851	1.36423
0.876869	5.78891	1.64566		0.876914	5.85529	1.36101
0.877869	5.78565	1.6424		0.877913	5.85209	1.35781
0.878868	5.78146	1.63821		0.878912	5.84889	1.35461
0.879867	5.77815	1.6349		0.879912	5.84433	1.35005
0.880867	5.77527	1.63203		0.880911	5.84047	1.34619
0.881866	5.77238	1.62913		0.88191	5.83695	1.34267
0.882865	5.7695	1.62625		0.882909	5.83343	1.33915
0.883865	5.76823	1.62498		0.883909	5.82993	1.33565
0.884864	5.76786	1.62461		0.884908	5.8271	1.33282
0.885863	5.76761	1.62436		0.885907	5.82559	1.33132
0.886862	5.76736	1.62411		0.886907	5.8242	1.32992
0.887862	5.76692	1.62367		0.887906	5.82282	1.32854
0.888861	5.7647	1.62145		0.888905	5.82144	1.32716
0.88986	5.76101	1.61776		0.889904	5.81964	1.32536
0.89086	5.75706	1.61381		0.890904	5.81682	1.32255
0.891859	5.75308	1.60983		0.891903	5.81379	1.31951
0.892858	5.74914	1.6059		0.892902	5.81071	1.31643
0.893857	5.74597	1.60273		0.893902	5.80625	1.31197
0.894857	5.7437	1.60045		0.894901	5.80198	1.3077
0.895856	5.7416	1.59836		0.8959	5.7989	1.30462
0.896855	5.7395	1.59626		0.896899	5.79602	1.30174
0.897855	5.73716	1.59391		0.897899	5.79313	1.29885
0.898854	5.73486	1.59161		0.898898	5.78996	1.29569
0.899853	5.73271	1.58947		0.899897	5.78607	1.29179
0.900853	5.73059	1.58734		0.900896	5.78194	1.28766
0.901852	5.72847	1.58522		0.901896	5.77779	1.28351
0.902851	5.72425	1.58101		0.902895	5.77365	1.27937
0.90385	5.72049	1.57724		0.903894	5.77078	1.2765
0.90485	5.71729	1.57404		0.904894	5.76954	1.27527
0.905849	5.71417	1.57092		0.905893	5.76856	1.27428
0.906848	5.71106	1.56781		0.906892	5.76758	1.2733
0.907848	5.70864	1.56539		0.907891	5.76659	1.27231
0.908847	5.70472	1.56148		0.908891	5.76362	1.26934
0.909846	5.70049	1.55724		0.90989	5.75988	1.26561
0.910845	5.69627	1.55302		0.910889	5.75607	1.26179
0.911845	5.69209	1.54885		0.911889	5.75227	1.25799
0.912844	5.68821	1.54496		0.912888	5.74847	1.25419
0.913843	5.68525	1.542		0.913887	5.74461	1.25033
0.914843	5.68244	1.53919		0.914886	5.74069	1.24641
0.915842	5.67963	1.53638		0.915886	5.73681	1.24253
0.916841	5.67679	1.53354		0.916885	5.73292	1.23864
0.91784	5.6739	1.53066		0.917884	5.72877	1.23449
0.91884	5.67124	1.528		0.918884	5.72498	1.2307
0.919839	5.66858	1.52533		0.919883	5.72222	1.22794
0.920838	5.66575	1.5225		0.920882	5.71961	1.22533
0.921838	5.66303	1.51978		0.921881	5.71698	1.2227
0.922837	5.66075	1.5175		0.922881	5.71373	1.21945
0.923836	5.6588	1.51555		0.92388	5.7099	1.21562
0.924835	5.65694	1.51369		0.924879	5.70607	1.21179
0.925835	5.65507	1.51182		0.925879	5.70227	1.20799
0.926834	5.65166	1.50841		0.926878	5.6985	1.20422
0.927833	5.64862	1.50537		0.927877	5.69422	1.19994
0.928833	5.64652	1.50327		0.928876	5.68844	1.19416
0.929832	5.64463	1.50138		0.929876	5.68228	1.188
0.930831	5.64274	1.49949		0.930875	5.67611	1.18183
0.93183	5.64116	1.49792		0.931874	5.66995	1.17567
0.93283	5.63918	1.49593		0.932873	5.66591	1.17163
0.933829	5.63697	1.49372		0.933873	5.66436	1.17008
0.934828	5.63475	1.4915		0.934872	5.66312	1.16884
0.935828	5.63251	1.48926		0.935871	5.66187	1.16759
0.936827	5.63015	1.4869		0.936871	5.66062	1.16634
0.937826	5.62767	1.48442		0.93787	5.6586	1.16432
0.938826	5.62515	1.4819		0.938869	5.65643	1.16215
0.939825	5.62264	1.47939		0.939868	5.65429	1.16001
0.940824	5.6197	1.47645		0.940868	5.65214	1.15786
0.941823	5.61529	1.47204		0.941867	5.64994	1.15566
0.942823	5.61047	1.46722		0.942866	5.64773	1.15345
0.943822	5.60568	1.46244		0.943866	5.64656	1.15228
0.944821	5.6009	1.45765		0.944865	5.64552	1.15124
0.945821	5.59669	1.45344		0.945864	5.64445	1.15018
0.94682	5.5929	1.44965		0.946863	5.64276	1.14848
0.947819	5.58904	1.4458		0.947863	5.64036	1.14608
0.948818	5.58514	1.44189		0.948862	5.63855	1.14427
0.949818	5.58122	1.43797		0.949861	5.6369	1.14262
0.950817	5.57703	1.43378		0.950861	5.63526	1.14098
0.951816	5.57437	1.43112		0.95186	5.63363	1.13935
0.952816	5.57294	1.42969		0.952859	5.63243	1.13815
0.953815	5.57172	1.42848		0.953858	5.63151	1.13723
0.954814	5.57051	1.42727		0.954858	5.63063	1.13635
0.955813	5.56886	1.42561		0.955857	5.62975	1.13547
0.956813	5.56656	1.42331		0.956856	5.62756	1.13328
0.957812	5.56411	1.42086		0.957856	5.62259	1.12831
0.958811	5.56165	1.4184		0.958855	5.61698	1.1227
0.959811	5.55919	1.41594		0.959854	5.61135	1.11707
0.96081	5.55495	1.4117		0.960853	5.60568	1.1114
0.961809	5.55016	1.40691		0.961853	5.60062	1.10634
0.962808	5.54534	1.40209		0.962852	5.59667	1.10239
0.963808	5.54054	1.3973		0.963851	5.59298	1.0987
0.964807	5.53574	1.39249		0.96485	5.58929	1.09501
0.965806	5.53212	1.38887		0.96585	5.58559	1.09131
0.966806	5.53024	1.38699		0.966849	5.58239	1.08811
0.967805	5.52868	1.38543		0.967848	5.57956	1.08528
0.968804	5.52712	1.38387		0.968848	5.57679	1.08251
0.969804	5.52562	1.38237		0.969847	5.574	1.07972
0.970803	5.52384	1.3806		0.970846	5.57121	1.07693
0.971802	5.5216	1.37835		0.971846	5.56896	1.07468
0.972801	5.5194	1.37615		0.972845	5.56799	1.07372
0.973801	5.5171	1.37385		0.973844	5.56729	1.07301
0.9748	5.51416	1.37092		0.974843	5.56657	1.07229
0.975799	5.51016	1.36691		0.975843	5.56532	1.07104
0.976799	5.50586	1.36261		0.976842	5.56317	1.06889
0.977798	5.50162	1.35838		0.977841	5.56083	1.06656
0.978797	5.49739	1.35414		0.97884	5.5585	1.06422
0.979796	5.4935	1.35025		0.97984	5.55618	1.0619
0.980796	5.49036	1.34712		0.980839	5.55395	1.05967
0.981795	5.48769	1.34444		0.981838	5.55337	1.05909
0.982794	5.48508	1.34184		0.982838	5.55353	1.05925
0.983794	5.48248	1.33923		0.983837	5.55378	1.0595
0.984793	5.48067	1.33743		0.984836	5.55403	1.05975
0.985792	5.48112	1.33787		0.985835	5.5542	1.05992
0.986791	5.48267	1.33943		0.986835	5.55309	1.05881
0.987791	5.48431	1.34106		0.987834	5.5515	1.05722
0.98879	5.48594	1.3427		0.988833	5.54985	1.05557
0.989789	5.48703	1.34378		0.989833	5.5482	1.05392
0.990789	5.48707	1.34383		0.990832	5.54633	1.05205
0.991788	5.48676	1.34352		0.991831	5.54302	1.04874
0.992787	5.48645	1.34321		0.99283	5.53946	1.04518
0.993787	5.48614	1.3429		0.99383	5.53592	1.04164
0.994786	5.48508	1.34183		0.994829	5.53235	1.03808
0.995785	5.48332	1.34007		0.995828	5.52874	1.03446
0.996784	5.4814	1.33815		0.996828	5.52506	1.03078
0.997784	5.47947	1.33622		0.997827	5.5215	1.02722
0.998783	5.47754	1.33429		0.998826	5.51781	1.02353
0.999782	5.47614	1.33289		0.999825	5.51408	1.01981
1.00078	5.47604	1.33279		1.00083	5.51077	1.01649
1.00178	5.47637	1.33312		1.00182	5.50812	1.01384
1.00278	5.4767	1.33345		1.00282	5.50563	1.01136
1.00378	5.47714	1.33389		1.00382	5.50316	1.00888
1.00478	5.47749	1.33424		1.00482	5.50068	1.0064
1.00578	5.47754	1.33429		1.00582	5.49813	1.00385
1.00678	5.47749	1.33425		1.00682	5.49535	1.00107
1.00778	5.47745	1.3342		1.00782	5.49254	0.998255
1.00878	5.47757	1.33432		1.00882	5.48971	0.995426
1.00978	5.47704	1.33379		1.00982	5.48687	0.992588
1.01077	5.47587	1.33263		1.01082	5.48421	0.989934
1.01177	5.47457	1.33133		1.01182	5.48227	0.987995
1.01277	5.47328	1.33003		1.01282	5.48052	0.986242
1.01377	5.47032	1.32708		1.01381	5.47877	0.984485
1.01477	5.46611	1.32286		1.01481	5.477	0.982723
1.01577	5.46187	1.31863		1.01581	5.47506	0.980782
1.01677	5.4577	1.31445		1.01681	5.47384	0.979559
1.01777	5.45355	1.3103		1.01781	5.47281	0.978528
1.01877	5.44846	1.30521		1.01881	5.47178	0.977498
1.01977	5.44358	1.30033		1.01981	5.47074	0.976464
1.02077	5.4389	1.29565		1.02081	5.46948	0.9752
1.02177	5.43424	1.291		1.02181	5.46833	0.974047
1.02277	5.4296	1.28635		1.02281	5.46722	0.972939
1.02377	5.42529	1.28205		1.02381	5.46611	0.971827
1.02476	5.4212	1.27796		1.02481	5.465	0.970723
1.02576	5.41747	1.27423		1.02581	5.46148	0.967202
1.02676	5.41376	1.27051		1.02681	5.45754	0.963265
1.02776	5.40984	1.26659		1.02781	5.45362	0.959337
1.02876	5.40574	1.26249		1.0288	5.44972	0.955438
1.02976	5.40141	1.25816		1.0298	5.446	0.951721
1.03076	5.39693	1.25368		1.0308	5.4429	0.948617
1.03176	5.39245	1.2492		1.0318	5.43991	0.945629
1.03276	5.38798	1.24474		1.0328	5.4369	0.94262
1.03376	5.38341	1.24016		1.0338	5.43391	0.939635
1.03476	5.3786	1.23535		1.0348	5.43057	0.936289
1.03576	5.37371	1.23046		1.0358	5.42668	0.932404
1.03676	5.36881	1.22556		1.0368	5.42265	0.928372
1.03775	5.36381	1.22056		1.0378	5.41862	0.924342
1.03876	5.35997	1.21672		1.0388	5.4146	0.920318
1.03975	5.35802	1.21477		1.0398	5.41121	0.916929
1.04075	5.35676	1.21351		1.0408	5.40868	0.9144
1.04175	5.3555	1.21225		1.0418	5.40641	0.912135
1.04275	5.35492	1.21167		1.04279	5.40417	0.909893
1.04375	5.35572	1.21247		1.04379	5.40192	0.907642
1.04475	5.35738	1.21413		1.04479	5.40002	0.905743
1.04575	5.35919	1.21594		1.04579	5.39854	0.904264
1.04675	5.36099	1.21775		1.04679	5.39714	0.902856
1.04775	5.36213	1.21888		1.04779	5.39573	0.901448
1.04875	5.36253	1.21929		1.04879	5.39427	0.899986
1.04975	5.36272	1.21947		1.04979	5.39247	0.898193
1.05075	5.36288	1.21964		1.05079	5.39313	0.898847
1.05174	5.36307	1.21982		1.05179	5.39437	0.900094
1.05275	5.36332	1.22007		1.05279	5.39565	0.901373
1.05374	5.36354	1.22029		1.05379	5.39673	0.902453
1.05474	5.36373	1.22048		1.05479	5.39726	0.902975
1.05574	5.36391	1.22067		1.05578	5.39706	0.902777
1.05674	5.36403	1.22078		1.05678	5.39667	0.902392
1.05774	5.36396	1.22071		1.05778	5.39629	0.902008
1.05874	5.3638	1.22055		1.05878	5.39554	0.901261
1.05974	5.36363	1.22038		1.05978	5.3947	0.900422
1.06074	5.36346	1.22021		1.06078	5.39419	0.899915
1.06174	5.36289	1.21964		1.06178	5.39379	0.899513
1.06274	5.36181	1.21856		1.06278	5.39339	0.899112
1.06374	5.36066	1.21741		1.06378	5.39348	0.899197
1.06474	5.35956	1.21631		1.06478	5.3932	0.898915
1.06574	5.35845	1.21521		1.06578	5.39248	0.898196
1.06673	5.35724	1.21399		1.06678	5.39167	0.897393
1.06773	5.35515	1.2119		1.06778	5.39074	0.89646
1.06873	5.35236	1.20911		1.06878	5.38859	0.894315
1.06973	5.34943	1.20618		1.06977	5.38575	0.891474
1.07073	5.34651	1.20326		1.07077	5.3828	0.888517
1.07173	5.34495	1.2017		1.07177	5.37983	0.885552
1.07273	5.3452	1.20195		1.07277	5.37669	0.882413
1.07373	5.34607	1.20283		1.07377	5.37329	0.879006
1.07473	5.34697	1.20372		1.07477	5.3701	0.875823
1.07573	5.34786	1.20461		1.07577	5.36702	0.872738
1.07673	5.34602	1.20278		1.07677	5.36392	0.869644
1.07773	5.34263	1.19938		1.07777	5.36109	0.866811
1.07873	5.33929	1.19604		1.07877	5.3587	0.864421
1.07973	5.33597	1.19272		1.07977	5.35675	0.86247
1.08072	5.33258	1.18933		1.08077	5.35489	0.860615
1.08172	5.32919	1.18594		1.08177	5.35306	0.858775
1.08272	5.32594	1.18269		1.08277	5.34973	0.855445
1.08372	5.32277	1.17952		1.08377	5.34546	0.851176
1.08472	5.31959	1.17634		1.08476	5.34132	0.847038
1.08572	5.31638	1.17313		1.08576	5.33728	0.842998
1.08672	5.31348	1.17024		1.08676	5.33326	0.838978
1.08772	5.31118	1.16793		1.08776	5.32966	0.835383
1.08872	5.30913	1.16589		1.08876	5.32586	0.831577
1.08972	5.30709	1.16384		1.08976	5.32183	0.827553
1.09072	5.30478	1.16154		1.09076	5.31777	0.82349
1.09172	5.30225	1.159		1.09176	5.31374	0.819456
1.09272	5.29978	1.15653		1.09276	5.3103	0.816021
1.09372	5.29739	1.15414		1.09376	5.3082	0.81392
1.09472	5.29499	1.15174		1.09476	5.30648	0.8122
1.09571	5.29222	1.14897		1.09576	5.30476	0.810477
1.09671	5.28786	1.14462		1.09676	5.30252	0.808237
1.09771	5.28226	1.13901		1.09776	5.29909	0.804813
1.09871	5.27647	1.13322		1.09875	5.2956	0.801322
1.09971	5.27071	1.12746		1.09975	5.29219	0.79791
1.10071	5.2652	1.12195		1.10075	5.28879	0.794506
1.10171	5.26232	1.11907		1.10175	5.2853	0.791018
1.10271	5.26116	1.11791		1.10275	5.28144	0.787164
1.10371	5.26001	1.11676		1.10375	5.27736	0.783084
1.10471	5.25829	1.11504		1.10475	5.27335	0.779075
1.10571	5.25564	1.11239		1.10575	5.26925	0.774968
1.10671	5.25263	1.10938		1.10675	5.26572	0.771443
1.10771	5.24965	1.1064		1.10775	5.26403	0.769754
1.10871	5.24665	1.10341		1.10875	5.26376	0.769478
1.1097	5.2442	1.10095		1.10975	5.2638	0.769523
1.1107	5.24232	1.09907		1.11075	5.26385	0.769569
1.1117	5.24062	1.09737		1.11174	5.26377	0.769485
1.1127	5.23893	1.09569		1.11274	5.2632	0.768917
1.1137	5.23725	1.094		1.11374	5.26234	0.76806
1.1147	5.23518	1.09193		1.11474	5.26144	0.767156
1.1157	5.2331	1.08986		1.11574	5.26053	0.766254
1.1167	5.23134	1.08809		1.11674	5.25931	0.765026
1.1177	5.22967	1.08643		1.11774	5.25754	0.763258
1.1187	5.22816	1.08491		1.11874	5.25559	0.761309
1.1197	5.2272	1.08395		1.11974	5.25364	0.759358
1.1207	5.22691	1.08366		1.12074	5.25092	0.756641
1.1217	5.22695	1.0837		1.12174	5.24693	0.752652
1.12269	5.22704	1.08379		1.12274	5.2437	0.749416
1.12369	5.22728	1.08403		1.12374	5.24092	0.746635
1.12469	5.22787	1.08462		1.12474	5.23812	0.743844
1.12569	5.22838	1.08513		1.12573	5.23623	0.741955
1.12669	5.22873	1.08549		1.12673	5.2354	0.741117
1.12769	5.22909	1.08584		1.12773	5.23492	0.740637
1.12869	5.22871	1.08546		1.12873	5.23447	0.740188
1.12969	5.22782	1.08457		1.12973	5.23402	0.739741
1.13069	5.22749	1.08424		1.13073	5.23337	0.73909
1.13169	5.22752	1.08427		1.13173	5.2319	0.73762
1.13269	5.22756	1.08431		1.13273	5.22997	0.735689
1.13369	5.22766	1.08442		1.13373	5.22797	0.733686
1.13469	5.22737	1.08413		1.13473	5.22597	0.73169
1.13569	5.22654	1.08329		1.13573	5.22407	0.729786
1.13668	5.22557	1.08232		1.13673	5.22234	0.728055
1.13768	5.2246	1.08135		1.13773	5.22067	0.726389
1.13868	5.22359	1.08034		1.13872	5.21901	0.72473
1.13968	5.2229	1.07965		1.13973	5.21743	0.723145
1.14068	5.22252	1.07927		1.14072	5.21661	0.72233
1.14168	5.22215	1.0789		1.14172	5.2164	0.722116
1.14268	5.22178	1.07853		1.14272	5.2163	0.722024
1.14368	5.22127	1.07802		1.14372	5.21621	0.721932
1.14468	5.22023	1.07698		1.14472	5.21594	0.721658
1.14568	5.21885	1.07561		1.14572	5.21534	0.721058
1.14668	5.21748	1.07423		1.14672	5.21609	0.721814
1.14768	5.21622	1.07297		1.14772	5.21742	0.723138
1.14868	5.21515	1.07191		1.14872	5.21874	0.724458
1.14968	5.2139	1.07065		1.14972	5.22006	0.725785
1.15067	5.21244	1.0692		1.15072	5.22048	0.726203
1.15167	5.21098	1.06773		1.15172	5.21994	0.725656
1.15267	5.20942	1.06618		1.15271	5.21915	0.724866
1.15367	5.20845	1.0652		1.15372	5.21836	0.72408
1.15467	5.20851	1.06526		1.15471	5.21705	0.722767
1.15567	5.20898	1.06573		1.15571	5.21538	0.721098
1.15667	5.20945	1.0662		1.15671	5.21373	0.719445
1.15767	5.21036	1.06712		1.15771	5.21216	0.717877
1.15867	5.21157	1.06832		1.15871	5.21057	0.716294
1.15967	5.21274	1.06949		1.15971	5.20949	0.715206
1.16067	5.21389	1.07064		1.16071	5.20863	0.714352
1.16167	5.21495	1.07171		1.16171	5.20776	0.713479
1.16267	5.21553	1.07229		1.16271	5.20689	0.712607
1.16367	5.21589	1.07264		1.16371	5.20607	0.711787
1.16467	5.21628	1.07303		1.16471	5.20566	0.711377
1.16566	5.21667	1.07342		1.16571	5.20476	0.710484
1.16666	5.21802	1.07477		1.16671	5.20353	0.709246
1.16766	5.22111	1.07786		1.1677	5.20229	0.708008
1.16866	5.22492	1.08168		1.1687	5.20153	0.707246
1.16966	5.22873	1.08548		1.1697	5.20229	0.708007
1.17066	5.23255	1.0893		1.1707	5.20464	0.710364
1.17166	5.23832	1.09507		1.1717	5.20749	0.713205
1.17266	5.24589	1.10265		1.1727	5.21033	0.716048
1.17366	5.2536	1.11036		1.1737	5.21548	0.721196
1.17466	5.26114	1.11789		1.1747	5.22364	0.729359
1.17566	5.269	1.12576		1.1757	5.23275	0.738472
1.17666	5.28319	1.13994		1.1767	5.24186	0.747575
1.17766	5.30061	1.15737		1.1777	5.25094	0.756664
1.17866	5.31822	1.17497		1.1787	5.26414	0.769862
1.17965	5.33587	1.19263		1.1797	5.28131	0.787029
1.18065	5.35464	1.21139		1.1807	5.29969	0.805408
1.18165	5.37618	1.23293		1.18169	5.31822	0.823935
1.18265	5.39828	1.25503		1.18269	5.3368	0.842523
1.18365	5.42007	1.27682		1.18369	5.3594	0.865117
1.18465	5.4418	1.29855		1.18469	5.38372	0.889439
1.18565	5.46438	1.32113		1.18569	5.40781	0.913529
1.18665	5.48731	1.34406		1.18669	5.43179	0.937507
1.18765	5.5117	1.36846		1.18769	5.45676	0.96248
1.18865	5.53798	1.39473		1.18869	5.48498	0.990699
1.18965	5.56467	1.42143		1.18969	5.51397	1.01969
1.19065	5.59423	1.45099		1.19069	5.54286	1.04858
1.19165	5.62634	1.4831		1.19169	5.57165	1.07737
1.19264	5.65689	1.51364		1.19269	5.60146	1.10718
1.19365	5.68649	1.54324		1.19369	5.63211	1.13783
1.19464	5.71622	1.57297		1.19468	5.6617	1.16742
1.19564	5.74684	1.60359		1.19568	5.69067	1.19639
1.19664	5.77669	1.63345		1.19668	5.71974	1.22546
1.19764	5.80437	1.66112		1.19768	5.75161	1.25733
1.19864	5.83148	1.68823		1.19868	5.78371	1.28943
1.19964	5.85923	1.71598		1.19968	5.81353	1.31925
1.20064	5.89019	1.74695		1.20068	5.84244	1.34816
1.20164	5.91872	1.77547		1.20168	5.87135	1.37707
1.20264	5.94267	1.79942		1.20268	5.90146	1.40718
1.20364	5.96667	1.82342		1.20368	5.92825	1.43397
1.20464	5.99088	1.84763		1.20468	5.95179	1.45751
1.20564	6.01467	1.87142		1.20568	5.97473	1.48045
1.20663	6.03611	1.89286		1.20668	5.99764	1.50336
1.20764	6.05614	1.9129		1.20768	6.02113	1.52685
1.20863	6.07613	1.93288		1.20867	6.04082	1.54654
1.20963	6.09693	1.95368		1.20967	6.05853	1.56425
1.21063	6.11789	1.97464		1.21067	6.07589	1.58161
1.21163	6.13739	1.99415		1.21167	6.09277	1.5985
1.21263	6.15626	2.01301		1.21267	6.10975	1.61547
1.21363	6.17514	2.03189		1.21367	6.1243	1.63002
1.21463	6.19421	2.05096		1.21467	6.13729	1.64301
1.21563	6.21005	2.0668		1.21567	6.15025	1.65597
1.21663	6.22312	2.07987		1.21667	6.16365	1.66937
1.21763	6.23606	2.09281		1.21767	6.17891	1.68463
1.21863	6.24903	2.10578		1.21867	6.19438	1.7001
1.21963	6.26211	2.11886		1.21967	6.20939	1.71511
1.22063	6.27429	2.13105		1.22067	6.22443	1.73016
1.22162	6.28583	2.14258		1.22167	6.2391	1.74482
1.22262	6.29737	2.15412		1.22266	6.25031	1.75603
1.22362	6.30897	2.16572		1.22366	6.25827	1.76399
1.22462	6.32081	2.17756		1.22466	6.26545	1.77117
1.22562	6.32948	2.18623		1.22566	6.27264	1.77836
1.22662	6.33598	2.19274		1.22666	6.27914	1.78486
1.22762	6.34249	2.19924		1.22766	6.28374	1.78946
1.22862	6.34909	2.20584		1.22866	6.28711	1.79283
1.22962	6.35574	2.2125		1.22966	6.29028	1.796
1.23062	6.36193	2.21868		1.23066	6.29344	1.79916
1.23162	6.36786	2.22461		1.23166	6.29678	1.8025
1.23262	6.37381	2.23056		1.23266	6.29976	1.80548
1.23362	6.37934	2.2361		1.23366	6.30235	1.80807
1.23462	6.38329	2.24005		1.23466	6.30486	1.81058
1.23561	6.38549	2.24224		1.23566	6.30738	1.8131
1.23661	6.38714	2.24389		1.23666	6.31089	1.81661
1.23761	6.3888	2.24555		1.23765	6.31454	1.82026
1.23861	6.38984	2.24659		1.23865	6.31796	1.82368
1.23961	6.38995	2.2467		1.23965	6.32139	1.82711
1.24061	6.38967	2.24642		1.24065	6.32479	1.83051
1.24161	6.38931	2.24607		1.24165	6.32757	1.83329
1.24261	6.38894	2.2457		1.24265	6.32746	1.83318
1.24361	6.38925	2.246		1.24365	6.32591	1.83163
1.24461	6.39091	2.24767		1.24465	6.32436	1.83008
1.24561	6.39319	2.24995		1.24565	6.32233	1.82805
1.24661	6.39546	2.25221		1.24665	6.31931	1.82503
1.24761	6.39773	2.25448		1.24765	6.31657	1.82229
1.2486	6.39979	2.25654		1.24865	6.31424	1.81996
1.24961	6.40083	2.25759		1.24965	6.3119	1.81762
1.2506	6.40097	2.25773		1.25065	6.31018	1.8159
1.2516	6.40111	2.25787		1.25164	6.31025	1.81597
1.2526	6.40125	2.25801		1.25264	6.31158	1.8173
1.2536	6.4002	2.25695		1.25364	6.31318	1.8189
1.2546	6.39767	2.25442		1.25464	6.31478	1.8205
1.2556	6.39497	2.25172		1.25564	6.3157	1.82142
1.2566	6.39226	2.24901		1.25664	6.31563	1.82135
1.2576	6.38955	2.2463		1.25764	6.31513	1.82086
1.2586	6.38717	2.24392		1.25864	6.31459	1.82031
1.2596	6.38543	2.24218		1.25964	6.31405	1.81977
1.2606	6.38399	2.24074		1.26064	6.31304	1.81876
1.2616	6.38255	2.2393		1.26164	6.31071	1.81643
1.2626	6.38073	2.23749		1.26264	6.30761	1.81333
1.2636	6.37858	2.23534		1.26364	6.30443	1.81015
1.26459	6.37683	2.23358		1.26463	6.30131	1.80704
1.26559	6.37545	2.2322		1.26563	6.2981	1.80382
1.26659	6.37407	2.23082		1.26663	6.29493	1.80065
1.26759	6.3723	2.22905		1.26763	6.29183	1.79756
1.26859	6.3692	2.22596		1.26863	6.28874	1.79446
1.26959	6.36442	2.22117		1.26963	6.28591	1.79163
1.27059	6.35892	2.21567		1.27063	6.28419	1.78991
1.27159	6.35343	2.21019		1.27163	6.28415	1.78987
1.27259	6.34892	2.20567		1.27263	6.28482	1.79054
1.27359	6.34541	2.20216		1.27363	6.2855	1.79122
1.27459	6.34211	2.19886		1.27463	6.28557	1.79129
1.27559	6.33887	2.19562		1.27563	6.28406	1.78978
1.27659	6.33542	2.19217		1.27663	6.28105	1.78677
1.27758	6.33065	2.1874		1.27763	6.27757	1.78329
1.27858	6.32632	2.18308		1.27862	6.27409	1.77981
1.27958	6.32309	2.17984		1.27962	6.27031	1.77603
1.28058	6.31989	2.17665		1.28062	6.26671	1.77243
1.28158	6.31651	2.17326		1.28162	6.26379	1.76951
1.28258	6.31253	2.16928		1.28262	6.26114	1.76686
1.28358	6.30818	2.16493		1.28362	6.25848	1.7642
1.28458	6.30381	2.16056		1.28462	6.25548	1.7612
1.28558	6.29946	2.15621		1.28562	6.25261	1.75833
1.28658	6.29515	2.1519		1.28662	6.24999	1.75571
1.28758	6.29141	2.14817		1.28762	6.24739	1.75311
1.28858	6.28856	2.14531		1.28862	6.24479	1.75051
1.28958	6.28606	2.14281		1.28962	6.24177	1.74749
1.29058	6.28355	2.1403		1.29062	6.23857	1.74429
1.29157	6.28087	2.13763		1.29161	6.23542	1.74114
1.29257	6.27853	2.13528		1.29262	6.23226	1.73798
1.29357	6.27669	2.13344		1.29361	6.22924	1.73496
1.29457	6.27495	2.1317		1.29461	6.22653	1.73225
1.29557	6.27309	2.12984		1.29561	6.22335	1.72907
1.29657	6.27065	2.1274		1.29661	6.21991	1.72563
1.29757	6.26648	2.12323		1.29761	6.21648	1.7222
1.29857	6.26094	2.11769		1.29861	6.2117	1.71742
1.29957	6.25535	2.1121		1.29961	6.20538	1.7111
1.30057	6.24976	2.10651		1.30061	6.19931	1.70503
1.30157	6.24501	2.10176		1.30161	6.19358	1.69931
1.30257	6.24246	2.09922		1.30261	6.18783	1.69355
1.30357	6.24134	2.09809		1.30361	6.18256	1.68828
1.30457	6.24022	2.09697		1.30461	6.1781	1.68382
1.30557	6.23909	2.09584		1.3056	6.17418	1.6799
1.30656	6.23681	2.09356		1.30661	6.17039	1.67611
1.30756	6.23336	2.09011		1.3076	6.1666	1.67232
1.30856	6.23035	2.0871		1.3086	6.16202	1.66774
1.30956	6.22734	2.08409		1.3096	6.15734	1.66306
1.31056	6.22404	2.08079		1.3106	6.15288	1.6586
1.31156	6.21967	2.07643		1.3116	6.14848	1.6542
1.31256	6.21441	2.07116		1.3126	6.14406	1.64978
1.31356	6.20906	2.06581		1.3136	6.13948	1.6452
1.31456	6.20369	2.06044		1.3146	6.13536	1.64108
1.31556	6.1982	2.05496		1.3156	6.13145	1.63717
1.31656	6.19257	2.04933		1.3166	6.12754	1.63326
1.31756	6.18702	2.04378		1.3176	6.12345	1.62917
1.31856	6.18156	2.03832		1.3186	6.11901	1.62473
1.31956	6.17607	2.03282		1.3196	6.11388	1.6196
1.32055	6.17074	2.0275		1.32059	6.10816	1.61388
1.32155	6.16636	2.02311		1.32159	6.10225	1.60797
1.32255	6.16295	2.0197		1.32259	6.09648	1.6022
1.32355	6.15976	2.01652		1.32359	6.09208	1.5978
1.32455	6.15659	2.01334		1.32459	6.09002	1.59574
1.32555	6.15239	2.00914		1.32559	6.08903	1.59475
1.32655	6.14625	2.003		1.32659	6.08803	1.59375
1.32755	6.139	1.99575		1.32759	6.08685	1.59257
1.32855	6.13153	1.98828		1.32859	6.08495	1.59067
1.32955	6.12417	1.98093		1.32959	6.08241	1.58813
1.33055	6.1178	1.97455		1.33059	6.07972	1.58545
1.33155	6.11382	1.97057		1.33159	6.07704	1.58276
1.33255	6.11127	1.96802		1.33259	6.07282	1.57854
1.33354	6.10871	1.96546		1.33359	6.06776	1.57348
1.33454	6.10515	1.9619		1.33458	6.06304	1.56876
1.33554	6.09954	1.95629		1.33558	6.05841	1.56413
1.33654	6.09371	1.95046		1.33658	6.0537	1.55942
1.33754	6.08858	1.94533		1.33758	6.04817	1.55389
1.33854	6.08345	1.9402		1.33858	6.04227	1.54799
1.33954	6.07853	1.93528		1.33958	6.03648	1.5422
1.34054	6.0741	1.93085		1.34058	6.03068	1.5364
1.34154	6.07008	1.92683		1.34158	6.02485	1.53057
1.34254	6.06619	1.92294		1.34258	6.01919	1.52491
1.34354	6.06229	1.91905		1.34358	6.01406	1.51978
1.34454	6.05729	1.91404		1.34458	6.00914	1.51486
1.34554	6.05118	1.90793		1.34558	6.00423	1.50995
1.34654	6.04511	1.90186		1.34658	5.99939	1.50511
1.34753	6.03914	1.89589		1.34757	5.99444	1.50016
1.34854	6.03287	1.88962		1.34858	5.9892	1.49492
1.34953	6.02622	1.88297		1.34957	5.98385	1.48957
1.35053	6.02023	1.87698		1.35057	5.97851	1.48423
1.35153	6.01559	1.87234		1.35157	5.97224	1.47796
1.35253	6.0111	1.86785		1.35257	5.9649	1.47062
1.35353	6.00647	1.86323		1.35357	5.95747	1.46319
1.35453	6.00127	1.85803		1.35457	5.95019	1.45591
1.35553	5.99483	1.85159		1.35557	5.9429	1.44862
1.35653	5.98734	1.84409		1.35657	5.93542	1.44114
1.35753	5.97984	1.83659		1.35757	5.92945	1.43517
1.35853	5.97212	1.82887		1.35857	5.92474	1.43046
1.35953	5.96462	1.82137		1.35957	5.92026	1.42598
1.36053	5.95909	1.81584		1.36057	5.91578	1.4215
1.36153	5.95522	1.81197		1.36156	5.9109	1.41662
1.36252	5.95136	1.80811		1.36256	5.90645	1.41217
1.36352	5.94733	1.80408		1.36356	5.9023	1.40802
1.36452	5.9428	1.79955		1.36456	5.89812	1.40384
1.36552	5.9378	1.79456		1.36556	5.89396	1.39968
1.36652	5.93264	1.78939		1.36656	5.88934	1.39506
1.36752	5.92748	1.78423		1.36756	5.88457	1.39029
1.36852	5.92261	1.77937		1.36856	5.87981	1.38553
1.36952	5.91898	1.77573		1.36956	5.87503	1.38075
1.37052	5.9166	1.77335		1.37056	5.87021	1.37593
1.37152	5.91441	1.77117		1.37156	5.86499	1.37071
1.37252	5.91219	1.76895		1.37256	5.85972	1.36544
1.37352	5.90975	1.7665		1.37356	5.85422	1.35994
1.37452	5.90715	1.7639		1.37456	5.84842	1.35414
1.37552	5.90461	1.76137		1.37556	5.84243	1.34815
1.37651	5.90207	1.75882		1.37655	5.83635	1.34207
1.37751	5.89922	1.75597		1.37755	5.83095	1.33667
1.37851	5.89549	1.75225		1.37855	5.82612	1.33184
1.37951	5.89153	1.74828		1.37955	5.82128	1.327
1.38051	5.88797	1.74472		1.38055	5.81653	1.32225
1.38151	5.88441	1.74117		1.38155	5.81245	1.31817
1.38251	5.88073	1.73748		1.38255	5.80902	1.31474
1.38351	5.87712	1.73387		1.38355	5.80568	1.3114
1.38451	5.87394	1.73069		1.38455	5.80233	1.30805
1.38551	5.87099	1.72775		1.38555	5.79865	1.30437
1.38651	5.86805	1.7248		1.38655	5.79459	1.30031
1.38751	5.86449	1.72124		1.38755	5.79063	1.29635
1.38851	5.8603	1.71705		1.38855	5.78684	1.29256
1.3895	5.85618	1.71293		1.38955	5.78305	1.28877
1.39051	5.85216	1.70891		1.39054	5.77956	1.28528
1.3915	5.84814	1.70489		1.39154	5.77684	1.28256
1.3925	5.84439	1.70114		1.39254	5.77454	1.28026
1.3935	5.84051	1.69727		1.39354	5.77225	1.27797
1.3945	5.83632	1.69307		1.39454	5.76997	1.27569
1.3955	5.83211	1.68886		1.39554	5.76689	1.27261
1.3965	5.8278	1.68455		1.39654	5.76366	1.26938
1.3975	5.82324	1.67999		1.39754	5.76072	1.26644
1.3985	5.81877	1.67552		1.39854	5.75778	1.2635
1.3995	5.81463	1.67139		1.39954	5.75494	1.26066
1.4005	5.81073	1.66748		1.40054	5.7533	1.25902
1.4015	5.8065	1.66325		1.40154	5.75324	1.25896
1.4025	5.80142	1.65817		1.40254	5.7537	1.25942
1.4035	5.79672	1.65347		1.40353	5.75417	1.25989
1.4045	5.79301	1.64976		1.40453	5.75369	1.25941
1.40549	5.78928	1.64604		1.40553	5.74962	1.25534
1.40649	5.78496	1.64171		1.40653	5.74315	1.24887
1.40749	5.7795	1.63625		1.40753	5.73636	1.24208
1.40849	5.77407	1.63083		1.40853	5.72956	1.23528
1.40949	5.76879	1.62554		1.40953	5.7235	1.22922
1.41049	5.76351	1.62026		1.41053	5.71917	1.22489
1.41149	5.75852	1.61527		1.41153	5.71617	1.22189
1.41249	5.75443	1.61118		1.41253	5.71349	1.21921
1.41349	5.75128	1.60803		1.41353	5.71083	1.21655
1.41449	5.74845	1.60521		1.41453	5.7077	1.21342
1.41549	5.74557	1.60232		1.41553	5.70367	1.20939
1.41649	5.74247	1.59922		1.41653	5.69911	1.20483
1.41749	5.73897	1.59572		1.41752	5.69444	1.20016
1.41848	5.73514	1.59189		1.41852	5.68978	1.1955
1.41948	5.73129	1.58804		1.41952	5.68529	1.19102
1.42048	5.72736	1.58411		1.42052	5.68194	1.18766
1.42148	5.72324	1.57999		1.42152	5.67921	1.18493
1.42248	5.71926	1.57601		1.42252	5.67654	1.18226
1.42348	5.71551	1.57226		1.42352	5.6738	1.17952
1.42448	5.71175	1.5685		1.42452	5.66974	1.17546
1.42548	5.70781	1.56457		1.42552	5.66441	1.17013
1.42648	5.70379	1.56054		1.42652	5.65857	1.16429
1.42748	5.70027	1.55702		1.42752	5.65238	1.1581
1.42848	5.69715	1.5539		1.42852	5.64601	1.15173
1.42948	5.69403	1.55078		1.42952	5.64054	1.14626
1.43048	5.6907	1.54745		1.43052	5.63825	1.14397
1.43148	5.68774	1.54449		1.43152	5.63842	1.14414
1.43247	5.68571	1.54246		1.43251	5.63859	1.14431
1.43347	5.68385	1.5406		1.43351	5.63835	1.14407
1.43447	5.68199	1.53874		1.43451	5.63679	1.14251
1.43547	5.67975	1.5365		1.43551	5.63357	1.13929
1.43647	5.67663	1.53338		1.43651	5.62962	1.13534
1.43747	5.67302	1.52977		1.43751	5.62567	1.13139
1.43847	5.66942	1.52617		1.43851	5.62209	1.12781
1.43947	5.66578	1.52253		1.43951	5.61932	1.12504
1.44047	5.6615	1.51825		1.44051	5.61723	1.12295
1.44147	5.6567	1.51345		1.44151	5.61537	1.12109
1.44247	5.65208	1.50883		1.44251	5.61352	1.11924
1.44347	5.64748	1.50423		1.44351	5.61013	1.11585
1.44447	5.64275	1.49951		1.44451	5.60503	1.11075
1.44547	5.63772	1.49448		1.44551	5.59957	1.10529
1.44646	5.6326	1.48935		1.4465	5.59407	1.09979
1.44746	5.62756	1.48431		1.4475	5.58858	1.0943
1.44846	5.62253	1.47928		1.4485	5.58341	1.08913
1.44946	5.61773	1.47448		1.4495	5.57951	1.08523
1.45046	5.6136	1.47035		1.4505	5.57645	1.08217
1.45146	5.61016	1.46691		1.4515	5.57341	1.07913
1.45246	5.60699	1.46374		1.4525	5.57033	1.07605
1.45346	5.60401	1.46076		1.4535	5.56702	1.07274
1.45446	5.60072	1.45748		1.4545	5.56346	1.06918
1.45546	5.59652	1.45327		1.4555	5.55981	1.06553
1.45646	5.59196	1.44871		1.4565	5.55616	1.06188
1.45746	5.58761	1.44436		1.4575	5.55274	1.05846
1.45846	5.58326	1.44001		1.4585	5.55019	1.05591
1.45946	5.5788	1.43555		1.45949	5.54854	1.05426
1.46046	5.5743	1.43105		1.46049	5.54718	1.0529
1.46145	5.57031	1.42707		1.46149	5.54581	1.05153
1.46245	5.56647	1.42322		1.46249	5.54414	1.04986
1.46345	5.56262	1.41937		1.46349	5.54171	1.04743
1.46445	5.55839	1.41514		1.46449	5.5388	1.04452
1.46545	5.55382	1.41057		1.46549	5.53583	1.04155
1.46645	5.55014	1.4069		1.46649	5.53286	1.03858
1.46745	5.54647	1.40322		1.46749	5.53006	1.03578
1.46845	5.54285	1.39961		1.46849	5.52919	1.03491
1.46945	5.53975	1.3965		1.46949	5.52969	1.03541
1.47045	5.53762	1.39437		1.47049	5.53031	1.03604
1.47145	5.53592	1.39267		1.47149	5.53073	1.03645
1.47245	5.53422	1.39098		1.47249	5.52977	1.03549
1.47345	5.53229	1.38905		1.47348	5.52776	1.03348
1.47445	5.52935	1.38611		1.47448	5.52556	1.03128
1.47544	5.52521	1.38196		1.47548	5.52336	1.02908
1.47644	5.52079	1.37755		1.47648	5.52087	1.02659
1.47744	5.51636	1.37311		1.47748	5.51762	1.02334
1.47844	5.51143	1.36818		1.47848	5.51433	1.02005
1.47944	5.5055	1.36225		1.47948	5.51127	1.01699
1.48044	5.4996	1.35635		1.48048	5.50813	1.01385
1.48144	5.49416	1.35091		1.48148	5.50469	1.01042
1.48244	5.48871	1.34546		1.48248	5.50088	1.0066
1.48344	5.48436	1.34111		1.48348	5.4966	1.00232
1.48444	5.4821	1.33885		1.48448	5.49212	0.997838
1.48544	5.48052	1.33727		1.48548	5.48764	0.993362
1.48644	5.47902	1.33577		1.48647	5.48275	0.988469
1.48744	5.47751	1.33427		1.48748	5.47741	0.983131
1.48843	5.47539	1.33215		1.48847	5.47223	0.977946
1.48943	5.47277	1.32953		1.48947	5.46715	0.972871
1.49043	5.47068	1.32743		1.49047	5.46207	0.967795
1.49143	5.46863	1.32538		1.49147	5.45636	0.962084
1.49243	5.46657	1.32332		1.49247	5.44968	0.955405
1.49343	5.46427	1.32102		1.49347	5.44272	0.948441
1.49443	5.46126	1.31801		1.49447	5.43574	0.941465
1.49543	5.45773	1.31448		1.49547	5.42877	0.934495
1.49643	5.4542	1.31095		1.49647	5.42216	0.927883
1.49743	5.45024	1.30699		1.49747	5.41689	0.922607
1.49843	5.44503	1.30178		1.49847	5.41262	0.91834
1.49943	5.4395	1.29625		1.49947	5.40836	0.914082
1.50043	5.43462	1.29137		1.50046	5.40409	0.909811
1.50143	5.42974	1.28649		1.50147	5.39999	0.90571
1.50242	5.42555	1.2823		1.50246	5.39659	0.902306
1.50343	5.42359	1.28034		1.50346	5.39369	0.899412
1.50442	5.42403	1.28078		1.50446	5.3908	0.89652
1.50542	5.42531	1.28207		1.50546	5.38808	0.893804
1.50642	5.42655	1.2833		1.50646	5.38596	0.89168
1.50742	5.42742	1.28417		1.50746	5.38429	0.890012
1.50842	5.42685	1.2836		1.50846	5.38268	0.888396
1.50942	5.42361	1.28036		1.50946	5.38107	0.886793
1.51042	5.41981	1.27657		1.51046	5.3792	0.884916
1.51142	5.41601	1.27277		1.51146	5.37719	0.882912
1.51242	5.4119	1.26865		1.51246	5.37552	0.881236
1.51342	5.40719	1.26395		1.51346	5.37403	0.879746
1.51442	5.40324	1.25999		1.51446	5.37254	0.878261
1.51542	5.39954	1.25629		1.51545	5.37077	0.876487
1.51642	5.39585	1.2526		1.51645	5.36939	0.875106
1.51741	5.39198	1.24873		1.51745	5.36869	0.874412
1.51841	5.38779	1.24455		1.51845	5.36811	0.873829
1.51941	5.38374	1.24049		1.51945	5.36748	0.873203
1.52041	5.37968	1.23643		1.52045	5.36643	0.872146
1.52141	5.37562	1.23237		1.52145	5.36485	0.87057
1.52241	5.37163	1.22838		1.52245	5.36311	0.868835
1.52341	5.36857	1.22533		1.52345	5.36138	0.867101
1.52441	5.36704	1.2238		1.52445	5.35984	0.865562
1.52541	5.36553	1.22228		1.52545	5.35875	0.864473
1.52641	5.36408	1.22083		1.52645	5.35792	0.863637
1.52741	5.36253	1.21928		1.52745	5.3571	0.862821
1.52841	5.35989	1.21665		1.52845	5.35628	0.862005
1.52941	5.35609	1.21284		1.52944	5.35476	0.860479
1.53041	5.35227	1.20903		1.53044	5.35166	0.85738
1.5314	5.34821	1.20496		1.53144	5.34753	0.853251
1.5324	5.34378	1.20053		1.53244	5.34343	0.849149
1.5334	5.33982	1.19657		1.53344	5.33938	0.845104
1.5344	5.3364	1.19315		1.53444	5.33521	0.84093
1.5354	5.33296	1.18971		1.53544	5.33133	0.837052
1.5364	5.32954	1.18629		1.53644	5.32816	0.83388
1.5374	5.32655	1.1833		1.53744	5.32539	0.831114
1.5384	5.32451	1.18127		1.53844	5.32263	0.828348
1.5394	5.32287	1.17962		1.53944	5.31968	0.825395
1.5404	5.32121	1.17796		1.54044	5.31662	0.822342
1.5414	5.31937	1.17612		1.54144	5.31392	0.81964
1.5424	5.31748	1.17423		1.54244	5.3113	0.817021
1.5434	5.31601	1.17276		1.54343	5.30869	0.814412
1.54439	5.31465	1.1714		1.54443	5.3062	0.811918
1.5454	5.31329	1.17004		1.54543	5.30417	0.80989
1.54639	5.31196	1.16871		1.54643	5.30254	0.808261
1.54739	5.3109	1.16766		1.54743	5.30091	0.80663
1.54839	5.31022	1.16697		1.54843	5.2991	0.804821
1.54939	5.30953	1.16628		1.54943	5.29617	0.801893
1.55039	5.30839	1.16514		1.55043	5.29189	0.797606
1.55139	5.30614	1.16289		1.55143	5.2873	0.793022
1.55239	5.30293	1.15969		1.55243	5.2827	0.788425
1.55339	5.29931	1.15607		1.55343	5.27853	0.784254
1.55439	5.2957	1.15246		1.55443	5.27592	0.781642
1.55539	5.292	1.14875		1.55543	5.27525	0.780975
1.55639	5.28844	1.14519		1.55642	5.2754	0.78112
1.55739	5.28549	1.14224		1.55742	5.27555	0.781265
1.55838	5.28285	1.1396		1.55842	5.27533	0.781051
1.55939	5.28027	1.13702		1.55942	5.27418	0.779902
1.56038	5.27815	1.1349		1.56042	5.27235	0.778072
1.56138	5.27655	1.1333		1.56142	5.27043	0.776146
1.56238	5.27485	1.13161		1.56242	5.2685	0.774218
1.56338	5.27306	1.12981		1.56342	5.26666	0.772385
1.56438	5.27121	1.12796		1.56442	5.26521	0.770934
1.56538	5.26896	1.12572		1.56542	5.26407	0.769793
1.56638	5.26602	1.12277		1.56642	5.26296	0.768681
1.56738	5.26339	1.12014		1.56742	5.26185	0.767574
1.56838	5.26076	1.11751		1.56842	5.25978	0.765499
1.56938	5.25811	1.11486		1.56942	5.25642	0.762142
1.57038	5.25536	1.11212		1.57041	5.25278	0.758503
1.57138	5.25246	1.10921		1.57141	5.24915	0.754866
1.57238	5.24954	1.1063		1.57241	5.24555	0.751272
1.57337	5.24662	1.10337		1.57341	5.24241	0.748133
1.57437	5.24369	1.10044		1.57441	5.24055	0.746268
1.57537	5.24098	1.09773		1.57541	5.23949	0.745212
1.57637	5.23926	1.09602		1.57641	5.23844	0.744156
1.57737	5.2382	1.09496		1.57741	5.23747	0.743194
1.57837	5.23714	1.09389		1.57841	5.23625	0.741965
1.57937	5.23623	1.09298		1.57941	5.2341	0.739817
1.58037	5.23587	1.09262		1.58041	5.23143	0.73715
1.58137	5.23592	1.09268		1.58141	5.22876	0.734484
1.58237	5.23601	1.09277		1.58241	5.22604	0.731758
1.58337	5.2361	1.09285		1.58341	5.22364	0.729359
1.58437	5.23575	1.09251		1.58441	5.22198	0.7277
1.58537	5.23396	1.09072		1.5854	5.22073	0.726449
1.58637	5.23118	1.08793		1.5864	5.21954	0.725259
1.58736	5.22839	1.08515		1.5874	5.21803	0.72375
1.58836	5.2256	1.08235		1.5884	5.2157	0.721417
1.58936	5.22208	1.07884		1.5894	5.21294	0.718664
1.59036	5.21732	1.07407		1.5904	5.21014	0.715862
1.59136	5.21313	1.06988		1.5914	5.20734	0.713058
1.59236	5.2089	1.06565		1.5924	5.20407	0.709793
1.59336	5.20478	1.06153		1.5934	5.20062	0.70634
1.59436	5.20137	1.05813		1.5944	5.19845	0.704166
1.59536	5.19901	1.05576		1.5954	5.19649	0.702215
1.59636	5.19678	1.05353		1.5964	5.1945	0.700222
1.59736	5.19455	1.0513		1.5974	5.19217	0.697891
1.59836	5.19215	1.0489		1.5984	5.18925	0.694971
1.59936	5.18923	1.04598		1.59939	5.1861	0.691823
1.60036	5.18596	1.04271		1.60039	5.18295	0.688665
1.60136	5.18275	1.0395		1.60139	5.1799	0.685615
1.60235	5.17953	1.03628		1.60239	5.17714	0.68286
1.60335	5.17648	1.03323		1.60339	5.17448	0.680203
1.60435	5.17364	1.0304		1.60439	5.17166	0.677379
1.60535	5.17051	1.02726		1.60539	5.16884	0.674561
1.60635	5.16715	1.0239		1.60639	5.16589	0.671614
1.60735	5.16378	1.02054		1.60739	5.16271	0.66843
1.60835	5.15992	1.01667		1.60839	5.15951	0.665233
1.60935	5.15554	1.0123		1.60939	5.15639	0.662112
1.61035	5.15191	1.00866		1.61039	5.15327	0.658993
1.61135	5.14864	1.00539		1.61139	5.1497	0.655418
1.61235	5.14537	1.00212		1.61238	5.14574	0.651463
1.61335	5.14335	1.0001		1.61338	5.14227	0.647987
1.61435	5.14396	1.00071		1.61438	5.139	0.644716
1.61535	5.14626	1.00301		1.61538	5.13571	0.641427
1.61634	5.14897	1.00572		1.61638	5.13215	0.637869
1.61734	5.15159	1.00834		1.61738	5.12885	0.634574
1.61834	5.15315	1.0099		1.61838	5.12634	0.632065
1.61934	5.15237	1.00912		1.61938	5.12392	0.629635
1.62034	5.15046	1.00721		1.62038	5.12159	0.627314
1.62134	5.14855	1.0053		1.62138	5.12004	0.625762
1.62234	5.14655	1.0033		1.62238	5.11955	0.625267
1.62334	5.14415	1.0009		1.62338	5.11939	0.625109
1.62434	5.14175	0.998503		1.62438	5.11923	0.624951
1.62534	5.13983	0.996583		1.62538	5.11893	0.624647
1.62634	5.13791	0.994666		1.62637	5.11799	0.623705
1.62734	5.13609	0.992844		1.62737	5.11628	0.622001
1.62834	5.13454	0.991293		1.62837	5.11431	0.620031
1.62933	5.13272	0.989478		1.62937	5.11234	0.618063
1.63033	5.13071	0.987463		1.63037	5.1101	0.615824
1.63133	5.12869	0.985444		1.63137	5.1074	0.613116
1.63233	5.12648	0.983228		1.63237	5.10461	0.610327
1.63333	5.12393	0.980683		1.63337	5.10192	0.607642
1.63433	5.12246	0.979215		1.63437	5.09924	0.604957
1.63533	5.12144	0.978189		1.63537	5.09674	0.602462
1.63633	5.12042	0.977169		1.63637	5.09516	0.600883
1.63733	5.11961	0.976368		1.63737	5.09443	0.600145
1.63833	5.11858	0.975336		1.63837	5.09383	0.599547
1.63933	5.11517	0.971926		1.63936	5.09326	0.598984
1.64033	5.11164	0.968396		1.64037	5.09244	0.598161
1.64133	5.1081	0.964854		1.64136	5.09075	0.596474
1.64233	5.1047	0.961449		1.64236	5.08826	0.593985
1.64332	5.10231	0.959061		1.64336	5.08578	0.591498
1.64432	5.10151	0.95826		1.64436	5.08329	0.589009
1.64532	5.10071	0.957462		1.64536	5.08077	0.586487
1.64632	5.09967	0.956424		1.64636	5.07781	0.583528
1.64732	5.09767	0.954419		1.64736	5.07405	0.579767
1.64832	5.09503	0.951787		1.64836	5.07028	0.576002
1.64932	5.0929	0.949649		1.64936	5.06652	0.572238
1.65032	5.09075	0.9475		1.65036	5.06338	0.5691
1.65132	5.08849	0.945245		1.65136	5.06195	0.567673
1.65232	5.0858	0.942548		1.65236	5.06136	0.567077
1.65332	5.08257	0.939325		1.65335	5.06076	0.566484
1.65432	5.07921	0.935959		1.65436	5.06017	0.565891
1.65532	5.07582	0.932577		1.65535	5.05873	0.564453
1.65632	5.0726	0.929357		1.65635	5.05598	0.561696
1.65732	5.07	0.926755		1.65735	5.05366	0.559378
1.65831	5.06808	0.924837		1.65835	5.05133	0.557051
1.65931	5.06624	0.922993		1.65935	5.04904	0.554759
1.66031	5.0644	0.92115		1.66035	5.0468	0.552525
1.66131	5.06251	0.919267		1.66135	5.04444	0.550164
1.66231	5.0603	0.917058		1.66235	5.04185	0.547571
1.66331	5.0576	0.91435		1.66335	5.03924	0.544964
1.66431	5.05488	0.911637		1.66435	5.0365	0.542221
1.66531	5.05218	0.908933		1.66535	5.03371	0.539429
1.66631	5.04988	0.906637		1.66635	5.03185	0.537569
1.66731	5.04842	0.90517		1.66735	5.03097	0.53669
1.66831	5.04712	0.903877		1.66834	5.03009	0.535811
1.66931	5.04575	0.902508		1.66934	5.02906	0.534777
1.67031	5.04429	0.901045		1.67034	5.02767	0.533391
1.67131	5.04264	0.899393		1.67134	5.02606	0.53178
1.6723	5.04089	0.897643		1.67234	5.02437	0.530093
1.6733	5.04051	0.89726		1.67334	5.02269	0.52841
1.6743	5.04013	0.896879		1.67434	5.02113	0.526847
1.6753	5.03968	0.89643		1.67534	5.01909	0.524807
1.6763	5.03883	0.895581		1.67634	5.01593	0.521645
1.6773	5.03778	0.894537		1.67734	5.01245	0.51817
1.6783	5.03693	0.893682		1.67834	5.00898	0.514696
1.6793	5.03607	0.892827		1.67934	5.00526	0.510975
1.6803	5.03543	0.892178		1.68034	5.00245	0.508167
1.6813	5.03571	0.89246		1.68134	5.0012	0.506921
1.6823	5.0359	0.892654		1.68233	4.99995	0.50567
1.6833	5.03597	0.892723		1.68333	4.9987	0.504423
1.6843	5.03604	0.892792		1.68433	4.99742	0.503141
1.68529	5.03596	0.892715		1.68533	4.99593	0.501648
1.6863	5.03529	0.89204		1.68633	4.99423	0.499948
1.68729	5.03463	0.891385		1.68733	4.99253	0.498249
1.68829	5.03398	0.890736		1.68833	4.99084	0.496559
1.68929	5.03335	0.890099		1.68933	4.98936	0.495081
1.69029	5.03278	0.889529		1.69033	4.9883	0.494017
1.69129	5.03207	0.888823		1.69133	4.98743	0.493155
1.69229	5.03052	0.88727		1.69233	4.98661	0.49233
1.69329	5.02897	0.885723		1.69333	4.98566	0.491377
1.69429	5.02701	0.883759		1.69433	4.98432	0.490038
1.69529	5.02334	0.880094		1.69532	4.98268	0.488401
1.69629	5.01893	0.875687		1.69633	4.98114	0.486865
1.69729	5.01551	0.872261		1.69732	4.97961	0.485327
1.69829	5.01208	0.868837		1.69832	4.97802	0.483736
1.69928	5.00876	0.86551		1.69932	4.97617	0.481895
1.70029	5.00589	0.862639		1.70032	4.97405	0.479766
1.70128	5.00363	0.860378		1.70132	4.97188	0.477598
1.70228	5.00184	0.858597		1.70232	4.96971	0.475428
1.70328	5.00006	0.85681		1.70332	4.96708	0.472798
1.70428	4.99828	0.855035		1.70432	4.96347	0.46919
1.70528	4.99622	0.852975		1.70532	4.96018	0.465898
1.70628	4.99321	0.849966		1.70632	4.95702	0.462739
1.70728	4.98992	0.846669		1.70732	4.95385	0.459573
1.70828	4.98663	0.843386		1.70832	4.95093	0.45665
1.70928	4.98322	0.839975		1.70931	4.94856	0.45428
1.71028	4.97978	0.836528		1.71032	4.9462	0.451921
1.71128	4.97688	0.833636		1.71131	4.94384	0.449565
1.71228	4.97401	0.830761		1.71231	4.9417	0.447418
1.71328	4.97115	0.8279		1.71331	4.94079	0.446514
1.71427	4.96831	0.825066		1.71431	4.94155	0.447273
1.71527	4.96549	0.822243		1.71531	4.94227	0.447992
1.71627	4.96258	0.819332		1.71631	4.94299	0.448711
1.71727	4.95967	0.816421		1.71731	4.94338	0.449103
1.71827	4.95676	0.813509		1.71831	4.94298	0.448703
1.71927	4.95441	0.811165		1.71931	4.94253	0.448253
1.72027	4.95376	0.810518		1.72031	4.94256	0.448281
1.72127	4.9541	0.810853		1.72131	4.94259	0.448308
1.72227	4.95443	0.811182		1.72231	4.9426	0.448324
1.72327	4.95478	0.811533		1.72331	4.94267	0.448387
1.72427	4.95501	0.811765		1.7243	4.94288	0.448597
1.72527	4.95479	0.811544		1.7253	4.94314	0.448861
1.72627	4.95441	0.811163		1.7263	4.9434	0.449124
1.72727	4.95403	0.810784		1.7273	4.94346	0.449177
1.72826	4.9535	0.810248		1.7283	4.94379	0.44951
1.72926	4.95177	0.808526		1.7293	4.94512	0.450836
1.73026	4.94964	0.806396		1.7303	4.94655	0.452265
1.73126	4.94752	0.804276		1.7313	4.948	0.453722
1.73226	4.9454	0.802156		1.7323	4.9496	0.455316
1.73326	4.94336	0.800109		1.7333	4.95102	0.456737
1.73426	4.9419	0.798649		1.7343	4.95196	0.457683
1.73526	4.94076	0.797515		1.7353	4.95289	0.458606
1.73626	4.93963	0.796384		1.7363	4.95378	0.459504
1.73726	4.9385	0.795254		1.7373	4.95436	0.460077
1.73826	4.93753	0.794285		1.73829	4.95346	0.459177
1.73926	4.93745	0.7942		1.73929	4.95113	0.456848
1.74026	4.93727	0.794026		1.74029	4.9488	0.454517
1.74126	4.9371	0.793853		1.74129	4.94581	0.451528
1.74226	4.9369	0.793656		1.74229	4.94226	0.447976
1.74325	4.93646	0.793209		1.74329	4.93945	0.445173
1.74425	4.93537	0.792122		1.74429	4.93717	0.442894
1.74525	4.93429	0.791047		1.74529	4.93493	0.440652
1.74625	4.93322	0.789969		1.74629	4.93324	0.43896
1.74725	4.9321	0.788849		1.74729	4.93223	0.437949
1.74825	4.93062	0.787377		1.74829	4.93122	0.436936
1.74925	4.92847	0.785226		1.74929	4.93017	0.435887
1.75025	4.92638	0.783134		1.75029	4.92907	0.434792
1.75125	4.92428	0.781035		1.75128	4.92764	0.433362
1.75225	4.92219	0.778944		1.75228	4.92577	0.431489
1.75325	4.92035	0.777106		1.75328	4.92431	0.430025
1.75425	4.9196	0.776353		1.75428	4.92286	0.428584
1.75525	4.91918	0.775937		1.75528	4.92138	0.427101
1.75625	4.91877	0.77552		1.75628	4.91965	0.425367
1.75724	4.91824	0.774995		1.75728	4.91746	0.423183
1.75824	4.91707	0.773826		1.75828	4.9151	0.420821
1.75924	4.91498	0.771736		1.75928	4.91274	0.418464
1.76024	4.91287	0.769618		1.76028	4.91017	0.415894
1.76124	4.91076	0.767512		1.76128	4.90673	0.412449
1.76224	4.90897	0.765719		1.76228	4.90234	0.408063
1.76324	4.90813	0.764881		1.76328	4.89801	0.403728
1.76424	4.90714	0.763889		1.76428	4.89366	0.39938
1.76524	4.90614	0.762893		1.76527	4.88966	0.395384
1.76624	4.90515	0.761899		1.76627	4.88729	0.39301
1.76724	4.90393	0.760686		1.76727	4.88688	0.392596
1.76824	4.90225	0.759001		1.76827	4.88672	0.392442
1.76924	4.90101	0.757766		1.76927	4.88657	0.392288
1.77024	4.89977	0.756528		1.77027	4.88642	0.392139
1.77123	4.89854	0.755296		1.77127	4.88593	0.391646
1.77223	4.89725	0.753999		1.77227	4.88466	0.390381
1.77323	4.89605	0.752799		1.77327	4.88335	0.389071
1.77423	4.89553	0.752278		1.77427	4.88205	0.387769
1.77523	4.89504	0.751788		1.77527	4.8807	0.38642
1.77623	4.89451	0.751267		1.77627	4.87949	0.385212
1.77723	4.89389	0.750642		1.77727	4.87876	0.384478
1.77823	4.89272	0.749475		1.77827	4.87802	0.383743
1.77923	4.89158	0.748335		1.77927	4.87728	0.382997
1.78023	4.89044	0.747192		1.78026	4.87642	0.382141
1.78123	4.88929	0.746038		1.78126	4.87559	0.381312
1.78223	4.88802	0.744776		1.78226	4.87506	0.38078
1.78323	4.8869	0.743652		1.78326	4.87453	0.380247
1.78422	4.88631	0.743065		1.78426	4.87385	0.379565
1.78522	4.88572	0.742477		1.78526	4.87291	0.37863
1.78622	4.88509	0.741842		1.78626	4.87249	0.378206
1.78722	4.88384	0.740597		1.78726	4.87291	0.378627
1.78822	4.88081	0.737559		1.78826	4.87333	0.379045
1.78922	4.87698	0.733735		1.78926	4.8738	0.379517
1.79022	4.87316	0.729912		1.79026	4.87394	0.379661
1.79122	4.86936	0.726109		1.79126	4.87298	0.378705
1.79222	4.86581	0.722561		1.79226	4.87133	0.377046
1.79322	4.8632	0.719958		1.79326	4.86967	0.375389
1.79422	4.86077	0.717523		1.79425	4.86753	0.373248
1.79522	4.85832	0.715073		1.79525	4.86444	0.370163
1.79622	4.85598	0.712732		1.79625	4.86103	0.366748
1.79722	4.85437	0.711123		1.79725	4.85761	0.363331
1.79821	4.85323	0.709986		1.79825	4.85421	0.35993
1.79921	4.85211	0.708861		1.79925	4.85124	0.356961
1.80021	4.85097	0.707719		1.80025	4.84908	0.354805
1.80121	4.84946	0.706217		1.80125	4.84735	0.353067
1.80221	4.84685	0.703604		1.80225	4.84551	0.351227
1.80321	4.84474	0.701492		1.80325	4.84365	0.349366
1.80421	4.84263	0.69938		1.80425	4.84171	0.34743
1.80521	4.84061	0.697361		1.80525	4.83958	0.345301
1.80621	4.83951	0.696266		1.80625	4.83769	0.343413
1.80721	4.84018	0.696929		1.80724	4.8358	0.341523
1.80821	4.84115	0.697907		1.80824	4.83389	0.339605
1.80921	4.84213	0.698887		1.80924	4.83184	0.337561
1.81021	4.84284	0.699596		1.81024	4.82979	0.335511
1.81121	4.84229	0.699041		1.81124	4.82831	0.334029
1.81221	4.84114	0.697896		1.81224	4.82683	0.332548
1.8132	4.84044	0.697195		1.81324	4.82538	0.331102
1.8142	4.83974	0.696498		1.81424	4.82411	0.329834
1.8152	4.83902	0.695771		1.81524	4.82304	0.328759
1.8162	4.83813	0.694882		1.81624	4.82189	0.327607
1.8172	4.83705	0.693805		1.81724	4.82073	0.326447
1.8182	4.83592	0.692674		1.81824	4.81939	0.325111
1.8192	4.83478	0.691537		1.81924	4.81759	0.323309
1.8202	4.83365	0.6904		1.82024	4.81605	0.32177
1.8212	4.83232	0.689073		1.82123	4.81489	0.320607
1.8222	4.83039	0.687147		1.82223	4.81372	0.319442
1.8232	4.8284	0.685153		1.82323	4.81287	0.318594
1.8242	4.82644	0.683194		1.82423	4.81277	0.318491
1.8252	4.82484	0.681592		1.82523	4.81241	0.318132
1.8262	4.82433	0.681087		1.82623	4.8118	0.31752
1.82719	4.82489	0.681648		1.82723	4.81119	0.316907
1.82819	4.82542	0.682171		1.82823	4.81047	0.316192
1.82919	4.82596	0.68271		1.82923	4.80962	0.315336
1.83019	4.82699	0.683747		1.83023	4.80905	0.314767
1.83119	4.82803	0.684781		1.83123	4.80852	0.314237
1.83219	4.82723	0.68398		1.83223	4.80788	0.313602
1.83319	4.82642	0.683171		1.83323	4.80677	0.312492
1.83419	4.82552	0.682276		1.83422	4.80532	0.311044
1.83519	4.82311	0.679868		1.83523	4.80431	0.310028
1.83619	4.82141	0.678162		1.83622	4.80329	0.309011
1.83719	4.82097	0.677723		1.83722	4.80227	0.307995
1.83819	4.82053	0.677282		1.83822	4.80122	0.306939
1.83919	4.82012	0.676874		1.83922	4.79993	0.305654
1.84018	4.82014	0.676892		1.84022	4.79836	0.304082
1.84119	4.82037	0.67712		1.84122	4.79679	0.302506
1.84218	4.82066	0.677418		1.84222	4.7954	0.301116
1.84318	4.82096	0.677714		1.84322	4.79465	0.300365
1.84418	4.82114	0.677896		1.84422	4.79477	0.300494
1.84518	4.82015	0.676898		1.84522	4.79559	0.301306
1.84618	4.81916	0.675908		1.84622	4.7964	0.302121
1.84718	4.81817	0.674923		1.84722	4.79723	0.302946
1.84818	4.81719	0.673948		1.84821	4.79767	0.30339
1.84918	4.81651	0.673264		1.84922	4.79718	0.302899
1.85018	4.81738	0.674132		1.85021	4.7963	0.302023
1.85118	4.81753	0.674286		1.85121	4.79532	0.301039
1.85218	4.81769	0.674441		1.85221	4.79376	0.299483
1.85318	4.81784	0.674592		1.85321	4.79172	0.297438
1.85417	4.8179	0.674656		1.85421	4.78998	0.295699
1.85518	4.81741	0.674161		1.85521	4.78811	0.293834
1.85617	4.81628	0.673037		1.85621	4.78619	0.29191
1.85717	4.81516	0.671913		1.85721	4.78447	0.290187
1.85817	4.81395	0.670703		1.85821	4.7834	0.289119
1.85917	4.81215	0.668902		1.85921	4.78304	0.288763
1.86017	4.8112	0.667953		1.86021	4.78269	0.288408
1.86117	4.81085	0.667602		1.86121	4.78219	0.287909
1.86217	4.8105	0.667254		1.86221	4.7809	0.286617
1.86317	4.81007	0.666822		1.86321	4.77904	0.284755
1.86417	4.80906	0.66581		1.8642	4.77718	0.2829
1.86517	4.80729	0.664047		1.8652	4.77532	0.281041
1.86617	4.80546	0.662218		1.8662	4.77344	0.279159
1.86717	4.80365	0.660405		1.8672	4.77132	0.277044
1.86817	4.80196	0.658709		1.8682	4.76867	0.274389
1.86916	4.80121	0.657962		1.8692	4.76595	0.271666
1.87016	4.80201	0.658765		1.8702	4.76322	0.268939
1.87116	4.80282	0.659573		1.8712	4.76054	0.266264
1.87216	4.80362	0.660377		1.8722	4.75815	0.263872
1.87316	4.80445	0.661199		1.8732	4.75576	0.261484
1.87416	4.80494	0.661694		1.8742	4.75336	0.259083
1.87516	4.8039	0.660651		1.8752	4.75096	0.256677
1.87616	4.80285	0.659603		1.8762	4.74849	0.254206
1.87716	4.80181	0.658562		1.87719	4.74617	0.251888
1.87816	4.80066	0.65741		1.87819	4.74473	0.250454
1.87916	4.7991	0.655858		1.87919	4.7433	0.249024
1.88016	4.79757	0.654321		1.88019	4.74185	0.247571
1.88116	4.7961	0.652848		1.88119	4.74022	0.24594
1.88216	4.79472	0.651472		1.88219	4.73825	0.24397
1.88315	4.79313	0.649885		1.88319	4.73611	0.241829
1.88415	4.79145	0.648207		1.88419	4.73397	0.239689
1.88515	4.79056	0.647311		1.88519	4.73203	0.237751
1.88615	4.78966	0.646416		1.88619	4.73115	0.236874
1.88715	4.78876	0.645518		1.88719	4.73179	0.237509
1.88815	4.78791	0.644665		1.88819	4.73292	0.238643
1.88915	4.78763	0.644379		1.88919	4.73406	0.239776
1.89015	4.78776	0.644509		1.89019	4.73442	0.240135
1.89115	4.78789	0.644639		1.89118	4.73255	0.238269
1.89215	4.788	0.644757		1.89218	4.73012	0.235842
1.89315	4.78775	0.644505		1.89318	4.72776	0.233477
1.89415	4.78659	0.643341		1.89418	4.72539	0.231113
1.89515	4.78485	0.641606		1.89518	4.72382	0.229543
1.89615	4.78312	0.639871		1.89618	4.72421	0.229926
1.89715	4.7814	0.638157		1.89718	4.72468	0.230399
1.89814	4.78008	0.636835		1.89818	4.72514	0.230861
1.89914	4.77875	0.635506		1.89918	4.7256	0.231321
1.90014	4.77737	0.63412		1.90018	4.72579	0.231505
1.90114	4.77599	0.632743		1.90118	4.72549	0.231207
1.90214	4.77453	0.631286		1.90218	4.72547	0.231194
1.90314	4.77218	0.628936		1.90318	4.72546	0.231181
1.90414	4.77033	0.62708		1.90417	4.72547	0.231193
1.90514	4.76852	0.625275		1.90517	4.72573	0.231448
1.90614	4.76673	0.623484		1.90617	4.72641	0.232127
1.90714	4.76512	0.621877		1.90717	4.72718	0.232902
1.90814	4.76457	0.621318		1.90817	4.72796	0.233678
1.90914	4.76472	0.621471		1.90917	4.72873	0.234449
1.91014	4.76487	0.621622		1.91017	4.72871	0.234427
1.91114	4.76502	0.621773		1.91117	4.72712	0.232837
1.91213	4.76515	0.621901		1.91217	4.72468	0.230397
1.91313	4.76519	0.621947		1.91317	4.72224	0.227955
1.91413	4.7652	0.621953		1.91417	4.71978	0.225503
1.91513	4.76521	0.621959		1.91517	4.71762	0.223343
1.91613	4.76519	0.621944		1.91617	4.71796	0.223679
1.91713	4.76499	0.621746		1.91717	4.7191	0.224815
1.91813	4.7648	0.621548		1.91816	4.72023	0.225948
1.91913	4.76476	0.621517		1.91916	4.72152	0.227245
1.92013	4.76473	0.621486		1.92016	4.72333	0.22905
1.92113	4.76471	0.621466		1.92116	4.72287	0.228593
1.92213	4.76473	0.621488		1.92216	4.72201	0.227732
1.92313	4.76447	0.621226		1.92316	4.72111	0.226828
1.92413	4.76405	0.620808		1.92416	4.71972	0.225442
1.92512	4.76364	0.620392		1.92516	4.71723	0.222952
1.92612	4.76318	0.619935		1.92616	4.71552	0.221238
1.92712	4.76258	0.619335		1.92716	4.7138	0.219517
1.92812	4.76264	0.619392		1.92816	4.71206	0.217784
1.92912	4.76269	0.619447		1.92916	4.71022	0.21594
1.93012	4.76275	0.619504		1.93016	4.70813	0.213851
1.93112	4.7626	0.61935		1.93116	4.70567	0.211393
1.93212	4.76117	0.617926		1.93216	4.70322	0.208939
1.93312	4.75873	0.615486		1.93315	4.70089	0.206607
1.93412	4.75634	0.61309		1.93415	4.69922	0.204943
1.93512	4.75411	0.610863		1.93515	4.69844	0.204159
1.93612	4.75194	0.608695		1.93615	4.69832	0.204039
1.93712	4.74977	0.606523		1.93715	4.6982	0.20392
1.93812	4.74762	0.604376		1.93815	4.69839	0.204113
1.93911	4.74548	0.602234		1.93915	4.69977	0.205488
1.94011	4.74333	0.600085		1.94015	4.70128	0.207004
1.94111	4.74121	0.597966		1.94115	4.70283	0.208548
1.94211	4.73933	0.596082		1.94215	4.70427	0.209988
1.94311	4.73781	0.59456		1.94315	4.70505	0.210767
1.94411	4.7363	0.593057		1.94415	4.70455	0.210267
1.94511	4.7348	0.591555		1.94515	4.7032	0.208918
1.94611	4.73309	0.589846		1.94615	4.70176	0.207478
1.94711	4.73118	0.58793		1.94714	4.70034	0.20606
1.94811	4.72913	0.585885		1.94814	4.69909	0.204811
1.94911	4.7271	0.583855		1.94914	4.69852	0.204244
1.95011	4.72506	0.58181		1.95014	4.69909	0.204809
1.95111	4.72325	0.579998		1.95114	4.69966	0.205376
1.95211	4.7218	0.578554		1.95214	4.70023	0.205953
1.95311	4.7206	0.577352		1.95314	4.70087	0.206586
1.9541	4.7194	0.576152		1.95414	4.70162	0.207338
1.9551	4.71821	0.574963		1.95514	4.70245	0.208174
1.9561	4.71763	0.574382		1.95614	4.70329	0.209011
1.9571	4.71823	0.574985		1.95714	4.70383	0.209548
1.9581	4.71912	0.575872		1.95814	4.70337	0.209094
1.9591	4.72001	0.576761		1.95914	4.70226	0.207981
1.9601	4.72085	0.577604		1.96013	4.70107	0.206786
1.9611	4.72054	0.57729		1.96113	4.69993	0.205654
1.9621	4.72001	0.576761		1.96213	4.69868	0.204398
1.9631	4.71948	0.576237		1.96313	4.69679	0.202512
1.9641	4.71897	0.575727		1.96413	4.69352	0.199241
1.9651	4.71884	0.575589		1.96513	4.69019	0.195911
1.9661	4.71992	0.576671		1.96613	4.68686	0.192581
1.9671	4.72096	0.577714		1.96713	4.68353	0.18925
1.96809	4.72199	0.578741		1.96813	4.68041	0.186134
1.96909	4.72299	0.579744		1.96913	4.67851	0.184229
1.97009	4.72338	0.580135		1.97013	4.67661	0.182334
1.97109	4.72314	0.579892		1.97113	4.67474	0.180464
1.97209	4.72302	0.579771		1.97213	4.67339	0.179109
1.97309	4.7229	0.579651		1.97313	4.67333	0.179054
1.97409	4.72268	0.579429		1.97412	4.67316	0.178884
1.97509	4.72131	0.578066		1.97512	4.673	0.178717
1.97609	4.71937	0.57612		1.97612	4.6729	0.17862
1.97709	4.71734	0.574094		1.97712	4.67344	0.17916
1.97809	4.71533	0.572082		1.97812	4.67487	0.180589
1.97909	4.71346	0.570214		1.97912	4.67629	0.182005
1.98009	4.71284	0.569596		1.98012	4.6777	0.183421
1.98108	4.71192	0.568669		1.98112	4.67873	0.184446
1.98209	4.71096	0.567716		1.98212	4.67727	0.182989
1.98308	4.71001	0.566759		1.98312	4.67546	0.181175
1.98408	4.70903	0.565779		1.98412	4.67386	0.179578
1.98508	4.70805	0.564799		1.98512	4.67226	0.177984
1.98608	4.70808	0.564836		1.98612	4.67045	0.17617
1.98708	4.70812	0.564871		1.98712	4.66765	0.17337
1.98808	4.70813	0.564884		1.98812	4.66507	0.170792
[truncated: 27,307 more rows]
